# Supplementary material for: Bioinformatics prediction of overlapping frameshifted translation products in mammalian transcripts
Source: BMC Genomics. 2008 Mar 6;9:122. doi: 10.1186/1471-2164-9-122 (PMC2329644; doi:10.1186/1471-2164-9-122)
Supplement: Additional file 1 — Bi-codon frequencies [file 1471-2164-9-122-S1.xls]

## Sheet: README
Worksheet
Master table	Contains the 64x64 dicodon frequency matrix
Statistics	Summary statistics of the analysis
Frame -1 selected examples	Focus on the four amino acids (D,E,K,N) which in position 2 in the dicodon can lead to a stop in frame -1. S and R were omitted because codons which do not form a stop in frame -1 also code for these amino acids (and so the appearance of a frame -1 stop does not depend exclusively on the residue in position 1). A final 'control' table for dicodon pairs which form neither stop nor start codons in …

## Sheet: Master table
			codon	TAA	TAG	TGA	GCT	GCC	GCA	GCG	TGT	TGC	GAT	GAC	GAA	GAG	TTT	TTC	GGT	GGC	GGA	GGG	CAT	CAC	ATT	ATC	ATA	AAA	AAG	TTA	TTG	CTT	CTC	CTA	CTG	ATG	AAT	AAC	CCT	CCC	CCA	CCG	CAA	CAG	CGT	CGC	CGA	CGG	AGA
			AA	*	*	*	A	A	A	A	C	C	D	D	E	E	F	F	G	G	G	G	H	H	I	I	I	K	K	L	L	L	L	L	L	M	N	N	P	P	P	P	Q	Q	R	R	R	R	R
	codon	AA	(1)	1	0.8	1.6	18.5	28.1	15.9	7.5	10.4	12.6	21.7	25.2	28.6	39.7	17.4	20.4	10.8	22.5	16.4	16.5	10.8	15.1	15.8	20.9	7.4	24.1	32	7.5	12.8	13.1	19.7	7.1	39.9	22	16.7	19.1	17.5	20	16.9	7	12.1	34.2	4.6	10.6	6.2	11.6	11.9
	TAA	*	1	0	0	0	0	0	0	0	0	0	0	0	0	0	0	0	0	0	0	0	0	0	0	0	0	0	0	0	0	0	0	0	0	0	0	0	0	0	0	0	0	0	0	0	0	0	0
	TAG	*	0.8	0	0	0	0	0	0	0	0	0	0	0	0	0	0	0	0	0	0	0	0	0	0	0	0	0	0	0	0	0	0	0	0	0	0	0	0	0	0	0	0	0	0	0	0	0	0
	TGA	*	1.6	0	0	0	0	0	0	0	0	0	0	0	0	0	0	0	0	0	0	0	0	0	0	0	0	0	0	0	0	0	0	0	0	0	0	0	0	0	0	0	0	0	0	0	0	0	0
	GCT	A	18.5	49	29	63	5562	7014	4357	1533	1142	894	3887	4374	5186	7362	2580	2315	2524	3961	3783	3855	1471	1526	1709	1194	771	2022	1725	1385	2601	2038	2036	940	4505	1561	1356	925	2548	2384	2463	773	1522	4141	595	941	943	1295	714
	GCC	A	28.1	75	104	259	1378	5141	1122	2042	2436	3975	920	2726	1097	5082	3842	7382	581	2977	795	2240	1827	3465	3761	7798	1257	4794	9818	1205	3695	2230	4499	1228	11409	6521	3122	5452	3269	3957	3371	2335	1943	9550	935	3135	1418	3946	2219
	GCA	A	15.9	71	44	64	4711	6033	4196	1420	881	554	4215	3395	5814	7094	2332	1261	1748	3119	3074	2782	1122	1312	1684	984	924	3011	3044	986	1364	1444	1415	747	3522	1900	2282	1512	2028	2111	1831	571	1416	3374	338	619	533	859	1559
	GCG	A	7.5	12	17	32	1472	4032	1142	2870	322	560	839	1625	949	3171	518	636	617	2638	793	1738	248	983	373	404	149	409	765	169	476	459	1765	342	4619	625	260	331	778	2271	595	1172	244	2101	205	1255	226	1175	263
	TGT	C	10.4	50	32	47	2021	2992	1708	477	529	497	2853	3470	3636	3935	1096	1065	1627	3133	2846	3240	831	916	927	859	474	1770	1509	704	1079	940	1010	481	1633	818	1349	1079	1333	1369	1263	271	905	1809	308	497	458	463	570
	TGC	C	12.6	66	55	186	368	1313	312	502	1571	2610	461	1134	442	1709	1685	2684	344	1461	431	1137	1253	2144	1579	2813	576	2441	3348	565	1179	1384	2468	585	4525	1979	1636	2351	1690	2279	1728	978	1319	4321	541	1860	742	1543	1252
	GAT	D	21.7	82	65	97	5292	5983	3898	972	1163	858	7846	7181	10045	9573	3485	2760	3443	5419	5133	4437	1623	1514	3271	2205	1495	3855	2611	1740	2687	2416	2214	1020	3348	2299	2549	1882	3111	2338	2349	455	1808	2942	626	754	923	859	1123
	GAC	D	25.2	87	93	278	908	2668	852	1116	2804	3465	1380	2965	1341	4498	4250	6094	723	2987	886	1979	2014	3480	4087	6532	1565	4794	7324	1403	3396	2774	5029	1416	9796	5411	3349	4849	3700	5119	3205	1692	2169	6524	1029	2634	1292	2568	2869
	GAA	E	28.6	126	73	142	5143	5649	4844	982	3541	1838	9691	6820	14461	11875	4237	2653	2839	4340	5032	3559	2539	2040	4788	3620	3007	7522	7645	2256	2335	3371	2632	1830	4894	5010	6977	4930	2547	2106	2684	517	3396	5099	894	1071	1188	1333	3769
	GAG	E	39.7	102	88	208	5314	9805	4530	3179	2792	2987	6686	9684	10645	21731	4095	4739	2378	6505	2793	3795	2448	4190	3978	6191	1785	9127	15133	1357	2719	3084	5877	2049	15625	6639	4872	6756	4236	6270	4067	2438	3185	11185	1286	3682	1562	4356	3633
	TTT	F	17.4	103	61	89	3746	4348	3299	622	1159	847	5380	4737	6247	6066	1937	1946	2552	3462	4271	3449	1697	1200	2296	1555	950	2762	2438	1334	1799	2267	1904	1087	3197	1592	2185	1648	2539	1529	2141	321	1803	3064	490	540	850	688	947
	TTC	F	20.4	102	80	238	516	1802	402	598	2055	3045	864	1746	640	2165	2989	5168	419	1648	558	1292	1866	3200	2953	5156	1035	3245	5137	1144	2239	2150	4426	1280	8734	3662	2456	3919	2379	3099	2310	1205	1980	7069	893	2588	1410	2451	1852
	GGT	G	10.8	35	20	25	2505	3109	1715	501	658	523	2621	2960	3248	2988	1665	1548	2286	3657	2618	2267	1022	1008	1052	931	461	1334	540	820	1294	1258	1365	487	2034	643	784	785	1910	1827	1264	351	953	1879	450	596	546	555	529
	GGC	G	22.5	47	54	148	906	3121	688	1659	2360	4102	880	1955	718	3530	3201	6121	936	4787	845	2001	1679	3679	2670	5474	885	3581	5712	935	2109	2098	4559	968	7822	3953	2061	3701	2994	4576	2548	1623	1593	6081	1022	3615	1252	2892	1684
	GGA	G	16.4	35	24	39	2975	3845	2678	712	793	655	3829	4240	5903	5961	2666	1534	2152	3776	3609	2351	1438	1479	2560	1910	1338	4553	3706	991	1062	1613	1656	799	2384	2482	3332	2679	1957	2240	1908	421	1677	3134	514	729	671	737	2294
	GGG	G	16.5	23	20	48	2850	5061	2074	1433	495	628	2575	4967	3041	6552	1244	1083	1543	4673	1517	1080	928	1629	1421	1958	666	4119	5674	467	870	1445	2563	726	5878	2247	1823	2816	2542	3947	2003	1417	1124	4425	471	1471	626	1437	1344
	CAT	H	10.8	77	42	49	1959	2408	1670	447	673	634	2349	2329	3512	3307	1806	1400	1426	2320	2238	1849	1250	1256	1260	904	552	1690	1436	1053	1485	1409	1422	649	2202	1028	1225	869	1770	1265	1577	330	1358	2957	452	565	627	729	635
	CAC	H	15.1	62	58	205	549	1649	617	681	1717	2629	716	1343	790	2230	1884	3116	468	1680	638	1184	1453	2795	1924	3538	867	2432	3928	781	1700	1499	2850	761	6030	3023	1832	2762	1859	2530	1919	1341	1245	4761	667	1772	855	1772	1788
	ATT	I	15.8	90	46	69	3678	3435	2818	494	1197	868	4341	3938	5518	4634	2226	1887	2102	2706	3151	2144	2242	1778	2157	1340	921	3107	2286	1679	2339	2271	1918	1021	3005	1399	1967	1331	2787	1775	2644	386	2045	3987	677	780	1142	907	900
	ATC	I	20.9	84	82	174	910	2570	831	708	2074	3055	1141	2270	994	3007	2779	4836	498	1619	604	1244	1814	3367	3321	5979	1183	3830	5884	1077	2250	2058	4017	1170	7754	4314	2890	4599	2451	3229	2366	1073	1765	6881	943	2623	1434	2265	1680
	ATA	I	7.4	54	17	46	1289	1191	1446	198	731	470	1947	1476	2939	1898	1929	886	596	700	1054	549	760	558	1309	715	700	2244	1943	723	717	726	458	416	934	1196	1649	1113	995	610	1047	125	950	1569	213	170	292	260	877
	AAA	K	24.1	175	88	185	4262	4742	4322	765	2671	1678	6115	4564	9895	6946	3140	2225	2402	3435	4509	2465	2356	2165	3894	3287	2667	4676	6145	2084	2113	3014	2653	1750	4462	4060	4378	3254	3118	2624	3370	482	3274	4433	862	1041	1087	1178	3147
	AAG	K	32	198	136	292	4032	6676	3654	1790	2267	2498	5379	6836	8366	12287	3638	3950	1978	4309	2568	2740	2430	3583	3732	5523	1943	10129	13815	1459	2280	2772	4076	1660	9600	5650	4618	5515	3396	4673	4035	1544	3177	8081	978	2532	1325	2828	3511
	TTA	L	7.5	72	53	65	1239	941	1314	198	627	368	1977	969	3085	1873	1405	583	611	507	1114	529	935	634	1290	633	798	2557	2128	802	818	1039	657	608	1358	1228	1926	965	1244	666	1140	175	1290	2107	264	232	427	383	1026
	TTG	L	12.8	80	60	106	2643	2824	2350	623	856	722	3688	2775	4652	4774	1544	940	1194	1786	1820	1452	1017	1140	1468	1135	791	3193	3222	771	1289	1464	1440	929	3820	1763	2048	1541	1800	1560	1897	478	1467	3177	321	542	418	772	1290
	CTT	L	13.1	67	46	73	2345	2201	1861	346	1155	974	2463	1832	3161	2484	1937	1936	1579	2009	2667	1881	1980	1490	1761	1189	683	1850	1448	1203	1945	2099	2292	1132	3837	1137	1441	891	2795	1889	2369	451	2098	4363	784	819	1365	1415	694
	CTC	L	19.7	79	98	302	605	1527	429	390	2145	3523	658	981	512	1305	3446	6495	365	1313	510	1076	1521	2204	3117	6250	919	2768	6048	959	2131	2034	3800	1034	7786	4030	2652	4681	2192	2369	2126	1184	1524	5430	771	1790	1289	2229	1469
	CTA	L	7.1	51	37	63	1099	1159	1107	253	417	332	1584	1390	2701	2515	876	464	611	940	1087	766	741	777	952	563	516	1842	2078	354	532	839	792	474	1583	1101	1446	922	1045	888	850	211	1188	2674	275	438	378	577	821
	CTG	L	39.9	98	110	237	6333	12456	5013	3643	2370	3517	6912	10531	7642	18044	2957	3119	2947	9794	4034	5602	2394	5459	2639	3356	1193	5227	10212	953	2615	3148	7550	1913	18236	4470	3413	4308	4563	7856	3348	2489	2694	14508	1363	4574	1399	5467	2486
	ATG	M	22	106	72	159	4003	5284	3580	2370	1448	1585	4634	4880	5854	8223	2833	2669	1675	3533	2526	2444	1478	2008	2382	2805	1094	4400	6423	1134	1922	1887	2308	1122	6536	3925	3301	3527	2372	2752	2313	919	1818	5165	531	1132	684	1513	1974
	AAT	N	16.7	108	45	57	3458	4259	3344	624	935	791	4420	4521	7367	5796	2350	1809	2430	4001	4484	3202	1456	1264	2725	1845	1309	3607	2568	1571	1947	1943	1713	893	2525	2021	2424	1783	2414	1641	2380	355	1905	2817	486	602	687	593	1117
	AAC	N	19.1	103	62	203	643	1899	700	661	2016	2826	839	1654	968	2476	2846	4259	517	1752	804	1508	1639	2776	3184	5487	1384	4221	5918	1129	2429	2021	3954	1135	6690	4374	2830	4430	2578	3474	2612	1048	1955	5409	706	1966	998	1779	2383
	CCT	P	17.5	72	45	102	3750	5000	3178	1105	1001	937	3781	3646	5108	7122	1967	2078	2673	4622	4317	4310	1592	1531	1266	957	603	1840	1660	1195	2054	1827	1934	871	3745	1210	1342	997	4305	3338	4314	1152	1752	4221	644	838	1015	1511	692
	CCC	P	20	71	69	224	821	2690	846	1528	1577	2870	809	2215	1013	4149	2159	4301	526	2555	968	2136	1303	2505	2102	4651	776	3787	6383	709	2122	1324	2646	689	5760	3923	2296	4255	3160	2315	4095	2420	1497	6421	655	1979	1166	2608	1801
	CCA	P	16.9	43	49	98	3622	4942	3368	1078	831	733	4165	3766	5699	6777	2057	1290	2259	4106	3897	3472	1222	1366	1386	939	819	2489	3127	826	1172	1371	1475	729	3218	1552	2453	1735	3798	3595	3850	1252	1405	3670	418	701	632	1040	1608
	CCG	P	7	14	24	48	1013	2666	777	1166	340	630	895	1659	1032	2870	439	662	661	2353	963	1657	289	972	299	342	115	460	940	157	402	402	1254	255	3343	520	340	365	1286	2697	1280	2335	321	2187	191	1094	226	1113	308
	CAA	Q	12.1	81	33	53	2409	2655	2339	458	822	524	3326	2506	5286	4206	1156	828	1506	2192	2837	1700	1364	993	1667	1262	1125	2610	2771	642	635	1479	1279	798	2093	1997	2394	1692	1304	1132	1441	243	1866	3197	327	404	413	453	1863
	CAG	Q	34.2	106	112	339	4584	7695	3943	2271	2791	3260	4716	6642	6734	12556	4032	4205	2292	5605	2871	2730	2794	4483	3693	5197	1802	6532	9726	1518	2597	3476	5986	2002	12629	5592	4430	5195	4526	6143	4235	2237	4034	13131	1215	3169	1469	3352	3777
	CGT	R	4.6	17	15	18	744	1266	570	250	320	372	833	1044	947	1453	705	823	685	1315	844	980	447	468	408	440	152	566	503	337	526	562	723	296	1281	329	340	308	589	582	487	159	327	953	228	438	265	450	271
	CGC	R	10.6	25	32	85	369	1712	331	827	1313	2873	313	1092	268	1839	1366	3411	248	1574	302	904	728	1861	913	2948	276	1209	2981	345	804	862	2511	501	4809	1961	711	1575	830	1320	887	717	591	3160	502	2232	547	1679	771
	CGA	R	6.2	34	15	41	1108	1595	970	341	421	381	1500	1693	1844	2475	772	632	789	1569	1266	1219	530	614	850	802	439	1189	1265	337	408	576	663	324	1128	932	930	784	580	671	591	184	522	1249	241	368	272	411	987
	CGG	R	11.6	19	17	59	1435	3513	1612	1185	414	660	1606	3231	2131	5344	744	951	918	2952	1140	1146	730	1707	825	1479	451	1834	3225	297	566	866	2301	593	5029	1374	1002	1621	1390	2939	1285	1226	763	3950	498	2064	675	2316	1068
	AGA	R	11.9	71	47	88	1949	2202	1970	384	806	642	2952	2433	4195	3392	1531	944	1128	1680	2281	1203	1201	1212	2185	1389	1175	3482	2909	862	839	1227	1142	617	1701	1690	2627	1949	1398	1283	1387	246	1456	2062	376	524	557	569	2307
	AGG	R	11.9	39	47	62	1311	2173	1242	524	671	758	1732	2322	2343	3469	1295	1192	777	1660	923	683	988	1292	1366	1662	804	3737	4856	586	774	1104	1540	669	3531	1974	1796	2200	1642	1982	1511	666	1177	3013	383	889	570	1177	1758
	TCT	S	15.1	121	48	75	3350	3480	3035	745	941	758	3578	2949	4621	4891	1809	1728	1902	2734	3391	2974	1426	1158	1215	958	658	1838	1569	1267	2009	1750	1760	950	3418	1027	1297	955	2888	2036	3119	664	1644	3430	493	636	826	1062	750
	TCC	S	17.7	103	129	232	481	1230	476	577	1779	2828	660	1336	715	2005	2487	4407	359	1163	560	1117	1349	2233	2383	4526	963	3634	5021	1076	2462	1545	2805	810	6034	3908	2000	3216	2238	2058	2968	1621	1474	5592	553	1605	937	1976	1850
	TCA	S	12.1	67	49	74	2630	3294	2526	584	584	525	3706	2906	4815	4683	1773	991	1351	2114	2760	2161	929	956	957	557	618	2282	2082	862	1015	1111	1100	630	2254	1129	1883	1194	1752	1568	1869	426	1196	2271	323	406	344	534	1294
	TCG	S	4.5	13	9	27	808	1976	598	778	225	361	840	1438	879	2184	342	330	410	1487	684	1117	174	512	185	184	109	331	522	140	280	279	777	143	2104	365	258	240	562	1221	541	549	186	1015	102	446	115	481	240
	AGT	S	12.1	57	34	40	2487	3437	2040	532	698	504	3683	4040	4686	4410	1695	1353	2094	3314	2932	2584	1082	1077	1299	924	640	2149	1300	1103	1427	1242	1158	569	1808	966	1425	1339	1904	1534	1473	319	1293	2215	484	591	553	675	746
	AGC	S	19.4	99	80	180	709	2428	601	802	1922	3034	920	2017	847	2961	2370	3942	536	2475	663	1464	1606	3210	2384	4471	943	3736	5128	758	1786	1959	4013	875	7014	3300	2513	3717	3086	4654	2607	1432	1819	6041	857	2828	1020	2353	1925
	ACT	T	13	49	27	56	2764	3015	2557	623	1033	815	2913	2615	4093	4124	1904	1822	1887	2620	3660	2322	1291	1384	1337	942	642	1684	1193	1207	1876	1469	1391	876	3120	1038	1077	789	2186	1649	2359	538	1368	2839	448	607	717	823	624
	ACC	T	19	54	61	158	577	1648	561	584	1994	3247	730	1547	779	2450	2518	4955	355	1373	528	1093	1287	2408	2878	5915	1137	3789	6678	957	2257	1515	3133	802	6354	4467	2454	4300	2415	2380	2784	1331	1410	5173	535	1547	758	1668	1599
	ACA	T	15	55	73	80	3295	3912	3283	803	938	750	4195	3765	5307	5419	2275	1394	1694	2664	2970	2148	1186	1383	1579	1027	980	2546	2507	1115	1210	1316	1274	799	3013	1641	2194	1486	2104	1922	2361	534	1328	2765	329	498	432	756	1429
	ACG	T	6.1	19	38	40	804	2090	804	734	484	691	922	1446	1080	2517	650	666	484	1583	710	1049	302	764	389	463	190	511	708	262	505	427	1057	307	3357	655	336	316	697	1491	748	632	280	1518	141	605	150	661	331
	GTT	V	11	65	37	53	2217	1808	1728	234	942	830	2389	1791	2905	1987	1706	1604	1617	1794	2315	1510	1418	1319	1595	1053	702	1777	1171	1311	1737	1859	1501	832	2350	1056	1325	880	2257	1506	1911	279	1485	2689	580	545	867	650	556
	GTC	V	14.6	82	54	168	406	992	318	284	1572	2160	445	602	367	721	2238	4216	292	734	343	734	1313	2085	2827	5207	904	2376	3982	863	1628	1722	3019	874	5574	3308	2155	3311	2014	2260	1596	786	1067	3907	549	1332	805	1346	1291
	GTA	V	7.1	43	43	60	1407	1363	1347	216	594	411	1924	1346	2855	2002	1512	721	554	676	1089	683	773	613	1074	577	614	1945	1704	646	711	693	541	447	1121	935	1518	854	1048	809	963	161	1049	1752	253	286	361	377	660
	GTG	V	28.4	64	85	233	5252	9316	3859	2099	1996	2583	5727	7734	6229	11579	3257	3205	2009	5977	2599	3255	1472	2856	2742	3353	1117	4409	7513	965	1910	1933	3765	1286	10107	3872	3110	3551	3062	4998	2431	1228	1524	6734	761	2543	826	2552	1511
	TGG	W	13.2	34	53	99	1664	2498	1535	695	882	1066	2282	2807	2607	3650	1735	1782	1064	2179	1454	1179	1000	1311	1627	1849	714	2543	3645	501	855	1334	1879	798	4228	2335	2005	2153	1076	1381	1123	486	1055	2997	377	895	481	979	1472
	TAT	Y	12.1	62	24	47	2296	2862	2249	482	659	646	3707	3731	5225	4722	2124	1691	1665	2749	2874	2129	1021	1006	1554	1339	648	2262	1789	966	1358	1166	1087	541	1751	1161	1629	1276	1379	937	1438	242	1179	2226	383	509	570	629	827
	TAC	Y	15.3	66	45	189	444	1402	512	622	1587	2411	843	1653	861	2309	2201	3380	448	1484	633	1088	1420	2378	2162	3935	846	2847	4372	763	1701	1449	2598	876	6324	3055	2200	3341	1558	1961	1925	1004	1397	5013	642	2153	990	1796	1834
	(1)	the third column/row indicates the relative frequency of the codon per 1000 codons.
[truncated: 18 more columns]

## Sheet: Statistics
source file	CCDS, March 3rd 2005, FTP download from NCBI, ftp://ftp.ncbi.nih.gov/pub/CCDS/archive/Hs35.1/
number of coding sequences	14795
number of nucleotides	22606881	A	5824932	C	5857452	G	5977333	T	4947164
total number of codons	7535627
total number of di-codons	7520832
total number of start codons (ATG) in second frame	220484
per 1000 codons	29.2589
total number of start codons (ATG) in third frame	38683
per 1000 codons	5.13335
total number of stop codons in second frame	315819
per 1000 codons	41.9101
total number of stop codons in third frame	410255
per 1000 codons	54.4421

## Sheet: Frame -1 selected examples
excerpt from di-codon frequency table	AA1	AA2	first codon leading to stop	overall frequency	frequency when leading to stop	enrichment
	A	D	GCT	27	38	1.40741
	C	D	TGT	45	80	1.77778
	D	D	GAT	46	78	1.69565
	F	D	TTT	46	80	1.73913
	G	D	GGT	16	23	1.4375
	H	D	CAT	42	69	1.64286
	I	D	ATT	36	55	1.52778
	L	D	CTT	13	12	0.923077
	N	D	AAT	47	78	1.65957
	P	D	CCT	29	36	1.24138
	R	D	CGT	8	9	1.125
	S	D	TCT, AGT	34	51	1.5
	T	D	ACT	25	31	1.24
	V	D	GTT	18	19	1.05556
	Y	D	TAT	44	75	1.70455
	W	D	-	-	-	-
	Q	D	-	-	-	-
	M	D	-	-	-	-
	K	D	-	-	-	-
	E	D	-	-	-	-
excerpt from di-codon frequency table	AA1	AA2	first codon leading to stop	overall frequency	frequency when leading to stop	enrichment
	A	E	GCT	27	35	1.2963
	C	E	TGT	45	78	1.73333
	D	E	GAT	46	77	1.67391
	F	E	TTT	46	81	1.76087
	G	E	GGT	16	33	2.0625
	H	E	CAT	42	69	1.64286
	I	E	ATT	36	53	1.47222
	L	E	CTT	13	11	0.846154
	N	E	AAT	47	79	1.68085
	P	E	CCT	29	41	1.41379
	R	E	CGT	8	8	1
	S	E	TCT, AGT	34	34	1
	T	E	ACT	25	37	1.48
	V	E	GTT	18	45	2.5
	Y	E	TAT	44	76	1.72727
	W	E	-	-	-	-
	Q	E	-	-	-	-
	M	E	-	-	-	-
	K	E	-	-	-	-
	E	E	-	-	-	-
excerpt from di-codon frequency table	AA1	AA2	first codon leading to stop	overall frequency	frequency when leading to stop	enrichment
	A	K	GCT	27	14	0.518519
	C	K	TGT	45	36	0.8
	D	K	GAT	46	34	0.73913
	F	K	TTT	46	38	0.826087
	G	K	GGT	16	38	2.375
	H	K	CAT	42	33	0.785714
	I	K	ATT	36	28	0.777778
	L	K	CTT	13	8	0.615385
	N	K	AAT	47	38	0.808511
	P	K	CCT	29	18	0.62069
	R	K	CGT	8	4	0.5
	S	K	TCT, AGT	34	42	1.23529
	T	K	ACT	25	16	0.64
	V	K	GTT	18	23	1.27778
	Y	K	TAT	44	36	0.818182
	W	K	-	-	-	-
	Q	K	-	-	-	-
	M	K	-	-	-	-
	K	K	-	-	-	-
	E	K	-	-	-	-
excerpt from di-codon frequency table	AA1	AA2	first codon leading to stop	overall frequency	frequency when leading to stop	enrichment
	A	N	GCT	27	14.9672	0.55434
	C	N	TGT	45	37.8488	0.841084
	D	N	GAT	46	35.0859	0.762737
	F	N	TTT	46	37.549	0.816282
	G	N	GGT	16	40.7708	2.54818
	H	N	CAT	42	31.3098	0.745472
	I	N	ATT	36	24.3413	0.676147
	L	N	CTT	13	8.88923	0.683787
	N	N	AAT	47	36.6879	0.780593
	P	N	CCT	29	17.885	0.616724
	R	N	CGT	8	4.09013	0.511267
	S	N	TCT, AGT	34	44.887	1.3202
	T	N	ACT	25	15.1707	0.606829
	V	N	GTT	18	21.9556	1.21976
	Y	N	TAT	44	34.395	0.781704
	W	N	-	-	-	-
	Q	N	-	-	-	-
	M	N	-	-	-	-
	K	N	-	-	-	-
	E	N	-	-	-	-
excerpt from di-codon frequency table (may serve as 'control')	AA1	AA2	first codon	overall rel. freq. of first codon	rel. freq. of first codon when AA2 is "H"	enrichment
	A	H	GCT	26.4286	25.0711	0.948636
	A	H	GCC	40.1429	44.2697	1.1028
	A	H	GCA	22.7143	20.3614	0.896413
	A	H	GCG	10.7143	10.2978	0.961129
	C	H	TGT	45.2174	33.9619	0.75108
	C	H	TGC	54.7826	66.0381	1.20546
	D	H	GAT	46.2687	36.3457	0.785537
	D	H	GAC	53.7313	63.6543	1.18468
	E	H	GAA	41.8741	40.822	0.974874
	E	H	GAG	58.1259	59.178	1.0181
	F	H	TTT	46.0317	36.3808	0.790341
	F	H	TTC	53.9683	63.6192	1.17883
	G	H	GGT	16.3142	15.7829	0.967435
	G	H	GGC	33.9879	41.6576	1.22566
	G	H	GGA	24.7734	22.6792	0.915466
	G	H	GGG	24.9245	19.8803	0.79762
	H	H	CAT	41.6988	37.1039	0.889807
	H	H	CAC	58.3012	62.8961	1.07881
	I	H	ATT	35.8277	38.2166	1.06668
	I	H	ATC	47.3923	49.2537	1.03928
	I	H	ATA	16.78	12.5297	0.746703
	K	H	AAA	42.959	42.9182	0.99905
	K	H	AAG	57.041	57.0818	1.00072
	L	H	TTA	7.49251	7.73211	1.03198
	L	H	TTG	12.7872	10.6298	0.831284
	L	H	CTT	13.0869	17.1003	1.30667
	L	H	CTC	19.6803	18.357	0.932759
	L	H	CTA	7.09291	7.48078	1.05468
	L	H	CTG	39.8601	38.7	0.970894
	M	H	ATG	100	100	1
	N	H	AAT	46.648	38.1219	0.817225
	N	H	AAC	53.352	61.8781	1.15981
	P	H	CCT	28.5016	28.9703	1.01644
	P	H	CCC	32.5733	35.3247	1.08447
	P	H	CCA	27.5244	24.0074	0.872222
	P	H	CCG	11.4007	11.6976	1.02605
	Q	H	CAA	26.1339	24.4654	0.936157
	Q	H	CAG	73.8661	75.5346	1.02259
	R	H	CGT	8.09859	7.76872	0.959268
	R	H	CGC	18.662	21.9817	1.17789
	R	H	CGA	10.9155	9.71302	0.889838
	R	H	CGG	20.4225	20.6911	1.01315
	R	H	AGA	20.9507	20.4873	0.977884
	R	H	AGG	20.9507	19.3581	0.923984
	S	H	TCT	18.665	16.446	0.881115
	S	H	TCC	21.8789	22.7979	1.042
	S	H	TCA	14.9567	11.9972	0.802127
	S	H	TCG	5.56242	4.36609	0.784926
	S	H	AGT	14.9567	13.7411	0.918722
	S	H	AGC	23.9802	30.6517	1.27821
	T	H	ACT	24.4821	26.7366	1.09209
	T	H	ACC	35.7815	36.9315	1.03214
	T	H	ACA	28.2486	25.6772	0.908972
	T	H	ACG	11.4878	10.6547	0.927481
	V	H	GTT	18.0033	23.099	1.28304
	V	H	GTC	23.8953	28.6775	1.20013
	V	H	GTA	11.6203	11.6972	1.00662
	V	H	GTG	46.4812	36.5263	0.78583
	W	H	TGG	100	100	1
	Y	H	TAT	44.1606	34.7983	0.787994
	Y	H	TAC	55.8394	65.2017	1.16766
