# Supplementary material for: Bioinformatics prediction of overlapping frameshifted translation products in mammalian transcripts
Source: BMC Genomics. 2008 Mar 6;9:122. doi: 10.1186/1471-2164-9-122 (PMC2329644; doi:10.1186/1471-2164-9-122)
Supplement: Additional file 3 — Matreshka characteristics. data on all matreshkas, including sequence identifiers, lengths and number of potential stop codons. [file 1471-2164-9-122-S3.xls]

## Sheet: README
File Content
This file contains information on all matreshkas generated from both analysis runs (for matreshkas with a methionine-start, or any amino acid start, respectively)
This includes parent RefSeq accessions, whether a given matreshka is represented in both the matreshka sets (i.e., starting with methionine or any amino acid), matreshka length, number of potential stops that could truncate the matreshka, and presence of tandem repeats, for human, mouse and rat.
Abbreviations and colour code
Hs	Homo sapiens
Mm	Mus musculus
Rn	Rattus norvegicus
Column Header	Column Values	Column Description
Matreshka triplet ID		automatically-generated ID for a given human-mouse-rat matreshka triplet. IMPORTANT: the ID is only unique within a matreshka generation run (i.e., for matreshkas starting with methionine only, or any amino acid)
Met Filter?		States whether the matreshka was generated from tORFm or not
matreshka ID		automatically-generated ID for a given matreshka. Note that like the matreshka triplet ID, this is only unique within a matreshka generation run
Parent		The RefSeq accession of the matreshka parent
Parent Description		The RefSeq parent description
Frame	+1 or -1	The frame which codes for the matreshka
matreshkaM-matreshkaX Redundant?		Is this matreshkaM represented in the matreshkaX set, or vice versa?
matreshkaM-matreshkaX Red. ID		If the above is true, what is the matreshka ID of the redundant matreshka from the other run?
matreshka Length (aa)		matreshka length (in amino acids)
matreshka % of Parent Length		Length of the matreshka as a percentage of its RefSeq parent length
Tandem	none	No tandem repeats in the matreshka nucleotide sequence
	yes, with stop	Tandem repeats containing stop codons in matreshka nucleotide sequence
	yes, with no stop	Tandem repeats devoid of stop codons in matreshka nucleotide sequence
Nstop		The number of positions in the matreshka where a truncating stop codon could have occurred without affecting the parent RefSeq protein sequence
P(stop)		Probability of seeing Nstop, given the parent amino acid sequence and codon bias
nuc start		The nucleotide start position of the matreshka in the RefSeq coding sequence
Kozak	start	a Kozak motif lies at the start of the matreshka
	internal	a Kozak motif lies within the matreshka sequence
	none	no Kozak motif associated with matreshka
Hs-Mm Alignment % ID (aa)		Percentage identity in the human-mouse matreshka alignment
Hs-Mm % coverage of shorter matreshka by alignment		Coverage of shorter matreshka by alignment in human-mouse alignment
Hs-Rn Alignment % ID (aa)		Percentage identity in the human-rat matreshka alignment
Hs-Rn % coverage of shorter matreshka by alignment		Coverage of shorter matreshka by alignment in human-rat alignment

## Sheet: data
Matreshka triplet ID	Met Filter?	Hs tORF ID	Hs Parent	Hs Parent Description	Frame	Hs matreshkaM-matreshkaX Redundant?	Hs matreshkaM-matreshkaX Red. ID	Hs matreshka Length (aa)	matreshka % of Hs Parent Length	Hs Tandem	Hs Nstop	Hs P(stop)	Hs nuc start	Hs Kozak	Mm matreshka ID	Mm Parent	Mm matreshkaM-matreshkaX Redundant?	Mm matreshkaM-matreshkaX Red. ID	Mm matreshka Length (aa)	matreshka % of Mm Parent Length	Mm Tandem	Mm Nstop	Mm P(stop)	Mm nuc start	Mm Kozak	Rn matreshka ID	Rn Parent	Rn matreshkaM-matreshkaX Redundant?	Rn matreshkaM-matreshkaX Red. ID	Rn Length (aa)	matreshka % of Rn Parent Length	Rn Tandem	Rn Nstop	Rn P(stop)	Rn nuc start	Rn Kozak	Hs-Mm Alignment % ID (aa)	Hs-Mm % coverage of shorter matreshka by alignment	Hs-Rn Alignment % ID (aa)	Hs-Rn % coverage of shorter matreshka by alignment
MAT_HMR_16	Yes	HM_1	NM_032578	myopalladin (FLJ14437)	"+1"	no	none	78	5.90462	none	4	0.609375	2345	none	MM_13	XM_483911	no	none	79	6.00304	none	4	0.609375	2330	none	RM_4	XM_228149	no	none	78	5.2774	none	6	0.748464	2735	none	60.2564	100	70.5128	100
MAT_HMR_89	Yes	HM_14	NM_032578	myopalladin (FLJ14437)	"+1"	yes	HM_11	54	4.08781	none	8	0.969702	3326	none	MM_5	XM_483911	yes	MM_10	55	4.17933	none	8	0.985718	3311	none	RM_10	XM_228149	yes	RM_12	55	3.72124	none	8	0.985718	3797	none	74.0741	100	70.3704	100
MAT_HMR_101	Yes	HM_16	NM_005316	general transcription factor IIH, polypeptide 1 (62kD subunit) (GTF2H1)	"+1"	yes	HM_18	69	12.5683	none	7	0.873456	899	internal	MM_15	NM_008186	yes	MM_25	69	12.5912	none	8	0.888161	896	internal	RM_18	XM_341863	yes	RM_19	69	12.5912	none	8	0.888161	896	internal	68.1159	100	71.0145	100
MAT_HMR_110	Yes	HM_22	NM_018086	fidgetin (FIGN)	"+1"	yes	HM_41	123	16.1842	none	3	0.442727	530	internal	MM_26	NM_021716	yes	MM_33	123	16.1842	none	3	0.442727	530	none	RM_24	XM_229979	yes	RM_28	123	16.4219	none	3	0.442727	497	internal	70.7317	100	72.3577	100
MAT_HMR_154	Yes	HM_34	NM_019104	protein F25965 (F25965)	"+1"	yes	HM_50	73	29.5547	none	4	0.481411	68	none	MM_33	NM_029377	yes	MM_48	73	29.5547	none	5	0.557049	68	none	RM_37	XM_214898	yes	RM_49	73	29.5547	none	5	0.617169	68	none	67.1233	100	60.274	100
MAT_HMR_1497	Yes	HM_62	NM_018834	matrin 3 (MATR3), transcript variant 2	"+1"	yes	HM_63	185	21.816	none	10	0.788228	677	start	MM_73	NM_010771	yes	MM_61	185	21.8418	none	10	0.788228	677	start	RM_61	NM_019149	yes	RM_54	185	21.8676	none	10	0.788228	677	start	91.3514	100	90.2703	100
MAT_HMR_1723	Yes	HM_64	NM_018834	matrin 3 (MATR3), transcript variant 2	"+1"	yes	HM_55	66	7.78302	none	2	0.72012	473	start	MM_43	NM_010771	yes	MM_51	66	7.79221	none	2	0.72012	473	start	RM_67	NM_019149	yes	RM_64	66	7.80142	none	2	0.72012	473	start	100	100	98.4848	100
MAT_HMR_2302	Yes	HM_88	NM_020432	putative homeodomain transcription factor 2 (PHTF2)	"+1"	yes	HM_69	106	13.486	none	7	0.799206	986	none	MM_91	NM_172992	yes	MM_74	102	13.6364	none	6	0.758719	872	none	RM_89	XM_238334	yes	RM_70	102	10.3976	none	4	0.619921	1388	internal	77.451	100	78.4314	100
MAT_HMR_2341	Yes	HM_98	NM_013399	chromosome 16 open reading frame 5 (C16orf5)	"+1"	yes	HM_76	51	19.4656	none	1	0.145854	221	none	MM_96	NM_025670	yes	MM_80	53	25.3589	none	1	0.145854	215	none	RM_95	NM_001008360	yes	RM_78	53	25.3589	none	1	0.145854	215	none	72.549	100	72.549	100
MAT_HMR_2424	Yes	HM_110	XM_372774	hypothetical protein DJ159A19.3 (DJ159A19.3)	"+1"	yes	HM_108	184	11.4713	none	9	0.832743	2240	start	MM_118	NM_146155	yes	MM_124	183	11.4662	none	9	0.799759	2234	start	RM_131	XM_342936	yes	RM_109	183	11.4878	none	8	0.773431	2228	start	75.4098	100	75.4098	100
MAT_HMR_2695	Yes	HM_124	XM_372774	hypothetical protein DJ159A19.3 (DJ159A19.3)	"+1"	yes	HM_116	167	10.4115	none	4	0.632673	2921	start	MM_106	NM_146155	yes	MM_107	167	10.4637	none	5	0.629194	2903	start	RM_132	XM_342936	yes	RM_114	167	10.4834	none	5	0.675357	2897	start	69.4611	100	70.0599	100
MAT_HMR_3358	Yes	HM_164	XM_039733	KIAA0953 (KIAA0953)	"+1"	yes	HM_188	81	7.51391	none	16	0.996225	905	none	MM_163	XM_354658	yes	MM_190	81	9.9022	none	16	0.996225	125	none	RM_169	XM_233942	yes	RM_189	81	9.9022	none	16	0.996225	125	none	77.7778	100	74.0741	100
MAT_HMR_3410	Yes	HM_176	XM_376062	similar to KIAA1155 protein (LOC400961)	"+1"	yes	HM_193	65	44.8276	none	3	0.355212	137	none	MM_173	NM_146169	yes	MM_192	68	49.635	none	4	0.430139	104	none	RM_175	XM_232121	yes	RM_191	68	49.635	none	4	0.430139	104	none	75.3846	100	73.8462	100
MAT_HMR_3570	Yes	HM_192	XM_371575	formin binding protein 3 (FNBP3)	"+1"	yes	HM_208	139	13.6408	none	1	0.145854	2576	none	MM_196	NM_018785	yes	MM_210	139	14.5702	none	1	0.145854	2381	none	RM_207	XM_215739	yes	RM_206	139	13.4821	none	1	0.145854	2612	none	79.1367	100	83.4532	100
MAT_HMR_3496	Yes	HM_187	XM_371575	formin binding protein 3 (FNBP3)	"+1"	no	none	59	5.78999	none	7	0.887894	2039	internal	MM_199	NM_018785	no	none	54	5.66038	none	7	0.887894	1859	start	RM_198	XM_215739	no	none	56	5.43162	none	7	0.887894	2084	none	64.8148	100	67.8571	100
MAT_HMR_6542	Yes	HM_262	XM_371614	hypothetical protein FLJ10707 (FLJ10707)	"-1"	yes	HM_245	65	4.46429	none	16	0.998607	2538	start	MM_260	NM_028385	yes	MM_239	65	4.50763	none	13	0.997531	2499	start	RM_265	XM_238368	yes	RM_237	65	4.45511	none	14	0.998226	2550	start	84.6154	100	84.6154	100
MAT_HMR_7001	Yes	HM_337	XM_094074		"+1"	no	none	67	2.79516	none	5	0.936486	4100	none	MM_340	XM_286119	no	none	64	2.84444	none	4	0.806167	3629	none	RM_339	XM_226381	no	none	64	2.6501	none	3	0.767084	4223	none	65.625	100	60.9375	100
MAT_HMR_7674	Yes	HM_366	XM_047995	odz, odd Oz/ten-m homolog 2 (Drosophila) (ODZ2)	"+1"	yes	HM_323	117	3.81729	none	8	0.712069	3215	start	MM_369	NM_011856	yes	MM_329	108	3.90597	none	8	0.712069	2342	start	RM_350	NM_020088	yes	RM_326	108	3.90456	none	8	0.712069	2345	start	87.037	100	87.037	100
MAT_HMR_7092	Yes	HM_349	XM_047995	odz, odd Oz/ten-m homolog 2 (Drosophila) (ODZ2)	"+1"	yes	HM_330	52	1.69657	none	7	0.937393	6734	none	MM_348	NM_011856	yes	MM_338	52	1.88065	none	6	0.926702	5834	none	RM_347	NM_020088	yes	RM_334	52	1.87997	none	6	0.926702	5837	none	71.1538	100	76.9231	100
MAT_HMR_7888	Yes	HM_371	XM_047995	odz, odd Oz/ten-m homolog 2 (Drosophila) (ODZ2)	"+1"	yes	HM_331	67	2.18597	none	9	0.748724	1985	none	MM_360	NM_011856	yes	MM_340	67	2.42315	none	9	0.748724	1508	none	RM_345	NM_020088	yes	RM_333	67	2.42227	none	9	0.748724	1508	none	70.1493	100	71.6418	100
MAT_HMR_7931	Yes	HM_376	XM_291128	RNA binding motif protein 27 (RBM27)	"+1"	yes	HM_351	83	7.82281	none	8	0.906538	1304	start	MM_373	XM_128924	yes	MM_355	83	7.82281	none	8	0.906538	1304	start	RM_375	XM_341605	yes	RM_345	83	7.82281	none	8	0.906538	1304	start	80.7229	100	85.5422	100
MAT_HMR_7942	Yes	HM_388	XM_371813	kinesin family member C1 (KIFC1)	"+1"	yes	HM_395	63	7.91457	none	4	0.481411	1475	none	MM_394	NM_053173	yes	MM_394	63	9.33333	none	4	0.481411	1112	none	RM_392	NM_001005878	yes	RM_392	63	9.07781	none	4	0.41756	1169	none	66.6667	100	71.4286	100
MAT_HMR_8095	Yes	HM_414	XM_374484	piccolo (presynaptic cytomatrix protein) (PCLO)	"+1"	yes	HM_416	60	1.59872	none	7	0.832088	9719	internal	MM_410	NM_011995	yes	MM_413	60	1.24121	none	6	0.798231	12962	internal	RM_403	NM_020098	yes	RM_409	60	1.17971	none	6	0.798231	13106	internal	78.3333	100	75	100
MAT_HMR_8043	Yes	HM_411	XM_374484	piccolo (presynaptic cytomatrix protein) (PCLO)	"-1"	yes	HM_402	77	2.05169	none	22	0.999777	7149	none	MM_417	NM_011995	yes	MM_406	78	1.61357	none	19	0.742984	10395	none	RM_412	NM_020098	yes	RM_400	78	1.53362	none	21	0.780471	10533	none	77.9221	100	80.5195	100
MAT_HMR_8117	Yes	HM_416	XM_374484	piccolo (presynaptic cytomatrix protein) (PCLO)	"+1"	no	none	51	1.35891	none	4	0.68304	2063	none	MM_404	NM_011995	no	none	51	1.05503	none	4	0.68304	5150	none	RM_408	NM_020098	no	none	51	1.00275	none	4	0.68304	5276	none	64.7059	100	60.7843	100
MAT_HMR_8169	Yes	HM_439	XM_054983	zinc finger protein 618 (ZNF618)	"+1"	yes	HM_484	96	9.84615	none	5	0.538421	425	none	MM_440	XM_143826	yes	MM_477	96	11.1369	none	6	0.642844	254	none	RM_437	XM_233016	yes	RM_487	96	9.38416	none	5	0.538421	584	none	71.875	100	66.6667	100
MAT_HMR_8181	Yes	HM_447	XM_374768	USP6 N-terminal like (USP6NL)	"+1"	yes	HM_488	56	6.61939	none	7	0.834643	116	none	MM_446	NM_181399	yes	MM_490	56	7.9096	none	5	0.788302	134	none	RM_445	XM_214508	yes	RM_489	61	5.96285	none	5	0.788302	224	none	71.4286	100	64.2857	100
MAT_HMR_8186	Yes	HM_453	XM_084672	similar to CDNA sequence BC021608 (LOC143941)	"+1"	yes	HM_498	54	22.8814	none	6	0.608521	152	none	MM_454	NM_138951	yes	MM_501	51	27.2727	none	6	0.584249	14	none	RM_455	NM_001005546	yes	RM_503	51	27.2727	none	7	0.86377	14	none	78.4314	100	78.4314	100
MAT_HMR_8187	Yes	HM_458	XM_370660	KIAA1201 protein (KIAA1201)	"+1"	yes	HM_505	54	7.23861	none	4	0.822089	305	none	MM_456	NM_172768	yes	MM_506	54	6.14334	none	4	0.822089	716	none	RM_457	XM_217113	yes	RM_507	54	5.19731	none	4	0.822089	1196	none	90.7407	100	87.037	100
MAT_HMR_8219	Yes	HM_475	XM_370635	KIAA0280 protein (KIAA0280)	"+1"	yes	HM_559	64	25.498	none	6	0.843906	440	none	MM_472	NM_178764	yes	MM_560	64	27.1186	none	6	0.843906	413	none	RM_474	XM_341892	yes	RM_563	64	26.1224	none	6	0.843906	440	none	84.375	100	87.5	100
MAT_HMR_8220	Yes	HM_477	XM_090294	hypothetical protein FLJ38508 (FLJ38508)	"+1"	yes	HM_588	52	5.70801	none	2	0.131053	620	none	MM_476	NM_153543	yes	MM_591	57	6.16883	none	3	0.401344	620	none	RM_480	XM_235005	yes	RM_592	52	5.30071	none	1	0.0703108	809	none	73.0769	100	71.1538	100
MAT_HMR_8227	Yes	HM_482	XM_113743	transmembrane protein 16F (TMEM16F)	"-1"	yes	HM_594	54	5.92755	none	7	0.999777	813	start	MM_485	NM_175344	yes	MM_596	54	5.92105	none	7	0.890942	816	start	RM_484	XM_235640	yes	RM_593	54	4.44811	none	7	0.890942	1224	start	77.7778	100	68.5185	100
MAT_HMR_8248	Yes	HM_493	XM_370696	hypothetical protein FLJ34236 (FLJ34236)	"-1"	yes	HM_607	52	4.3082	none	8	0.999777	3207	none	MM_494	NM_172790	yes	MM_600	52	4.82823	none	9	1	2817	none	RM_487	XM_343139	yes	RM_606	52	4.82823	none	9	1	2817	none	88.4615	100	92.3077	100
MAT_HMR_8490	Yes	HM_538	XM_042833	zinc finger protein 609 (ZNF609)	"+1"	yes	HM_631	102	7.2238	none	6	0.962637	1043	internal	MM_524	NM_172536	yes	MM_632	102	7.47801	none	6	0.930999	893	none	RM_522	XM_236358	yes	RM_636	102	8.62215	none	6	0.930999	356	internal	77.451	100	73.5294	100
MAT_HMR_8630	Yes	HM_563	XM_064152	sarcalumenin (SRL)	"+1"	yes	HM_690	64	6.91892	none	8	0.808269	1487	none	MM_566	NM_175347	yes	MM_689	64	7.02525	none	8	0.808269	1445	none	RM_565	XM_220171	yes	RM_686	64	13.5021	none	8	0.808269	134	none	70.3125	100	71.875	100
MAT_HMR_8642	Yes	HM_570	XM_371078	similar to Galectin-3 binding protein precursor (Lectin galactoside-binding soluble 3 binding protein) (Mac-2 binding protein) (Mac-2 BP) (MAC2BP) (Tumor-associated antigen 90K) (LOC388419)	"+1"	no	none	71	14.8225	none	8	0.814892	80	none	MM_572	NM_028055	no	none	65	13.5699	none	8	0.909199	98	none	RM_573	XM_221083	no	none	65	22.5694	none	10	0.841782	155	none	69.2308	100	60	100
MAT_HMR_8695	Yes	HM_581	XM_036115	zinc finger CCCH type domain containing 5 (ZC3HDC5)	"+1"	yes	HM_711	108	10.7892	none	2	0.642125	1202	none	MM_582	NM_172569	yes	MM_707	108	13.3169	none	2	0.642125	632	internal	RM_586	XM_340939	yes	RM_710	108	11.2266	none	2	0.642125	1085	internal	82.4074	100	80.5556	100
MAT_HMR_8708	Yes	HM_585	XM_036115	zinc finger CCCH type domain containing 5 (ZC3HDC5)	"+1"	no	none	55	5.49451	none	3	0.392856	2534	none	MM_580	NM_172569	no	none	55	6.78175	none	4	0.563898	1964	none	RM_575	XM_340939	no	none	55	5.71726	none	4	0.563898	2417	none	78.1818	100	74.5455	100
MAT_HMR_8750	Yes	HM_593	XM_085722		"+1"	yes	HM_730	103	23.6782	none	9	0.913545	632	none	MM_592	NM_053169	yes	MM_726	103	18.4588	none	10	0.936178	1001	none	RM_595	XM_220552	yes	RM_728	103	18.4588	none	10	0.919194	1001	none	71.8447	100	68.932	100
MAT_HMR_8751	Yes	HM_596	XM_042698	ubiquitin specific protease 22 (USP22)	"+1"	yes	HM_733	79	10.5615	none	10	0.959486	2006	none	MM_597	NM_001004143	yes	MM_731	79	15.019	none	11	0.965395	1340	none	RM_598	XM_220534	yes	RM_732	79	15.019	none	11	0.965395	1340	none	79.7468	100	81.0127	100
MAT_HMR_8755	Yes	HM_600	XM_496217	hypothetical protein LOC339287 (LOC339287)	"-1"	no	none	63	10.2439	none	13	0.999777	594	none	MM_604	NM_028722	no	none	63	10.2107	none	14	0.985884	600	none	RM_603	XM_239335	no	none	63	10.2273	none	14	0.985884	597	none	92.0635	100	90.4762	100
MAT_HMR_8756	Yes	HM_602	XM_496217	hypothetical protein LOC339287 (LOC339287)	"+1"	yes	HM_740	95	15.4472	none	9	0.964317	857	none	MM_601	NM_028722	yes	MM_738	95	15.3971	none	8	0.938799	863	none	RM_599	XM_239335	yes	RM_743	95	15.4221	none	7	0.853931	860	none	87.3684	100	83.1579	100
MAT_HMR_9176	Yes	HM_678	XM_294249	similar to Grid2ip protein (LOC340265)	"+1"	no	none	73	4.86991	none	9	0.973258	1349	none	MM_680	NM_133355	no	none	73	7.12195	none	7	0.964575	197	none	RM_681	XM_239604	no	none	73	6.05307	none	7	0.964575	803	none	60.274	100	64.3836	100
MAT_HMR_9177	Yes	HM_682	NM_021228	serine arginine-rich pre-mRNA splicing factor SR-A1 (SR-A1)	"+1"	no	none	82	6.24524	none	4	0.449159	683	none	MM_683	NM_001008422	no	none	74	5.88703	none	4	0.449159	686	none	RM_688	NM_019384	no	none	74	6.30324	none	4	0.452091	434	none	64.8649	100	64.8649	100
MAT_HMR_9225	Yes	HM_697	NM_031472	tRNA splicing 2' phosphotransferase 1 (MGC11134)	"+1"	yes	HM_888	62	30.2439	none	7	0.851721	11	none	MM_698	NM_153597	yes	MM_887	62	30.0971	none	7	0.931511	11	none	RM_699	XM_219539	yes	RM_890	62	29.6651	none	7	0.855531	23	none	62.9032	100	66.129	100
MAT_HMR_9313	Yes	HM_715	NM_016341	phospholipase C, epsilon 1 (PLCE1)	"+1"	yes	HM_909	73	3.1684	none	4	0.925182	2453	none	MM_716	NM_019588	yes	MM_906	73	3.19755	none	4	0.925182	2444	none	RM_709	NM_053758	yes	RM_907	73	3.19895	none	4	0.925182	2444	none	68.4932	100	71.2329	100
MAT_HMR_12025	Yes	HM_828	NM_017990	pyruvate dehydrogenase phosphatase regulatory subunit (PDPR)	"+1"	yes	HM_979	50	5.68828	none	3	0.41379	854	none	MM_829	NM_198308	yes	MM_976	50	5.68828	none	4	0.578934	854	none	RM_830	XM_226475	yes	RM_980	50	5.68828	none	4	0.578934	854	none	78	100	72	100
MAT_HMR_12026	Yes	HM_831	NM_017990	pyruvate dehydrogenase phosphatase regulatory subunit (PDPR)	"-1"	no	none	79	8.98749	none	17	0.999777	51	start	MM_826	NM_198308	no	none	74	8.41866	none	15	0.925008	51	start	RM_827	XM_226475	no	none	74	8.41866	none	14	0.925008	51	start	71.6216	100	74.3243	100
MAT_HMR_12053	Yes	HM_839	NM_024721	zinc finger homeodomain 4 (ZFHX4)	"+1"	yes	HM_1020	54	1.51345	none	3	0.683712	161	none	MM_837	NM_030708	yes	MM_995	54	1.5207	none	3	0.702177	161	none	RM_849	XM_226964	yes	RM_991	54	1.49336	none	3	0.702177	167	none	92.5926	100	90.7407	100
MAT_HMR_12109	Yes	HM_841	NM_024721	zinc finger homeodomain 4 (ZFHX4)	"+1"	yes	HM_1029	60	1.68161	none	3	0.531367	2177	internal	MM_838	NM_030708	yes	MM_1016	60	1.68966	none	3	0.531367	2171	internal	RM_834	XM_226964	yes	RM_994	60	1.65929	none	3	0.531367	2192	internal	73.3333	100	71.6667	100
MAT_HMR_12363	Yes	HM_852	NM_024721	zinc finger homeodomain 4 (ZFHX4)	"+1"	yes	HM_996	51	1.42937	none	3	0.730766	6692	none	MM_835	NM_030708	yes	MM_990	51	1.43622	none	3	0.730766	6647	none	RM_842	XM_226964	yes	RM_1032	51	1.4104	none	3	0.730766	6842	none	76.4706	100	74.5098	100
MAT_HMR_12478	Yes	HM_854	NM_024721	zinc finger homeodomain 4 (ZFHX4)	"+1"	yes	HM_1015	58	1.62556	none	3	0.435484	4397	internal	MM_836	NM_030708	yes	MM_1035	58	1.63334	none	5	0.588149	4445	none	RM_843	XM_226964	yes	RM_1030	58	1.60398	none	4	0.517821	4547	none	79.3103	100	79.3103	100
MAT_HMR_12572	Yes	HM_887	NM_054105	olfactory receptor, family 6, subfamily C, member 2 (OR6C2)	"-1"	yes	HM_1107	78	24.9201	none	16	0.999777	558	none	MM_885	NM_146930	yes	MM_1106	72	23.0032	none	13	1	570	none	RM_886	NM_001000060	yes	RM_1105	74	23.6422	none	14	1	570	none	72.2222	100	70.2703	100
MAT_HMR_12624	Yes	HM_904	NM_017991	hypothetical protein FLJ10081 (FLJ10081)	"+1"	yes	HM_1130	84	10.6061	none	10	0.984785	41	none	MM_897	NM_172652	yes	MM_1128	78	8.88383	none	11	0.975167	338	none	RM_893	XM_237086	yes	RM_1129	78	8.62832	none	11	0.975167	338	none	69.2308	92.3077	69.2308	92.3077
MAT_HMR_14688	Yes	HM_956	NM_003922	hect (homologous to the E6-AP (UBE3A) carboxyl terminus) domain and RCC1 (CHC1)-like domain (RLD) 1 (HERC1)	"+1"	yes	HM_1180	74	1.52201	none	9	0.882104	6941	none	MM_941	XM_358383	yes	MM_1171	74	1.51733	none	9	0.882104	6992	none	RM_940	XM_236362	yes	RM_1164	74	1.46709	none	9	0.882104	6875	none	89.1892	100	91.8919	100
MAT_HMR_13881	Yes	HM_946	NM_003922	hect (homologous to the E6-AP (UBE3A) carboxyl terminus) domain and RCC1 (CHC1)-like domain (RLD) 1 (HERC1)	"+1"	no	none	64	1.31633	none	6	0.829957	2957	none	MM_927	XM_358383	no	none	64	1.31228	none	6	0.923774	2957	none	RM_951	XM_236362	no	none	64	1.26883	none	6	0.848598	2957	none	82.8125	100	76.5625	100
MAT_HMR_15558	Yes	HM_973	NM_001605	alanyl-tRNA synthetase (AARS)	"+1"	yes	HM_1195	63	6.50155	none	8	0.946254	248	none	MM_971	NM_146217	yes	MM_1192	60	6.19195	none	7	0.933175	257	none	RM_967	XM_214690	yes	RM_1194	63	6.50155	none	8	0.942922	248	none	60	100	69.8413	100
MAT_HMR_15570	Yes	HM_978	NM_005137	DiGeorge syndrome critical region gene 2 (DGCR2)	"-1"	yes	HM_1204	58	10.5263	none	15	0.999777	504	start	MM_979	NM_010048	yes	MM_1207	58	10.5647	none	13	0.767371	498	start	RM_977	NM_001012146	yes	RM_1211	58	10.6033	none	13	0.767371	492	start	75.8621	100	77.5862	100
MAT_HMR_15648	Yes	HM_999	NM_004326	B-cell CLL/lymphoma 9 (BCL9)	"+1"	yes	HM_1244	52	3.7276	none	1	0.145854	686	none	MM_998	NM_029933	yes	MM_1236	52	3.64656	none	1	0.145854	686	none	RM_1006	XM_241475	yes	RM_1234	52	3.15534	none	1	0.145854	1352	none	78.8462	100	76.9231	100
MAT_HMR_15678	Yes	HM_1001	NM_004326	B-cell CLL/lymphoma 9 (BCL9)	"+1"	yes	HM_1233	86	6.16487	none	12	0.989578	2330	start	MM_1004	NM_029933	yes	MM_1238	86	6.03086	none	13	0.979248	2327	start	RM_1008	XM_241475	yes	RM_1235	86	5.21845	none	13	0.979248	2993	start	89.5349	100	87.2093	100
MAT_HMR_19791	Yes	HM_1020	NM_004543	nebulin (NEB)	"+1"	yes	HM_1252	82	1.22939	none	9	0.984182	16583	none	MM_1035	XM_130232	yes	MM_1292	82	1.13354	none	9	0.984182	18950	none	RM_1062	XM_229925	yes	RM_1249	82	1.2342	none	9	0.984182	16499	none	69.5122	100	68.2927	100
MAT_HMR_23221	Yes	HM_1027	NM_004543	nebulin (NEB)	"+1"	yes	HM_1276	55	0.824588	none	8	0.877618	9014	none	MM_1058	XM_130232	no	none	55	0.760299	none	7	0.739929	9164	none	RM_1077	XM_229925	yes	RM_1269	55	0.827815	none	8	0.77015	8999	none	67.2727	100	67.2727	100
MAT_HMR_23246	Yes	HM_1027	NM_004543	nebulin (NEB)	"+1"	yes	HM_1276	55	0.824588	none	8	0.877618	9014	none	MM_1059	XM_130232	yes	MM_1267	55	0.760299	none	9	0.796859	9893	none	RM_1077	XM_229925	yes	RM_1269	55	0.827815	none	8	0.77015	8999	none	67.2727	100	67.2727	100
MAT_HMR_30056	Yes	HM_1064	NM_004543	nebulin (NEB)	"+1"	yes	HM_1262	72	1.07946	none	3	0.767084	12527	none	MM_1024	XM_130232	yes	MM_1261	72	0.9953	none	4	0.806167	14864	none	RM_1026	XM_229925	yes	RM_1298	72	1.08368	none	4	0.806167	12443	none	69.4444	100	65.2778	100
MAT_HMR_28223	Yes	HM_1053	NM_004543	nebulin (NEB)	"+1"	yes	HM_1285	88	1.31934	none	12	0.971205	16265	none	MM_1034	XM_130232	yes	MM_1289	81	1.11971	none	10	0.905672	18632	none	RM_1079	XM_229925	yes	RM_1280	81	1.21915	none	10	0.905672	16181	none	72.8395	100	64.1975	100
MAT_HMR_32284	Yes	HM_1068	NM_004543	nebulin (NEB)	"+1"	yes	HM_1257	50	0.749625	none	5	0.553448	3926	none	MM_1057	XM_130232	yes	MM_1282	50	0.691181	none	5	0.553448	4043	none	RM_1045	XM_229925	yes	RM_1250	50	0.752559	none	5	0.553448	3911	none	68	100	70	100
MAT_HMR_33255	Yes	HM_1097	NM_000844	glutamate receptor, metabotropic 7 (GRM7), transcript variant 1	"-1"	yes	HM_1340	55	6.00437	none	5	1	2391	none	MM_1099	NM_177328	yes	MM_1338	52	5.67686	none	5	1	2400	none	RM_1096	NM_031040	yes	RM_1336	52	5.67686	none	5	1	2400	none	88.4615	100	84.6154	100
MAT_HMR_33760	Yes	HM_1121	NM_020433	junctophilin 2 (JPH2), transcript variant 1	"+1"	yes	HM_1382	65	9.32568	none	2	0.245108	26	internal	MM_1102	NM_021566	yes	MM_1384	65	9.32568	none	2	0.245108	26	internal	RM_1113	XM_230853	yes	RM_1383	65	9.37951	none	2	0.245108	26	internal	69.2308	100	67.6923	100
MAT_HMR_34059	Yes	HM_1147	NM_138707	B-cell CLL/lymphoma 7B (BCL7B), transcript variant 2	"+1"	yes	HM_1431	50	30.4878	none	4	0.808602	212	none	MM_1146	NM_009745	yes	MM_1430	50	27.4725	none	4	0.808602	149	none	RM_1145	XM_347165	yes	RM_1432	50	33.1126	none	4	0.808602	56	none	72	100	72	100
MAT_HMR_34060	Yes	HM_1151	NM_003100	sorting nexin 2 (SNX2)	"+1"	yes	HM_1434	51	9.80769	none	6	0.735449	899	none	MM_1150	NM_026386	yes	MM_1433	51	9.80769	none	5	0.658102	899	none	RM_1148	XM_214539	yes	RM_1435	51	9.73282	none	5	0.658102	899	none	86.2745	100	86.2745	100
MAT_HMR_34072	Yes	HM_1156	NM_176787	phosphatidylinositol glycan, class N (PIGN), transcript variant 1	"+1"	yes	HM_1443	71	7.61803	none	2	0.642125	383	none	MM_1155	NM_013784	yes	MM_1441	71	7.61803	none	2	0.642125	383	none	RM_1157	XM_219411	yes	RM_1442	70	7.06357	none	2	0.642125	383	none	69.0141	100	68.5714	100
MAT_HMR_34165	Yes	HM_1176	NM_002896	RNA binding motif protein 4 (RBM4)	"+1"	yes	HM_1450	64	17.4387	none	5	0.627863	338	none	MM_1175	NM_009032	yes	MM_1449	64	17.3913	none	5	0.627863	338	none	RM_1172	XM_215201	yes	RM_1447	64	17.4863	none	5	0.627863	338	none	92.1875	100	92.1875	100
MAT_HMR_34201	Yes	HM_1189	NM_006197	pericentriolar material 1 (PCM1)	"+1"	yes	HM_1476	71	3.50964	none	2	0.245108	5387	start	MM_1195	NM_023662	yes	MM_1486	73	3.60316	none	2	0.245108	5390	start	RM_1186	XM_344524	yes	RM_1484	73	3.5334	none	2	0.245108	5507	start	61.9718	100	63.3803	100
MAT_HMR_34289	Yes	HM_1210	NM_006154	neural precursor cell expressed, developmentally down-regulated 4 (NEDD4)	"+1"	yes	HM_1494	65	7.21421	none	4	0.444781	2507	none	MM_1209	NM_010890	yes	MM_1492	65	7.31982	none	4	0.444781	2468	none	RM_1211	XM_343427	yes	RM_1493	65	6.61241	none	4	0.444781	2753	none	61.5385	100	66.1538	100
MAT_HMR_34290	Yes	HM_1214	NM_006812	amplified in osteosarcoma (OS9), transcript variant 1	"+1"	yes	HM_1509	56	8.38323	none	4	0.795809	1835	none	MM_1212	NM_177614	yes	MM_1508	56	9.06149	none	4	0.795809	1685	none	RM_1213	NM_001007265	yes	RM_1510	56	8.3958	none	4	0.795809	1832	none	69.6429	100	73.2143	100
MAT_HMR_34293	Yes	HM_1215	NM_006849	protein disulfide isomerase-associated 2 (PDIA2)	"+1"	no	none	67	13.0859	none	8	0.950692	1181	none	MM_1217	XM_128552	no	none	72	13.6364	none	9	0.978796	1220	none	RM_1222	XM_213263	no	none	72	13.6364	none	7	0.970936	1220	none	64.1791	100	65.6716	100
MAT_HMR_34309	Yes	HM_1224	NM_018683	zinc finger protein 313 (ZNF313)	"+1"	yes	HM_1516	89	38.8646	none	5	0.478875	380	none	MM_1227	NM_030743	yes	MM_1518	89	38.6957	none	6	0.829242	383	none	RM_1223	NM_001001517	yes	RM_1517	89	38.6957	none	6	0.829242	383	none	69.6629	100	74.1573	100
MAT_HMR_34330	Yes	HM_1231	NM_001387	dihydropyrimidinase-like 3 (DPYSL3)	"+1"	yes	HM_1544	97	16.9877	none	13	0.990216	359	internal	MM_1238	NM_009468	yes	MM_1540	97	16.9877	none	12	0.973512	359	none	RM_1234	NM_012934	yes	RM_1541	97	16.9877	none	12	0.973512	359	none	76.2887	100	74.2268	100
MAT_HMR_34417	Yes	HM_1247	XM_031553	U2-associated SR140 protein (SR140)	"+1"	yes	HM_1584	50	4.60405	none	2	0.710404	1967	none	MM_1251	NM_026476	yes	MM_1574	50	5.07099	none	2	0.710404	1667	none	RM_1248	XM_236501	yes	RM_1580	50	4.85437	none	2	0.710404	1799	none	86	100	86	100
MAT_HMR_34441	Yes	HM_1259	NM_001495	GDNF family receptor alpha 2 (GFRA2)	"+1"	yes	HM_1597	52	11.1828	none	6	0.740499	926	none	MM_1255	NM_008115	yes	MM_1602	52	11.2069	none	6	0.881619	926	none	RM_1256	NM_012750	yes	RM_1600	52	11.1828	none	6	0.740499	926	none	69.2308	100	71.1538	100
MAT_HMR_34458	Yes	HM_1260	NM_001495	GDNF family receptor alpha 2 (GFRA2)	"+1"	yes	HM_1601	55	11.828	none	4	0.552397	131	none	MM_1264	NM_008115	yes	MM_1595	55	11.8534	none	4	0.552397	131	none	RM_1257	NM_012750	yes	RM_1599	55	11.828	none	4	0.552397	131	none	74.5455	100	74.5455	100
MAT_HMR_35937	Yes	HM_1302	XM_371933	protein phosphatase 1, regulatory (inhibitor) subunit 9A (PPP1R9A)	"+1"	yes	HM_1623	60	4.53515	none	4	0.878423	119	none	MM_1306	NM_181595	yes	MM_1626	60	5.47445	none	4	0.75852	119	none	RM_1300	NM_053473	yes	RM_1624	60	5.47445	none	4	0.75852	119	none	76.6667	100	73.3333	100
MAT_HMR_36064	Yes	HM_1317	XM_376679	hypothetical protein FLJ25778 (FLJ25778)	"+1"	yes	HM_1642	61	4.71406	none	7	0.880787	1049	none	MM_1321	NM_177185	yes	MM_1637	61	4.64231	none	7	0.748535	1169	none	RM_1320	XM_231617	yes	RM_1635	61	4.64231	none	7	0.748535	1169	none	67.2131	100	67.2131	100
MAT_HMR_36067	Yes	HM_1324	NM_020387	RAB25, member RAS oncogene family (RAB25)	"+1"	yes	HM_1652	53	20.6226	none	9	0.88927	332	none	MM_1325	NM_016899	yes	MM_1651	53	24.7664	none	9	0.88927	332	none	RM_1323	XM_227404	yes	RM_1650	53	24.7664	none	9	0.88927	332	none	71.6981	100	71.6981	100
MAT_HMR_36328	Yes	HM_1379	NM_005594	nascent-polypeptide-associated complex alpha polypeptide (NACA)	"+1"	yes	HM_1735	89	41.2037	none	13	0.995804	95	none	MM_1382	NM_013608	yes	MM_1736	89	41.2037	none	13	0.995804	95	none	RM_1378	XM_213821	yes	RM_1734	89	41.2037	none	13	0.995804	95	none	67.4157	100	71.9101	100
MAT_HMR_36718	Yes	HM_1405	NM_198560	lipoma HMGIC fusion partner-like protein 4 (LOC375323)	"+1"	yes	HM_1750	73	29.4355	none	13	0.994049	443	none	MM_1408	NM_177763	yes	MM_1747	73	29.4355	none	13	0.995157	443	none	RM_1406	NM_181387	yes	RM_1746	73	29.4355	none	13	0.994049	443	none	83.5616	100	84.9315	100
MAT_HMR_36752	Yes	HM_1429	NM_014828	chromosome 14 open reading frame 92 (C14orf92)	"+1"	yes	HM_1770	54	8.68167	none	9	0.734262	101	none	MM_1425	NM_023434	yes	MM_1766	54	8.70968	none	9	0.734262	101	none	RM_1428	NM_173324	yes	RM_1767	54	8.70968	none	9	0.734262	101	none	87.037	100	83.3333	100
MAT_HMR_36754	Yes	HM_1431	NM_014913	KIAA0863 protein (KIAA0863)	"+1"	no	none	56	4.947	none	5	0.790961	1829	none	MM_1433	XM_140497	no	none	58	4.45127	none	5	0.790961	2240	none	RM_1432	XM_225732	no	none	57	3.9666	none	5	0.790961	2738	none	64.2857	100	60.7143	98.2143
MAT_HMR_36755	Yes	HM_1435	NM_001001664	hypothetical protein LOC339745 (LOC339745)	"+1"	no	none	53	13.486	none	3	0.739799	323	none	MM_1434	XM_130138	no	none	53	13.486	none	3	0.739799	323	none	RM_1436	XM_231058	no	none	53	13.486	none	3	0.739799	323	none	83.0189	100	81.1321	100
MAT_HMR_36834	Yes	HM_1463	NM_017719	SNF related kinase (SNRK)	"+1"	no	none	64	8.35509	none	6	0.957312	1103	none	MM_1462	NM_133741	no	none	64	8.54473	none	6	0.957312	1103	none	RM_1461	NM_138833	no	none	64	8.5676	none	6	0.957312	1103	none	65.625	100	65.625	100
MAT_HMR_36866	Yes	HM_1468	NM_144982	hypothetical protein MGC23401 (MGC23401)	"+1"	yes	HM_1810	55	2.87807	none	4	0.536859	4163	none	MM_1482	XM_147426	yes	MM_1813	55	2.93333	none	4	0.536859	3818	none	RM_1467	XM_235146	yes	RM_1809	55	2.99564	none	4	0.536859	3938	none	80	100	74.5455	100
MAT_HMR_36888	Yes	HM_1471	NM_144982	hypothetical protein MGC23401 (MGC23401)	"+1"	yes	HM_1819	53	2.77342	none	2	0.222173	3809	none	MM_1479	XM_147426	yes	MM_1804	55	2.93333	none	3	0.730202	3458	none	RM_1481	XM_235146	yes	RM_1816	55	2.99564	none	2	0.651321	3578	none	71.6981	100	73.5849	100
MAT_HMR_36951	Yes	HM_1476	NM_144982	hypothetical protein MGC23401 (MGC23401)	"+1"	yes	HM_1805	55	2.87807	none	4	0.568799	1574	none	MM_1480	XM_147426	yes	MM_1818	55	2.93333	none	4	0.548031	1229	none	RM_1469	XM_235146	yes	RM_1822	55	2.99564	none	4	0.548031	1589	none	78.1818	100	78.1818	100
MAT_HMR_37022	Yes	HM_1486	NM_020961	KIAA1627 protein (KIAA1627)	"+1"	yes	HM_1829	53	11.5974	none	5	0.637076	665	none	MM_1484	NM_201638	yes	MM_1824	53	11.5974	none	5	0.637076	665	none	RM_1485	XM_215698	yes	RM_1826	53	11.5974	none	5	0.637076	665	none	77.3585	100	71.6981	100
MAT_HMR_37033	Yes	HM_1488	NM_014703	Vpr-binding protein (VprBP)	"+1"	yes	HM_1837	79	5.23873	none	14	0.995083	1733	start	MM_1490	XM_356186	yes	MM_1846	79	5.2422	none	14	0.995083	1730	start	RM_1492	XM_236612	yes	RM_1834	79	5.12654	none	14	0.995083	1793	start	69.6203	100	78.481	100
MAT_HMR_37052	Yes	HM_1497	NM_015630	enhancer of polycomb homolog 2 (Drosophila) (EPC2)	"+1"	yes	HM_1855	63	8.24607	none	5	0.644048	971	none	MM_1498	NM_172663	yes	MM_1851	64	7.911	none	4	0.539977	1103	none	RM_1501	XM_342432	yes	RM_1848	64	7.911	none	3	0.376845	1103	none	69.8413	100	82.5397	100
MAT_HMR_37126	Yes	HM_1527	NM_173511	amyotrophic lateral sclerosis 2 (juvenile) chromosome region, candidate 13 (ALS2CR13)	"+1"	yes	HM_1889	128	36.9942	none	8	0.946722	389	internal	MM_1521	NM_001003946	yes	MM_1888	128	37.1014	none	7	0.939717	386	internal	RM_1525	XM_343576	yes	RM_1887	128	36.9942	none	7	0.939717	389	internal	71.0938	100	71.875	100
MAT_HMR_37134	Yes	HM_1532	NM_198580	solute carrier family 27 (fatty acid transporter), member 1 (SLC27A1)	"+1"	yes	HM_1899	83	12.8284	none	8	0.726912	1619	internal	MM_1531	NM_011977	yes	MM_1896	81	12.5193	none	7	0.698945	1619	internal	RM_1535	NM_053580	yes	RM_1897	81	12.5193	none	7	0.698945	1619	internal	69.1358	100	66.6667	100
MAT_HMR_37155	Yes	HM_1550	NM_017748	hypothetical protein FLJ20291 (FLJ20291)	"+1"	yes	HM_1928	62	14.554	none	6	0.832906	56	none	MM_1552	NM_026186	yes	MM_1927	62	14.8681	none	6	0.832906	56	none	RM_1556	XM_340890	yes	RM_1929	62	10.0162	none	6	0.832906	665	none	72.5806	100	64.5161	100
MAT_HMR_37201	Yes	HM_1567	NM_153607	adult retina protein (LOC153222)	"+1"	no	none	57	8.90625	none	3	0.390194	1070	none	MM_1561	NM_029870	no	none	58	9.04836	none	2	0.310016	1070	none	RM_1562	XM_220273	no	none	58	9.04836	none	3	0.425796	1070	none	66.6667	100	68.4211	100
MAT_HMR_37223	Yes	HM_1576	NM_015308	formin binding protein 4 (FNBP4)	"+1"	no	none	70	6.88976	none	7	0.947068	1268	start	MM_1577	NM_018828	no	none	70	6.49351	none	7	0.824946	1436	start	RM_1579	XM_230291	no	none	70	6.50558	none	6	0.768614	1433	start	88.5714	100	85.7143	100
MAT_HMR_40390	Yes	HM_1593	NM_015136	stabilin 1 (STAB1)	"-1"	no	none	58	2.25593	none	14	1	3813	none	MM_1629	NM_138672	no	none	58	2.25505	none	14	0.385657	3816	none	RM_1602	XM_214279	no	none	58	2.16015	none	14	0.690698	4155	none	70.6897	100	75.8621	100
MAT_HMR_45170	Yes	HM_1608	NM_015136	stabilin 1 (STAB1)	"+1"	yes	HM_1959	84	3.26721	none	12	0.965601	6887	internal	MM_1665	NM_138672	yes	MM_1963	84	3.26594	none	11	0.959727	6887	none	RM_1603	XM_214279	yes	RM_1961	84	3.12849	none	13	0.973976	7226	none	67.8571	100	70.2381	100
MAT_HMR_64889	Yes	HM_1680	NM_017735	hypothetical protein FLJ20272 (FLJ20272)	"+1"	yes	HM_1984	58	6.87204	none	3	0.457045	2120	internal	MM_1681	NM_152817	yes	MM_1981	58	6.83962	none	2	0.347567	2132	none	RM_1671	XM_216644	yes	RM_1985	58	3.37602	none	2	0.347567	4742	none	70.6897	100	74.1379	100
MAT_HMR_64858	Yes	HM_1676	NM_017735	hypothetical protein FLJ20272 (FLJ20272)	"+1"	no	none	76	9.00474	none	8	0.912113	1412	none	MM_1673	NM_152817	no	none	83	9.78774	none	8	0.909062	1424	none	RM_1675	XM_216644	no	none	78	4.54016	none	6	0.754419	4049	none	61.8421	100	61.8421	93.4211
MAT_HMR_64893	Yes	HM_1685	NM_014738	KIAA0195 gene product (KIAA0195)	"+1"	yes	HM_2002	65	4.78998	none	8	0.975641	2525	none	MM_1683	NM_028014	yes	MM_1993	65	4.7759	none	8	0.946602	2537	none	RM_1684	XM_221119	yes	RM_1995	65	4.34202	none	8	0.946602	2945	none	76.9231	100	80	100
MAT_HMR_64896	Yes	HM_1688	NM_018711	hypothetical protein DKFZp761H039 (DKFZp761H039)	"+1"	yes	HM_2020	50	9.10747	none	6	0.865696	152	none	MM_1687	XM_149659	yes	MM_2019	50	9.12409	none	6	0.865696	149	none	RM_1689	NM_134404	yes	RM_2021	50	9.10747	none	6	0.865696	152	none	80	100	74	100
MAT_HMR_65126	Yes	HM_1716	NM_194453	ring finger protein 121 (RNF121), transcript variant 3	"+1"	yes	HM_2032	61	20.6081	none	7	0.932914	344	none	MM_1714	NM_029211	yes	MM_2036	61	19.3038	none	7	0.932914	404	none	RM_1715	XM_238909	yes	RM_2033	61	18.5976	none	7	0.932914	440	none	81.9672	100	85.2459	100
MAT_HMR_65185	Yes	HM_1727	NM_153618	sema domain, transmembrane domain (TM), and cytoplasmic domain, (semaphorin) 6D (SEMA6D), transcript variant 4	"+1"	yes	HM_2046	56	5.21415	none	7	0.839705	464	internal	MM_1725	NM_199241	yes	MM_2049	56	5.21415	none	7	0.839705	464	internal	RM_1726	XM_230583	yes	RM_2041	56	3.89159	none	7	0.839705	1520	internal	78.5714	100	80.3571	100
MAT_HMR_65205	Yes	HM_1729	NM_153618	sema domain, transmembrane domain (TM), and cytoplasmic domain, (semaphorin) 6D (SEMA6D), transcript variant 4	"+1"	yes	HM_2054	55	5.12104	none	6	0.870397	1985	none	MM_1720	NM_199241	yes	MM_2051	55	5.12104	none	6	0.870397	1985	none	RM_1718	XM_230583	yes	RM_2050	55	3.8221	none	6	0.870397	3080	none	61.8182	100	69.0909	100
MAT_HMR_65244	Yes	HM_1750	NM_198581	zinc finger CCCH-type containing 6 (ZC3H6)	"+1"	yes	HM_2118	56	5.96379	none	1	0.145854	293	none	MM_1746	NM_178404	yes	MM_2120	56	5.97652	none	1	0.145854	158	none	RM_1751	XM_230592	yes	RM_2117	56	4.74174	none	1	0.145854	878	none	75	100	76.7857	100
MAT_HMR_65254	Yes	HM_1755	NM_005541	inositol polyphosphate-5-phosphatase, 145kDa (INPP5D), transcript variant 2	"+1"	yes	HM_2122	66	5.55088	none	6	0.712891	20	start	MM_1754	NM_010566	yes	MM_2128	66	5.53691	none	4	0.603011	29	start	RM_1756	NM_019311	yes	RM_2131	66	5.54156	none	4	0.603011	29	start	80.303	100	78.7879	100
MAT_HMR_65258	Yes	HM_1763	NM_152745	neurexophilin 1 (NXPH1)	"+1"	yes	HM_2133	52	19.1176	none	3	0.430895	554	none	MM_1764	NM_008751	yes	MM_2132	52	19.1176	none	3	0.430895	554	none	RM_1762	NM_012994	yes	RM_2134	52	19.1176	none	3	0.430895	554	none	75	100	76.9231	100
MAT_HMR_65589	Yes	HM_1796	NM_002200	interferon regulatory factor 5 (IRF5), transcript variant 1	"+1"	yes	HM_2163	108	21.3861	none	4	0.93184	146	internal	MM_1799	NM_012057	yes	MM_2162	107	21.4859	none	4	0.822327	146	internal	RM_1783	XM_216105	yes	RM_2164	107	21.4859	none	4	0.822327	146	internal	66.3551	100	65.4206	100
MAT_HMR_65637	Yes	HM_1802	NM_004956	ets variant gene 1 (ETV1)	"+1"	yes	HM_2168	104	21.7573	none	3	0.601604	449	none	MM_1801	NM_007960	yes	MM_2165	104	21.7573	none	3	0.601604	449	none	RM_1800	XM_343055	yes	RM_2167	104	18.705	none	3	0.601604	449	none	86.5385	100	84.6154	100
MAT_HMR_65647	Yes	HM_1808	NM_014630	zinc finger protein 592 (ZNF592)	"+1"	yes	HM_2187	68	5.36278	none	5	0.641154	3329	start	MM_1806	NM_178707	yes	MM_2185	64	5.25452	none	4	0.808602	3194	start	RM_1809	XM_214975	yes	RM_2189	70	5.54236	none	3	0.442727	3305	internal	68.75	100	63.2353	94.1176
MAT_HMR_65910	Yes	HM_1856	NM_000673	alcohol dehydrogenase 7 (class IV), mu or sigma polypeptide (ADH7)	"+1"	yes	HM_2266	55	14.6667	none	12	0.994307	539	start	MM_1854	NM_009626	yes	MM_2264	55	14.6667	none	13	0.987649	539	start	RM_1855	XM_346642	yes	RM_2265	55	14.6667	none	12	0.972592	539	start	70.9091	100	63.6364	100
MAT_HMR_66423	Yes	HM_1878	NM_001095	amiloride-sensitive cation channel 2, neuronal (ACCN2), transcript variant 2	"+1"	yes	HM_2309	90	17.0132	none	14	0.993295	1250	none	MM_1891	NM_009597	yes	MM_2306	90	17.0778	none	14	0.993295	1244	none	RM_1868	NM_024154	yes	RM_2308	90	17.0778	none	14	0.993295	1244	none	68.8889	100	73.3333	100
MAT_HMR_66599	Yes	HM_1905	NM_001257	cadherin 13, H-cadherin (heart) (CDH13)	"+1"	yes	HM_2328	58	8.12325	none	9	0.903324	812	none	MM_1898	NM_019707	yes	MM_2329	58	8.11189	none	8	0.865408	812	none	RM_1904	NM_138889	yes	RM_2330	58	8.11189	none	9	0.903324	812	none	75.8621	100	75.8621	100
MAT_HMR_66618	Yes	HM_1916	NM_001364	discs, large homolog 2, chapsyn-110 (Drosophila) (DLG2)	"+1"	yes	HM_2353	67	7.69231	none	12	0.978051	257	none	MM_1912	NM_011807	yes	MM_2352	67	7.85463	none	12	0.978051	257	none	RM_1913	NM_022282	yes	RM_2351	67	7.85463	none	12	0.978051	257	none	83.5821	100	88.0597	100
MAT_HMR_66655	Yes	HM_1930	NM_002696	polymerase (RNA) II (DNA directed) polypeptide G (POLR2G)	"+1"	no	none	50	28.9017	none	7	0.934873	257	none	MM_1929	NM_026329	no	none	50	28.9017	none	7	0.934873	257	none	RM_1931	NM_053948	no	none	50	28.9017	none	7	0.934873	257	none	74	100	78	100
MAT_HMR_66657	Yes	HM_1934	NM_003395	wingless-type MMTV integration site family, member 9A (WNT9A)	"+1"	no	none	88	24.0437	none	6	0.831328	740	none	MM_1933	NM_139298	no	none	88	24.0437	none	6	0.831328	740	none	RM_1936	XM_220556	no	none	88	17.9592	none	6	0.831328	1112	none	60.2273	100	61.3636	100
MAT_HMR_66671	Yes	HM_1945	NM_003466	paired box gene 8 (PAX8), transcript variant PAX8A	"+1"	yes	HM_2400	82	18.1818	none	4	0.520138	1028	internal	MM_1942	NM_011040	yes	MM_2395	82	17.9039	none	4	0.520138	1049	internal	RM_1938	NM_031141	yes	RM_2396	82	17.8649	none	4	0.520138	1052	internal	87.8049	100	86.5854	100
MAT_HMR_66694	Yes	HM_1953	NM_003801	GPAA1P anchor attachment protein 1 homolog (yeast) (GPAA1)	"+1"	yes	HM_2422	68	10.9325	none	8	0.916531	347	none	MM_1957	NM_010331	yes	MM_2426	68	10.9325	none	8	0.916531	347	none	RM_1959	NM_001004240	yes	RM_2424	64	10.2894	none	7	0.899701	347	none	70.5882	100	68.75	100
MAT_HMR_66861	Yes	HM_1988	NM_002045	growth associated protein 43 (GAP43)	"+1"	yes	HM_2475	152	63.5983	none	3	0.672732	170	none	MM_1983	NM_008083	yes	MM_2473	144	63.1579	none	3	0.672732	173	internal	RM_1992	NM_017195	yes	RM_2474	143	62.9956	none	3	0.672732	173	internal	72.2222	97.9167	72.028	97.9021
MAT_HMR_67346	Yes	HM_2015	NM_002144	homeo box B1 (HOXB1)	"+1"	no	none	78	25.8278	none	3	0.461423	125	none	MM_2016	NM_008266	no	none	72	24.1611	none	3	0.415887	134	start	RM_2014	XM_220896	no	none	72	23.0032	none	2	0.339087	179	start	62.5	100	65.2778	100
MAT_HMR_67352	Yes	HM_2018	NM_002233	potassium voltage-gated channel, shaker-related subfamily, member 4 (KCNA4)	"+1"	yes	HM_2501	89	13.6086	none	3	0.332829	56	none	MM_2022	NM_021275	yes	MM_2497	89	13.5878	none	3	0.332829	56	none	RM_2021	NM_012971	yes	RM_2503	89	13.5878	none	4	0.430139	56	none	67.4157	100	66.2921	100
MAT_HMR_67356	Yes	HM_2024	NM_002233	potassium voltage-gated channel, shaker-related subfamily, member 4 (KCNA4)	"+1"	yes	HM_2499	52	7.95107	none	6	0.650435	1055	none	MM_2020	NM_021275	yes	MM_2502	52	7.93893	none	6	0.650435	1058	none	RM_2017	NM_012971	yes	RM_2495	52	7.93893	none	6	0.650435	1058	none	82.6923	100	76.9231	100
MAT_HMR_67377	Yes	HM_2030	NM_002837	protein tyrosine phosphatase, receptor type, B (PTPRB)	"+1"	yes	HM_2513	51	2.55255	none	5	0.898823	5249	none	MM_2034	NM_029928	yes	MM_2509	53	2.65133	none	5	0.786581	5246	none	RM_2033	XM_235156	yes	RM_2510	51	1.98289	none	4	0.75852	6461	none	74.5098	100	76.4706	100
MAT_HMR_67382	Yes	HM_2040	NM_002957	retinoid X receptor, alpha (RXRA)	"+1"	no	none	53	11.4471	none	2	0.752101	341	none	MM_2039	NM_011305	no	none	53	11.3248	none	2	0.752101	356	none	RM_2038	NM_012805	no	none	53	11.3248	none	3	0.848625	356	none	66.0377	100	69.8113	100
MAT_HMR_67683	Yes	HM_2061	NM_004370	collagen, type XII, alpha 1 (COL12A1), transcript variant long	"+1"	yes	HM_2565	75	2.44778	none	1	0.581015	8438	none	MM_2050	NM_007730	yes	MM_2561	71	2.31421	none	1	0.581015	8453	none	RM_2051	XM_243912	yes	RM_2557	75	2.22354	none	1	0.581015	9107	none	71.831	100	74.6667	100
MAT_HMR_67709	Yes	HM_2066	NM_004446	glutamyl-prolyl-tRNA synthetase (EPRS)	"+1"	yes	HM_2568	55	3.63516	none	6	0.839599	2945	internal	MM_2064	XM_129647	yes	MM_2566	55	3.63516	none	6	0.839599	2945	internal	RM_2062	XM_213969	yes	RM_2569	55	3.59242	none	6	0.839599	2999	internal	76.3636	100	70.9091	100
MAT_HMR_67717	Yes	HM_2077	NM_004519	potassium voltage-gated channel, KQT-like subfamily, member 3 (KCNQ3)	"+1"	no	none	62	7.10195	none	10	0.850482	1157	none	MM_2082	NM_152923	no	none	62	7.09382	none	10	0.846539	1160	none	RM_2075	NM_031597	no	none	62	7.09382	none	10	0.846539	1160	none	83.871	100	87.0968	100
MAT_HMR_67756	Yes	HM_2085	NM_004639	HLA-B associated transcript 3 (BAT3), transcript variant 1	"+1"	yes	HM_2595	66	5.82524	none	7	0.777873	1169	start	MM_2089	NM_057171	yes	MM_2594	66	5.71429	none	6	0.748667	1172	start	RM_2086	NM_053609	yes	RM_2601	66	6.00546	none	6	0.748667	1154	start	62.1212	100	62.1212	100
MAT_HMR_68069	Yes	HM_2103	NM_004639	HLA-B associated transcript 3 (BAT3), transcript variant 1	"+1"	yes	HM_2598	98	8.6496	none	5	0.755943	2801	none	MM_2087	NM_057171	yes	MM_2600	93	8.05195	none	4	0.660223	2882	none	RM_2088	NM_053609	yes	RM_2607	93	8.46224	none	4	0.68006	2861	none	77.4194	100	76.3441	100
MAT_HMR_68103	Yes	HM_2106	NM_004801	neurexin 1 (NRXN1), transcript variant alpha	"+1"	yes	HM_2611	56	3.7889	none	6	0.944572	1175	none	MM_2111	NM_020252	yes	MM_2616	56	4.75786	none	6	0.944572	191	none	RM_2112	NM_021767	yes	RM_2628	56	3.71353	none	6	0.944572	1175	none	94.6429	100	94.6429	100
MAT_HMR_68104	Yes	HM_2108	NM_004801	neurexin 1 (NRXN1), transcript variant alpha	"+1"	yes	HM_2625	52	3.51827	none	3	0.745128	3176	none	MM_2109	NM_020252	yes	MM_2634	52	4.41801	none	3	0.745128	2192	none	RM_2107	NM_021767	yes	RM_2618	52	3.44828	none	3	0.745128	3176	none	67.3077	100	71.1538	100
MAT_HMR_68196	Yes	HM_2133	NM_004298	nucleoporin 155kDa (NUP155), transcript variant 2	"+1"	yes	HM_2642	55	4.12603	none	5	0.840719	1403	none	MM_2130	NM_133227	yes	MM_2643	51	3.66379	none	4	0.819776	1592	none	RM_2132	NM_053952	yes	RM_2647	51	3.66643	none	4	0.819776	1589	none	78.4314	100	74.5098	100
MAT_HMR_69742	Yes	HM_2156	NM_005045	reelin (RELN), transcript variant 1	"+1"	yes	HM_2687	77	2.22479	none	9	0.952314	7889	none	MM_2166	NM_011261	yes	MM_2664	71	2.05084	none	9	0.952314	7892	internal	RM_2170	NM_080394	yes	RM_2673	77	2.22351	none	9	0.952314	7895	internal	67.6056	100	68.8312	100
MAT_HMR_70722	Yes	HM_2164	NM_005045	reelin (RELN), transcript variant 1	"+1"	no	none	52	1.50246	none	4	0.822813	3119	none	MM_2154	NM_011261	no	none	52	1.50202	none	4	0.822813	3122	none	RM_2145	NM_080394	no	none	52	1.50159	none	4	0.822813	3125	none	75	100	71.1538	100
MAT_HMR_71245	Yes	HM_2167	NM_005045	reelin (RELN), transcript variant 1	"+1"	yes	HM_2676	55	1.58914	none	5	0.576101	5687	none	MM_2181	NM_011261	yes	MM_2658	55	1.58868	none	5	0.600849	5690	none	RM_2134	NM_080394	yes	RM_2683	55	1.58822	none	5	0.600849	5693	none	70.9091	100	63.6364	100
MAT_HMR_72073	Yes	HM_2188	NM_004996	ATP-binding cassette, sub-family C (CFTR/MRP), member 1 (ABCC1), transcript variant 1	"+1"	yes	HM_2706	57	3.72063	none	3	0.735811	29	none	MM_2186	NM_008576	yes	MM_2702	57	3.72793	none	3	0.89865	29	none	RM_2187	NM_022281	yes	RM_2703	57	3.7182	none	3	0.89865	29	none	80.7018	100	78.9474	100
MAT_HMR_72171	Yes	HM_2205	NM_005264	GDNF family receptor alpha 1 (GFRA1), transcript variant 1	"+1"	yes	HM_2714	131	28.1116	none	13	0.954926	338	none	MM_2195	NM_010279	yes	MM_2716	131	27.9318	none	13	0.960049	338	none	RM_2199	NM_012959	yes	RM_2715	131	27.9318	none	13	0.962382	338	none	74.0458	100	75.5725	100
MAT_HMR_72331	Yes	HM_2229	NM_005429	vascular endothelial growth factor C (VEGFC)	"+1"	no	none	94	22.381	none	5	0.59456	647	none	MM_2228	NM_009506	no	none	94	22.5962	none	6	0.641674	635	none	RM_2227	NM_053653	no	none	94	22.5962	none	6	0.641674	635	none	72.3404	100	69.1489	100
MAT_HMR_72332	Yes	HM_2231	NM_005721	ARP3 actin-related protein 3 homolog (yeast) (ACTR3)	"+1"	yes	HM_2732	55	13.1265	none	6	0.936589	1091	none	MM_2230	NM_023735	yes	MM_2734	55	13.1265	none	6	0.936589	1091	none	RM_2234	XM_341112	yes	RM_2731	55	8.87097	none	6	0.936589	1694	none	89.0909	100	90.9091	100
MAT_HMR_72345	Yes	HM_2232	NM_005721	ARP3 actin-related protein 3 homolog (yeast) (ACTR3)	"+1"	yes	HM_2735	55	13.1265	none	7	0.619918	734	none	MM_2233	NM_023735	yes	MM_2730	55	13.1265	none	7	0.808641	734	none	RM_2236	XM_341112	yes	RM_2733	55	8.87097	none	7	0.808641	1337	none	70.9091	100	63.6364	100
MAT_HMR_72359	Yes	HM_2239	NM_005688	ATP-binding cassette, sub-family C (CFTR/MRP), member 5 (ABCC5), transcript variant 1	"+1"	yes	HM_2761	52	3.61613	none	11	0.963903	1076	none	MM_2240	NM_013790	yes	MM_2754	51	3.54906	none	10	0.959156	1076	none	RM_2241	NM_053924	yes	RM_2751	51	3.54906	none	10	0.959156	1076	none	72.549	100	72.549	100
MAT_HMR_72361	Yes	HM_2243	NM_006133	chromosome 11 open reading frame 11 (C11orf11)	"+1"	yes	HM_2786	53	5.0815	none	7	0.750228	1238	none	MM_2245	NM_198114	yes	MM_2777	53	5.07177	none	7	0.750228	1238	none	RM_2246	NM_001005886	yes	RM_2783	53	5.07177	none	7	0.750228	1238	none	84.9057	100	83.0189	100
MAT_HMR_72364	Yes	HM_2248	NM_006350	follistatin (FST), transcript variant FST317	"+1"	yes	HM_2796	62	19.4969	none	2	0.264504	704	none	MM_2247	NM_008046	yes	MM_2794	61	17.7326	none	2	0.264504	704	none	RM_2249	NM_012561	yes	RM_2795	62	17.971	none	2	0.264504	704	none	75.4098	100	74.1935	100
MAT_HMR_72685	Yes	HM_2296	NM_007027	topoisomerase (DNA) II binding protein 1 (TOPBP1)	"+1"	no	none	53	3.69081	none	7	0.717253	1304	none	MM_2297	NM_176979	no	none	50	3.29815	none	7	0.698663	1574	none	RM_2298	XM_236578	no	none	55	3.32728	none	7	0.647979	1907	none	74	100	73.5849	94.3396
MAT_HMR_72695	Yes	HM_2299	NM_012115	CASP8 associated protein 2 (CASP8AP2)	"+1"	yes	HM_2847	57	2.87443	none	5	0.80092	4880	none	MM_2303	NM_011997	yes	MM_2845	57	2.90372	none	6	0.8505	4817	none	RM_2312	XM_232860	yes	RM_2846	52	0.70147	none	5	0.527913	4835	none	70.1754	100	73.0769	100
MAT_HMR_72851	Yes	HM_2326	NM_014203	adaptor-related protein complex 2, alpha 1 subunit (AP2A1), transcript variant 1	"+1"	yes	HM_2862	72	7.36196	none	11	0.856018	23	start	MM_2334	NM_007458	yes	MM_2858	72	7.36196	none	11	0.856018	23	start	RM_2327	XM_218624	yes	RM_2864	72	7.36196	none	11	0.856018	23	start	72.2222	100	77.7778	100
MAT_HMR_73041	Yes	HM_2346	NM_013227	aggrecan 1 (chondroitin sulfate proteoglycan 1, large aggregating proteoglycan, antigen identified by monoclonal antibody A0122) (AGC1), transcript variant 2	"+1"	yes	HM_2891	92	3.80795	none	8	0.701125	698	internal	MM_2349	NM_007424	yes	MM_2879	86	4.03188	none	7	0.678522	716	internal	RM_2343	NM_022190	yes	RM_2888	92	4.25335	none	8	0.701125	698	internal	77.907	100	76.087	100
MAT_HMR_73002	Yes	HM_2344	NM_013227	aggrecan 1 (chondroitin sulfate proteoglycan 1, large aggregating proteoglycan, antigen identified by monoclonal antibody A0122) (AGC1), transcript variant 2	"+1"	no	none	103	4.26325	none	8	0.712778	6938	none	MM_2352	NM_007424	no	none	96	4.5007	none	9	0.724464	6071	none	RM_2345	NM_022190	no	none	96	4.43828	none	8	0.688236	6161	none	67.7083	93.75	62.5	93.75
MAT_HMR_73529	Yes	HM_2379	NM_013993	discoidin domain receptor family, member 1 (DDR1), transcript variant 1	"+1"	yes	HM_2899	107	11.7068	none	10	0.789297	98	internal	MM_2365	NM_007584	yes	MM_2897	107	11.7325	none	12	0.882894	101	internal	RM_2370	NM_013137	yes	RM_2905	107	11.7453	none	12	0.882894	101	internal	69.1589	100	66.3551	100
MAT_HMR_80306	Yes	HM_2418	NM_014727	myeloid/lymphoid or mixed-lineage leukemia 4 (MLL4)	"+1"	yes	HM_2929	74	2.72459	none	5	0.567119	7091	start	MM_2440	XM_194342	yes	MM_2924	68	2.50553	none	6	0.60414	7103	none	RM_2438	XM_341829	yes	RM_2906	68	2.12301	none	5	0.552091	8570	none	69.1176	100	67.6471	100
MAT_HMR_82831	Yes	HM_2468	NM_002222	inositol 1,4,5-triphosphate receptor, type 1 (ITPR1)	"+1"	yes	HM_3000	65	2.41098	none	5	0.627505	2963	none	MM_2471	NM_010585	yes	MM_3015	65	2.36364	none	5	0.627505	3005	none	RM_2473	NM_001007235	yes	RM_3001	65	2.36364	none	5	0.627505	3005	none	83.0769	100	83.0769	100
MAT_HMR_82832	Yes	HM_2472	NM_002222	inositol 1,4,5-triphosphate receptor, type 1 (ITPR1)	"+1"	yes	HM_3004	52	1.92878	none	7	0.851411	3167	none	MM_2470	NM_010585	yes	MM_2996	52	1.89091	none	7	0.851411	3209	none	RM_2469	NM_001007235	yes	RM_3009	52	1.89091	none	7	0.851411	3209	none	86.5385	100	82.6923	100
MAT_HMR_82861	Yes	HM_2482	NM_004454	ets variant gene 5 (ets-related molecule) (ETV5)	"+1"	yes	HM_3022	76	14.8728	none	7	0.919541	965	none	MM_2491	NM_023794	yes	MM_3029	77	15.0685	none	7	0.919541	965	none	RM_2492	XM_221387	yes	RM_3028	77	9.45946	none	7	0.919541	1874	none	60.5263	100	67.1053	100
MAT_HMR_82962	Yes	HM_2497	NM_006077	calcium binding atopy-related autoantigen 1 (CBARA1)	"+1"	yes	HM_3040	57	11.8998	none	7	0.950781	530	none	MM_2496	NM_144822	yes	MM_3043	55	11.5063	none	7	0.956177	536	none	RM_2495	NM_199412	yes	RM_3042	55	11.5063	none	7	0.956177	536	none	67.2727	100	61.8182	100
MAT_HMR_82965	Yes	HM_2502	NM_006108	spondin 1, extracellular matrix protein (SPON1)	"+1"	yes	HM_3050	54	6.68317	none	5	0.780953	635	none	MM_2500	NM_145584	yes	MM_3051	54	6.68317	none	5	0.780953	635	none	RM_2498	NM_172067	yes	RM_3049	54	6.68317	none	5	0.780953	635	none	66.6667	100	61.1111	100
MAT_HMR_84060	Yes	HM_2520	NM_006979	solute carrier family 39 (zinc transporter), member 7 (SLC39A7)	"+1"	no	none	113	26.2791	yes, with stop	4	0.745616	92	internal	MM_2523	NM_008202	no	none	121	27.6888	yes, with stop	5	0.775176	92	start	RM_2510	NM_001008885	no	none	107	22.8145	yes, with no stop	5	0.775176	92	start	70.7965	100	78.5047	100
MAT_HMR_85190	Yes	HM_2556	NM_014862	aryl-hydrocarbon receptor nuclear translocator 2 (ARNT2)	"+1"	yes	HM_3103	83	14.6384	none	8	0.888427	1277	internal	MM_2553	NM_007488	yes	MM_3106	83	11.641	none	8	0.943826	1277	internal	RM_2559	NM_012781	yes	RM_3107	83	11.641	none	8	0.943826	1277	none	68.6747	100	67.4699	100
MAT_HMR_85206	Yes	HM_2565	NM_015103	plexin D1 (PLXND1)	"+1"	yes	HM_3114	81	4.20561	none	9	0.987099	4100	none	MM_2562	NM_026376	yes	MM_3117	81	4.20561	none	9	0.987099	4100	none	RM_2561	XM_232283	yes	RM_3115	81	3.94545	none	9	0.987099	4481	none	72.8395	100	66.6667	100
MAT_HMR_85219	Yes	HM_2567	NM_015167	phosphatidylserine receptor (PTDSR)	"+1"	yes	HM_3137	50	13.4048	none	1	0.145854	377	none	MM_2570	NM_033398	yes	MM_3134	50	12.3762	none	1	0.145854	377	none	RM_2572	NM_001012143	yes	RM_3136	50	16.1812	none	1	0.145854	377	none	74	100	80	100
MAT_HMR_85230	Yes	HM_2575	NM_015194	myosin ID (MYO1D)	"+1"	yes	HM_3145	68	6.75273	none	11	0.982175	1043	none	MM_2579	NM_177390	yes	MM_3150	68	8.04734	none	11	0.982175	1043	none	RM_2581	NM_012983	yes	RM_3147	68	6.75273	none	11	0.982175	1043	none	72.0588	100	69.1176	100
MAT_HMR_85271	Yes	HM_2588	NM_015316	protein phosphatase 1, regulatory (inhibitor) subunit 13B (PPP1R13B)	"+1"	no	none	113	10.3575	none	5	0.80679	2270	internal	MM_2590	NM_011625	no	none	105	9.65074	none	7	0.942245	2285	none	RM_2584	XM_234555	no	none	112	9.97329	none	8	0.892329	2258	internal	60	100	66.0714	100
MAT_HMR_85375	Yes	HM_2594	NM_015316	protein phosphatase 1, regulatory (inhibitor) subunit 13B (PPP1R13B)	"+1"	yes	HM_3155	51	4.67461	none	7	0.881303	323	none	MM_2586	NM_011625	yes	MM_3153	51	4.6875	none	7	0.881303	323	none	RM_2598	XM_234555	yes	RM_3154	51	4.54141	none	7	0.881303	314	none	78.4314	100	68.6275	100
MAT_HMR_85570	Yes	HM_2604	NM_015461	zinc finger protein 521 (ZNF521)	"+1"	yes	HM_3174	56	4.26829	none	2	0.347567	230	none	MM_2605	NM_145492	yes	MM_3178	59	4.49695	none	3	0.423381	221	none	RM_2609	XM_226153	yes	RM_3168	59	3.18747	none	3	0.423381	2105	none	60.7143	100	67.8571	100
MAT_HMR_85604	Yes	HM_2618	NM_015503	SH2-B homolog (SH2B)	"+1"	yes	HM_3187	93	13.8393	none	5	0.593433	5	none	MM_2617	NM_011363	yes	MM_3189	93	14.0271	none	6	0.652732	5	internal	RM_2613	NM_134456	yes	RM_3186	93	13.8599	none	6	0.652732	5	internal	60.2151	100	62.3656	100
MAT_HMR_85652	Yes	HM_2628	NM_015577	retinoic acid induced 14 (RAI14)	"+1"	yes	HM_3190	58	5.91233	none	6	0.638242	41	none	MM_2630	NM_030690	yes	MM_3201	54	5.5102	none	7	0.930855	56	none	RM_2621	NM_001011947	yes	RM_3192	60	6.31579	none	9	0.974396	56	none	66.6667	98.1481	72.4138	91.3793
MAT_HMR_85637	Yes	HM_2626	NM_015577	retinoic acid induced 14 (RAI14)	"+1"	yes	HM_3195	53	5.40265	none	7	0.937076	452	none	MM_2629	NM_030690	yes	MM_3196	53	5.40816	none	7	0.933175	452	none	RM_2625	NM_001011947	yes	RM_3199	53	5.57895	none	7	0.933175	452	none	62.2642	100	71.6981	100
MAT_HMR_85656	Yes	HM_2637	NM_018905	protocadherin alpha 2 (PCDHA2), transcript variant 1	"+1"	yes	HM_3285	54	5.6902	none	9	0.809865	1442	none	MM_2634	NM_198117	yes	MM_3282	54	5.6902	none	9	0.816244	1442	internal	RM_2635	NM_199504	yes	RM_3284	54	5.6902	none	7	0.731295	1442	none	72.2222	100	74.0741	100
MAT_HMR_87542	Yes	HM_2694	NM_021729	vacuolar protein sorting 11 (yeast) (VPS11)	"+1"	yes	HM_3353	81	8.59873	none	6	0.940756	2366	none	MM_2700	NM_027889	yes	MM_3352	78	8.28025	none	5	0.858602	2366	none	RM_2695	XM_236189	yes	RM_3344	78	8.28025	none	5	0.858602	2366	none	83.3333	100	84.6154	100
MAT_HMR_87660	Yes	HM_2705	NM_021729	vacuolar protein sorting 11 (yeast) (VPS11)	"+1"	yes	HM_3351	63	6.6879	none	4	0.8327	71	internal	MM_2703	NM_027889	yes	MM_3343	63	6.6879	none	5	0.870548	71	internal	RM_2706	XM_236189	yes	RM_3350	63	6.6879	none	4	0.8327	71	internal	85.7143	100	85.7143	100
MAT_HMR_90164	Yes	HM_2746	NM_001844	collagen, type II, alpha 1 (primary osteoarthritis, spondyloepiphyseal dysplasia, congenital) (COL2A1), transcript variant 1	"+1"	yes	HM_3360	116	7.7957	yes, with no stop	4	0.444781	2732	internal	MM_2742	NM_031163	yes	MM_3366	116	8.03881	yes, with stop	7	0.693547	2597	internal	RM_2713	NM_012929	yes	RM_3358	116	8.16901	yes, with no stop	4	0.444781	2528	internal	72.4138	100	69.8276	100
MAT_HMR_88504	Yes	HM_2723	NM_001844	collagen, type II, alpha 1 (primary osteoarthritis, spondyloepiphyseal dysplasia, congenital) (COL2A1), transcript variant 1	"+1"	yes	HM_3371	51	3.42742	yes, with no stop	3	0.577104	3524	none	MM_2714	NM_031163	yes	MM_3361	51	3.5343	yes, with no stop	4	0.626246	3389	none	RM_2719	NM_012929	yes	RM_3364	51	3.59155	yes, with no stop	3	0.577104	3320	none	68.6275	100	74.5098	100
MAT_HMR_89262	Yes	HM_2736	NM_001844	collagen, type II, alpha 1 (primary osteoarthritis, spondyloepiphyseal dysplasia, congenital) (COL2A1), transcript variant 1	"+1"	yes	HM_3374	86	5.77957	yes, with no stop	2	0.629702	3128	internal	MM_2712	NM_031163	yes	MM_3365	86	5.95981	yes, with no stop	3	0.702177	2993	internal	RM_2739	NM_012929	yes	RM_3369	86	6.05634	yes, with no stop	3	0.702177	2924	internal	65.1163	100	72.093	100
MAT_HMR_90406	Yes	HM_2753	NM_021832	a disintegrin and metalloproteinase domain 17 (tumor necrosis factor, alpha, converting enzyme) (ADAM17), transcript variant 2	"+1"	yes	HM_3376	85	12.2302	none	6	0.68541	1616	none	MM_2754	NM_009615	yes	MM_3377	85	10.2657	none	7	0.721967	1616	none	RM_2761	NM_020306	yes	RM_3375	85	10.2657	none	6	0.68541	1616	none	69.4118	100	71.7647	100
MAT_HMR_90432	Yes	HM_2763	NM_021906	ubiquitin specific protease 9, X-linked (fat facets-like, Drosophila) (USP9X), transcript variant 2	"+1"	yes	HM_3390	65	2.55102	none	3	0.376845	38	none	MM_2764	NM_009481	yes	MM_3386	62	2.42188	none	1	0.1678	38	none	RM_2765	XM_343766	yes	RM_3378	62	2.55565	none	2	0.28918	38	none	79.0323	100	79.0323	100
MAT_HMR_90813	Yes	HM_2822	NM_023105	fibroblast growth factor receptor 1 (fms-related tyrosine kinase 2, Pfeiffer syndrome) (FGFR1), transcript variant 3	"+1"	yes	HM_3454	77	10.4905	none	11	0.940523	1394	start	MM_2812	NM_010206	yes	MM_3455	77	9.35601	none	11	0.940523	1661	start	RM_2816	NM_024146	yes	RM_3459	77	9.35601	none	11	0.940523	1661	start	61.039	100	67.5325	100
MAT_HMR_90852	Yes	HM_2825	NM_000761	cytochrome P450, family 1, subfamily A, polypeptide 2 (CYP1A2)	"+1"	no	none	110	21.3178	none	13	0.998209	671	none	MM_2829	NM_009993	no	none	104	20.2335	none	12	0.998993	683	none	RM_2830	NM_012541	no	none	104	20.2335	none	12	0.999106	683	none	68.2692	100	61.5385	100
MAT_HMR_90990	Yes	HM_2838	NM_030380	GLI-Kruppel family member GLI2 (GLI2), transcript variant 2	"+1"	yes	HM_3483	96	7.72947	none	8	0.901396	236	none	MM_2862	XM_136212	yes	MM_3481	96	6.21359	none	8	0.901396	1211	none	RM_2852	XM_222557	yes	RM_3482	96	7.88177	none	8	0.901396	236	none	79.1667	100	79.1667	100
MAT_HMR_91026	Yes	HM_2840	NM_030380	GLI-Kruppel family member GLI2 (GLI2), transcript variant 2	"+1"	yes	HM_3487	52	4.1868	none	1	0.281715	563	none	MM_2839	XM_136212	yes	MM_3484	52	3.3657	none	1	0.281715	1538	none	RM_2837	XM_222557	yes	RM_3485	52	4.26929	none	1	0.281715	563	none	78.8462	100	76.9231	100
MAT_HMR_91379	Yes	HM_2844	NM_030380	GLI-Kruppel family member GLI2 (GLI2), transcript variant 2	"+1"	yes	HM_3480	102	8.21256	none	9	0.964619	740	internal	MM_2859	XM_136212	yes	MM_3486	108	6.99029	none	9	0.959008	1706	internal	RM_2848	XM_222557	yes	RM_3488	96	7.88177	none	8	0.907112	767	internal	69.6078	100	68.75	100
MAT_HMR_91974	Yes	HM_2864	NM_019030	DEAH (Asp-Glu-Ala-His) box polypeptide 29 (DHX29)	"+1"	yes	HM_3500	59	4.30657	none	1	0.0653364	503	none	MM_2865	NM_172594	yes	MM_3495	59	4.31918	none	3	0.457045	497	none	RM_2866	XM_215481	yes	RM_3501	58	4.23977	none	2	0.385657	500	none	64.4068	100	67.2414	100
MAT_HMR_92009	Yes	HM_2879	NM_017570	5-oxoprolinase (ATP-hydrolysing) (OPLAH)	"+1"	yes	HM_3517	64	4.96509	none	6	0.794403	974	none	MM_2875	NM_153122	yes	MM_3513	64	4.96509	none	6	0.794403	974	none	RM_2878	NM_053904	yes	RM_3515	64	4.96509	none	6	0.794403	974	none	67.1875	100	67.1875	100
MAT_HMR_92161	Yes	HM_2914	NM_023071	spermatogenesis associated, serine-rich 2 (SPATS2)	"+1"	no	none	73	13.37	none	2	0.356069	1409	internal	MM_2916	NM_139140	no	none	76	13.9194	none	2	0.173947	1409	none	RM_2915	XM_217030	no	none	76	13.5231	none	0	0	1457	none	64.3836	100	63.0137	100
MAT_HMR_92168	Yes	HM_2924	NM_025248	SNAP25-interacting protein (SNIP)	"+1"	no	none	81	6.84122	none	6	0.832139	1814	none	MM_2925	NM_018873	no	none	82	6.73788	none	6	0.832139	1910	none	RM_2923	NM_019378	no	none	82	6.84474	none	7	0.870114	1913	none	71.6049	100	69.1358	100
MAT_HMR_92169	Yes	HM_2926	NM_030981	RAB1B, member RAS oncogene family (RAB1B)	"+1"	yes	HM_3594	69	34.1584	none	12	0.919315	89	none	MM_2928	NM_029576	yes	MM_3593	69	34.1584	none	12	0.919315	89	none	RM_2927	NM_001008370	yes	RM_3592	69	34.1584	none	12	0.919315	89	none	76.8116	100	79.7101	100
MAT_HMR_92265	Yes	HM_2938	NM_004501	heterogeneous nuclear ribonucleoprotein U (scaffold attachment factor A) (HNRPU), transcript variant 2	"+1"	no	none	60	7.43494	none	5	0.467371	1205	internal	MM_2933	NM_016805	no	none	66	8.26033	none	7	0.652495	1166	internal	RM_2945	NM_057139	no	none	66	8.26033	none	7	0.652495	1166	internal	71.6667	100	68.3333	100
MAT_HMR_92376	Yes	HM_2943	NM_004501	heterogeneous nuclear ribonucleoprotein U (scaffold attachment factor A) (HNRPU), transcript variant 2	"+1"	yes	HM_3601	172	21.3135	none	4	0.635013	1904	none	MM_2946	NM_016805	yes	MM_3602	171	21.4018	none	4	0.635013	1883	none	RM_2935	NM_057139	yes	RM_3598	171	21.4018	none	4	0.635013	1883	none	84.7953	100	83.6257	100
MAT_HMR_92380	Yes	HM_2948	NM_031885	Bardet-Biedl syndrome 2 (BBS2)	"+1"	no	none	82	11.3573	none	15	0.974018	353	none	MM_2949	NM_026116	no	none	82	11.3573	none	14	0.944787	353	none	RM_2947	NM_053618	no	none	82	11.3573	none	14	0.943331	353	none	73.1707	100	65.8537	100
MAT_HMR_92452	Yes	HM_2967	NM_004068	adaptor-related protein complex 2, mu 1 subunit (AP2M1)	"+1"	yes	HM_3622	66	15.1376	none	11	0.99786	65	none	MM_2970	NM_009679	yes	MM_3620	66	15.1376	none	11	0.99786	65	none	RM_2962	NM_053837	yes	RM_3621	66	15.1376	none	11	0.99786	65	none	78.7879	100	77.2727	100
MAT_HMR_92486	Yes	HM_2978	NM_000989	ribosomal protein L30 (RPL30)	"+1"	yes	HM_3634	53	45.6897	none	8	0.722129	188	none	MM_2980	NM_009083	yes	MM_3636	53	45.6897	none	8	0.722129	188	none	RM_2979	NM_022699	yes	RM_3635	53	45.6897	none	8	0.722129	188	none	81.1321	100	79.2453	100
MAT_HMR_92547	Yes	HM_3004	NM_058004	phosphatidylinositol 4-kinase, catalytic, alpha polypeptide (PIK4CA), transcript variant 2	"+1"	yes	HM_3660	54	2.64059	none	7	0.955742	4580	none	MM_3003	NM_001001983	yes	MM_3664	54	2.64059	none	7	0.955742	4580	none	RM_3006	NM_022301	yes	RM_3668	54	2.64447	none	7	0.955742	4571	none	74.0741	100	72.2222	100
MAT_HMR_92680	Yes	HM_3034	NM_080706	transient receptor potential cation channel, subfamily V, member 1 (TRPV1), transcript variant 3	"+1"	yes	HM_3696	64	7.61905	none	5	0.56843	1811	none	MM_3039	NM_001001445	yes	MM_3692	66	7.85714	none	6	0.61858	1805	start	RM_3040	NM_031982	yes	RM_3694	66	7.86651	none	5	0.56843	1802	start	68.75	100	70.3125	100
MAT_HMR_92772	Yes	HM_3054	NM_001396	dual-specificity tyrosine-(Y)-phosphorylation regulated kinase 1A (DYRK1A), transcript variant 1	"+1"	yes	HM_3698	129	16.8848	none	5	0.814847	1385	internal	MM_3045	NM_007890	yes	MM_3702	129	16.8848	none	5	0.814847	1385	internal	RM_3041	NM_012791	yes	RM_3701	129	16.8848	none	5	0.814847	1385	internal	73.6434	100	75.1938	100
MAT_HMR_92793	Yes	HM_3060	NM_004451	estrogen-related receptor alpha (ESRRA)	"+1"	yes	HM_3710	58	13.6792	none	6	0.890994	1031	none	MM_3061	NM_007953	yes	MM_3713	58	13.7767	none	6	0.890994	1025	none	RM_3068	NM_001008511	yes	RM_3711	58	13.7441	none	6	0.890994	1028	none	77.5862	100	79.3103	100
MAT_HMR_92825	Yes	HM_3073	NM_130839	ubiquitin protein ligase E3A (human papilloma virus E6-associated protein, Angelman syndrome) (UBE3A), transcript variant 3	"+1"	yes	HM_3715	65	7.44559	none	5	0.637076	128	none	MM_3074	NM_173010	yes	MM_3714	63	8.25688	none	5	0.637076	68	none	RM_3072	XM_341867	yes	RM_3716	63	7.23307	none	5	0.637076	128	none	85.7143	100	82.5397	100
MAT_HMR_92857	Yes	HM_3097	NM_001067	topoisomerase (DNA) II alpha 170kDa (TOP2A)	"+1"	yes	HM_3778	75	4.89556	none	7	0.888233	488	start	MM_3098	NM_011623	yes	MM_3776	75	4.90517	none	7	0.888233	485	start	RM_3100	NM_022183	yes	RM_3775	75	4.91159	none	7	0.888233	482	start	84	100	77.3333	100
MAT_HMR_92908	Yes	HM_3102	NM_006015	AT rich interactive domain 1A (SWI- like) (ARID1A), transcript variant 1	"+1"	yes	HM_3788	52	2.27472	none	4	0.463408	2957	none	MM_3112	NM_033566	yes	MM_3783	52	2.73253	none	4	0.463408	1805	none	RM_3135	XM_216340	yes	RM_3784	52	2.2797	none	4	0.463408	2948	none	84.6154	100	80.7692	100
MAT_HMR_93759	Yes	HM_3117	NM_006015	AT rich interactive domain 1A (SWI- like) (ARID1A), transcript variant 1	"+1"	yes	HM_3802	144	6.29921	none	1	0.226229	4007	none	MM_3127	NM_033566	yes	MM_3812	144	7.567	none	1	0.226229	2867	none	RM_3131	XM_216340	yes	RM_3813	141	6.1815	none	1	0.226229	4007	none	78.4722	100	80.1418	100
MAT_HMR_94559	Yes	HM_3134	NM_006015	AT rich interactive domain 1A (SWI- like) (ARID1A), transcript variant 1	"+1"	yes	HM_3793	164	7.1741	yes, with stop	2	0.455037	1361	internal	MM_3133	NM_033566	yes	MM_3815	170	8.93326	none	2	0.455037	191	none	RM_3120	XM_216340	yes	RM_3807	172	7.54055	yes, with no stop	2	0.455037	1328	none	79.878	100	77.439	100
MAT_HMR_94663	Yes	HM_3136	NM_006015	AT rich interactive domain 1A (SWI- like) (ARID1A), transcript variant 1	"+1"	yes	HM_3800	59	2.58093	none	1	0.1678	3302	none	MM_3122	NM_033566	yes	MM_3781	59	3.10037	none	1	0.1678	2150	none	RM_3107	XM_216340	yes	RM_3801	59	2.58658	none	1	0.1678	3293	none	74.5763	100	79.661	100
MAT_HMR_94890	Yes	HM_3142	NM_032564	diacylglycerol O-acyltransferase homolog 2 (mouse) (DGAT2)	"+1"	yes	HM_3828	52	13.3676	none	7	0.671563	944	none	MM_3140	NM_026384	yes	MM_3826	52	13.3676	none	7	0.671563	944	none	RM_3141	NM_001012345	yes	RM_3827	52	13.3676	none	7	0.671563	944	none	82.6923	100	84.6154	100
MAT_HMR_94891	Yes	HM_3144	NM_032726	phospholipase C, delta 4 (PLCD4)	"+1"	yes	HM_3837	55	7.20839	none	8	0.713934	146	none	MM_3143	NM_148937	yes	MM_3838	55	6.80693	none	9	0.7315	146	start	RM_3145	NM_080688	yes	RM_3839	55	7.11514	none	11	0.798161	146	start	60	100	65.4545	100
MAT_HMR_94956	Yes	HM_3164	NM_052854	cAMP responsive element binding protein 3-like 1 (CREB3L1)	"+1"	yes	HM_3856	50	9.61538	none	3	0.768297	635	none	MM_3158	NM_011957	yes	MM_3851	50	9.84252	none	3	0.768297	635	none	RM_3161	NM_001005562	yes	RM_3853	50	9.59693	none	3	0.768297	632	none	86	100	86	100
MAT_HMR_94978	Yes	HM_3173	NM_000944	protein phosphatase 3 (formerly 2B), catalytic subunit, alpha isoform (calcineurin A alpha) (PPP3CA)	"+1"	yes	HM_3872	78	14.9425	none	4	0.657352	671	none	MM_3168	NM_008913	yes	MM_3871	78	14.9425	none	4	0.657352	671	none	RM_3170	NM_017041	yes	RM_3873	78	14.9425	none	4	0.657352	671	none	75.641	100	80.7692	100
MAT_HMR_95887	Yes	HM_3218	NM_139181	centaurin, delta 2 (CENTD2), transcript variant 1	"+1"	yes	HM_3930	120	9.95025	none	10	0.916929	1094	start	MM_3215	NM_027180	yes	MM_3929	120	10.0503	none	11	0.934027	1091	start	RM_3225	XM_341895	yes	RM_3924	120	7.67263	none	11	0.964277	2168	start	68.3333	100	71.6667	100
MAT_HMR_95959	Yes	HM_3228	NM_139215	TAF15 RNA polymerase II, TATA box binding protein (TBP)-associated factor, 68kDa (TAF15), transcript variant 1	"+1"	yes	HM_3938	147	24.7892	yes, with stop	0	0	59	internal	MM_3241	NM_027427	yes	MM_3944	145	25.9857	none	0	0	59	internal	RM_3252	XM_237792	yes	RM_3939	145	28.3203	none	0	0	80	internal	79.3103	100	78.6207	100
MAT_HMR_97777	Yes	HM_3282	NM_145906	RIO kinase 3 (yeast) (RIOK3), transcript variant 2	"+1"	no	none	81	19.0588	none	6	0.68204	263	none	MM_3274	NM_024182	no	none	77	14.8077	none	6	0.68204	275	none	RM_3284	XM_341578	no	none	76	12.459	none	6	0.68204	548	none	71.4286	100	64.4737	100
MAT_HMR_97918	Yes	HM_3298	NM_015885	pre-mRNA cleavage complex II protein Pcf11 (PCF11)	"+1"	yes	HM_3973	50	3.21337	none	3	0.744056	4238	none	MM_3322	NM_029078	yes	MM_3970	50	3.2175	none	3	0.744056	4232	none	RM_3303	XM_341883	yes	RM_3974	50	2.85551	none	3	0.744056	4823	none	82	100	80	100
MAT_HMR_98481	Yes	HM_3316	NM_015885	pre-mRNA cleavage complex II protein Pcf11 (PCF11)	"+1"	yes	HM_3975	170	10.9254	none	4	0.815024	3119	none	MM_3317	NM_029078	yes	MM_3967	169	10.8752	none	4	0.447105	3119	none	RM_3318	XM_341883	yes	RM_3968	169	9.65163	none	4	0.638785	3710	none	81.0651	98.8166	79.2899	98.8166
MAT_HMR_98685	Yes	HM_3346	NM_018222	parvin, alpha (PARVA)	"+1"	no	none	56	15.0134	none	11	0.815366	533	none	MM_3343	NM_020606	no	none	51	13.6729	none	10	0.791089	548	none	RM_3344	NM_020656	no	none	51	13.6729	none	10	0.791089	548	none	80.3922	100	80.3922	100
MAT_HMR_98686	Yes	HM_3353	NM_006305	acidic (leucine-rich) nuclear phosphoprotein 32 family, member A (ANP32A)	"+1"	yes	HM_4020	51	20.4	none	4	0.788721	401	none	MM_3351	NM_009672	yes	MM_4021	54	21.7742	none	4	0.720465	386	none	RM_3352	NM_012903	yes	RM_4019	54	21.7742	none	4	0.720465	386	none	66.6667	100	64.7059	100
MAT_HMR_98706	Yes	HM_3370	NM_022466	zinc finger protein, subfamily 1A, 5 (ZNFN1A5)	"+1"	yes	HM_4048	94	22.3278	none	8	0.974675	236	none	MM_3365	NM_175115	yes	MM_4042	94	22.381	none	8	0.974675	236	none	RM_3366	XM_219325	yes	RM_4044	94	22.381	none	8	0.974675	236	none	74.4681	100	72.3404	100
MAT_HMR_99017	Yes	HM_3393	NM_016073	hepatoma-derived growth factor, related protein 3 (HDGFRP3)	"+1"	yes	HM_4066	72	35.2941	none	0	0	395	start	MM_3394	NM_013886	yes	MM_4065	72	35.468	none	0	0	392	start	RM_3395	NM_145785	yes	RM_4064	72	35.468	none	0	0	392	start	79.1667	100	83.3333	100
MAT_HMR_99020	Yes	HM_3400	NM_024947	polyhomeotic like 3 (Drosophila) (PHC3)	"+1"	yes	HM_4071	85	8.80829	none	8	0.89074	2321	internal	MM_3397	NM_153421	yes	MM_4084	83	8.45214	none	8	0.886948	2378	none	RM_3396	XM_226976	yes	RM_4067	83	8.43496	none	8	0.89074	2384	none	86.747	100	86.747	100
MAT_HMR_99029	Yes	HM_3407	NM_004750	cytokine receptor-like factor 1 (CRLF1)	"+1"	yes	HM_4096	104	24.5863	none	5	0.948781	956	none	MM_3409	NM_018827	yes	MM_4097	104	24.4131	none	5	0.948781	965	none	RM_3408	XM_214312	yes	RM_4099	104	24.4131	none	5	0.948781	965	none	74.0385	100	75.9615	100
MAT_HMR_99058	Yes	HM_3421	NM_012267	hsp70-interacting protein (HSPBP1)	"+1"	no	none	99	27.2727	none	20	0.996888	416	internal	MM_3419	NM_024172	no	none	99	27.6536	none	20	0.996888	401	internal	RM_3422	NM_139261	no	none	99	27.6536	none	20	0.996888	401	internal	74.7475	100	73.7374	100
MAT_HMR_99070	Yes	HM_3429	NM_019852	methyltransferase like 3 (METTL3)	"+1"	yes	HM_4123	64	11.0155	none	8	0.891965	983	none	MM_3431	NM_019721	yes	MM_4124	64	14.2539	none	9	0.904519	587	none	RM_3434	XM_341310	yes	RM_4125	64	11.0345	none	9	0.904519	980	none	78.125	100	73.4375	100
MAT_HMR_99082	Yes	HM_3437	NM_014063	drebrin-like (DBNL), transcript variant 1	"+1"	no	none	69	15.9722	none	7	0.888701	1004	none	MM_3436	NM_013810	no	none	63	14.5161	none	3	0.335623	1010	none	RM_3440	NM_031352	no	none	63	14.5161	none	3	0.425796	1010	none	63.4921	100	61.9048	100
MAT_HMR_99091	Yes	HM_3442	NM_145059	fucokinase (FUK)	"+1"	yes	HM_4139	51	4.70046	none	6	0.840507	248	none	MM_3450	NM_181666	yes	MM_4140	51	4.67461	none	6	0.840507	248	none	RM_3446	XM_226508	yes	RM_4143	51	3.90505	none	6	0.840507	1106	none	76.4706	100	74.5098	100
MAT_HMR_99101	Yes	HM_3451	NM_015024	exportin 7 (XPO7)	"-1"	no	none	56	5.14706	none	14	0.999777	195	none	MM_3453	NM_023045	no	none	56	5.14706	none	14	0.996661	195	none	RM_3452	XM_341353	no	none	56	5.14706	none	14	0.996661	195	none	64.2857	100	76.7857	100
MAT_HMR_99108	Yes	HM_3455	NM_015024	exportin 7 (XPO7)	"+1"	yes	HM_4166	66	6.06618	none	8	0.767567	1280	start	MM_3456	NM_023045	yes	MM_4163	66	6.06618	none	8	0.767567	1280	start	RM_3454	XM_341353	yes	RM_4162	66	6.06618	none	8	0.767567	1280	start	71.2121	100	69.697	100
MAT_HMR_99115	Yes	HM_3457	NM_152467	kelch-like 10 (Drosophila) (KLHL10)	"+1"	yes	HM_4169	60	9.7561	none	9	0.923334	287	none	MM_3463	NM_025727	yes	MM_4168	60	9.85222	none	9	0.923334	287	none	RM_3458	NM_001001510	yes	RM_4167	60	9.85222	none	9	0.923334	287	none	71.6667	100	70	100
MAT_HMR_99161	Yes	HM_3467	NM_017944	ubiquitin specific protease 47 (USP47)	"+1"	yes	HM_4172	58	4.50311	none	4	0.79415	2405	start	MM_3469	NM_133758	yes	MM_4175	58	4.27413	none	4	0.79415	2612	start	RM_3483	XM_218997	yes	RM_4183	58	4.27729	none	4	0.79415	2609	start	68.9655	100	68.9655	100
MAT_HMR_99238	Yes	HM_3475	NM_017944	ubiquitin specific protease 47 (USP47)	"+1"	yes	HM_4177	70	5.43478	none	8	0.871764	683	none	MM_3478	NM_133758	yes	MM_4170	70	5.15844	none	8	0.871764	887	none	RM_3471	XM_218997	yes	RM_4179	70	5.16224	none	8	0.871764	887	none	82.8571	100	75.7143	100
MAT_HMR_99357	Yes	HM_3486	NM_153279	solute carrier family 22 (organic anion transporter), member 6 (SLC22A6), transcript variant 5	"+1"	yes	HM_4187	67	12.6415	none	4	0.851594	98	none	MM_3489	NM_008766	yes	MM_4192	61	11.1722	none	6	0.861556	161	internal	RM_3490	NM_017224	yes	RM_4191	67	12.1377	none	6	0.865113	161	internal	60.6557	100	62.6866	100
MAT_HMR_99365	Yes	HM_3494	NM_172016	tripartite motif-containing 39 (TRIM39), transcript variant 2	"+1"	yes	HM_4226	55	11.2474	none	5	0.912401	1301	none	MM_3495	NM_024468	yes	MM_4228	55	11.2474	none	5	0.912401	1301	none	RM_3496	NM_213562	yes	RM_4227	55	11.2474	none	5	0.912401	1301	none	78.1818	100	76.3636	100
MAT_HMR_99366	Yes	HM_3497	NM_172337	orthodenticle homolog 2 (Drosophila) (OTX2), transcript variant 2	"+1"	yes	HM_4238	65	22.4138	yes, with stop	7	0.979305	674	none	MM_3499	NM_144841	yes	MM_4236	65	22.4138	yes, with stop	7	0.979305	674	none	RM_3498	XM_224009	yes	RM_4240	65	22.4138	yes, with stop	7	0.979305	674	none	92.3077	100	90.7692	100
MAT_HMR_184743	Yes	HM_3641	NM_001807	carboxyl ester lipase (bile salt-stimulated lipase) (CEL)	"+1"	no	none	57	7.64075	none	2	0.316144	1289	none	MM_3639	NM_009885	no	none	57	9.5	none	2	0.339087	1280	none	RM_3640	NM_016997	no	none	57	9.29853	none	2	0.339087	1280	none	64.9123	100	68.4211	100
MAT_HMR_184750	Yes	HM_3647	NM_175940	dual oxidase 1 (DUOX1), transcript variant 2	"+1"	no	none	61	3.93041	none	10	0.990564	2015	none	MM_3653	XM_130483	no	none	61	3.93041	none	11	0.997261	2015	none	RM_3648	NM_153739	no	none	61	3.93041	none	11	0.996634	2015	none	83.6066	100	80.3279	100
MAT_HMR_184772	Yes	HM_3663	NM_001004137	olfactory receptor, family 52, subfamily M, member 1 (OR52M1)	"-1"	yes	HM_4331	73	22.956	none	12	0.999777	729	none	MM_3662	NM_146325	yes	MM_4332	75	23.5849	none	14	0.998869	729	none	RM_3664	NM_001000122	yes	RM_4336	75	23.5849	none	14	0.998869	729	none	68.4932	100	67.1233	100
MAT_HMR_184783	Yes	HM_3674	NM_002699	POU domain, class 3, transcription factor 1 (POU3F1)	"-1"	no	none	158	35.1893	none	23	0.999777	372	start	MM_3670	NM_011141	no	none	158	35.1111	none	21	0.917959	375	start	RM_3673	NM_138838	no	none	158	34.9558	none	21	0.917959	381	start	80.3797	100	79.7468	100
MAT_HMR_186383	Yes	HM_3716	NM_178140	PDZ domain containing 3 (PDZK3), transcript variant 1	"+1"	no	none	78	2.74648	none	7	0.838715	563	start	MM_3715	XM_127972	no	none	78	2.89747	none	8	0.855643	416	start	RM_3720	NM_022940	no	none	78	2.81894	none	7	0.805178	563	start	62.8205	100	65.3846	100
MAT_HMR_186388	Yes	HM_3719	NM_178140	PDZ domain containing 3 (PDZK3), transcript variant 1	"+1"	yes	HM_4396	61	2.14789	none	8	0.949621	914	none	MM_3718	XM_127972	yes	MM_4402	61	2.26597	none	8	0.949621	767	none	RM_3717	NM_022940	yes	RM_4404	61	2.20455	none	8	0.949621	914	none	83.6066	100	85.2459	100
MAT_HMR_186489	Yes	HM_3733	NM_016652	Crn, crooked neck-like 1 (Drosophila) (CRNKL1)	"+1"	yes	HM_4412	58	6.83157	none	3	0.752643	2372	internal	MM_3732	NM_025820	yes	MM_4413	60	8.68307	none	3	0.767084	1892	start	RM_3729	NM_053797	yes	RM_4411	60	8.68307	none	3	0.767084	1892	start	65.5172	98.2759	60.3448	98.2759
MAT_HMR_186552	Yes	HM_3744	NM_031946	centaurin, gamma 3 (CENTG3)	"+1"	yes	HM_4419	78	8.90411	none	11	0.918653	431	none	MM_3742	NM_139153	yes	MM_4424	78	8.56202	none	11	0.918653	536	none	RM_3747	XM_342612	yes	RM_4427	78	5.66038	none	11	0.918653	1940	none	74.359	100	79.4872	100
MAT_HMR_186648	Yes	HM_3787	NM_022351	EF hand calcium binding protein 1 (EFCBP1)	"+1"	yes	HM_4472	59	16.7614	none	5	0.669129	122	internal	MM_3789	NM_178617	yes	MM_4477	65	18.4136	none	7	0.758608	122	internal	RM_3791	NM_022302	yes	RM_4474	65	18.4136	none	7	0.758608	122	internal	72.8814	100	71.1864	100
MAT_HMR_186661	Yes	HM_3794	NM_031284	ADP-dependent glucokinase (ADPGK)	"+1"	no	none	54	10.8652	none	3	0.37178	305	start	MM_3792	NM_028121	no	none	50	10.0604	none	2	0.28918	317	none	RM_3793	XM_236306	no	none	50	10.0604	none	2	0.28918	317	none	64	100	68	100
MAT_HMR_186793	Yes	HM_3826	NM_018674	amiloride-sensitive cation channel 4, pituitary (ACCN4), transcript variant 1	"+1"	no	none	78	11.6942	none	9	0.919224	425	none	MM_3823	NM_183022	no	none	78	14.4444	none	8	0.908604	44	none	RM_3822	NM_022234	no	none	78	14.4444	none	8	0.908604	44	none	79.4872	100	79.4872	100
MAT_HMR_186908	Yes	HM_3843	NM_006696	bromodomain containing 8 (BRD8), transcript variant 1	"+1"	yes	HM_4513	72	7.56303	none	4	0.745616	2222	internal	MM_3844	NM_030147	yes	MM_4515	72	7.81759	none	4	0.745616	2129	internal	RM_3842	NM_001008509	yes	RM_4509	72	7.51566	none	4	0.745616	2240	internal	68.0556	100	65.2778	100
MAT_HMR_187198	Yes	HM_3870	NM_183387	echinoderm microtubule associated protein like 5 (EML5)	"+1"	yes	HM_4524	67	3.38726	none	9	0.76643	1256	none	MM_3861	XM_286452	yes	MM_4525	67	4.14091	none	9	0.758322	1256	none	RM_3851	NM_001003402	yes	RM_4521	67	4.17186	none	9	0.758322	1256	none	64.1791	100	62.6866	100
MAT_HMR_187252	Yes	HM_3887	NM_025126	ring finger protein 34 (RNF34), transcript variant 2	"+1"	no	none	50	13.4048	none	4	0.875217	908	none	MM_3886	NM_030564	no	none	50	13.2626	none	4	0.875217	920	none	RM_3885	NM_001004075	no	none	50	13.089	none	4	0.875217	935	none	72	100	78	100
MAT_HMR_187391	Yes	HM_3915	NM_197968	zinc finger protein 198 (ZNF198)	"+1"	yes	HM_4594	115	8.34543	none	9	0.974137	794	internal	MM_3905	NM_029498	yes	MM_4593	114	8.27887	none	9	0.974137	794	internal	RM_3910	XM_224241	yes	RM_4587	114	8.41328	none	9	0.974137	794	internal	78.9474	100	79.8246	100
MAT_HMR_187455	Yes	HM_3919	NM_197968	zinc finger protein 198 (ZNF198)	"+1"	yes	HM_4597	55	3.99129	none	1	0.226229	3062	internal	MM_3908	NM_029498	yes	MM_4578	55	3.99419	none	1	0.226229	3059	internal	RM_3912	XM_224241	yes	RM_4584	55	4.05904	none	1	0.226229	2993	internal	83.6364	100	74.5455	100
MAT_HMR_187564	Yes	HM_3923	NM_000335	sodium channel, voltage-gated, type V, alpha (long QT syndrome 3) (SCN5A), transcript variant 2	"+1"	yes	HM_4607	86	4.26587	none	3	0.488605	3170	none	MM_3926	NM_021544	yes	MM_4608	87	4.30693	none	4	0.548031	3176	none	RM_3933	NM_013125	yes	RM_4605	81	4.0099	none	4	0.548031	3194	none	70.9302	100	69.1358	100
MAT_HMR_187662	Yes	HM_3930	NM_000335	sodium channel, voltage-gated, type V, alpha (long QT syndrome 3) (SCN5A), transcript variant 2	"+1"	yes	HM_4601	80	3.96825	none	19	0.995938	4646	none	MM_3936	NM_021544	yes	MM_4618	86	4.25743	none	20	0.998569	4655	internal	RM_3931	NM_013125	yes	RM_4609	86	4.25743	none	20	0.998569	4655	internal	78.75	100	78.75	100
MAT_HMR_188081	Yes	HM_3962	NM_004644	adaptor-related protein complex 3, beta 2 subunit (AP3B2)	"+1"	yes	HM_4624	206	19.0212	none	11	0.981138	1706	none	MM_3952	NM_021492	yes	MM_4621	202	18.6519	none	11	0.981138	1718	none	RM_3961	XM_218859	yes	RM_4625	202	18.6519	none	11	0.981138	1718	none	64.8515	100	67.3267	100
MAT_HMR_188098	Yes	HM_3966	NM_014552	transcription factor CP2-like 2 (TFCP2L2), transcript variant 1	"+1"	no	none	72	11.6317	none	7	0.863681	1292	none	MM_3965	NM_145890	no	none	72	13.4078	none	7	0.875887	1046	none	RM_3964	XM_234006	no	none	72	4.95186	none	7	0.875887	3797	none	69.4444	100	66.6667	100
MAT_HMR_188242	Yes	HM_3992	NM_004200	synaptotagmin VII (SYT7)	"+1"	yes	HM_4679	62	15.3465	none	9	0.994571	275	none	MM_3991	NM_018801	yes	MM_4673	62	15.3465	none	9	0.994571	275	none	RM_3995	NM_021659	yes	RM_4677	63	15.5941	none	9	0.994571	272	none	75.8065	100	80.6452	100
MAT_HMR_188315	Yes	HM_4046	NM_199420	polymerase (DNA directed), theta (POLQ), transcript variant 2	"-1"	no	none	56	2.15966	none	11	0.999777	282	none	MM_4043	NM_029977	no	none	56	2.20039	none	12	0.966619	279	none	RM_4045	XM_221423	no	none	56	2.07101	none	12	0.966619	513	none	76.7857	100	80.3571	100
MAT_HMR_188318	Yes	HM_4052	NM_181882	periaxin (PRX)	"-1"	no	none	64	4.37756	none	15	0.999777	255	none	MM_4051	NM_198048	no	none	69	4.9569	none	14	1	255	none	RM_4050	NM_023976	no	none	69	4.98555	none	15	1	255	none	76.5625	100	81.25	100
MAT_HMR_188409	Yes	HM_4072	NM_199320	PHD finger protein 17 (PHF17), transcript variant L	"+1"	yes	HM_4763	57	6.76157	none	4	0.738907	1067	none	MM_4071	NM_172303	yes	MM_4765	57	6.82635	none	4	0.738907	1070	none	RM_4082	XM_227074	yes	RM_4761	57	5.87024	none	4	0.738907	1481	none	63.1579	100	63.1579	100
MAT_HMR_188598	Yes	HM_4097	NM_152754	sema domain, immunoglobulin domain (Ig), short basic domain, secreted, (semaphorin) 3D (SEMA3D)	"+1"	yes	HM_4798	51	6.55527	none	3	0.461423	1571	none	MM_4100	NM_028882	yes	MM_4799	51	6.55527	none	3	0.461423	1571	none	RM_4103	XM_342625	yes	RM_4800	51	6.55527	none	3	0.461423	1571	none	74.5098	100	74.5098	100
MAT_HMR_188687	Yes	HM_4128	NM_015213	RAB6 interacting protein 1 (RAB6IP1)	"+1"	yes	HM_4849	69	5.35714	none	8	0.903294	1097	none	MM_4130	NM_021494	yes	MM_4860	66	5.12422	none	7	0.87976	1106	none	RM_4131	XM_219270	yes	RM_4845	66	5.12422	none	7	0.87976	1106	none	74.2424	100	71.2121	100
MAT_HMR_188689	Yes	HM_4133	NM_006187	2'-5'-oligoadenylate synthetase 3, 100kDa (OAS3)	"+1"	no	none	55	5.05515	none	9	0.888408	2447	none	MM_4134	NM_145226	no	none	59	5.17998	none	9	0.911391	2600	none	RM_4132	NM_001009493	no	none	59	5.18453	none	9	0.9047	2597	none	63.6364	100	63.6364	100
MAT_HMR_188717	Yes	HM_4148	NM_005898	membrane component, chromosome 11, surface marker 1 (M11S1), transcript variant 1	"+1"	yes	HM_4886	80	11.2676	none	0	0	1868	internal	MM_4157	NM_016739	yes	MM_4883	80	11.2994	none	0	0	1862	internal	RM_4152	NM_001012185	yes	RM_4882	80	12.1766	none	0	0	1709	internal	91.25	100	91.25	100
MAT_HMR_191656	Yes	HM_4203	NM_001543	N-deacetylase/N-sulfotransferase (heparan glucosaminyl) 1 (NDST1)	"+1"	yes	HM_4901	139	15.7418	none	22	0.999634	116	none	MM_4210	NM_008306	yes	MM_4903	139	15.7418	none	23	0.999178	116	none	RM_4215	NM_024361	yes	RM_4904	139	15.7418	none	23	0.999178	116	none	75.5396	100	74.1007	100
MAT_HMR_191707	Yes	HM_4214	NM_001543	N-deacetylase/N-sulfotransferase (heparan glucosaminyl) 1 (NDST1)	"+1"	yes	HM_4905	51	5.77576	none	7	0.950597	1427	none	MM_4209	NM_008306	yes	MM_4906	51	5.77576	none	7	0.950597	1427	none	RM_4204	NM_024361	yes	RM_4902	51	5.77576	none	7	0.950597	1427	none	86.2745	100	80.3922	100
MAT_HMR_191722	Yes	HM_4220	NM_206883	prestin (motor protein) (PRES), transcript variant b	"+1"	no	none	54	7.87172	none	10	0.926343	1094	start	MM_4221	NM_030727	no	none	54	7.24832	none	10	0.926343	1094	start	RM_4219	NM_030840	no	none	54	7.24832	none	10	0.926343	1094	start	72.2222	100	72.2222	100
MAT_HMR_191757	Yes	HM_4231	NM_206887	Down syndrome cell adhesion molecule (DSCAM), transcript variant 2	"+1"	yes	HM_4922	120	7.63359	none	17	0.982175	416	internal	MM_4228	NM_031174	yes	MM_4932	120	5.95829	none	17	0.991026	416	internal	RM_4225	NM_133587	yes	RM_4933	120	5.95829	none	17	0.991026	416	internal	79.1667	100	79.1667	100
MAT_HMR_191792	Yes	HM_4246	NM_007108	transcription elongation factor B (SIII), polypeptide 2 (18kDa, elongin B) (TCEB2), transcript variant 1	"+1"	yes	HM_4967	55	46.2185	none	5	0.541672	140	none	MM_4247	NM_026305	yes	MM_4966	55	46.2185	none	6	0.67079	140	none	RM_4248	NM_031129	yes	RM_4965	50	42.0168	none	5	0.614574	155	none	69.0909	100	60	100
MAT_HMR_191882	Yes	HM_4278	NM_015254	kinesin family member 13B (KIF13B)	"+1"	yes	HM_5016	65	3.55774	none	3	0.702177	143	none	MM_4274	XM_283218	yes	MM_5015	65	3.51732	none	2	0.353799	143	none	RM_4279	NM_213626	yes	RM_5019	65	3.67647	none	2	0.353799	143	none	67.6923	100	69.2308	100
MAT_HMR_191897	Yes	HM_4289	NM_002741	protein kinase N1 (PKN1), transcript variant 2	"+1"	yes	HM_5024	53	5.62036	none	7	0.932339	1364	none	MM_4287	NM_177262	yes	MM_5029	50	5.27983	none	6	0.812901	1382	none	RM_4288	NM_017175	yes	RM_5025	53	5.59662	none	6	0.812901	1373	none	72	100	77.3585	100
MAT_HMR_191899	Yes	HM_4291	NM_004320	ATPase, Ca++ transporting, cardiac muscle, fast twitch 1 (ATP2A1), transcript variant b	"+1"	yes	HM_5045	58	5.82915	none	11	0.833088	365	internal	MM_4292	NM_007504	yes	MM_5044	58	5.82915	none	11	0.855743	365	internal	RM_4294	NM_058213	yes	RM_5041	58	5.82915	none	11	0.855743	365	internal	79.3103	100	84.4828	100
MAT_HMR_191904	Yes	HM_4293	NM_004320	ATPase, Ca++ transporting, cardiac muscle, fast twitch 1 (ATP2A1), transcript variant b	"+1"	yes	HM_5042	54	5.42714	none	9	0.908912	1193	none	MM_4295	NM_007504	yes	MM_5046	54	5.42714	none	9	0.908912	1193	none	RM_4290	NM_058213	yes	RM_5040	54	5.42714	none	9	0.908912	1193	none	79.6296	100	85.1852	100
MAT_HMR_191979	Yes	HM_4309	NM_020796	sema domain, transmembrane domain (TM), and cytoplasmic domain, (semaphorin) 6A (SEMA6A)	"+1"	yes	HM_5060	57	5.52861	none	4	0.517821	1727	none	MM_4299	NM_018744	yes	MM_5059	57	6.4117	none	4	0.517821	1727	none	RM_4305	XM_341612	yes	RM_5053	57	5.52326	none	4	0.815024	1727	none	66.6667	100	64.9123	100
MAT_HMR_192013	Yes	HM_4310	NM_020796	sema domain, transmembrane domain (TM), and cytoplasmic domain, (semaphorin) 6A (SEMA6A)	"+1"	yes	HM_5052	66	6.40155	none	4	0.463408	926	none	MM_4303	NM_018744	yes	MM_5062	69	7.76153	none	4	0.463408	917	none	RM_4301	XM_341612	yes	RM_5050	69	6.68605	none	4	0.463408	917	none	69.697	100	77.2727	100
MAT_HMR_192026	Yes	HM_4312	NM_017457	pleckstrin homology, Sec7 and coiled-coil domains 2 (cytohesin-2) (PSCD2), transcript variant 1	"+1"	yes	HM_5076	53	13.217	none	3	0.37178	158	none	MM_4311	NM_011181	yes	MM_5072	53	13.217	none	3	0.37178	158	none	RM_4313	NM_053911	yes	RM_5073	53	13.217	none	3	0.37178	158	none	81.1321	100	81.1321	100
MAT_HMR_192121	Yes	HM_4330	NM_021975	v-rel reticuloendotheliosis viral oncogene homolog A, nuclear factor of kappa light polypeptide gene enhancer in B-cells 3, p65 (avian) (RELA)	"+1"	yes	HM_5086	103	18.6594	none	8	0.841889	629	none	MM_4331	NM_009045	yes	MM_5084	103	18.7273	none	8	0.841889	629	none	RM_4335	NM_199267	yes	RM_5088	103	18.6933	none	8	0.841889	629	none	74.7573	100	75.7282	100
MAT_HMR_192239	Yes	HM_4354	NM_001001420	SMAD, mothers against DPP homolog 5 (Drosophila) (SMAD5), transcript variant 3	"+1"	yes	HM_5093	84	18.0258	none	1	0.261784	488	none	MM_4357	NM_008541	yes	MM_5095	84	18.0258	none	1	0.261784	488	none	RM_4356	NM_021692	yes	RM_5094	84	18.0258	none	1	0.261784	488	none	77.381	100	71.4286	100
MAT_HMR_192304	Yes	HM_4372	NM_014840	NUAK family, SNF1-like kinase, 1 (NUAK1)	"+1"	yes	HM_5129	100	15.1057	none	13	0.99003	560	none	MM_4371	NM_001004363	yes	MM_5130	100	15.1745	none	13	0.996175	563	none	RM_4376	XM_234998	yes	RM_5131	100	15.1057	none	13	0.996175	563	none	77	100	76	100
MAT_HMR_192330	Yes	HM_4382	NM_005407	sal-like 2 (Drosophila) (SALL2)	"+1"	no	none	127	12.5992	none	7	0.901823	1949	start	MM_4387	NM_015772	no	none	126	12.5373	yes, with no stop	7	0.922522	1943	start	RM_4388	XM_223992	no	none	126	10.3448	none	7	0.858021	2582	start	72.2222	100	71.4286	100
MAT_HMR_192379	Yes	HM_4395	NM_001420	ELAV (embryonic lethal, abnormal vision, Drosophila)-like 3 (Hu antigen C) (ELAVL3), transcript variant 1	"+1"	yes	HM_5175	80	21.7391	none	12	0.998405	560	none	MM_4394	NM_010487	yes	MM_5179	80	21.7391	none	12	0.998405	560	none	RM_4396	NM_172324	yes	RM_5173	80	21.7391	none	12	0.998405	560	none	75	100	72.5	100
MAT_HMR_192381	Yes	HM_4399	NM_001001933	LIM homeobox 8 (LHX8)	"+1"	yes	HM_5191	61	17.0868	none	6	0.959414	608	start	MM_4397	NM_010713	yes	MM_5194	59	16.1202	none	6	0.959414	674	start	RM_4400	NM_001012219	yes	RM_5193	59	17.5074	none	6	0.959414	584	start	77.9661	100	76.2712	100
MAT_HMR_192382	Yes	HM_4402	NM_001001935	ATP synthase, H+ transporting, mitochondrial F1 complex, alpha subunit, isoform 1, cardiac muscle (ATP5A1), nuclear gene encoding mitochondrial protein, transcript variant 3	"+1"	yes	HM_5199	50	9.92063	none	11	0.925648	977	none	MM_4401	NM_007505	yes	MM_5197	50	9.02527	none	11	0.925648	1127	none	RM_4403	NM_023093	yes	RM_5196	50	9.02527	none	11	0.925648	1127	none	76	100	64	96
MAT_HMR_192383	Yes	HM_4404	NM_016185	hematological and neurological expressed 1 (HN1), transcript variant 1	"+1"	yes	HM_5227	50	32.2581	none	5	0.513255	314	none	MM_4405	NM_008258	yes	MM_5229	50	32.2581	none	5	0.513255	314	none	RM_4406	NM_001005876	yes	RM_5225	52	34.6667	none	6	0.569816	293	none	68	100	72	100
MAT_HMR_192389	Yes	HM_4409	NM_006988	a disintegrin-like and metalloprotease (reprolysin type) with thrombospondin type 1 motif, 1 (ADAMTS1)	"+1"	yes	HM_5264	63	6.50826	none	2	0.28918	1448	none	MM_4413	NM_009621	yes	MM_5261	63	6.50155	none	2	0.339087	1451	none	RM_4410	NM_024400	yes	RM_5262	63	6.50826	none	2	0.339087	1448	none	68.254	100	68.254	100
MAT_HMR_192396	Yes	HM_4415	NM_001002254	diacylglycerol O-acyltransferase 2-like 4 (DGAT2L4)	"+1"	yes	HM_5281	56	16.7665	none	1	0.581015	668	none	MM_4416	NM_177746	yes	MM_5279	56	16.7665	none	2	0.86271	668	none	RM_4414	XM_228583	yes	RM_5285	56	12.8736	none	1	0.0653364	971	none	80.3571	100	76.7857	100
MAT_HMR_192718	Yes	HM_4463	NM_002973	ataxin 2 (ATXN2)	"+1"	yes	HM_5337	107	8.14307	none	4	0.41756	3293	none	MM_4450	NM_009125	yes	MM_5330	100	7.77605	none	4	0.41756	3233	none	RM_4459	XM_213779	yes	RM_5350	103	10.2081	none	4	0.41756	2390	none	78	100	77.6699	100
MAT_HMR_192682	Yes	HM_4461	NM_002973	ataxin 2 (ATXN2)	"+1"	yes	HM_5344	51	3.88128	none	1	0.116203	2750	none	MM_4460	NM_009125	yes	MM_5351	51	3.96579	none	1	0.116203	2663	none	RM_4458	XM_213779	yes	RM_5331	51	5.05451	none	1	0.116203	1826	none	78.4314	100	68.6275	100
MAT_HMR_192749	Yes	HM_4464	NM_002973	ataxin 2 (ATXN2)	"+1"	yes	HM_5345	100	7.61035	none	5	0.791341	1640	none	MM_4455	NM_009125	yes	MM_5339	100	7.77605	none	5	0.86368	1547	none	RM_4452	XM_213779	yes	RM_5353	100	9.9108	none	5	0.86368	716	none	86	100	85	100
MAT_HMR_192874	Yes	HM_4479	NM_030955	a disintegrin-like and metalloprotease (reprolysin type) with thrombospondin type 1 motif, 12 (ADAMTS12)	"+1"	yes	HM_5367	63	3.94984	none	7	0.844297	1922	none	MM_4474	NM_175501	yes	MM_5373	63	3.93504	none	7	0.844297	1934	none	RM_4467	XM_226837	yes	RM_5370	63	3.9375	none	7	0.844297	1934	none	77.7778	100	77.7778	100
MAT_HMR_192810	Yes	HM_4469	NM_030955	a disintegrin-like and metalloprotease (reprolysin type) with thrombospondin type 1 motif, 12 (ADAMTS12)	"+1"	yes	HM_5375	124	7.77429	none	2	0.264504	1547	none	MM_4482	NM_175501	yes	MM_5372	128	7.995	none	2	0.264504	1547	none	RM_4468	XM_226837	yes	RM_5369	128	8	none	2	0.264504	1547	none	70.1613	100	71.7742	100
MAT_HMR_192944	Yes	HM_4487	NM_001004019	fibulin 2 (FBLN2), transcript variant 1	"+1"	yes	HM_5392	92	7.46753	none	9	0.934593	3221	none	MM_4486	NM_007992	yes	MM_5389	92	7.52864	none	10	0.945851	3191	none	RM_4485	XM_232197	yes	RM_5390	92	7.00152	none	10	0.939184	3467	none	65.2174	100	65.2174	100
MAT_HMR_193344	Yes	HM_4544	NM_013433	transportin 2 (importin 3, karyopherin beta 2b) (TNPO2)	"+1"	yes	HM_5438	74	8.33333	none	10	0.998271	296	none	MM_4557	NM_145390	yes	MM_5446	74	8.33333	none	10	0.998271	296	none	RM_4550	XM_222478	yes	RM_5441	71	7.90646	none	9	0.994724	296	none	78.3784	100	83.0986	100
MAT_HMR_193401	Yes	HM_4554	NM_013433	transportin 2 (importin 3, karyopherin beta 2b) (TNPO2)	"+1"	yes	HM_5447	50	5.63063	none	7	0.944182	1712	none	MM_4548	NM_145390	yes	MM_5443	50	5.63063	none	7	0.944182	1712	none	RM_4553	XM_222478	yes	RM_5437	50	5.56793	none	7	0.944182	1712	none	78	100	82	100
MAT_HMR_193430	Yes	HM_4555	NM_013433	transportin 2 (importin 3, karyopherin beta 2b) (TNPO2)	"+1"	yes	HM_5442	51	5.74324	none	6	0.926331	1154	none	MM_4546	NM_145390	yes	MM_5445	55	6.19369	none	7	0.937076	1142	none	RM_4552	XM_222478	yes	RM_5444	55	6.12472	none	7	0.937076	1142	none	74.5098	100	80.3922	100
MAT_HMR_193468	Yes	HM_4572	NM_001004469	olfactory receptor, family 10, subfamily J, member 5 (OR10J5)	"+1"	yes	HM_5488	50	16.129	none	11	0.994069	650	none	MM_4571	NM_008763	yes	MM_5489	50	16.129	none	12	0.998774	650	none	RM_4570	NM_001000499	yes	RM_5491	50	16.129	none	12	0.998774	650	none	66	100	64	100
MAT_HMR_193470	Yes	HM_4576	NM_001005207	tripartite motif-containing 37 (TRIM37), transcript variant 2	"+1"	yes	HM_5526	56	5.80311	none	3	0.735811	260	none	MM_4577	NM_197987	yes	MM_5523	56	5.82121	none	3	0.735811	260	none	RM_4579	XM_340872	yes	RM_5524	56	5.20446	none	3	0.735811	602	none	85.7143	100	82.1429	100
MAT_HMR_193709	Yes	HM_4614	NM_025250	tweety homolog 3 (Drosophila) (TTYH3)	"+1"	yes	HM_5537	93	17.7481	none	8	0.990838	1145	none	MM_4612	NM_175274	yes	MM_5539	93	17.7143	none	8	0.990838	1145	internal	RM_4608	XM_221962	yes	RM_5538	92	17.5238	none	8	0.990838	1148	start	69.8925	100	71.7391	100
MAT_HMR_193737	Yes	HM_4617	NM_005183	calcium channel, voltage-dependent, alpha 1F subunit (CACNA1F)	"+1"	no	none	54	2.73003	none	9	0.986819	3635	none	MM_4631	NM_019582	no	none	50	2.51762	none	6	0.979723	3650	none	RM_4622	NM_053701	no	none	50	2.5227	none	6	0.978466	3632	none	80	100	74	100
MAT_HMR_193976	Yes	HM_4655	NM_003628	plakophilin 4 (PKP4), transcript variant 1	"+1"	yes	HM_5582	58	4.86169	none	5	0.650843	1169	none	MM_4654	NM_026361	yes	MM_5580	58	4.86986	none	5	0.650843	1166	none	RM_4653	XM_215733	yes	RM_5578	58	3.90047	none	5	0.650843	2054	none	65.5172	100	67.2414	100
MAT_HMR_193987	Yes	HM_4660	NM_014598	suppressor of cytokine signaling 7 (SOCS7)	"+1"	yes	HM_5599	85	14.6048	none	7	0.665085	959	none	MM_4662	NM_138657	yes	MM_5614	85	14.6552	none	7	0.665085	953	none	RM_4658	XM_213443	yes	RM_5616	85	14.6805	none	7	0.665085	950	none	81.1765	100	84.7059	100
MAT_HMR_194040	Yes	HM_4667	NM_012433	splicing factor 3b, subunit 1, 155kDa (SF3B1), transcript variant 1	"+1"	yes	HM_5618	61	4.67433	none	4	0.79415	194	none	MM_4664	NM_031179	yes	MM_5619	61	4.67433	none	4	0.79415	194	none	RM_4672	XM_343570	yes	RM_5624	61	4.46233	none	4	0.79415	380	none	80.3279	100	83.6066	100
MAT_HMR_194275	Yes	HM_4682	NM_012433	splicing factor 3b, subunit 1, 155kDa (SF3B1), transcript variant 1	"+1"	yes	HM_5622	120	9.1954	none	1	0.1678	698	internal	MM_4678	NM_031179	yes	MM_5621	120	9.1954	none	1	0.1678	698	internal	RM_4680	XM_343570	yes	RM_5617	120	8.77835	none	1	0.1678	884	internal	73.3333	100	75	100
MAT_HMR_194429	Yes	HM_4689	NM_001005619	integrin, beta 4 (ITGB4), transcript variant 2	"+1"	yes	HM_5645	69	3.8206	none	6	0.571618	635	none	MM_4699	NM_001005608	yes	MM_5636	69	3.82483	none	6	0.571618	638	none	RM_4691	NM_013180	yes	RM_5641	69	3.81637	none	6	0.571618	635	none	73.913	100	75.3623	100
MAT_HMR_194839	Yes	HM_4707	NM_001005619	integrin, beta 4 (ITGB4), transcript variant 2	"+1"	yes	HM_5640	90	4.98339	none	14	0.949613	854	none	MM_4694	NM_001005608	yes	MM_5639	97	5.37694	none	15	0.956962	854	none	RM_4700	NM_013180	yes	RM_5635	97	5.36504	none	15	0.956962	851	none	72.2222	100	65.5556	100
MAT_HMR_194969	Yes	HM_4718	NM_017780	chromodomain helicase DNA binding protein 7 (CHD7)	"+1"	yes	HM_5665	76	2.53502	none	10	0.931967	4406	none	MM_4728	XM_149413	yes	MM_5674	76	2.60007	none	10	0.931967	4187	none	RM_4720	XM_232671	yes	RM_5673	76	2.01538	none	10	0.931967	6689	none	69.7368	100	73.6842	100
MAT_HMR_195268	Yes	HM_4739	NM_001871	carboxypeptidase B1 (tissue) (CPB1)	"+1"	yes	HM_5692	70	16.7464	none	7	0.666868	1043	none	MM_4740	NM_029706	yes	MM_5693	65	15.625	none	6	0.834491	1037	none	RM_4741	NM_012533	yes	RM_5691	76	18.2692	none	7	0.874785	1019	none	61.5385	100	61.4286	100
MAT_HMR_195374	Yes	HM_4755	NM_014820	translocase of outer mitochondrial membrane 70 homolog A (yeast) (TOMM70A), nuclear gene encoding mitochondrial protein	"+1"	yes	HM_5694	107	17.5698	none	13	0.952144	1487	none	MM_4747	NM_138599	yes	MM_5695	101	16.5033	none	12	0.945851	1496	none	RM_4751	NM_212519	yes	RM_5697	101	16.5303	none	12	0.945851	1493	none	84.1584	100	83.1683	100
MAT_HMR_195508	Yes	HM_4786	NM_001004754	olfactory receptor, family 51, subfamily I, member 2 (OR51I2)	"+1"	yes	HM_5765	57	18.2109	none	11	0.997084	593	none	MM_4785	NM_147072	yes	MM_5763	57	18.2109	none	12	0.997573	593	none	RM_4784	NM_001000163	yes	RM_5767	57	18.2109	none	12	0.997573	593	none	84.2105	100	84.2105	100
MAT_HMR_195512	Yes	HM_4791	NM_015670	SUMO1/sentrin/SMT3 specific protease 3 (SENP3)	"+1"	yes	HM_5774	53	9.21739	none	5	0.868839	1565	none	MM_4789	NM_030702	yes	MM_5778	53	9.31459	none	5	0.868839	1547	none	RM_4790	XM_220607	yes	RM_5776	53	9.31459	none	5	0.868839	1547	none	86.7925	100	86.7925	100
MAT_HMR_195517	Yes	HM_4794	NM_001005173	olfactory receptor, family 52, subfamily L, member 1 (OR52L1)	"-1"	yes	HM_5795	72	21.8182	none	8	0.999777	774	none	MM_4795	NM_001011857	yes	MM_5796	74	23.3438	none	10	0.99743	729	none	RM_4793	NM_001000187	yes	RM_5797	74	23.3438	none	11	0.99743	729	none	68.0556	100	69.4444	100
MAT_HMR_195524	Yes	HM_4805	NM_001005281	olfactory receptor, family 6, subfamily B, member 1 (OR6B1)	"-1"	yes	HM_5833	91	29.1667	none	19	0.999777	657	none	MM_4802	NM_147064	yes	MM_5836	91	29.1667	none	18	1	657	none	RM_4803	NM_001000848	yes	RM_5829	93	29.8077	none	17	1	657	none	67.033	100	67.033	100
MAT_HMR_195534	Yes	HM_4813	NM_001005466	olfactory receptor, family 10, subfamily G, member 2 (OR10G2)	"-1"	yes	HM_5860	53	17.0418	none	6	0.999777	393	none	MM_4814	NM_146431	yes	MM_5863	53	16.6144	none	8	1	393	none	RM_4812	NM_001000832	yes	RM_5856	53	16.6144	none	7	1	393	none	60.3774	100	69.8113	100
MAT_HMR_195946	Yes	HM_4840	NM_003315	DnaJ (Hsp40) homolog, subfamily C, member 7 (DNAJC7)	"+1"	yes	HM_5921	65	13.4021	none	5	0.876682	596	none	MM_4842	NM_019795	yes	MM_5919	65	13.1313	none	5	0.869036	626	none	RM_4846	NM_213625	yes	RM_5920	65	13.1313	none	5	0.87343	626	none	75.3846	100	73.8462	100
MAT_HMR_196005	Yes	HM_4848	NM_003481	ubiquitin specific protease 5 (isopeptidase T) (USP5)	"+1"	no	none	63	7.53589	none	6	0.545659	2231	internal	MM_4859	NM_013700	no	none	66	7.68335	none	7	0.611927	2291	internal	RM_4865	XM_238380	no	none	63	7.33411	none	6	0.545659	2300	internal	77.7778	100	84.127	100
MAT_HMR_196022	Yes	HM_4851	NM_003481	ubiquitin specific protease 5 (isopeptidase T) (USP5)	"+1"	yes	HM_5929	59	7.05742	none	6	0.705595	170	none	MM_4852	NM_013700	yes	MM_5927	63	7.33411	none	6	0.869322	170	none	RM_4863	XM_238380	yes	RM_5932	63	7.33411	none	6	0.869322	170	none	72.8814	100	74.5763	100
MAT_HMR_196266	Yes	HM_4868	NM_002273	keratin 8 (KRT8)	"+1"	yes	HM_5937	82	16.9421	none	13	0.944197	683	internal	MM_4870	NM_031170	yes	MM_5936	82	16.8033	none	13	0.899239	692	internal	RM_4871	NM_199370	yes	RM_5935	82	16.9421	none	13	0.899239	683	internal	71.9512	100	71.9512	100
MAT_HMR_196279	Yes	HM_4877	NM_002661	phospholipase C, gamma 2 (phosphatidylinositol-specific) (PLCG2)	"+1"	yes	HM_5941	134	10.6943	none	11	0.938247	1388	internal	MM_4873	NM_172285	yes	MM_5943	134	10.5845	none	13	0.951765	1388	internal	RM_4875	NM_017168	yes	RM_5942	134	10.5845	none	13	0.951765	1388	internal	67.9104	100	65.6716	100
MAT_HMR_196315	Yes	HM_4885	NM_004593	splicing factor, arginine/serine-rich 10 (transformer 2 homolog, Drosophila) (SFRS10)	"+1"	yes	HM_5957	76	26.2976	none	0	0	638	none	MM_4884	NM_009186	yes	MM_5955	76	26.2976	none	0	0	638	none	RM_4883	NM_057119	yes	RM_5958	76	26.2976	none	0	0	638	none	69.7368	100	71.0526	100
MAT_HMR_196321	Yes	HM_4886	NM_004183	vitelliform macular dystrophy 2 (Best disease, bestrophin) (VMD2)	"+1"	no	none	67	11.4334	none	6	0.598457	902	none	MM_4888	NM_011913	no	none	66	11.9565	none	6	0.673218	905	none	RM_4891	NM_001011940	no	none	65	11.7967	none	6	0.701369	902	none	63.6364	100	66.1538	100
MAT_HMR_196534	Yes	HM_4918	NM_004910	phosphatidylinositol transfer protein, membrane-associated 1 (PITPNM1)	"+1"	no	none	79	6.34538	none	3	0.524639	866	none	MM_4929	NM_008851	no	none	79	6.35048	none	3	0.524639	866	none	RM_4921	NM_001008369	no	none	79	6.35559	none	3	0.524639	866	none	83.5443	100	79.7468	100
MAT_HMR_196940	Yes	HM_4931	NM_004910	phosphatidylinositol transfer protein, membrane-associated 1 (PITPNM1)	"+1"	yes	HM_6008	67	5.38153	none	6	0.93412	437	none	MM_4914	NM_008851	yes	MM_5995	67	5.38585	none	5	0.81807	437	none	RM_4920	NM_001008369	yes	RM_6001	67	5.39019	none	6	0.923774	437	none	67.1642	100	73.1343	100
MAT_HMR_197041	Yes	HM_4933	NM_004910	phosphatidylinositol transfer protein, membrane-associated 1 (PITPNM1)	"+1"	yes	HM_5998	59	4.73896	none	8	0.89464	1505	start	MM_4923	NM_008851	yes	MM_6003	60	4.82315	none	8	0.89464	1502	internal	RM_4924	NM_001008369	yes	RM_5993	60	4.82703	none	8	0.89464	1502	internal	69.4915	100	74.5763	100
MAT_HMR_197196	Yes	HM_4948	NM_005445	chondroitin sulfate proteoglycan 6 (bamacan) (CSPG6)	"+1"	yes	HM_6026	77	6.32184	none	12	0.978962	101	start	MM_4943	NM_007790	yes	MM_6030	83	6.81445	none	15	0.993517	83	internal	RM_4939	NM_031583	yes	RM_6028	83	6.96309	none	15	0.993517	83	internal	77.9221	100	80.5195	100
MAT_HMR_197311	Yes	HM_4973	NM_006540	nuclear receptor coactivator 2 (NCOA2)	"-1"	yes	HM_6080	59	4.0273	none	9	0.999777	2859	start	MM_4972	NM_008678	yes	MM_6075	59	4.03281	none	7	1	2859	start	RM_4978	NM_031822	yes	RM_6076	59	4.02456	none	7	1	2859	start	79.661	100	72.8814	100
MAT_HMR_197321	Yes	HM_4974	NM_006540	nuclear receptor coactivator 2 (NCOA2)	"+1"	yes	HM_6081	102	6.96246	none	13	0.990778	2432	none	MM_4977	NM_008678	yes	MM_6070	102	6.97198	none	11	0.98373	2432	none	RM_4970	NM_031822	yes	RM_6069	102	6.95771	none	13	0.993975	2432	none	83.3333	100	87.2549	100
MAT_HMR_197344	Yes	HM_4992	NM_007181	mitogen-activated protein kinase kinase kinase kinase 1 (MAP4K1)	"+1"	yes	HM_6119	72	8.63309	none	13	0.960068	347	none	MM_4990	NM_008279	yes	MM_6113	72	11.215	none	13	0.977885	347	none	RM_4991	XM_214883	yes	RM_6115	72	8.69565	none	13	0.977885	347	none	69.4444	100	73.6111	100
MAT_HMR_197353	Yes	HM_5009	NM_014813	leucine-rich repeats and immunoglobulin-like domains 2 (LRIG2)	"+1"	yes	HM_6156	65	6.09756	none	5	0.951306	2504	none	MM_5010	XM_194114	yes	MM_6157	65	6.16114	none	5	0.951306	2501	none	RM_5011	XM_227547	yes	RM_6155	65	5.68679	none	5	0.951306	2765	none	80	100	81.5385	100
MAT_HMR_197471	Yes	HM_5033	NM_015996	SID1 transmembrane family, member 2 (SIDT2)	"+1"	yes	HM_6189	62	7.32861	none	8	0.925371	368	none	MM_5034	NM_172257	yes	MM_6202	62	7.44298	none	9	0.964285	368	none	RM_5036	XM_236205	yes	RM_6181	66	6.73469	none	12	0.994782	746	none	61.2903	100	62.9032	100
MAT_HMR_197566	Yes	HM_5051	NM_018250	related to CPSF subunits 74 kDa (RC74)	"+1"	yes	HM_6221	67	10.1669	none	7	0.878683	917	none	MM_5052	NM_153414	yes	MM_6222	67	9.73837	none	7	0.878683	1004	none	RM_5053	XM_214216	yes	RM_6216	67	10.1669	none	7	0.878683	917	none	70.1493	100	76.1194	100
MAT_HMR_197571	Yes	HM_5056	NM_020197	SET and MYND domain containing 2 (SMYD2)	"-1"	yes	HM_6225	70	16.129	none	17	0.999777	192	none	MM_5055	NM_026796	yes	MM_6226	70	16.129	none	19	0.922027	192	none	RM_5058	XM_213972	yes	RM_6228	70	16.129	none	19	0.908712	192	none	70	100	68.5714	100
MAT_HMR_197606	Yes	HM_5082	NM_080927	discoidin, CUB and LCCL domain containing 2 (DCBLD2)	"+1"	no	none	54	6.95876	none	6	0.666886	1130	none	MM_5081	NM_028523	no	none	54	7.01299	none	6	0.666886	1121	none	RM_5083	NM_130419	no	none	54	7.01299	none	5	0.623087	1121	none	85.1852	100	85.1852	100
MAT_HMR_197702	Yes	HM_5110	NM_005121	thyroid hormone receptor associated protein 1 (THRAP1)	"+1"	yes	HM_6307	109	5.01149	none	3	0.878664	2891	start	MM_5107	XM_109726	yes	MM_6320	109	5.01842	none	4	0.896361	2888	start	RM_5100	XM_220813	yes	RM_6311	109	4.37751	yes, with no stop	4	0.896361	3842	start	76.1468	100	78.8991	100
MAT_HMR_197709	Yes	HM_5113	NM_015185	Cdc42 guanine nucleotide exchange factor (GEF) 9 (ARHGEF9)	"+1"	yes	HM_6346	57	11.0251	none	5	0.556341	1169	none	MM_5112	XM_288123	yes	MM_6342	57	12.0763	none	5	0.556341	1190	none	RM_5111	NM_023957	yes	RM_6347	57	11.5385	none	5	0.556341	1190	none	68.4211	100	71.9298	100
MAT_HMR_197736	Yes	HM_5131	NM_021174	KIAA1967 (KIAA1967), transcript variant 1	"+1"	yes	HM_6365	54	5.84416	none	3	0.752643	560	none	MM_5128	XM_358314	yes	MM_6356	54	5.35714	none	4	0.817397	815	none	RM_5129	XM_224329	yes	RM_6357	54	5.26829	none	3	0.752643	866	none	75.9259	100	75.9259	100
MAT_HMR_197738	Yes	HM_5140	NM_001517	general transcription factor IIH, polypeptide 4, 52kDa (GTF2H4)	"+1"	no	none	54	11.6631	none	7	0.721967	392	none	MM_5138	NM_010364	no	none	54	11.6379	none	7	0.721967	395	none	RM_5139	NM_212501	no	none	54	11.6379	none	7	0.721967	395	none	83.3333	100	81.4815	100
MAT_HMR_197884	Yes	HM_5166	NM_001087	angio-associated, migratory cell protein (AAMP)	"+1"	no	none	78	17.931	none	12	0.963422	1013	none	MM_5168	NM_146110	no	none	72	20.0557	none	11	0.960693	803	none	RM_5169	XM_217441	no	none	78	16.4211	none	12	0.966426	1133	none	72.2222	100	69.2308	100
MAT_HMR_197888	Yes	HM_5172	NM_021926	aristaless-like homeobox 4 (ALX4)	"+1"	yes	HM_6476	61	14.8058	none	5	0.936715	866	none	MM_5173	NM_007442	yes	MM_6481	61	15.25	none	5	0.88613	830	none	RM_5171	XM_231005	yes	RM_6479	61	15.25	none	5	0.88613	830	none	77.0492	100	80.3279	100
MAT_HMR_198009	Yes	HM_5181	NM_025132	WD repeat domain 19 (WDR19)	"+1"	yes	HM_6494	77	5.73343	none	8	0.96475	2900	start	MM_5188	NM_153391	yes	MM_6493	73	5.68979	none	6	0.689594	2723	start	RM_5183	XM_223412	yes	RM_6488	73	5.43964	none	6	0.689594	2900	start	76.7123	100	75.3425	100
MAT_HMR_198092	Yes	HM_5193	NM_014678	KIAA0685 (KIAA0685)	"+1"	yes	HM_6509	55	5.89496	none	10	0.932123	770	none	MM_5196	NM_026813	yes	MM_6496	55	5.95238	none	11	0.872909	770	none	RM_5206	XM_217014	yes	RM_6502	55	5.68769	none	10	0.823064	902	none	69.0909	100	72.7273	100
MAT_HMR_198128	Yes	HM_5195	NM_014678	KIAA0685 (KIAA0685)	"+1"	yes	HM_6506	68	7.28832	none	4	0.520366	1664	none	MM_5194	NM_026813	yes	MM_6498	68	7.35931	none	4	0.520366	1670	none	RM_5207	XM_217014	yes	RM_6503	67	6.92865	none	4	0.520366	1802	none	66.1765	100	67.1642	100
MAT_HMR_198242	Yes	HM_5202	NM_014678	KIAA0685 (KIAA0685)	"+1"	yes	HM_6507	54	5.78778	none	5	0.932549	1022	none	MM_5208	NM_026813	yes	MM_6500	54	5.84416	none	5	0.932549	1022	none	RM_5192	XM_217014	yes	RM_6505	54	5.58428	none	5	0.932549	1154	none	87.037	100	74.0741	100
MAT_HMR_198961	Yes	HM_5248	NM_001007026	atrophin 1 (ATN1), transcript variant 1	"+1"	yes	HM_6527	63	5.28967	none	7	0.961173	2666	none	MM_5239	NM_007881	yes	MM_6516	59	5.01701	none	7	0.961173	2633	none	RM_5233	NM_017228	yes	RM_6529	59	4.98311	none	7	0.961173	2657	none	81.3559	100	81.3559	100
MAT_HMR_198897	Yes	HM_5245	NM_001007026	atrophin 1 (ATN1), transcript variant 1	"+1"	yes	HM_6525	115	9.65575	none	9	0.981971	3200	none	MM_5242	NM_007881	yes	MM_6520	115	9.77891	none	9	0.981971	3155	none	RM_5232	NM_017228	yes	RM_6524	115	9.71284	none	9	0.981971	3179	none	85.2174	100	81.7391	100
MAT_HMR_198979	Yes	HM_5259	NM_001829	chloride channel 3 (CLCN3), transcript variant b	"-1"	yes	HM_6545	58	7.08181	none	8	0.999777	558	none	MM_5255	NM_173876	yes	MM_6539	58	7.32323	none	8	1	477	none	RM_5256	XM_341428	yes	RM_6550	58	6.68973	none	8	1	558	none	82.7586	100	84.4828	100
MAT_HMR_198992	Yes	HM_5262	NM_001829	chloride channel 3 (CLCN3), transcript variant b	"+1"	yes	HM_6551	57	6.95971	none	7	0.718852	182	none	MM_5257	NM_173876	yes	MM_6549	57	7.19697	none	7	0.718852	101	none	RM_5258	XM_341428	yes	RM_6541	57	6.57439	none	7	0.718852	182	none	70.1754	100	73.6842	100
MAT_HMR_199010	Yes	HM_5273	NM_003566	early endosome antigen 1, 162kD (EEA1)	"+1"	yes	HM_6576	52	3.68272	none	5	0.653194	1892	none	MM_5274	NM_001001932	yes	MM_6579	52	3.68272	none	5	0.653194	1892	none	RM_5275	XM_235064	yes	RM_6580	52	3.35484	none	5	0.653194	2306	none	84.6154	100	90.3846	100
MAT_HMR_199072	Yes	HM_5287	NM_004441	EPH receptor B1 (EPHB1)	"+1"	no	none	65	6.59898	none	8	0.766567	1382	none	MM_5290	NM_173447	no	none	59	5.98985	none	6	0.6716	1400	none	RM_5279	XM_217250	no	none	65	6.59898	none	8	0.766567	1382	none	74.5763	100	72.3077	100
MAT_HMR_199631	Yes	HM_5367	NM_006842	splicing factor 3b, subunit 2, 145kDa (SF3B2)	"+1"	no	none	100	11.1607	none	8	0.961125	1997	none	MM_5369	NM_030109	no	none	100	11.3766	none	8	0.961125	1946	none	RM_5370	XM_215182	no	none	90	10.3926	none	7	0.956013	1937	none	74	100	70	100
MAT_HMR_199699	Yes	HM_5372	NM_006842	splicing factor 3b, subunit 2, 145kDa (SF3B2)	"+1"	yes	HM_6612	73	8.14732	none	9	0.865385	221	start	MM_5371	NM_030109	yes	MM_6616	73	8.30489	none	9	0.883656	221	start	RM_5378	XM_215182	yes	RM_6620	73	8.42956	none	10	0.900625	221	start	71.2329	100	73.9726	100
MAT_HMR_199717	Yes	HM_5383	NM_014631	SH3 multiple domains 1 (SH3MD1)	"+1"	yes	HM_6636	58	5.24412	none	5	0.813188	293	none	MM_5380	NM_008018	yes	MM_6627	58	5.15556	none	5	0.813188	293	none	RM_5379	XM_219971	yes	RM_6633	58	4.02498	none	5	0.813188	1325	none	84.4828	100	74.1379	100
MAT_HMR_200020	Yes	HM_5405	NM_005081	zinc finger protein 142 (clone pHZ-49) (ZNF142)	"+1"	yes	HM_6651	77	5.04918	none	4	0.933621	3848	start	MM_5390	XM_484882	yes	MM_6656	81	4.39262	none	5	0.978249	4805	start	RM_5400	XM_237291	yes	RM_6653	81	4.39262	none	5	0.978249	4805	start	71.4286	100	68.8312	100
MAT_HMR_200149	Yes	HM_5418	NM_003861	WD repeat domain 22 (WDR22)	"+1"	yes	HM_6660	83	8.8017	none	10	0.964144	461	internal	MM_5408	NM_177267	yes	MM_6674	83	8.76452	none	10	0.964144	461	internal	RM_5417	XM_234345	yes	RM_6661	83	7.41734	none	10	0.964144	977	internal	80.7229	100	83.1325	100
MAT_HMR_200092	Yes	HM_5415	NM_003861	WD repeat domain 22 (WDR22)	"+1"	yes	HM_6662	72	7.63521	none	8	0.980589	71	none	MM_5407	NM_177267	yes	MM_6671	72	7.60296	none	8	0.980589	71	none	RM_5410	XM_234345	yes	RM_6665	72	6.43432	none	8	0.980589	587	none	91.6667	100	91.6667	100
MAT_HMR_200192	Yes	HM_5425	NM_020458	tetratricopeptide repeat domain 7A (TTC7A)	"+1"	yes	HM_6680	55	6.40279	none	7	0.86727	2411	none	MM_5422	NM_028639	yes	MM_6677	55	6.40279	none	8	0.889542	2411	none	RM_5424	XM_343013	yes	RM_6675	55	4.9639	none	7	0.875019	3158	none	69.0909	100	67.2727	100
MAT_HMR_200270	Yes	HM_5446	NM_014994	mouse mitogen-activated protein kinase binding protein 1-like (MAPKBP1)	"+1"	yes	HM_6720	57	3.77734	none	10	0.905991	302	none	MM_5452	NM_011941	yes	MM_6717	57	3.77734	none	10	0.905991	305	none	RM_5459	XM_342498	yes	RM_6723	57	3.77984	none	10	0.905991	305	none	78.9474	100	70.1754	100
MAT_HMR_200377	Yes	HM_5457	NM_014994	mouse mitogen-activated protein kinase binding protein 1-like (MAPKBP1)	"+1"	no	none	51	3.37972	none	7	0.877663	878	none	MM_5460	NM_011941	no	none	51	3.37972	none	7	0.884805	899	none	RM_5455	XM_342498	no	none	51	3.38196	none	6	0.725063	899	none	68.6275	100	62.7451	100
MAT_HMR_208982	Yes	HM_5509	NM_001999	fibrillin 2 (congenital contractural arachnodactyly) (FBN2)	"+1"	yes	HM_6810	82	2.81497	none	4	0.430139	7841	internal	MM_5511	NM_010181	yes	MM_6788	82	2.81981	none	4	0.430139	7820	internal	RM_5537	NM_031826	yes	RM_6795	82	2.82078	none	4	0.430139	7817	internal	71.9512	100	73.1707	100
MAT_HMR_206716	Yes	HM_5505	NM_001999	fibrillin 2 (congenital contractural arachnodactyly) (FBN2)	"+1"	yes	HM_6804	57	1.95675	none	4	0.743548	1604	none	MM_5503	NM_010181	yes	MM_6789	57	1.96011	none	4	0.743548	1583	none	RM_5518	NM_031826	yes	RM_6798	57	1.96078	none	4	0.743548	1580	none	70.1754	100	77.193	100
MAT_HMR_221128	Yes	HM_5566	NM_005267	gap junction protein, alpha 8, 50kDa (connexin 50) (GJA8)	"+1"	yes	HM_6814	75	17.2811	none	9	0.982108	44	none	MM_5565	NM_008123	yes	MM_6815	75	17.0068	none	9	0.982108	44	none	RM_5564	NM_153465	yes	RM_6816	75	17.0068	none	9	0.982108	44	none	68	100	66.6667	100
MAT_HMR_221129	Yes	HM_5567	NM_001007245	interferon-related developmental regulator 1 (IFRD1), transcript variant 2	"+1"	yes	HM_6821	73	16.1504	none	8	0.944621	536	start	MM_5569	NM_013562	yes	MM_6820	73	16.2222	none	7	0.935164	530	start	RM_5568	NM_019242	yes	RM_6819	73	16.2222	none	7	0.867826	530	start	71.2329	100	68.4932	100
MAT_HMR_221130	Yes	HM_5570	NM_001007237	immunoglobulin superfamily, member 3 (IGSF3), transcript variant 2	"+1"	yes	HM_6822	52	4.35146	none	5	0.84552	629	none	MM_5571	NM_207205	yes	MM_6824	52	4.35146	none	5	0.84552	629	none	RM_5573	XM_227520	yes	RM_6828	52	3.65425	none	5	0.84552	1325	none	73.0769	100	69.2308	100
MAT_HMR_221146	Yes	HM_5572	NM_001007237	immunoglobulin superfamily, member 3 (IGSF3), transcript variant 2	"+1"	yes	HM_6826	57	4.76987	none	4	0.846442	3116	none	MM_5578	NM_207205	yes	MM_6823	57	4.76987	none	5	0.868839	3116	none	RM_5575	XM_227520	yes	RM_6827	57	4.00562	none	5	0.868839	3800	none	70.1754	100	66.6667	100
MAT_HMR_221195	Yes	HM_5585	NM_016155	matrix metalloproteinase 17 (membrane-inserted) (MMP17)	"+1"	no	none	99	16.3097	none	10	0.901288	782	none	MM_5586	NM_011846	no	none	104	17.962	none	10	0.854877	770	internal	RM_5587	XM_239639	no	none	104	17.6871	none	10	0.854877	770	internal	62.6263	100	61.6162	100
MAT_HMR_221209	Yes	HM_5597	NM_014844	KIAA0329 (KIAA0329)	"+1"	yes	HM_6861	88	6.23229	none	12	0.953604	2432	start	MM_5596	XM_127142	yes	MM_6870	88	6.17978	none	10	0.940602	2471	start	RM_5607	XM_234543	yes	RM_6866	86	6.10362	none	9	0.932792	2426	start	78.4091	100	75.5814	100
MAT_HMR_221257	Yes	HM_5599	NM_014844	KIAA0329 (KIAA0329)	"+1"	yes	HM_6862	51	3.6119	none	9	0.905673	266	none	MM_5601	XM_127142	yes	MM_6867	51	3.58146	none	9	0.905673	266	none	RM_5603	XM_234543	yes	RM_6873	51	3.61959	none	10	0.916634	194	none	66.6667	100	70.5882	100
MAT_HMR_221306	Yes	HM_5605	NM_014844	KIAA0329 (KIAA0329)	"-1"	yes	HM_6864	109	7.71955	none	22	0.999777	3366	start	MM_5610	XM_127142	yes	MM_6874	109	7.65449	none	21	0.97796	3405	start	RM_5595	XM_234543	yes	RM_6863	103	7.31015	none	20	0.979082	3360	start	66.9725	100	66.9903	100
MAT_HMR_221346	Yes	HM_5612	NM_152758	YTH domain family, member 3 (YTHDF3)	"+1"	yes	HM_6882	56	9.55631	none	2	0.28918	365	start	MM_5611	NM_172677	yes	MM_6879	56	9.38023	none	2	0.28918	398	start	RM_5613	XM_342217	yes	RM_6881	56	9.55631	none	2	0.28918	365	start	91.0714	100	91.0714	100
MAT_HMR_221365	Yes	HM_5628	NM_022731	nuclear ubiquitous casein kinase and cyclin-dependent kinase substrate (NUCKS)	"+1"	yes	HM_6916	66	27.0492	none	3	0.780907	212	none	MM_5630	NM_175294	yes	MM_6913	65	27.7778	none	3	0.428889	212	none	RM_5627	NM_022799	yes	RM_6915	66	27.0492	none	3	0.428889	212	none	72.3077	100	68.1818	100
MAT_HMR_221366	Yes	HM_5631	NM_001005336	dynamin 1 (DNM1), transcript variant 2	"+1"	no	none	55	6.4554	none	7	0.874115	224	none	MM_5633	NM_010065	no	none	50	5.80046	none	7	0.874115	239	none	RM_5632	NM_080689	no	none	52	6.10329	none	8	0.958751	239	none	76	100	71.1538	96.1538
MAT_HMR_221368	Yes	HM_5637	NM_002501	nuclear factor I/X (CCAAT-binding transcription factor) (NFIX)	"+1"	yes	HM_6934	64	14.4796	none	6	0.823825	437	none	MM_5636	NM_010906	yes	MM_6932	64	15.9601	none	6	0.823825	437	none	RM_5635	XM_213849	yes	RM_6936	64	9.11681	none	6	0.823825	1217	none	95.3125	100	96.875	100
MAT_HMR_221417	Yes	HM_5651	NM_022739	SMAD specific E3 ubiquitin protein ligase 2 (SMURF2)	"+1"	yes	HM_6959	56	7.47664	none	6	0.681715	839	none	MM_5653	NM_025481	yes	MM_6958	56	7.47664	none	6	0.681715	839	none	RM_5652	XM_221048	yes	RM_6960	56	7.45672	none	6	0.681715	776	none	83.9286	100	78.5714	100
MAT_HMR_221418	Yes	HM_5656	NM_007159	sarcolemma associated protein (SLMAP)	"+1"	no	none	59	7.26601	none	6	0.670349	62	none	MM_5654	NM_032008	no	none	59	7.17762	none	6	0.670349	62	none	RM_5655	XM_224579	no	none	59	4.64567	none	6	0.670349	1214	none	83.0508	100	84.7458	100
MAT_HMR_221423	Yes	HM_5662	NM_025205	mediator of RNA polymerase II transcription, subunit 28 homolog (yeast) (MED28)	"+1"	yes	HM_6991	54	30.1676	none	9	0.951262	191	none	MM_5658	NM_025895	yes	MM_6992	54	30.1676	none	9	0.951262	191	none	RM_5657	XM_223463	yes	RM_6993	54	19.2171	none	9	0.951262	497	none	85.1852	100	81.4815	100
MAT_HMR_221488	Yes	HM_5678	NM_013275	ankyrin repeat domain 11 (ANKRD11)	"+1"	no	none	65	2.43994	none	7	0.858442	7274	none	MM_5679	XM_134514	no	none	65	2.4952	none	7	0.858442	7097	none	RM_5681	XM_344785	no	none	71	2.35567	none	9	0.899378	7589	none	72.3077	100	67.6923	100
MAT_HMR_221496	Yes	HM_5692	NM_004738	VAMP (vesicle-associated membrane protein)-associated protein B and C (VAPB)	"+1"	yes	HM_7046	57	23.3607	none	2	0.764638	233	none	MM_5691	NM_019806	yes	MM_7047	57	23.3607	none	2	0.764638	233	none	RM_5694	NM_021847	yes	RM_7045	57	23.3607	none	2	0.764638	233	none	91.2281	100	85.9649	100
MAT_HMR_221504	Yes	HM_5707	NM_002395	malic enzyme 1, NADP(+)-dependent, cytosolic (ME1)	"+1"	yes	HM_7077	53	9.24956	none	2	0.331366	1559	none	MM_5709	NM_008615	yes	MM_7073	53	9.24956	none	2	0.675802	1559	none	RM_5708	NM_012600	yes	RM_7074	53	9.02896	none	1	0.226229	1559	none	75.4717	100	66.0377	100
MAT_HMR_221590	Yes	HM_5734	NM_015396	armadillo repeat containing 8 (ARMC8)	"+1"	yes	HM_7097	50	7.57576	none	6	0.934484	1745	none	MM_5735	NM_028768	yes	MM_7096	50	7.4184	none	6	0.934484	1787	none	RM_5733	XM_236599	yes	RM_7098	50	7.4184	none	6	0.934484	1787	none	78	100	76	100
MAT_HMR_221631	Yes	HM_5752	NM_024080	transient receptor potential cation channel, subfamily M, member 8 (TRPM8)	"+1"	yes	HM_7135	67	6.06335	none	4	0.512156	197	none	MM_5761	NM_134252	yes	MM_7131	61	5.52036	none	5	0.686334	215	none	RM_5770	NM_134371	yes	RM_7129	61	5.52036	none	5	0.686334	215	none	67.2131	100	68.8525	100
MAT_HMR_222324	Yes	HM_5782	NM_016475	chromosome 14 open reading frame 100 (C14orf100)	"+1"	yes	HM_7142	86	27.5641	none	6	0.650076	65	start	MM_5781	NM_024205	yes	MM_7143	86	27.5641	none	6	0.650076	65	start	RM_5783	XM_216728	yes	RM_7141	86	27.5641	none	6	0.650076	65	start	69.7674	100	65.1163	96.5116
MAT_HMR_222369	Yes	HM_5802	NM_005552	kinesin 2 60/70kDa (KNS2)	"+1"	yes	HM_7162	54	9.62567	none	8	0.81001	290	none	MM_5804	NM_008450	yes	MM_7159	54	9.9631	none	8	0.79989	290	none	RM_5803	XM_343114	yes	RM_7158	54	8.76623	none	8	0.81001	290	none	66.6667	100	70.3704	100
MAT_HMR_222458	Yes	HM_5826	NM_015106	KIAA0809 protein (SRISNF2L)	"+1"	yes	HM_7201	139	10.2206	none	12	0.942414	2936	internal	MM_5814	NM_030730	yes	MM_7199	150	10.2249	none	16	0.987133	3257	internal	RM_5817	XM_343471	yes	RM_7194	150	10.2249	none	16	0.985549	3257	internal	73.3813	100	77.6978	100
MAT_HMR_222478	Yes	HM_5830	NM_015027	KIAA0251 protein (KIAA0251)	"+1"	yes	HM_7212	60	7.60456	none	6	0.829654	491	none	MM_5829	NM_053181	yes	MM_7214	60	7.61421	none	6	0.829654	491	none	RM_5827	XM_222536	yes	RM_7210	60	6.45856	none	6	0.661655	920	none	83.3333	100	83.3333	100
MAT_HMR_222518	Yes	HM_5837	NM_006178	N-ethylmaleimide-sensitive factor (NSF)	"+1"	yes	HM_7234	86	11.5436	none	14	0.990132	833	none	MM_5836	NM_008740	yes	MM_7231	86	11.5436	none	14	0.990132	833	none	RM_5842	NM_021748	yes	RM_7230	86	11.5436	none	14	0.990132	833	none	80.2326	100	70.9302	100
MAT_HMR_222545	Yes	HM_5850	NM_001378	dynein, cytoplasmic, intermediate polypeptide 2 (DNCI2)	"+1"	no	none	53	8.29421	none	7	0.971948	1568	none	MM_5848	NM_010064	no	none	50	8.15661	none	7	0.971948	1499	none	RM_5846	NM_053880	no	none	50	7.82473	none	8	0.976655	1577	none	86	100	80	100
MAT_HMR_222719	Yes	HM_5872	NM_003573	latent transforming growth factor beta binding protein 4 (LTBP4)	"+1"	no	none	223	14.0428	yes, with stop	9	0.703031	1649	none	MM_5887	NM_175641	no	none	221	13.2573	yes, with stop	7	0.606607	1895	none	RM_5876	XM_238093	no	none	221	16.9349	yes, with stop	9	0.712994	809	none	70.1357	100	68.3258	100
MAT_HMR_224444	Yes	HM_5895	NM_003573	latent transforming growth factor beta binding protein 4 (LTBP4)	"-1"	yes	HM_7293	50	3.14861	none	14	0.999777	1659	none	MM_5883	NM_175641	yes	MM_7294	50	2.9994	none	13	0.245108	1899	none	RM_5888	XM_238093	yes	RM_7295	50	3.83142	none	14	0.245108	813	none	78	100	72	100
MAT_HMR_226967	Yes	HM_5927	NM_002020	fms-related tyrosine kinase 4 (FLT4), transcript variant 2	"+1"	yes	HM_7305	73	5.61971	none	4	0.943068	1256	none	MM_5930	NM_008029	yes	MM_7302	73	5.35191	none	3	0.826252	1256	none	RM_5928	NM_053652	yes	RM_7307	73	5.35191	none	3	0.826252	1256	none	63.0137	100	65.7534	100
MAT_HMR_237448	Yes	HM_6001	NM_003292	translocated promoter region (to activated MET oncogene) (TPR)	"+1"	yes	HM_7317	122	5.19149	none	1	0.226229	5846	internal	MM_5950	NM_133780	yes	MM_7314	135	5.72519	none	1	0.116203	5831	internal	RM_5969	XM_222745	yes	RM_7321	135	5.43478	none	1	0.116203	6209	internal	71.3115	100	67.2131	100
MAT_HMR_237906	Yes	HM_6011	NM_005342	high-mobility group box 3 (HMGB3)	"+1"	yes	HM_7329	56	27.8607	none	5	0.511353	233	start	MM_6015	NM_008253	yes	MM_7325	56	27.8607	none	5	0.511353	233	start	RM_6012	XM_223440	yes	RM_7326	56	23.1405	none	5	0.511353	356	start	75	100	69.6429	100
MAT_HMR_237909	Yes	HM_6013	NM_005342	high-mobility group box 3 (HMGB3)	"+1"	no	none	59	29.3532	none	3	0.754729	47	none	MM_6010	NM_008253	no	none	59	29.3532	none	3	0.806441	47	none	RM_6014	XM_223440	no	none	59	24.3802	none	3	0.806441	170	none	74.5763	100	66.1017	100
MAT_HMR_237976	Yes	HM_6030	NM_006185	nuclear mitotic apparatus protein 1 (NUMA1)	"+1"	no	none	69	3.28259	none	4	0.593973	5552	start	MM_6032	NM_133947	no	none	70	3.34129	none	4	0.679579	5537	internal	RM_6029	XM_218972	no	none	70	3.15742	none	3	0.457045	5903	none	71.0145	100	63.7681	100
MAT_HMR_238025	Yes	HM_6050	NM_014390	staphylococcal nuclease domain containing 1 (SND1)	"+1"	yes	HM_7361	93	10.4966	none	15	0.985959	512	none	MM_6052	NM_019776	yes	MM_7356	93	10.5323	none	13	0.978447	512	none	RM_6054	NM_022694	yes	RM_7357	93	10.5562	none	14	0.983694	506	none	66.6667	100	72.043	100
MAT_HMR_239356	Yes	HM_6085	NM_000334	sodium channel, voltage-gated, type IV, alpha (SCN4A)	"+1"	yes	HM_7383	115	6.26021	none	8	0.881071	1349	internal	MM_6107	NM_133199	yes	MM_7375	115	6.24321	none	8	0.881071	1331	internal	RM_6102	NM_013178	yes	RM_7382	111	6.02933	none	8	0.881071	1343	internal	65.2174	100	63.964	100
MAT_HMR_243314	Yes	HM_6148	NM_001458	filamin C, gamma (actin binding protein 280) (FLNC)	"+1"	yes	HM_7438	87	3.21508	none	9	0.96945	4496	none	MM_6151	XM_284175	yes	MM_7436	87	3.39049	none	9	0.96945	4076	none	RM_6116	XM_342653	yes	RM_7410	87	3.19032	none	9	0.96945	4559	none	65.5172	100	66.6667	100
MAT_HMR_241763	Yes	HM_6128	NM_001458	filamin C, gamma (actin binding protein 280) (FLNC)	"+1"	yes	HM_7432	53	1.95861	none	5	0.89255	2411	none	MM_6158	XM_284175	yes	MM_7405	53	2.06547	none	5	0.89255	1991	none	RM_6137	XM_342653	yes	RM_7416	53	1.94353	none	5	0.89255	2474	none	69.8113	100	73.5849	100
MAT_HMR_244086	Yes	HM_6157	NM_001458	filamin C, gamma (actin binding protein 280) (FLNC)	"+1"	no	none	57	2.10643	none	10	0.988577	7037	start	MM_6120	XM_284175	no	none	57	2.22136	none	10	0.988577	6617	start	RM_6147	XM_342653	no	none	57	2.09021	none	10	0.988577	7100	start	71.9298	100	78.9474	100
MAT_HMR_245599	Yes	HM_6165	NM_001458	filamin C, gamma (actin binding protein 280) (FLNC)	"+1"	yes	HM_7430	81	2.99335	none	12	0.977141	5552	start	MM_6153	XM_284175	yes	MM_7408	81	3.15666	none	12	0.977141	5132	start	RM_6134	XM_342653	yes	RM_7424	81	2.9703	none	12	0.977141	5615	start	74.0741	100	71.6049	100
MAT_HMR_246388	Yes	HM_6185	NM_006625	FUS interacting protein (serine-arginine rich) 1 (FUSIP1), transcript variant 1	"+1"	yes	HM_7464	58	31.5217	none	4	0.540667	113	none	MM_6187	NM_010178	yes	MM_7466	58	31.5217	none	4	0.540667	113	none	RM_6189	XM_342948	yes	RM_7462	58	35.1515	none	4	0.540667	113	none	79.3103	100	79.3103	100
MAT_HMR_248975	Yes	HM_6198	NM_000138	fibrillin 1 (Marfan syndrome) (FBN1)	"+1"	yes	HM_7478	83	2.88997	none	7	0.893873	737	none	MM_6220	NM_007993	yes	MM_7487	83	2.88796	none	6	0.67612	737	none	RM_6206	NM_031825	yes	RM_7489	83	2.88897	none	6	0.67612	737	none	78.3133	100	68.6747	100
MAT_HMR_249994	Yes	HM_6207	NM_000138	fibrillin 1 (Marfan syndrome) (FBN1)	"+1"	yes	HM_7471	106	3.69081	none	5	0.913752	6872	internal	MM_6260	NM_007993	yes	MM_7492	106	3.68824	none	6	0.926331	6878	internal	RM_6219	NM_031825	yes	RM_7476	106	3.68952	none	6	0.926331	6875	internal	69.8113	100	68.8679	100
MAT_HMR_252634	Yes	HM_6218	NM_000138	fibrillin 1 (Marfan syndrome) (FBN1)	"+1"	yes	HM_7488	88	3.06407	none	5	0.579519	3971	internal	MM_6203	NM_007993	yes	MM_7477	88	3.06193	none	5	0.579519	3977	none	RM_6256	NM_031825	yes	RM_7475	88	3.063	yes, with stop	5	0.579519	3974	internal	62.5	100	67.0455	100
MAT_HMR_267942	Yes	HM_6270	NM_000138	fibrillin 1 (Marfan syndrome) (FBN1)	"+1"	no	none	65	2.26323	none	4	0.826892	6674	none	MM_6230	NM_007993	no	none	62	2.15727	none	4	0.826892	6689	none	RM_6245	NM_031825	no	none	65	2.26244	none	4	0.826892	6677	none	61.2903	100	60	100
MAT_HMR_268264	Yes	HM_6279	NM_001005862	v-erb-b2 erythroblastic leukemia viral oncogene homolog 2, neuro/glioblastoma derived oncogene homolog (avian) (ERBB2), transcript variant 2	"+1"	yes	HM_7513	59	4.8124	none	3	0.694323	620	none	MM_6280	NM_001003817	yes	MM_7511	59	4.69372	none	4	0.92368	713	none	RM_6278	NM_017003	yes	RM_7507	59	4.67883	none	3	0.694323	722	none	67.7966	100	69.4915	100
MAT_HMR_269175	Yes	HM_6335	NM_005933	myeloid/lymphoid or mixed-lineage leukemia (trithorax homolog, Drosophila) (MLL)	"+1"	yes	HM_7587	74	1.86398	none	9	0.98666	11681	none	MM_6333	XM_110671	yes	MM_7605	74	1.89841	none	9	0.98666	11465	none	RM_6337	XM_236194	yes	RM_7591	74	1.97861	none	9	0.98666	10991	none	82.4324	100	79.7297	100
MAT_HMR_269213	Yes	HM_6345	NM_004145	myosin IXB (MYO9B)	"+1"	no	none	63	2.91937	none	9	0.963583	1136	internal	MM_6343	NM_015742	no	none	57	2.9052	none	6	0.934651	1118	start	RM_6353	NM_012984	no	none	69	3.48309	none	9	0.963583	1118	start	63.1579	89.4737	61.9048	100
MAT_HMR_269276	Yes	HM_6361	NM_014781	RB1-inducible coiled-coil 1 (RB1CC1)	"+1"	yes	HM_7637	56	3.51097	none	4	0.463408	377	none	MM_6359	NM_009826	yes	MM_7639	56	3.52423	none	4	0.463408	377	none	RM_6360	XM_232667	yes	RM_7642	56	3.52423	none	4	0.463408	377	none	75	100	78.5714	100
MAT_HMR_269432	Yes	HM_6392	NM_001008563	ubiquitin specific protease 20 (USP20), transcript variant 1	"+1"	yes	HM_7676	65	7.1116	none	4	0.599719	1046	internal	MM_6388	NM_028846	yes	MM_7673	71	7.74264	none	4	0.481909	1037	internal	RM_6391	XM_231148	yes	RM_7664	70	7.00701	none	4	0.481909	1286	internal	67.6923	100	72.3077	100
MAT_HMR_269454	Yes	HM_6400	NM_013291	cleavage and polyadenylation specific factor 1, 160kDa (CPSF1)	"+1"	no	none	59	4.08587	none	10	0.954484	3746	none	MM_6401	NM_053193	no	none	59	4.09154	none	10	0.954484	3740	none	RM_6406	XM_345849	no	none	59	4.0887	none	10	0.954484	3743	none	67.7966	100	74.5763	100
MAT_HMR_269592	Yes	HM_6413	NM_013291	cleavage and polyadenylation specific factor 1, 160kDa (CPSF1)	"+1"	yes	HM_7698	89	6.16343	none	7	0.9549	2597	none	MM_6402	NM_053193	yes	MM_7697	81	5.6172	none	5	0.844265	2615	none	RM_6409	XM_345849	yes	RM_7693	89	6.16771	none	8	0.965879	2594	none	65.4321	100	68.5393	100
MAT_HMR_270673	Yes	HM_6460	NM_001856	collagen, type XVI, alpha 1 (COL16A1)	"+1"	yes	HM_7727	65	4.05237	none	0	0	4589	start	MM_6455	NM_028266	yes	MM_7733	65	4.11132	none	0	0	4520	start	RM_6437	XM_345584	yes	RM_7739	65	8.39793	none	0	0	2099	start	76.9231	100	70.7692	100
MAT_HMR_270697	Yes	HM_6463	NM_001839	calponin 3, acidic (CNN3)	"+1"	yes	HM_7746	69	20.9091	none	4	0.721636	782	none	MM_6462	NM_028044	yes	MM_7745	70	21.148	none	4	0.721636	782	none	RM_6461	NM_019359	yes	RM_7748	70	21.148	yes, with stop	4	0.721636	782	none	68.1159	100	65.2174	100
MAT_HMR_270698	Yes	HM_6465	NM_001005505	calcium channel, voltage-dependent, alpha 2/delta subunit 2 (CACNA2D2), transcript variant 1	"+1"	yes	HM_7753	75	6.5445	none	9	0.981066	668	none	MM_6467	NM_020263	yes	MM_7749	75	6.48228	none	10	0.984243	677	none	RM_6464	NM_175592	yes	RM_7750	75	6.47668	none	10	0.984243	677	none	70.6667	100	72	100
MAT_HMR_270711	Yes	HM_6468	NM_001005505	calcium channel, voltage-dependent, alpha 2/delta subunit 2 (CACNA2D2), transcript variant 1	"+1"	yes	HM_7760	77	6.71902	none	5	0.93077	2792	none	MM_6471	NM_020263	yes	MM_7755	77	6.65514	none	5	0.934811	2822	none	RM_6466	NM_175592	yes	RM_7761	77	6.6494	none	5	0.934811	2825	none	83.1169	100	81.8182	100
MAT_HMR_270823	Yes	HM_6479	NM_000719	calcium channel, voltage-dependent, L type, alpha 1C subunit (CACNA1C)	"-1"	yes	HM_7786	59	2.7583	none	16	0.999777	1860	none	MM_6499	NM_009781	yes	MM_7800	60	2.80374	none	16	0.969245	1860	none	RM_6491	NM_012517	yes	RM_7798	59	2.71889	none	16	0.9708	1950	none	76.2712	100	79.661	100
MAT_HMR_271168	Yes	HM_6493	NM_000719	calcium channel, voltage-dependent, L type, alpha 1C subunit (CACNA1C)	"-1"	yes	HM_7796	78	3.64656	none	15	0.999777	3930	none	MM_6481	NM_009781	yes	MM_7799	78	3.64486	none	15	0.999308	3930	none	RM_6495	NM_012517	yes	RM_7782	78	3.59447	none	15	0.999308	4017	none	78.2051	100	80.7692	100
MAT_HMR_271527	Yes	HM_6504	NM_000721	calcium channel, voltage-dependent, alpha 1E subunit (CACNA1E)	"+1"	yes	HM_7805	51	2.24571	none	4	0.759898	2144	none	MM_6508	NM_009782	yes	MM_7819	51	2.24373	none	4	0.759898	2147	none	RM_6503	NM_019294	yes	RM_7804	51	2.2942	none	4	0.759898	1997	none	90.1961	100	88.2353	100
MAT_HMR_271528	Yes	HM_6505	NM_000721	calcium channel, voltage-dependent, alpha 1E subunit (CACNA1E)	"-1"	yes	HM_7828	58	2.55394	none	10	0.999777	4119	start	MM_6506	NM_009782	yes	MM_7812	64	2.81566	none	12	1	4128	start	RM_6502	NM_019294	yes	RM_7801	64	2.87899	none	12	1	3975	start	84.4828	100	82.7586	100
MAT_HMR_271546	Yes	HM_6531	NM_003071	SWI/SNF related, matrix associated, actin dependent regulator of chromatin, subfamily a, member 3 (SMARCA3), transcript variant 1	"+1"	no	none	57	5.64356	none	7	0.920579	2048	none	MM_6530	NM_009210	no	none	57	5.68295	none	7	0.937324	2030	none	RM_6532	XM_215728	no	none	57	5.84615	none	5	0.686754	1943	none	68.4211	100	64.9123	100
MAT_HMR_271599	Yes	HM_6547	NM_000259	myosin VA (heavy polypeptide 12, myoxin) (MYO5A)	"+1"	yes	HM_7912	67	3.60991	none	6	0.949101	3311	none	MM_6549	NM_010864	yes	MM_7902	67	3.61381	none	7	0.957642	3311	none	RM_6545	NM_022178	yes	RM_7904	67	3.6632	none	6	0.949101	3311	none	71.6418	100	73.1343	100
MAT_HMR_271696	Yes	HM_6576	NM_001008938	cytoskeleton associated protein 5 (CKAP5), transcript variant 1	"+1"	yes	HM_7946	60	2.9513	none	10	0.929915	4466	internal	MM_6567	XM_130287	yes	MM_7943	60	2.93974	none	10	0.929915	4490	internal	RM_6578	XM_230282	yes	RM_7941	60	3.35008	none	10	0.929915	3740	internal	81.6667	100	85	100
MAT_HMR_271667	Yes	HM_6571	NM_001008938	cytoskeleton associated protein 5 (CKAP5), transcript variant 1	"-1"	yes	HM_7942	93	4.57452	none	17	0.999777	876	start	MM_6575	XM_130287	yes	MM_7940	93	4.55659	none	17	0.999323	876	start	RM_6579	XM_230282	yes	RM_7945	93	5.19263	none	18	0.998778	150	start	78.4946	100	68.8172	100
MAT_HMR_271728	Yes	HM_6577	NM_001008938	cytoskeleton associated protein 5 (CKAP5), transcript variant 1	"+1"	yes	HM_7935	75	3.68913	none	9	0.709629	2417	none	MM_6569	XM_130287	yes	MM_7934	75	3.67467	none	10	0.784845	2417	none	RM_6565	XM_230282	yes	RM_7938	75	4.1876	none	10	0.743371	1691	none	73.3333	100	73.3333	100
MAT_HMR_271847	Yes	HM_6584	NM_177531	polycystic kidney and hepatic disease 1 (autosomal recessive)-like 1 (PKHD1L1)	"+1"	no	none	81	1.90858	none	3	0.882734	7778	none	MM_6592	NM_138674	no	none	74	1.74118	none	2	0.72012	7763	none	RM_6596	XM_235248	no	none	85	1.99859	none	3	0.882734	7709	none	62.1622	94.5946	62.963	100
MAT_HMR_272376	Yes	HM_6605	NM_177531	polycystic kidney and hepatic disease 1 (autosomal recessive)-like 1 (PKHD1L1)	"+1"	no	none	87	2.04995	none	6	0.794403	4349	internal	MM_6601	NM_138674	no	none	87	2.04706	none	7	0.819055	4346	none	RM_6591	XM_235248	no	none	86	2.0221	none	8	0.840081	4445	internal	70.1149	100	72.093	100
MAT_HMR_273358	Yes	HM_6616	NM_001008701	latrophilin 1 (LPHN1), transcript variant 1	"+1"	yes	HM_7966	54	3.66102	none	8	0.789313	1754	none	MM_6619	NM_181039	yes	MM_7969	54	4.32692	none	8	0.789313	1754	none	RM_6611	NM_022962	yes	RM_7975	54	3.66848	none	8	0.789313	1754	none	62.963	100	66.6667	100
MAT_HMR_274859	Yes	HM_6654	NM_033394	TPR domain, ankyrin-repeat and coiled-coil-containing (TANC)	"+1"	yes	HM_7996	76	4.08163	none	5	0.853136	2333	internal	MM_6653	NM_198294	yes	MM_7999	84	4.52342	none	6	0.87778	2300	internal	RM_6652	NM_001002854	yes	RM_7993	84	4.54054	none	6	0.87778	2279	internal	68.4211	100	63.1579	100
MAT_HMR_274927	Yes	HM_6681	NM_014803	zinc finger protein 518 (ZNF518)	"+1"	yes	HM_8057	74	4.98652	none	1	0.116203	611	none	MM_6680	XM_140758	yes	MM_8056	78	5.27383	none	4	0.806613	617	none	RM_6679	XM_220019	yes	RM_8058	78	5.27383	none	4	0.58978	617	none	66.2162	100	70.2703	100
MAT_HMR_274931	Yes	HM_6684	NM_002897	RNA binding motif, single stranded interacting protein 1 (RBMS1), transcript variant 3	"+1"	no	none	50	12.3762	none	2	0.356069	605	none	MM_6685	NM_020296	no	none	50	13.4771	none	2	0.356069	506	none	RM_6686	NM_001012184	no	none	50	12.3762	none	2	0.356069	605	none	74	100	74	100
MAT_HMR_275192	Yes	HM_6706	NM_015090	neurofascin (NFASC), transcript variant 2	"+1"	yes	HM_8065	82	6.98467	none	10	0.982442	2261	none	MM_6689	NM_182716	yes	MM_8072	82	6.60757	none	9	0.987693	1955	none	RM_6693	NM_053909	yes	RM_8070	82	6.97872	none	9	0.987693	1943	none	68.2927	97.561	67.0732	97.561
MAT_HMR_275611	Yes	HM_6787	NM_015135	nucleoporin 205kDa (NUP205)	"+1"	yes	HM_8141	69	3.42772	none	9	0.968719	179	none	MM_6785	XM_133073	yes	MM_8151	70	3.39476	none	10	0.971514	338	none	RM_6788	XM_342657	yes	RM_8147	70	3.39476	none	10	0.971514	338	none	73.913	100	71.0145	100
MAT_HMR_275698	Yes	HM_6809	NM_018650	MAP/microtubule affinity-regulating kinase 1 (MARK1)	"+1"	yes	HM_8192	63	8.3004	none	7	0.898818	2066	none	MM_6813	NM_145515	yes	MM_8196	63	7.91457	none	7	0.898818	2177	none	RM_6810	NM_053947	yes	RM_8194	63	7.93451	none	7	0.898818	2171	none	65.0794	100	61.9048	100
MAT_HMR_275892	Yes	HM_6855	NM_014597	estrogen receptor binding protein (ERBP)	"+1"	yes	HM_8227	78	10.3038	none	7	0.680002	2036	internal	MM_6856	NM_153806	yes	MM_8222	78	10.2767	none	7	0.660162	2042	internal	RM_6857	XM_215688	yes	RM_8225	78	10.2362	none	7	0.660162	2051	internal	73.0769	100	73.0769	100
MAT_HMR_275893	Yes	HM_6859	NM_000660	transforming growth factor, beta 1 (Camurati-Engelmann disease) (TGFB1)	"+1"	yes	HM_8231	64	16.3683	none	8	0.744586	953	none	MM_6860	NM_011577	yes	MM_8234	64	16.3683	none	8	0.744586	953	none	RM_6858	NM_021578	yes	RM_8232	64	16.3683	none	8	0.744586	953	none	76.5625	100	75	100
MAT_HMR_275903	Yes	HM_6864	NM_025010	kelch-like 18 (Drosophila) (KLHL18)	"+1"	yes	HM_8239	73	12.6957	none	7	0.89608	1298	internal	MM_6866	NM_177771	yes	MM_8236	74	12.8696	none	7	0.89608	1298	internal	RM_6867	XM_236647	yes	RM_8238	74	12.1711	none	7	0.89608	1397	none	82.1918	100	78.0822	100
MAT_HMR_278095	Yes	HM_6908	NM_000718	calcium channel, voltage-dependent, L type, alpha 1B subunit (CACNA1B)	"+1"	yes	HM_8270	88	3.76068	none	6	0.918709	35	start	MM_6911	NM_007579	yes	MM_8258	88	3.84447	none	6	0.918709	35	start	RM_6912	NM_147141	yes	RM_8254	88	3.77035	none	6	0.918709	35	start	73.8636	100	72.7273	100
MAT_HMR_278105	Yes	HM_6915	NM_014191	sodium channel, voltage gated, type VIII, alpha (SCN8A)	"+1"	yes	HM_8286	57	2.87733	none	7	0.784589	3104	none	MM_6916	NM_011323	yes	MM_8294	54	2.72865	none	8	0.80962	3107	none	RM_6921	NM_019266	yes	RM_8297	54	2.71493	none	8	0.80962	3137	none	68.5185	100	64.8148	100
MAT_HMR_278120	Yes	HM_6926	NM_020737	leucine rich repeat and fibronectin type III domain containing 2 (LRFN2)	"+1"	no	none	63	7.97468	none	10	0.996236	779	none	MM_6929	NM_027452	no	none	60	7.60456	none	9	0.985884	776	none	RM_6928	XM_236914	no	none	60	3.04414	none	9	0.985884	4322	none	75	98.3333	68.3333	98.3333
MAT_HMR_278172	Yes	HM_6965	NM_020442	valyl-tRNA synthetase 2-like (VARS2L)	"+1"	yes	HM_8364	120	11.2782	none	13	0.987251	251	none	MM_6969	NM_175137	yes	MM_8362	125	11.7925	none	14	0.990355	251	none	RM_6963	NM_213563	yes	RM_8363	125	11.7261	none	13	0.988708	251	none	71.6667	100	76.6667	100
MAT_HMR_278477	Yes	HM_6998	NM_006734	human immunodeficiency virus type I enhancer binding protein 2 (HIVEP2)	"+1"	yes	HM_8402	118	4.71811	none	4	0.635619	6722	none	MM_7003	NM_010437	yes	MM_8394	118	4.85397	none	4	0.635619	6512	none	RM_6997	NM_024137	yes	RM_8414	118	4.84003	none	5	0.84883	6533	none	71.1864	100	74.5763	100
MAT_HMR_278378	Yes	HM_6996	NM_006734	human immunodeficiency virus type I enhancer binding protein 2 (HIVEP2)	"+1"	yes	HM_8409	61	2.43902	none	3	0.51251	5759	none	MM_7000	NM_010437	yes	MM_8405	61	2.50926	yes, with stop	2	0.429266	5549	none	RM_7018	NM_024137	yes	RM_8410	61	2.50205	yes, with stop	2	0.429266	5570	none	68.8525	100	70.4918	100
MAT_HMR_279513	Yes	HM_7029	NM_022039	F-box and WD-40 domain protein 4 (FBXW4)	"+1"	no	none	79	19.1283	none	9	0.969572	893	none	MM_7032	NM_013907	no	none	79	19.2214	none	8	0.96113	887	none	RM_7026	XM_219944	no	none	79	12.7832	none	8	0.96113	1508	none	72.1519	100	69.6203	100
MAT_HMR_279740	Yes	HM_7072	NM_015112	microtubule associated serine/threonine kinase 2 (MAST2)	"+1"	yes	HM_8456	79	4.55331	none	3	0.435484	581	none	MM_7078	NM_008641	yes	MM_8455	79	4.55331	none	3	0.435484	401	none	RM_7073	XM_233782	yes	RM_8472	79	4.41341	none	3	0.435484	584	none	75.9494	100	73.4177	100
MAT_HMR_279791	Yes	HM_7092	NM_000170		"+1"	yes	HM_8492	116	11.3614	none	14	0.966331	341	internal	MM_7088	NM_138595	yes	MM_8497	116	11.306	none	14	0.986327	356	internal	RM_7093	XM_219785	yes	RM_8496	116	11.3171	none	14	0.987126	353	internal	75	100	75.8621	100
MAT_HMR_279794	Yes	HM_7094	NM_015928	androgen-induced proliferation inhibitor (APRIN)	"+1"	yes	HM_8503	50	3.59195	none	7	0.816761	851	none	MM_7095	NM_175310	yes	MM_8500	50	3.45543	none	7	0.816761	851	none	RM_7096	XM_221833	yes	RM_8501	50	2.91206	none	7	0.816761	839	none	82	100	70	100
MAT_HMR_279995	Yes	HM_7142	NM_014912	cytoplasmic polyadenylation element binding protein 3 (CPEB3)	"+1"	yes	HM_8561	54	7.72532	none	2	0.642125	1886	none	MM_7140	NM_198300	yes	MM_8563	51	7.11297	none	1	0.581015	1949	none	RM_7139	XM_220043	yes	RM_8566	51	3.60169	none	1	0.581015	4046	none	78.4314	100	76.4706	100
MAT_HMR_280002	Yes	HM_7144	NM_000089	collagen, type I, alpha 2 (COL1A2)	"+1"	no	none	95	6.94952	yes, with no stop	6	0.527964	2780	start	MM_7143	NM_007743	no	none	104	7.56914	yes, with no stop	6	0.527964	2771	internal	RM_7170	NM_053356	no	none	104	7.57465	yes, with no stop	6	0.527964	2771	internal	67.3684	100	76.8421	100
MAT_HMR_283034	Yes	HM_7173	NM_000089	collagen, type I, alpha 2 (COL1A2)	"+1"	yes	HM_8579	270	19.7513	yes, with no stop	16	0.988586	1232	internal	MM_7181	NM_007743	yes	MM_8567	246	17.9039	yes, with stop	11	0.941171	1322	internal	RM_7188	NM_053356	yes	RM_8571	246	17.917	yes, with stop	13	0.954485	1322	internal	68.6992	100	72.7642	100
MAT_HMR_281399	Yes	HM_7161	NM_000089	collagen, type I, alpha 2 (COL1A2)	"+1"	yes	HM_8580	191	13.9722	yes, with no stop	14	0.952926	620	start	MM_7160	NM_007743	yes	MM_8570	209	15.2111	yes, with no stop	15	0.965296	638	start	RM_7195	NM_053356	yes	RM_8576	191	13.9111	yes, with no stop	13	0.945332	638	start	70.1571	100	68.5864	100
MAT_HMR_283625	Yes	HM_7178	NM_000089	collagen, type I, alpha 2 (COL1A2)	"+1"	no	none	52	3.80395	none	8	0.742632	3944	none	MM_7179	NM_007743	no	none	52	3.78457	none	8	0.726675	3965	none	RM_7182	NM_053356	no	none	52	3.78733	none	8	0.86239	3962	none	80.7692	100	80.7692	100
MAT_HMR_284418	Yes	HM_7189	NM_000089	collagen, type I, alpha 2 (COL1A2)	"+1"	yes	HM_8574	62	4.53548	yes, with no stop	3	0.309669	2168	none	MM_7158	NM_007743	yes	MM_8572	62	4.51237	yes, with stop	4	0.425506	2186	none	RM_7186	NM_053356	yes	RM_8583	62	4.51566	none	3	0.349971	2186	none	74.1935	100	70.9677	100
MAT_HMR_285546	Yes	HM_7201	NM_015097	cytoplasmic linker associated protein 2 (CLASP2)	"+1"	yes	HM_8596	61	4.04778	none	3	0.309669	728	none	MM_7205	NM_029633	yes	MM_8599	61	4.7397	none	4	0.465842	47	none	RM_7202	NM_053722	yes	RM_8601	60	4.662	none	3	0.672732	50	none	78.6885	100	81.6667	100
MAT_HMR_285569	Yes	HM_7203	NM_015097	cytoplasmic linker associated protein 2 (CLASP2)	"+1"	yes	HM_8594	84	5.57399	none	5	0.88208	3545	internal	MM_7199	NM_029633	yes	MM_8597	83	6.44911	none	5	0.88208	2888	start	RM_7196	NM_053722	yes	RM_8600	83	6.44911	none	5	0.88208	2888	start	72.2892	100	69.8795	100
MAT_HMR_285627	Yes	HM_7209	NM_015097	cytoplasmic linker associated protein 2 (CLASP2)	"+1"	no	none	57	3.78235	none	6	0.659362	1451	none	MM_7198	NM_029633	no	none	57	4.4289	none	6	0.659362	770	none	RM_7206	NM_053722	no	none	57	4.4289	none	6	0.659362	770	none	75.4386	100	78.9474	100
MAT_HMR_286875	Yes	HM_7224	NM_022124	cadherin-like 23 (CDH23), transcript variant 1	"+1"	yes	HM_8637	54	1.60954	none	9	0.86615	9095	none	MM_7230	NM_023370	yes	MM_8619	54	1.60954	none	8	0.823078	9095	none	RM_7241	NM_053644	yes	RM_8632	54	1.62749	none	8	0.823078	9089	none	74.0741	100	68.5185	100
MAT_HMR_287586	Yes	HM_7228	NM_022124	cadherin-like 23 (CDH23), transcript variant 1	"+1"	yes	HM_8610	58	1.72876	none	6	0.812901	5204	none	MM_7253	NM_023370	yes	MM_8602	54	1.60954	none	6	0.794403	5204	none	RM_7219	NM_053644	yes	RM_8612	58	1.74804	none	7	0.824391	5198	none	66.6667	100	68.9655	100
MAT_HMR_288317	Yes	HM_7250	NM_022124	cadherin-like 23 (CDH23), transcript variant 1	"+1"	yes	HM_8629	61	1.81818	none	12	0.961533	962	none	MM_7239	NM_023370	yes	MM_8631	62	1.84799	none	12	0.961533	959	none	RM_7247	NM_053644	yes	RM_8613	60	1.80832	none	11	0.954965	959	none	70.4918	100	76.6667	98.3333
MAT_HMR_289900	Yes	HM_7262	NM_022124	cadherin-like 23 (CDH23), transcript variant 1	"+1"	yes	HM_8604	51	1.52012	none	8	0.783408	185	none	MM_7233	NM_023370	yes	MM_8639	51	1.52012	none	8	0.783408	185	none	RM_7245	NM_053644	yes	RM_8621	51	1.53707	none	8	0.783408	185	none	78.4314	100	78.4314	100
MAT_HMR_290069	Yes	HM_7265	NM_001005746	calcium channel, voltage-dependent, beta 4 subunit (CACNB4), transcript variant 3	"+1"	no	none	56	11.1332	none	5	0.623026	56	none	MM_7268	NM_146123	no	none	51	10.4723	none	5	0.536162	23	none	RM_7266	XM_215742	no	none	56	10.7692	none	5	0.623026	107	none	62.7451	100	82.1429	100
MAT_HMR_290070	Yes	HM_7267	NM_001005746	calcium channel, voltage-dependent, beta 4 subunit (CACNB4), transcript variant 3	"+1"	yes	HM_8652	62	12.326	none	3	0.442727	1322	none	MM_7263	NM_146123	yes	MM_8647	62	12.731	none	3	0.442727	1274	none	RM_7264	XM_215742	yes	RM_8651	62	11.9231	none	3	0.442727	1373	none	70.9677	100	79.0323	100
MAT_HMR_290768	Yes	HM_7291	NM_031935	hemicentin 1 (HMCN1)	"+1"	yes	HM_8666	53	0.940216	none	5	0.815497	1223	none	MM_7290	XM_136261	yes	MM_8660	53	0.964689	none	6	0.842408	905	none	RM_7294	XM_222716	yes	RM_8655	53	0.900442	none	5	0.815497	1772	none	60.3774	100	64.1509	100
MAT_HMR_291021	Yes	HM_7305	NM_002249	potassium intermediate/small conductance calcium-activated channel, subfamily N, member 3 (KCNN3), transcript variant 1	"+1"	yes	HM_8731	55	7.46269	none	2	0.28918	698	none	MM_7314	NM_080466	yes	MM_8734	55	7.51366	none	2	0.28918	683	none	RM_7310	NM_019315	yes	RM_8730	55	7.50341	none	2	0.28918	686	none	90.9091	100	87.2727	100
MAT_HMR_291187	Yes	HM_7336	NM_020160	Meis1, myeloid ecotropic viral integration site 1 homolog 3 (mouse) (MEIS3), transcript variant 1	"+1"	yes	HM_8765	74	17.5355	none	7	0.713765	173	none	MM_7337	NM_008627	yes	MM_8762	74	19.5251	none	7	0.648257	182	none	RM_7334	XM_341796	yes	RM_8764	74	13.806	none	7	0.648257	653	none	67.5676	100	67.5676	100
MAT_HMR_291227	Yes	HM_7341	NM_001009569		"+1"	yes	HM_8777	58	5.73123	none	3	0.430895	290	start	MM_7343	NM_010804	yes	MM_8771	58	5.42563	none	3	0.430895	290	start	RM_7349	NM_001012162	yes	RM_8779	58	5.91837	none	3	0.430895	56	start	82.7586	100	74.1379	100
MAT_HMR_291217	Yes	HM_7340	NM_001009569		"+1"	yes	HM_8770	69	6.81818	none	3	0.536727	872	none	MM_7347	NM_010804	yes	MM_8772	69	6.45463	none	3	0.536727	872	none	RM_7345	NM_001012162	yes	RM_8780	68	6.93878	none	3	0.536727	638	none	89.8551	100	85.2941	100
MAT_HMR_291290	Yes	HM_7359	NM_015057	MYC binding protein 2 (MYCBP2)	"+1"	yes	HM_8812	91	1.96078	none	6	0.946889	8288	none	MM_7351	NM_207215	yes	MM_8833	91	1.93247	none	4	0.828288	8504	none	RM_7355	XM_214245	yes	RM_8816	91	1.91579	none	5	0.867134	8627	none	65.9341	100	65.9341	100
MAT_HMR_291312	Yes	HM_7363	NM_002490	NADH dehydrogenase (ubiquinone) 1 alpha subcomplex, 6, 14kDa (NDUFA6), nuclear gene encoding mitochondrial protein	"+1"	yes	HM_8835	59	38.0645	none	13	0.990843	287	none	MM_7364	NM_025987	yes	MM_8836	59	44.697	none	10	0.985424	218	none	RM_7362	XM_235518	yes	RM_8834	59	45.0382	none	11	0.975907	215	none	72.8814	100	71.1864	100
MAT_HMR_292840	Yes	HM_7398	NM_004557	Notch homolog 4 (Drosophila) (NOTCH4)	"+1"	no	none	69	3.44311	none	2	0.369456	3170	none	MM_7385	NM_010929	no	none	69	3.51145	none	3	0.546482	3158	none	RM_7383	NM_001002827	no	none	69	3.51682	none	2	0.690698	3158	none	73.913	100	75.3623	100
MAT_HMR_293564	Yes	HM_7425	NM_003631	poly (ADP-ribose) glycohydrolase (PARG)	"+1"	no	none	50	5.11771	none	3	0.471704	2780	none	MM_7424	NM_011960	no	none	53	5.46956	none	4	0.533094	2747	none	RM_7426	NM_031339	no	none	53	5.44707	none	2	0.365182	2759	none	78	100	64	100
MAT_HMR_293644	Yes	HM_7436	NM_003257	tight junction protein 1 (zona occludens 1) (TJP1), transcript variant 1	"+1"	yes	HM_8876	52	2.97313	none	3	0.534522	2417	none	MM_7431	NM_009386	yes	MM_8875	52	2.97824	none	3	0.534522	2417	none	RM_7433	XM_218747	yes	RM_8874	52	2.97824	none	3	0.534522	2417	none	92.3077	100	94.2308	100
MAT_HMR_293705	Yes	HM_7446	NM_139126	peptidylprolyl isomerase (cyclophilin)-like 4 (PPIL4)	"+1"	yes	HM_8892	125	25.355	none	1	0.1678	1103	internal	MM_7445	NM_026141	yes	MM_8891	125	25.355	none	1	0.1678	1103	internal	RM_7443	XM_341727	yes	RM_8893	125	25.355	none	1	0.1678	1103	internal	64.8	100	71.2	100
MAT_HMR_293869	Yes	HM_7465	NM_007124	utrophin (homologous to dystrophin) (UTRN)	"+1"	no	none	50	1.45603	none	6	0.853677	7400	none	MM_7454	NM_011682	no	none	50	1.45773	none	6	0.69001	7391	none	RM_7457	NM_013070	no	none	50	1.46199	none	6	0.69001	7361	none	82	100	80	100
MAT_HMR_293965	Yes	HM_7489	NM_006772	synaptic Ras GTPase activating protein 1 homolog (rat) (SYNGAP1)	"+1"	yes	HM_8933	59	4.43943	none	3	0.51973	815	none	MM_7490	XM_139847	yes	MM_8927	55	3.6448	none	3	0.51973	1265	none	RM_7491	NM_181092	yes	RM_8932	55	4.71294	none	3	0.51973	521	none	72.7273	100	74.5455	100
MAT_HMR_294319	Yes	HM_7515	NM_018426	chromosome 6 open reading frame 110 (C6orf110)	"+1"	no	none	51	6.12245	none	2	0.264504	2267	none	MM_7513	NM_198167	no	none	51	6.12245	none	1	0.1678	2267	none	RM_7514	XM_343537	no	none	51	4.59874	none	1	0.1678	3095	none	84.3137	100	84.3137	100
MAT_HMR_294323	Yes	HM_7516	NM_018426	chromosome 6 open reading frame 110 (C6orf110)	"+1"	yes	HM_8941	52	6.2425	none	6	0.874279	230	none	MM_7512	NM_198167	yes	MM_8939	52	6.2425	none	6	0.874279	230	none	RM_7508	XM_343537	yes	RM_8946	52	4.68891	none	6	0.874279	827	none	80.7692	100	73.0769	100
MAT_HMR_294352	Yes	HM_7524	NM_017754	chromosome 6 open reading frame 107 (C6orf107)	"+1"	no	none	63	4.49679	none	5	0.685828	1412	none	MM_7525	XM_128508	no	none	63	4.02299	none	4	0.568799	1814	none	RM_7522	XM_228025	no	none	63	3.9924	none	4	0.568799	1784	none	65.0794	100	63.4921	100
MAT_HMR_294724	Yes	HM_7599	NM_006531	tetratricopeptide repeat domain 10 (TTC10), transcript variant 2	"-1"	no	none	56	6.78788	none	19	0.999777	2067	none	MM_7597	NM_009376	no	none	58	7.0303	none	19	1	2067	none	RM_7598	XM_224165	no	none	59	6.31016	none	19	1	2016	none	69.6429	100	69.6429	100
MAT_HMR_294725	Yes	HM_7600	NM_001010870	tudor domain containing 6 (TDRD6)	"+1"	yes	HM_9049	58	2.76586	none	3	0.355212	884	none	MM_7601	NM_198418	yes	MM_9051	59	2.76347	none	3	0.355212	878	none	RM_7603	XM_236991	yes	RM_9048	58	2.5641	none	3	0.355212	1277	none	62.069	100	63.7931	100
MAT_HMR_294727	Yes	HM_7604	NM_001010888	chromosome X open reading frame 32 (CXorf32)	"+1"	yes	HM_9057	69	8.92626	none	6	0.917261	1247	none	MM_7605	XM_141968	yes	MM_9063	69	13.1931	none	7	0.942997	497	none	RM_7606	XM_231446	yes	RM_9056	69	7.95848	none	7	0.942997	1529	none	76.8116	100	76.8116	100
MAT_HMR_295230	Yes	HM_7633	NM_000296	polycystic kidney disease 1 (autosomal dominant) (PKD1), transcript variant 2	"+1"	no	none	78	1.81269	none	12	0.947881	8387	start	MM_7623	NM_013630	no	none	78	1.81649	none	13	0.961525	8372	start	RM_7614	XM_340765	no	none	78	1.76911	none	12	0.954955	8717	start	62.8205	100	66.6667	100
MAT_HMR_295451	Yes	HM_7642	NM_006429	chaperonin containing TCP1, subunit 7 (eta) (CCT7), transcript variant 1	"+1"	yes	HM_9103	59	10.8456	none	4	0.623088	1004	none	MM_7641	NM_007638	yes	MM_9105	59	10.8257	none	5	0.637076	1004	none	RM_7638	XM_216180	yes	RM_9104	54	7.80347	none	4	0.575103	1460	none	71.1864	100	74.0741	100
MAT_HMR_295490	Yes	HM_7657	NM_030581	WD repeat domain 59 (WDR59)	"+1"	no	none	65	6.66667	none	6	0.900173	2222	none	MM_7658	NM_176923	no	none	65	6.55242	none	5	0.695346	2276	none	RM_7659	XM_226477	no	none	65	3.7594	none	4	0.643323	3038	none	70.7692	100	67.6923	100
MAT_HMR_295494	Yes	HM_7663	NM_033088	family with sequence similarity 40, member A (FAM40A)	"+1"	yes	HM_9122	58	6.92124	none	10	0.969674	392	none	MM_7662	NM_153563	yes	MM_9123	58	8.14607	none	10	0.969674	14	none	RM_7666	XM_342311	yes	RM_9129	58	6.49496	none	10	0.969674	557	none	75.8621	100	81.0345	100
MAT_HMR_295540	Yes	HM_7687	NM_004349		"+1"	yes	HM_9159	89	15.3979	none	5	0.647714	671	start	MM_7688	NM_009822	yes	MM_9156	89	15.3979	none	5	0.647714	671	start	RM_7684	XM_342808	yes	RM_9157	89	13.5258	none	5	0.647714	911	start	93.2584	100	94.382	100
MAT_HMR_295565	Yes	HM_7695	NM_182687	protein kinase, membrane associated tyrosine/threonine 1 (PKMYT1), transcript variant 2	"+1"	no	none	105	21.8295	none	14	0.986453	698	none	MM_7697	NM_023058	no	none	105	21.3849	none	14	0.986453	671	none	RM_7689	XM_213222	no	none	105	21.3849	none	15	0.996267	671	none	77.1429	100	71.4286	100
MAT_HMR_295584	Yes	HM_7703	NM_001002860	BTB (POZ) domain containing 7 (BTBD7), transcript variant 1	"+1"	yes	HM_9166	64	5.64872	none	8	0.972953	110	start	MM_7702	NM_172806	yes	MM_9168	64	5.65871	none	8	0.972953	110	start	RM_7704	XM_343098	yes	RM_9170	64	5.66372	none	8	0.972953	110	start	82.8125	100	76.5625	100
MAT_HMR_295666	Yes	HM_7709	NM_015203	KIAA0460 (KIAA0460)	"+1"	yes	HM_9177	128	8.98246	none	11	0.983237	2651	none	MM_7724	XM_485279	yes	MM_9189	141	9.71074	none	11	0.99256	2765	none	RM_7707	XM_345249	yes	RM_9194	128	9.13633	none	11	0.99256	2651	none	80.4688	100	71.0938	89.8438
MAT_HMR_295810	Yes	HM_7725	NM_015914	thioredoxin domain containing 11 (TXNDC11)	"-1"	yes	HM_9202	105	10.9489	none	30	0.999777	9	none	MM_7727	NM_029582	yes	MM_9201	101	10.6428	none	30	0.990792	9	none	RM_7726	XM_220122	yes	RM_9198	101	15.6589	none	31	0.98922	9	none	77.2277	100	75.2475	100
MAT_HMR_295814	Yes	HM_7730	NM_014680	KIAA0100 gene product (KIAA0100)	"+1"	yes	HM_9217	53	2.3703	none	5	0.627005	3410	none	MM_7728	XM_109621	yes	MM_9215	53	2.71377	none	5	0.812209	2564	none	RM_7737	XM_220636	yes	RM_9222	53	2.37136	none	5	0.812209	3410	none	69.8113	100	73.5849	100
MAT_HMR_295835	Yes	HM_7731	NM_014680	KIAA0100 gene product (KIAA0100)	"+1"	yes	HM_9220	50	2.23614	none	8	0.981088	4706	none	MM_7729	XM_109621	yes	MM_9213	50	2.56016	none	8	0.981088	3860	none	RM_7739	XM_220636	yes	RM_9209	50	2.23714	none	8	0.981088	4706	none	80	100	86	100
MAT_HMR_295907	Yes	HM_7758	NM_002669	pleiotropic regulator 1 (PRL1 homolog, Arabidopsis) (PLRG1)	"+1"	yes	HM_9267	72	13.9806	none	6	0.864786	107	internal	MM_7756	NM_016784	yes	MM_9268	65	12.6459	none	5	0.852141	86	start	RM_7753	NM_021757	yes	RM_9269	65	12.6214	none	5	0.852141	86	start	60	89.2308	64.6154	89.2308
MAT_HMR_295949	Yes	HM_7767	NM_006561	CUG triplet repeat, RNA binding protein 2 (CUGBP2)	"+1"	yes	HM_9283	56	10.9804	none	6	0.866779	812	none	MM_7771	NM_010160	yes	MM_9281	56	11.002	none	6	0.866779	827	none	RM_7770	NM_017197	yes	RM_9285	56	11.4053	none	6	0.866779	755	none	69.6429	100	75	100
MAT_HMR_295975	Yes	HM_7791	NM_052898	KIAA1889 protein (KIAA1889)	"+1"	no	none	50	7.68049	none	7	0.921302	1085	none	MM_7792	NM_001011874	no	none	50	7.71605	none	7	0.921302	1076	none	RM_7793	NM_001011971	no	none	50	7.71605	none	7	0.921302	1076	none	74	100	76	100
MAT_HMR_295976	Yes	HM_7796	NM_001005333	melanoma antigen family D, 1 (MAGED1), transcript variant 1	"+1"	yes	HM_9351	61	7.30539	none	4	0.490628	2321	none	MM_7794	NM_019791	yes	MM_9348	61	7.86082	none	4	0.490628	2144	none	RM_7795	NM_053409	yes	RM_9349	61	7.86082	none	4	0.490628	2144	none	72.1311	100	70.4918	100
MAT_HMR_295977	Yes	HM_7798	NM_201274	myosin phosphatase-Rho interacting protein (M-RIP)	"+1"	yes	HM_9360	54	5.26316	none	4	0.563898	137	none	MM_7799	NM_012027	yes	MM_9357	54	5.26829	none	4	0.563898	137	none	RM_7797	NM_053814	yes	RM_9361	54	5.24272	none	4	0.563898	137	none	77.7778	100	79.6296	100
MAT_HMR_296023	Yes	HM_7802	NM_015075	IQ motif and Sec7 domain 2 (IQSEC2)	"+1"	yes	HM_9365	82	8.63158	none	12	0.991331	1856	internal	MM_7814	NM_001005475	yes	MM_9377	89	9.36842	none	15	0.994217	1835	internal	RM_7803	XM_228841	yes	RM_9368	89	5.83607	none	15	0.994217	2705	internal	81.7073	100	80.4878	100
MAT_HMR_296067	Yes	HM_7807	NM_015075	IQ motif and Sec7 domain 2 (IQSEC2)	"+1"	yes	HM_9383	85	8.94737	none	5	0.852141	947	none	MM_7812	NM_001005475	yes	MM_9367	83	8.73684	none	4	0.8327	947	none	RM_7811	XM_228841	yes	RM_9373	83	5.44262	none	4	0.8327	1817	none	71.0843	100	71.0843	100
MAT_HMR_298481	Yes	HM_7876	NM_198204	MAX-like protein X (MLX), transcript variant 2	"+1"	yes	HM_9423	97	39.5918	none	9	0.931383	170	none	MM_7871	NM_011550	yes	MM_9419	97	32.4415	none	9	0.931383	332	none	RM_7864	XM_340906	yes	RM_9421	97	32.4415	none	9	0.931383	332	none	73.1959	100	76.2887	100
MAT_HMR_298444	Yes	HM_7872	NM_198204	MAX-like protein X (MLX), transcript variant 2	"+1"	yes	HM_9424	59	24.0816	none	8	0.901655	518	none	MM_7863	NM_011550	yes	MM_9420	59	19.7324	none	8	0.901655	680	none	RM_7875	XM_340906	yes	RM_9422	59	19.7324	none	8	0.901655	680	none	71.1864	100	72.8814	100
MAT_HMR_298866	Yes	HM_7894	NM_001005751	similar to KIAA0592 protein (LOC387680)	"+1"	no	none	68	5.06706	none	5	0.623871	2012	none	MM_7898	NM_026585	no	none	73	5.46816	none	2	0.264504	1982	none	RM_7899	NM_199207	no	none	71	5.34236	none	2	0.264504	1979	internal	63.2353	100	61.7647	100
MAT_HMR_298981	Yes	HM_7913	NM_015236	latrophilin 3 (LPHN3)	"+1"	yes	HM_9435	97	7.81628	none	8	0.907703	3293	internal	MM_7910	NM_198702	yes	MM_9439	97	6.28238	none	8	0.907703	3497	internal	RM_7907	NM_130822	yes	RM_9436	97	6.25403	none	8	0.907703	3494	internal	74.2268	100	75.2577	100
MAT_HMR_299086	Yes	HM_7926	NM_020764	CASK interacting protein 1 (CASKIN1)	"+1"	yes	HM_9448	92	6.42458	none	4	0.62926	2135	start	MM_7917	NM_027937	yes	MM_9450	90	6.55499	none	5	0.858786	2147	start	RM_7931	NM_080690	yes	RM_9447	90	6.28931	none	6	0.890733	2144	start	64.4444	100	65.5556	100
MAT_HMR_299067	Yes	HM_7925	NM_020764	CASK interacting protein 1 (CASKIN1)	"+1"	yes	HM_9449	61	4.25978	none	4	0.736785	950	none	MM_7924	NM_027937	yes	MM_9451	61	4.44283	none	5	0.775176	950	none	RM_7934	NM_080690	yes	RM_9452	61	4.26275	none	5	0.775176	950	none	73.7705	100	72.1311	100
MAT_HMR_299333	Yes	HM_7953	NM_004859	clathrin, heavy polypeptide (Hc) (CLTC)	"+1"	yes	HM_9463	83	4.95227	none	15	0.998805	3005	none	MM_7957	NM_001003908	yes	MM_9470	83	4.95227	none	15	0.998805	3005	none	RM_7968	NM_019299	yes	RM_9459	83	4.95227	none	15	0.998805	3005	none	80.7229	100	81.9277	100
MAT_HMR_299392	Yes	HM_7955	NM_004859	clathrin, heavy polypeptide (Hc) (CLTC)	"+1"	yes	HM_9472	78	4.65394	none	8	0.701217	590	internal	MM_7962	NM_001003908	yes	MM_9475	78	4.65394	none	8	0.701217	590	internal	RM_7958	NM_019299	yes	RM_9465	78	4.65394	none	8	0.701217	590	internal	76.9231	100	76.9231	100
MAT_HMR_299412	Yes	HM_7959	NM_004859	clathrin, heavy polypeptide (Hc) (CLTC)	"+1"	yes	HM_9468	64	3.81862	none	5	0.834819	1106	none	MM_7956	NM_001003908	yes	MM_9461	58	3.46062	none	4	0.495897	1106	none	RM_7969	NM_019299	yes	RM_9467	58	3.46062	none	4	0.495897	1106	none	70.6897	100	70.6897	100
MAT_HMR_299599	Yes	HM_7992	NM_031858	neighbor of BRCA1 gene 1 (NBR1), transcript variant 2	"+1"	yes	HM_9512	108	11.1686	none	10	0.968656	2060	internal	MM_7991	NM_008676	yes	MM_9516	114	11.5268	none	15	0.966841	2141	none	RM_7986	XM_220926	yes	RM_9515	115	11.9792	none	12	0.953201	2066	none	64.8148	100	63.8889	100
MAT_HMR_299822	Yes	HM_8022	NM_014606	hect domain and RLD 3 (HERC3)	"+1"	yes	HM_9547	58	5.51855	none	9	0.956818	1973	none	MM_8024	NM_028705	yes	MM_9544	58	5.51855	none	9	0.956818	1973	none	RM_8023	XM_342701	yes	RM_9553	58	5.51855	none	9	0.956818	1973	none	81.0345	100	84.4828	100
MAT_HMR_299864	Yes	HM_8045	NM_023928	acetoacetyl-CoA synthetase (AACS)	"+1"	yes	HM_9571	80	11.8871	none	9	0.917238	140	none	MM_8038	NM_030210	yes	MM_9569	79	11.7385	none	9	0.924762	143	none	RM_8042	NM_023104	yes	RM_9565	81	12.0357	none	10	0.937387	143	none	63.2911	100	66.25	98.75
MAT_HMR_299853	Yes	HM_8044	NM_023928	acetoacetyl-CoA synthetase (AACS)	"+1"	yes	HM_9568	162	24.0713	none	17	0.986692	1262	internal	MM_8041	NM_030210	yes	MM_9567	166	24.6657	none	18	0.976639	1262	internal	RM_8040	NM_023104	yes	RM_9566	164	24.3685	none	17	0.986692	1256	internal	65.4321	100	64.1975	100
MAT_HMR_299930	Yes	HM_8060	NM_014207	CD5 antigen (p56-62) (CD5)	"-1"	no	none	75	15.121	none	9	0.999777	1098	none	MM_8058	NM_007650	no	none	75	15.1515	none	10	0.994418	1095	none	RM_8059	NM_019295	no	none	75	15.2439	none	11	0.999696	1086	none	62.6667	100	62.6667	100
MAT_HMR_300189	Yes	HM_8081	NM_006494	Ets2 repressor factor (ERF)	"+1"	yes	HM_9606	85	15.4827	none	5	0.950164	1334	none	MM_8089	NM_010155	yes	MM_9604	84	15.2174	none	8	0.971264	1346	internal	RM_8086	XM_218336	yes	RM_9608	84	15.1899	none	6	0.96321	1349	internal	71.4286	100	67.8571	100
MAT_HMR_300308	Yes	HM_8133	NM_014945	actin binding LIM protein family, member 3 (ABLIM3)	"+1"	yes	HM_9684	75	10.9649	none	3	0.425796	1349	start	MM_8143	NM_198649	yes	MM_9679	75	10.981	none	3	0.425796	1346	start	RM_8140	XM_225889	yes	RM_9677	75	10.9649	none	3	0.425796	1349	start	82.6667	100	80	100
MAT_HMR_300362	Yes	HM_8137	NM_014945	actin binding LIM protein family, member 3 (ABLIM3)	"+1"	yes	HM_9674	70	10.2339	none	5	0.947659	1613	none	MM_8139	NM_198649	yes	MM_9678	70	10.2489	none	4	0.840263	1610	none	RM_8145	XM_225889	yes	RM_9683	70	10.2339	none	4	0.840263	1613	none	81.4286	100	78.5714	100
MAT_HMR_300550	Yes	HM_8186	NM_014927	connector enhancer of kinase suppressor of Ras 2 (CNKSR2)	"+1"	yes	HM_9735	57	5.50725	none	5	0.539881	1799	none	MM_8190	NM_177751	yes	MM_9727	57	5.51791	none	5	0.539881	1799	none	RM_8187	NM_021686	yes	RM_9724	57	6.35452	none	5	0.539881	1799	none	84.2105	100	75.4386	100
MAT_HMR_300553	Yes	HM_8193	NM_020348	cyclin M1 (CNNM1)	"+1"	yes	HM_9740	54	9.19932	none	5	0.561765	854	none	MM_8192	NM_031396	yes	MM_9741	54	9.19932	none	5	0.561765	854	none	RM_8191	XM_219879	yes	RM_9737	54	5.8127	none	5	0.561765	1886	none	75.9259	100	74.0741	100
MAT_HMR_300965	Yes	HM_8248	NM_001457	filamin B, beta (actin binding protein 278) (FLNB)	"+1"	no	none	52	1.99769	none	8	0.959535	6722	none	MM_8253	XM_127565	no	none	52	3.10448	none	8	0.959535	3938	none	RM_8250	XM_224561	no	none	52	1.90686	none	8	0.959535	7094	none	76.9231	100	78.8462	100
MAT_HMR_301078	Yes	HM_8262	NM_018590	chondroitin sulfate GalNAcT-2 (GALNACT-2)	"+1"	yes	HM_9785	51	9.39227	none	4	0.444781	1148	none	MM_8263	NM_030165	yes	MM_9782	51	9.39227	none	4	0.444781	1148	none	RM_8261	XM_232316	yes	RM_9784	51	9.39227	none	4	0.444781	1148	none	78.4314	100	76.4706	100
MAT_HMR_301658	Yes	HM_8308	NM_002062	glucagon-like peptide 1 receptor (GLP1R)	"+1"	yes	HM_9805	99	21.3362	none	9	0.921105	245	none	MM_8307	NM_021332	yes	MM_9804	99	20.2041	none	11	0.948526	245	none	RM_8305	NM_012728	yes	RM_9803	99	21.3362	none	11	0.954934	245	none	69.697	100	69.697	100
MAT_HMR_301660	Yes	HM_8313	NM_002063	glycine receptor, alpha 2 (GLRA2)	"+1"	yes	HM_9813	68	15.011	none	10	0.956806	1154	start	MM_8312	NM_183427	yes	MM_9811	68	15.011	none	10	0.956806	1154	start	RM_8314	NM_012568	yes	RM_9814	68	15.011	none	10	0.956806	1154	start	86.7647	100	85.2941	100
MAT_HMR_301661	Yes	HM_8317	NM_000824	glycine receptor, beta (GLRB)	"+1"	yes	HM_9816	80	16.0643	none	9	0.976376	1253	internal	MM_8316	NM_010298	yes	MM_9815	79	15.8954	none	9	0.976376	1253	internal	RM_8315	NM_053296	yes	RM_9817	79	15.8954	none	9	0.976376	1253	internal	79.7468	100	74.6835	100
MAT_HMR_301663	Yes	HM_8320	NM_020918	glycerol-3-phosphate acyltransferase, mitochondrial (GPAM)	"+1"	no	none	51	6.15199	none	6	0.932415	1604	none	MM_8319	NM_008149	no	none	55	6.64251	none	8	0.974973	1592	none	RM_8321	NM_017274	no	none	51	6.15199	none	6	0.932415	1604	none	70.5882	100	72.549	100
MAT_HMR_301748	Yes	HM_8347	NM_005302	G protein-coupled receptor 37 (endothelin receptor type B-like) (GPR37)	"+1"	yes	HM_9883	77	12.5407	none	8	0.976023	1502	none	MM_8346	NM_010338	yes	MM_9882	77	12.812	none	8	0.976023	1463	none	RM_8348	NM_057201	yes	RM_9881	77	12.7483	none	8	0.976023	1472	none	64.9351	100	62.3377	100
MAT_HMR_301749	Yes	HM_8353	NM_005314	gastrin-releasing peptide receptor (GRPR)	"+1"	yes	HM_9894	66	17.1429	none	9	0.970206	752	none	MM_8355	NM_008177	yes	MM_9896	66	17.1429	none	9	0.970206	755	none	RM_8354	NM_012706	yes	RM_9897	66	17.1429	none	9	0.940823	755	none	86.3636	100	90.9091	100
MAT_HMR_301856	Yes	HM_8364	NM_031485	glutamate-rich WD repeat containing 1 (GRWD1)	"+1"	yes	HM_9900	92	20.5817	none	13	0.918378	335	internal	MM_8359	NM_153419	yes	MM_9902	92	26.8222	yes, with stop	13	0.918378	23	internal	RM_8363	NM_001012067	yes	RM_9901	91	20.4036	yes, with stop	13	0.918378	335	internal	64.1304	100	70.3297	100
MAT_HMR_302010	Yes	HM_8389	NM_021072	hyperpolarization activated cyclic nucleotide-gated potassium channel 1 (HCN1)	"+1"	yes	HM_9917	131	14.7026	none	7	0.92999	47	start	MM_8386	NM_010408	yes	MM_9919	120	13.1723	none	8	0.938126	47	start	RM_8385	NM_053375	yes	RM_9920	120	13.1723	none	7	0.92999	47	start	83.3333	100	82.5	100
MAT_HMR_302203	Yes	HM_8437	NM_007355	heat shock 90kDa protein 1, beta (HSPCB)	"+1"	yes	HM_9985	55	7.58621	none	4	0.490628	680	none	MM_8438	NM_008302	yes	MM_9983	55	7.58621	none	4	0.490628	680	none	RM_8436	NM_001004082	yes	RM_9986	55	7.58621	none	4	0.490628	680	none	63.6364	100	61.8182	100
MAT_HMR_302376	Yes	HM_8461	NM_000876	insulin-like growth factor 2 receptor (IGF2R)	"+1"	yes	HM_10009	54	2.16693	none	4	0.842181	1820	none	MM_8459	NM_010515	yes	MM_10012	58	2.33588	none	5	0.8652	1787	none	RM_8458	NM_012756	yes	RM_10011	58	2.33871	none	5	0.8652	1781	none	70.3704	100	64.8148	100
MAT_HMR_302386	Yes	HM_8473	NM_020789	immunoglobulin superfamily, member 9 (IGSF9)	"+1"	yes	HM_10044	77	6.61512	none	10	0.937115	158	none	MM_8471	NM_033608	yes	MM_10050	77	6.52542	none	10	0.937115	158	none	RM_8475	XM_222905	yes	RM_10052	77	6.52542	none	10	0.937115	158	none	83.1169	100	83.1169	100
MAT_HMR_302394	Yes	HM_8483	NM_174889	Myc-induced mitochondria protein (mimitin)	"+1"	yes	HM_10062	64	37.6471	none	3	0.457045	317	none	MM_8484	XM_484315	yes	MM_10065	63	37.2781	none	3	0.683712	317	none	RM_8485	XM_342191	yes	RM_10066	61	36.5269	none	3	0.37178	317	none	60.3175	100	62.2951	100
MAT_HMR_302401	Yes	HM_8496	NM_020794	leucine rich repeat containing 7 (LRRC7)	"+1"	yes	HM_10074	62	4.03121	none	5	0.837697	1406	none	MM_8497	XM_143575	yes	MM_10086	62	4.14439	none	5	0.837697	1421	none	RM_8494	NM_057142	yes	RM_10081	62	4.14439	none	5	0.837697	1421	none	90.3226	100	90.3226	100
MAT_HMR_302405	Yes	HM_8501	NM_018463	uncharacterized hematopoietic stem/progenitor cells protein MDS028 (MDS028)	"+1"	yes	HM_10088	66	14.7321	none	9	0.883696	986	start	MM_8502	NM_133927	yes	MM_10087	66	14.8649	none	9	0.883696	974	start	RM_8500	XM_342762	yes	RM_10089	66	12.3134	none	9	0.883696	1250	start	78.7879	100	74.2424	100
MAT_HMR_302487	Yes	HM_8510	NM_032446	MEGF10 protein (MEGF10)	"+1"	yes	HM_10103	253	22.1735	yes, with stop	6	0.95498	245	start	MM_8525	NM_001001979	yes	MM_10100	236	20.5575	yes, with stop	7	0.93235	296	internal	RM_8541	XM_238019	yes	RM_10098	253	18.9655	yes, with stop	7	0.93235	245	start	72.8814	100	69.5652	100
MAT_HMR_305897	Yes	HM_8562	NM_006838	methionyl aminopeptidase 2 (METAP2)	"+1"	yes	HM_10117	76	15.8664	none	0	0	245	internal	MM_8556	NM_019648	yes	MM_10118	76	15.8664	none	0	0	245	internal	RM_8560	NM_022539	yes	RM_10120	76	15.8004	none	0	0	245	internal	81.5789	100	78.9474	100
MAT_HMR_306136	Yes	HM_8582	NM_173822	hypothetical protein MGC39518 (MGC39518)	"+1"	no	none	55	10.3578	none	5	0.924223	80	none	MM_8580	NM_172513	no	none	55	10.3578	none	5	0.924223	80	none	RM_8581	XM_237184	no	none	55	9.38567	none	5	0.924223	80	none	78.1818	100	76.3636	100
MAT_HMR_306204	Yes	HM_8597	NM_012392	penta-EF hand domain containing 1 (PEF1)	"+1"	no	none	100	35.0877	yes, with no stop	3	0.269937	107	start	MM_8598	NM_026441	no	none	99	35.8696	yes, with no stop	4	0.760779	92	internal	RM_8594	NM_001007651	no	none	107	37.6761	yes, with no stop	4	0.760779	92	internal	64.6465	91.9192	61	100
MAT_HMR_306287	Yes	HM_8603	NM_020651	pellino homolog 1 (Drosophila) (PELI1)	"+1"	yes	HM_10176	104	24.821	none	6	0.826401	938	internal	MM_8614	NM_030015	yes	MM_10179	104	24.821	none	6	0.826401	938	none	RM_8613	XM_223656	yes	RM_10182	104	24.821	none	6	0.826401	938	none	82.6923	100	80.7692	100
MAT_HMR_306613	Yes	HM_8639	NM_138415	PHD finger protein 21B (PHF21B)	"+1"	no	none	61	11.4662	none	4	0.828058	1019	none	MM_8641	XM_194983	no	none	61	12.5	none	4	0.828058	884	none	RM_8637	XM_235545	no	none	59	3.83865	none	4	0.828058	3701	none	72.1311	100	67.7966	100
MAT_HMR_306624	Yes	HM_8656	NM_000932	phospholipase C, beta 3 (phosphatidylinositol-specific) (PLCB3)	"+1"	yes	HM_10245	55	4.45344	none	7	0.555082	143	none	MM_8658	NM_008874	yes	MM_10250	55	4.45344	none	7	0.555082	143	none	RM_8655	XM_342005	yes	RM_10246	55	4.44624	none	7	0.555082	143	none	72.7273	100	74.5455	100
MAT_HMR_306778	Yes	HM_8678	NM_014502	PRP19/PSO4 pre-mRNA processing factor 19 homolog (S. cerevisiae) (PRPF19)	"+1"	yes	HM_10268	54	10.6931	none	8	0.990916	239	none	MM_8669	NM_134129	yes	MM_10274	54	10.6931	none	8	0.990916	239	none	RM_8663	NM_139333	yes	RM_10266	54	10.6931	none	8	0.990916	239	none	75.9259	100	81.4815	100
MAT_HMR_306803	Yes	HM_8681	NM_014754	phosphatidylserine synthase 1 (PTDSS1)	"+1"	no	none	69	14.557	none	3	0.653896	1214	internal	MM_8680	NM_008959	no	none	69	14.557	none	3	0.653896	1214	internal	RM_8682	NM_001012113	no	none	69	14.557	none	3	0.653896	1214	internal	76.8116	100	73.913	100
MAT_HMR_306804	Yes	HM_8685	NM_017432	prostate tumor overexpressed gene 1 (PTOV1)	"+1"	yes	HM_10296	72	17.2662	none	9	0.990363	1034	internal	MM_8684	NM_133949	yes	MM_10287	72	17.2662	none	9	0.992158	1034	internal	RM_8683	NM_001008304	yes	RM_10293	72	17.2662	none	9	0.992158	1034	internal	70.8333	100	70.8333	100
MAT_HMR_306810	Yes	HM_8690	NM_015466	protein tyrosine phosphatase, non-receptor type 23 (PTPN23)	"+1"	yes	HM_10303	52	3.17654	none	6	0.84794	842	none	MM_8688	XM_135197	yes	MM_10299	52	4.82375	none	6	0.84794	842	none	RM_8691	NM_057204	yes	RM_10305	52	3.47826	none	6	0.84794	302	none	71.1538	100	78.8462	100
MAT_HMR_306817	Yes	HM_8695	NM_021252	RAB18, member RAS oncogene family (RAB18)	"+1"	yes	HM_10310	51	24.6377	none	5	0.80569	467	none	MM_8696	NM_181070	yes	MM_10308	51	24.6377	none	5	0.80569	467	none	RM_8694	NM_001012468	yes	RM_10309	51	24.6377	none	5	0.80569	467	none	72.549	100	64.7059	100
MAT_HMR_307085	Yes	HM_8711	NM_002885	RAP1, GTPase activating protein 1 (RAP1GA1)	"+1"	yes	HM_10333	51	7.68072	none	4	0.746769	944	none	MM_8720	XM_149500	yes	MM_10334	51	7.68072	none	4	0.746769	944	none	RM_8719	XM_233609	yes	RM_10328	51	6.44753	none	4	0.746769	1325	none	72.549	100	64.7059	100
MAT_HMR_307261	Yes	HM_8733	NM_175062	RasGEF domain family, member 1C (RASGEF1C)	"+1"	no	none	80	17.1306	none	8	0.858761	1133	none	MM_8731	XM_126185	no	none	80	14.3627	none	8	0.858761	1403	none	RM_8727	XM_340792	no	none	80	17.1306	none	8	0.858761	1133	none	65	100	67.5	100
MAT_HMR_307306	Yes	HM_8741	NM_016316	REV1-like (yeast) (REV1L)	"+1"	yes	HM_10351	77	6.15016	none	9	0.823347	1490	none	MM_8734	NM_019570	yes	MM_10360	76	6.08	none	9	0.817214	1484	none	RM_8743	XM_237071	yes	RM_10361	76	6.15385	none	9	0.817214	1484	none	64.4737	100	69.7368	100
MAT_HMR_307337	Yes	HM_8742	NM_016316	REV1-like (yeast) (REV1L)	"+1"	yes	HM_10350	55	4.39297	none	3	0.683712	35	internal	MM_8744	NM_019570	yes	MM_10362	55	4.4	none	3	0.683712	35	internal	RM_8747	XM_237071	yes	RM_10354	54	4.37247	none	3	0.683712	38	start	74.5455	100	66.6667	100
MAT_HMR_307368	Yes	HM_8750	NM_002912	REV3-like, catalytic subunit of DNA polymerase zeta (yeast) (REV3L)	"+1"	yes	HM_10364	67	2.19456	none	6	0.849232	8708	none	MM_8751	NM_011264	yes	MM_10372	67	2.14537	none	7	0.871222	8918	none	RM_8754	XM_228273	yes	RM_10366	67	1.86163	none	7	0.871222	10211	none	77.6119	100	68.6567	100
MAT_HMR_307400	Yes	HM_8759	NM_004761	ral guanine nucleotide dissociation stimulator-like 2 (RGL2)	"+1"	yes	HM_10396	57	7.32648	none	9	0.909028	581	none	MM_8766	NM_009059	yes	MM_10390	57	7.31707	none	10	0.919599	581	none	RM_8773	NM_212547	yes	RM_10406	57	7.31707	none	10	0.919599	581	none	85.9649	100	84.2105	100
MAT_HMR_307457	Yes	HM_8763	NM_004761	ral guanine nucleotide dissociation stimulator-like 2 (RGL2)	"+1"	yes	HM_10389	55	7.06941	none	5	0.72927	1328	none	MM_8768	NM_009059	yes	MM_10398	55	7.06033	none	5	0.72927	1328	none	RM_8775	NM_212547	yes	RM_10392	55	7.06033	none	5	0.72927	1328	none	70.9091	100	76.3636	100
MAT_HMR_307514	Yes	HM_8765	NM_004761	ral guanine nucleotide dissociation stimulator-like 2 (RGL2)	"+1"	no	none	53	6.81234	none	5	0.698636	1055	none	MM_8770	NM_009059	no	none	53	6.80359	none	5	0.884389	1055	none	RM_8779	NM_212547	no	none	53	6.80359	none	5	0.884389	1055	none	77.3585	100	71.6981	100
MAT_HMR_307670	Yes	HM_8778	NM_004761	ral guanine nucleotide dissociation stimulator-like 2 (RGL2)	"+1"	yes	HM_10388	62	7.96915	none	4	0.791575	2147	internal	MM_8761	NM_009059	yes	MM_10405	59	7.57381	none	3	0.502547	2159	internal	RM_8767	NM_212547	yes	RM_10399	59	7.57381	none	3	0.502547	2159	internal	67.7966	100	69.4915	100
MAT_HMR_307720	Yes	HM_8797	NM_198486	ribosomal protein L7-like 1 (RPL7L1)	"+1"	yes	HM_10444	55	22.2672	none	9	0.962742	569	none	MM_8798	NM_025433	yes	MM_10442	57	23.0769	none	9	0.969156	569	none	RM_8799	XM_228615	yes	RM_10443	57	23.0769	none	10	0.987792	569	none	65.4545	100	80	100
MAT_HMR_307721	Yes	HM_8801	NM_017750	all-trans-13,14-dihydroretinol saturase (RetSat)	"+1"	no	none	51	8.34697	none	1	0.226229	1226	none	MM_8800	NM_026159	no	none	51	8.36066	none	2	0.356069	1223	none	RM_8802	NM_145084	no	none	51	8.36066	none	1	0.226229	1223	none	62.7451	100	64.7059	100
MAT_HMR_307722	Yes	HM_8804	NM_005500	SUMO-1 activating enzyme subunit 1 (SAE1)	"+1"	yes	HM_10465	53	15.2738	none	8	0.680015	785	none	MM_8805	NM_019748	yes	MM_10466	50	14.245	none	7	0.625374	806	none	RM_8803	NM_001012063	yes	RM_10467	50	14.2857	none	7	0.689862	803	none	72	100	70	100
MAT_HMR_307738	Yes	HM_8812	NM_002968	sal-like 1 (Drosophila) (SALL1)	"+1"	yes	HM_10482	60	4.5283	none	2	0.699049	1295	none	MM_8814	NM_021390	yes	MM_10470	60	4.53515	none	2	0.699049	1298	none	RM_8807	XM_226329	yes	RM_10476	60	4.55927	none	2	0.699049	1277	none	76.6667	100	75	100
MAT_HMR_308906	Yes	HM_8867	NM_152753	signal peptide, CUB domain, EGF-like 3 (SCUBE3)	"+1"	no	none	101	10.161	none	9	0.934972	86	none	MM_8853	NM_001004366	no	none	99	9.95976	none	8	0.926422	92	none	RM_8847	XM_228030	no	none	99	9.98991	none	8	0.926422	32	internal	72.7273	100	68.6869	100
MAT_HMR_309602	Yes	HM_8898	NM_006748	Src-like-adaptor (SLA)	"+1"	yes	HM_10555	55	19.8556	none	5	0.539663	161	none	MM_8899	NM_009192	yes	MM_10556	55	19.5035	none	5	0.566538	161	none	RM_8897	NM_178097	yes	RM_10557	55	17.5719	none	5	0.566538	209	none	65.4545	100	63.6364	100
MAT_HMR_309621	Yes	HM_8904	NM_000617	solute carrier family 11 (proton-coupled divalent metal ion transporters), member 2 (SLC11A2)	"-1"	yes	HM_10565	75	13.3452	none	9	0.999777	1092	none	MM_8909	NM_008732	yes	MM_10568	75	13.181	none	9	1	1092	none	RM_8901	NM_013173	yes	RM_10571	75	13.3452	none	9	1	1092	none	74.6667	100	77.3333	100
MAT_HMR_309650	Yes	HM_8907	NM_000617	solute carrier family 11 (proton-coupled divalent metal ion transporters), member 2 (SLC11A2)	"+1"	yes	HM_10566	77	13.7011	none	10	0.770214	932	none	MM_8910	NM_008732	yes	MM_10575	77	13.5325	none	10	0.770214	932	none	RM_8905	NM_013173	yes	RM_10573	77	13.7011	none	10	0.770214	932	none	71.4286	100	71.4286	100
MAT_HMR_309705	Yes	HM_8917	NM_005072	solute carrier family 12 (potassium/chloride transporters), member 4 (SLC12A4)	"+1"	yes	HM_10589	124	11.418	none	18	0.997609	50	internal	MM_8914	NM_009195	yes	MM_10591	124	11.418	none	15	0.995443	50	none	RM_8922	NM_019229	yes	RM_10590	124	11.418	none	16	0.996636	50	none	71.7742	100	69.3548	100
MAT_HMR_309747	Yes	HM_8926	NM_020344	solute carrier family 24 (sodium/potassium/calcium exchanger), member 2 (SLC24A2)	"+1"	yes	HM_10621	51	7.70393	none	6	0.843721	272	none	MM_8925	NM_172426	yes	MM_10626	51	7.64618	none	5	0.769578	275	none	RM_8927	NM_031743	yes	RM_10629	51	7.6006	none	5	0.769578	275	none	66.6667	100	64.7059	100
MAT_HMR_309752	Yes	HM_8935	NM_001152		"+1"	yes	HM_10642	71	23.7458	none	11	0.960736	431	none	MM_8936	NM_007451	yes	MM_10643	71	23.7458	none	9	0.887393	431	none	RM_8933	NM_057102	yes	RM_10648	71	23.7458	none	9	0.887393	431	none	83.0986	100	85.9155	100
MAT_HMR_309759	Yes	HM_8938	NM_001152		"+1"	yes	HM_10646	64	21.4047	none	7	0.929705	230	none	MM_8937	NM_007451	yes	MM_10644	64	21.4047	none	7	0.929705	230	none	RM_8934	NM_057102	yes	RM_10645	64	21.4047	none	7	0.929705	230	none	84.375	100	84.375	100
MAT_HMR_309768	Yes	HM_8955	NM_017435	solute carrier organic anion transporter family, member 1C1 (SLCO1C1)	"+1"	yes	HM_10727	69	9.67742	none	6	0.66335	1403	none	MM_8956	NM_021471	yes	MM_10726	69	9.63687	none	5	0.595469	1412	none	RM_8954	NM_053441	yes	RM_10728	69	9.62343	none	4	0.477195	1415	none	65.2174	100	68.1159	100
MAT_HMR_310949	Yes	HM_8982	NM_003061	slit homolog 1 (Drosophila) (SLIT1)	"+1"	yes	HM_10760	114	7.42671	none	14	0.978134	1166	none	MM_8984	NM_015748	yes	MM_10767	114	7.44125	none	14	0.978134	1166	none	RM_8999	NM_022953	yes	RM_10765	114	7.44125	none	14	0.978134	1166	none	77.193	100	80.7018	100
MAT_HMR_311402	Yes	HM_8985	NM_003061	slit homolog 1 (Drosophila) (SLIT1)	"+1"	yes	HM_10763	154	10.0326	none	8	0.83124	4046	internal	MM_9001	NM_015748	yes	MM_10761	154	10.0522	none	9	0.821437	4037	internal	RM_9011	NM_022953	yes	RM_10758	154	10.0522	none	9	0.821437	4037	internal	80.5195	100	80.5195	100
MAT_HMR_313119	Yes	HM_9015	NM_003062	slit homolog 3 (Drosophila) (SLIT3)	"+1"	no	none	56	3.67454	none	4	0.477195	2933	start	MM_9028	XM_203363	no	none	56	3.27485	none	4	0.477195	3491	start	RM_9013	NM_031321	no	none	56	3.67454	none	4	0.477195	2933	start	69.6429	100	73.2143	100
MAT_HMR_313130	Yes	HM_9018	NM_003062	slit homolog 3 (Drosophila) (SLIT3)	"+1"	yes	HM_10775	74	4.85564	none	13	0.99411	521	start	MM_9016	XM_203363	yes	MM_10777	74	4.32749	none	13	0.994454	1079	start	RM_9025	NM_031321	yes	RM_10776	74	4.85564	none	13	0.994454	521	start	78.3784	100	75.6757	100
MAT_HMR_313371	Yes	HM_9039	NM_005359	SMAD, mothers against DPP homolog 4 (Drosophila) (SMAD4)	"+1"	yes	HM_10789	84	15.1899	none	3	0.335623	752	start	MM_9041	NM_008540	yes	MM_10791	84	15.2174	none	3	0.335623	749	start	RM_9040	NM_019275	yes	RM_10790	84	15.1899	none	3	0.335623	752	start	92.8571	100	92.8571	100
MAT_HMR_313379	Yes	HM_9046	NM_005904	SMAD, mothers against DPP homolog 7 (Drosophila) (SMAD7)	"+1"	yes	HM_10819	72	16.8618	none	5	0.527747	983	none	MM_9050	NM_008543	yes	MM_10812	72	16.8618	none	5	0.527747	983	none	RM_9047	NM_030858	yes	RM_10810	72	16.8618	none	5	0.527747	983	none	80.5556	100	80.5556	100
MAT_HMR_314373	Yes	HM_9111	NM_003384	vaccinia related kinase 1 (VRK1)	"+1"	no	none	53	13.3501	none	6	0.61858	593	none	MM_9110	NM_011705	no	none	53	12.0181	none	6	0.608521	593	none	RM_9109	NM_001012194	no	none	53	12.7711	none	6	0.608521	593	none	69.8113	100	69.8113	100
MAT_HMR_314391	Yes	HM_9120	NM_015023	WD and tetratricopeptide repeats 1 (WDTC1)	"+1"	yes	HM_10866	79	11.6691	none	10	0.97764	83	none	MM_9128	NM_199306	yes	MM_10867	79	11.6519	none	10	0.97764	83	none	RM_9135	XM_232730	yes	RM_10865	79	11.6691	none	10	0.97764	83	none	77.2152	100	81.0127	100
MAT_HMR_314649	Yes	HM_9143	NM_212559	X Kell blood group precursor-related, X-linked (XKRX)	"+1"	no	none	62	13.3909	none	6	0.827865	53	none	MM_9139	NM_183319	no	none	62	13.7778	none	6	0.792072	14	none	RM_9142	NM_001012230	no	none	61	13.5857	none	6	0.814867	14	none	69.3548	100	63.9344	100
MAT_HMR_314688	Yes	HM_9150	NM_004736	xenotropic and polytropic retrovirus receptor (XPR1)	"+1"	yes	HM_10882	53	7.60402	none	4	0.675169	1271	none	MM_9148	NM_011273	yes	MM_10879	53	7.61494	none	4	0.675169	1271	none	RM_9151	XM_223117	yes	RM_10881	53	7.60402	none	4	0.675169	1271	none	73.5849	100	73.5849	100
MAT_HMR_314704	Yes	HM_9158	NM_019001	5'-3' exoribonuclease 1 (XRN1)	"+1"	yes	HM_10887	50	2.92912	none	5	0.918787	872	none	MM_9157	NM_011916	yes	MM_10884	50	2.96209	none	5	0.838693	872	none	RM_9160	XM_217233	yes	RM_10885	50	1.53327	none	5	0.838693	5483	none	86	100	88	100
MAT_HMR_314739	Yes	HM_9168	NM_015982	germ cell specific Y-box binding protein (YBX2)	"+1"	yes	HM_10899	74	20.274	none	3	0.409064	518	none	MM_9171	NM_016875	yes	MM_10900	74	20.4986	none	2	0.331366	524	none	RM_9175	XM_220618	yes	RM_10901	74	20.5556	none	2	0.331366	521	none	62.1622	100	62.1622	100
MAT_HMR_315378	Yes	HM_9180	NM_133370	splicing factor YT521-B (YT521)	"+1"	yes	HM_10908	88	13.3536	none	8	0.919875	1220	start	MM_9207	XM_485639	yes	MM_10911	88	13.3132	none	8	0.937337	1226	start	RM_9196	NM_133423	yes	RM_10910	88	11.908	none	8	0.937337	1436	start	93.1818	100	95.4545	100
MAT_HMR_316208	Yes	HM_9186	NM_133370	splicing factor YT521-B (YT521)	"+1"	yes	HM_10913	67	10.1669	yes, with no stop	3	0.508796	1775	none	MM_9195	XM_485639	yes	MM_10912	67	10.1362	yes, with stop	3	0.508796	1781	none	RM_9213	NM_133423	yes	RM_10909	67	9.06631	yes, with stop	3	0.508796	2015	none	73.1343	100	76.1194	100
MAT_HMR_317936	Yes	HM_9255	NM_020899	zinc finger and BTB domain containing 4 (ZBTB4)	"+1"	yes	HM_10955	73	7.19921	none	6	0.912073	2360	none	MM_9247	XM_126150	yes	MM_10964	77	8.68095	none	8	0.967441	1982	start	RM_9252	XM_220612	yes	RM_10959	79	7.76794	none	8	0.967441	2357	start	63.0137	100	71.2329	100
MAT_HMR_317969	Yes	HM_9267	NM_144969	zinc finger, DHHC-type containing 15 (ZDHHC15)	"+1"	yes	HM_10996	74	21.8935	none	4	0.578397	185	none	MM_9265	NM_175358	yes	MM_10995	74	21.8935	none	4	0.578397	185	none	RM_9266	XM_228536	yes	RM_10988	74	21.8935	none	4	0.578397	185	none	79.7297	100	81.0811	100
MAT_HMR_318036	Yes	HM_9291	NM_007222	zinc fingers and homeoboxes 1 (ZHX1), transcript variant 2	"+1"	yes	HM_11024	54	6.17849	none	4	0.93184	1631	none	MM_9294	NM_009572	yes	MM_11020	54	6.17849	none	3	0.922878	1631	none	RM_9292	NM_133620	yes	RM_11018	54	6.17849	none	3	0.922878	1631	none	72.2222	100	79.6296	100
MAT_HMR_318080	Yes	HM_9312	NM_003442	zinc finger protein 143 (clone pHZ-1) (ZNF143)	"+1"	yes	HM_11027	89	14.1946	none	8	0.971892	1124	none	MM_9309	NM_009281	yes	MM_11031	89	14.1946	none	7	0.932914	1124	none	RM_9305	NM_001012169	yes	RM_11029	89	14.1946	none	7	0.932914	1124	none	76.4045	100	76.4045	100
MAT_HMR_318187	Yes	HM_9330	NM_007149	zinc finger protein 184 (Kruppel-like) (ZNF184)	"+1"	yes	HM_11049	101	13.4309	yes, with stop	3	0.739799	926	none	MM_9333	NM_183014	yes	MM_11046	101	13.6856	yes, with stop	3	0.739799	863	none	RM_9335	XM_225379	yes	RM_11048	101	11.9527	yes, with stop	3	0.739799	1181	none	70.297	100	69.3069	100
MAT_HMR_318329	Yes	HM_9345	NM_003457	zinc finger protein 207 (ZNF207)	"+1"	yes	HM_11058	83	17.3278	none	1	0.145854	239	internal	MM_9351	NM_011751	yes	MM_11056	83	18.0043	none	1	0.145854	239	internal	RM_9349	XM_221231	yes	RM_11055	83	16.7339	none	1	0.145854	239	internal	80.7229	100	78.3133	100
MAT_HMR_318417	Yes	HM_9368	NM_012482	zinc finger protein 281 (ZNF281)	"+1"	yes	HM_11069	100	11.1607	none	7	0.889903	1976	none	MM_9373	NM_177643	yes	MM_11071	100	11.1857	none	7	0.889903	1967	none	RM_9372	NM_001012030	yes	RM_11074	100	11.236	none	7	0.889903	1955	internal	90	100	81	100
MAT_HMR_318469	Yes	HM_9378	NM_032389	zinc finger protein 289, ID1 regulated (ZNF289)	"+1"	yes	HM_11080	65	12.4521	none	10	0.899473	782	none	MM_9381	NM_023854	yes	MM_11077	65	12.476	none	10	0.87857	779	none	RM_9382	XM_342462	yes	RM_11079	65	12.476	none	10	0.87857	779	none	76.9231	100	76.9231	100
MAT_HMR_318474	Yes	HM_9383	NM_032389	zinc finger protein 289, ID1 regulated (ZNF289)	"+1"	yes	HM_11081	68	13.0268	none	8	0.879969	1325	none	MM_9377	NM_023854	yes	MM_11083	65	12.476	none	8	0.879969	1331	none	RM_9380	XM_342462	yes	RM_11082	65	12.476	none	9	0.893917	1331	none	75.3846	100	76.9231	100
MAT_HMR_318498	Yes	HM_9392	NM_005453	zinc finger protein 297 (ZNF297)	"+1"	no	none	72	11.3386	none	4	0.449257	1145	none	MM_9384	NM_020625	no	none	68	10.6416	none	4	0.795809	1148	none	RM_9390	NM_001009172	no	none	68	10.675	none	4	0.795809	1148	none	67.6471	100	64.7059	100
MAT_HMR_318509	Yes	HM_9400	NM_018008	zinc finger protein 312 (ZNF312)	"+1"	no	none	110	23.913	none	4	0.91693	812	none	MM_9399	NM_080433	no	none	117	25.6579	yes, with stop	5	0.97278	845	none	RM_9398	XM_223820	no	none	117	25.6579	none	5	0.97278	845	none	68.1818	85.4545	68.1818	85.4545
MAT_HMR_318514	Yes	HM_9407	NM_014487	zinc finger protein 330 (ZNF330)	"+1"	yes	HM_11101	57	17.757	none	1	0.261784	734	start	MM_9413	NM_145600	yes	MM_11107	54	17.0347	none	1	0.261784	731	start	RM_9408	XM_341666	yes	RM_11105	54	10.5058	none	1	0.261784	1322	start	61.1111	100	64.8148	100
MAT_HMR_318529	Yes	HM_9410	NM_014487	zinc finger protein 330 (ZNF330)	"+1"	yes	HM_11103	82	25.5452	none	5	0.838616	257	internal	MM_9412	NM_145600	yes	MM_11104	82	25.8675	none	5	0.838616	257	internal	RM_9416	XM_341666	yes	RM_11106	82	15.9533	none	5	0.838616	845	internal	75.6098	100	65.8537	100
MAT_HMR_318567	Yes	HM_9430	NM_153695	zinc finger protein 367 (ZNF367)	"+1"	yes	HM_11122	75	21.3675	none	2	0.695367	473	none	MM_9429	NM_175494	yes	MM_11123	75	21.9941	none	2	0.695367	443	none	RM_9428	NM_001012051	yes	RM_11119	75	21.9941	none	2	0.695367	443	none	74.6667	100	76	100
MAT_HMR_319075	Yes	HM_9455	NM_024835	zinc finger protein 403 (ZNF403)	"+1"	yes	HM_11131	81	11.6046	none	2	0.28918	1634	none	MM_9460	NM_153144	yes	MM_11130	81	10.9164	none	3	0.565952	1766	none	RM_9459	NM_001004273	yes	RM_11133	81	11.6212	none	3	0.565952	1631	none	81.4815	100	82.716	100
MAT_HMR_319121	Yes	HM_9468	NM_021188	zinc finger protein 410 (ZNF410)	"+1"	yes	HM_11139	79	16.4927	none	5	0.928366	560	internal	MM_9467	NM_144833	yes	MM_11141	79	16.4927	none	4	0.918948	560	internal	RM_9466	XM_234409	yes	RM_11140	79	18.5446	none	6	0.976528	401	internal	77.2152	100	75.9494	100
MAT_HMR_319150	Yes	HM_9483	NM_032772	zinc finger protein 503 (ZNF503)	"-1"	yes	HM_11147	65	10.0464	none	24	0.999777	357	none	MM_9481	NM_145459	yes	MM_11166	65	9.95406	none	25	0.903402	372	none	RM_9482	XM_223786	yes	RM_11158	60	9.28793	none	22	0.903402	351	none	75.3846	100	78.3333	100
MAT_HMR_319233	Yes	HM_9497	NM_022752	zinc finger protein 574 (ZNF574)	"+1"	no	none	87	9.699	none	5	0.678062	839	start	MM_9491	NM_175477	no	none	95	10.5438	none	7	0.833901	824	internal	RM_9488	XM_218459	no	none	89	10.2417	none	5	0.658102	848	start	71.2644	100	62.069	100
MAT_HMR_320146	Yes	HM_9525	NM_025027	zinc finger protein 606 (ZNF606)	"+1"	yes	HM_11195	78	9.83607	yes, with stop	3	0.964818	1124	none	MM_9528	NM_026112	yes	MM_11192	78	9.81132	yes, with stop	3	0.964818	1133	none	RM_9517	XM_218283	yes	RM_11191	78	10.2362	yes, with stop	3	0.908291	1034	none	78.2051	100	80.7692	100
MAT_HMR_320194	Yes	HM_9526	NM_025027	zinc finger protein 606 (ZNF606)	"+1"	yes	HM_11193	51	6.43127	none	2	0.264504	950	none	MM_9509	NM_026112	yes	MM_11194	52	6.54088	none	4	0.811148	956	none	RM_9527	XM_218283	yes	RM_11196	52	6.82415	none	4	0.811148	857	none	72.549	100	68.6275	100
MAT_HMR_320261	Yes	HM_9530	NM_033414	zinc finger protein 622 (ZNF622)	"+1"	yes	HM_11201	57	11.9247	none	2	0.270435	977	none	MM_9531	NM_144523	yes	MM_11197	57	11.9497	none	4	0.539977	974	none	RM_9529	NM_001009652	yes	RM_11199	57	12.1019	none	4	0.551797	956	none	73.6842	100	75.4386	100
MAT_HMR_320296	Yes	HM_9548	NM_138783	zinc finger protein 653 (ZNF653)	"+1"	yes	HM_11215	60	9.74026	none	7	0.89425	1376	internal	MM_9542	NM_177318	yes	MM_11216	60	9.74026	none	7	0.89425	1376	internal	RM_9544	XM_217093	yes	RM_11222	60	7.61421	none	7	0.89425	1892	internal	73.3333	100	73.3333	100
MAT_HMR_320418	Yes	HM_9568	NM_003418	zinc finger protein 9 (a cellular retroviral nucleic acid binding protein) (ZNF9)	"+1"	yes	HM_11231	63	35.3933	none	2	0.28918	215	none	MM_9567	NM_013493	yes	MM_11232	64	35.7542	none	2	0.28918	215	none	RM_9569	NM_022598	yes	RM_11233	63	35.3933	none	2	0.28918	215	none	82.5397	100	82.5397	100
MAT_HMR_320439	Yes	HM_9581	NM_017580	zinc finger, RAN-binding domain containing 1 (ZRANB1)	"+1"	yes	HM_11245	65	9.16784	none	2	0.38648	1298	none	MM_9584	NM_207302	yes	MM_11243	65	9.16784	none	2	0.38648	1298	none	RM_9577	XM_215101	yes	RM_11247	65	9.16784	none	2	0.38648	1298	none	80	100	80	100
MAT_HMR_320452	Yes	HM_9599	NM_000342	solute carrier family 4, anion exchanger, member 1 (erythrocyte membrane protein band 3, Diego blood group) (SLC4A1)	"+1"	no	none	94	10.307	none	15	0.999394	2201	internal	MM_9598	NM_011403	no	none	92	9.89247	none	15	0.99947	2261	internal	RM_9597	NM_012651	no	none	94	11.0718	none	15	0.998947	2012	internal	71.7391	100	77.6596	100
MAT_HMR_320547	Yes	HM_9624	NM_000369	thyroid stimulating hormone receptor (TSHR), transcript variant 1	"+1"	yes	HM_11314	85	11.1111	none	6	0.857437	977	none	MM_9622	NM_011648	yes	MM_11315	91	11.8954	none	5	0.811754	977	none	RM_9623	NM_012888	yes	RM_11313	91	11.8954	none	6	0.857437	977	none	65.8824	100	64.7059	100
MAT_HMR_320995	Yes	HM_9645	NM_000372	tyrosinase (oculocutaneous albinism IA) (TYR)	"+1"	yes	HM_11325	90	16.9811	none	4	0.623088	683	none	MM_9647	NM_011661	yes	MM_11321	94	17.603	none	5	0.666886	683	none	RM_9641	XM_238901	yes	RM_11320	94	17.7024	none	5	0.666886	683	none	70	100	64.4444	100
MAT_HMR_320898	Yes	HM_9638	NM_000372	tyrosinase (oculocutaneous albinism IA) (TYR)	"+1"	yes	HM_11326	64	12.0755	none	5	0.671227	482	start	MM_9646	NM_011661	yes	MM_11323	64	11.985	none	5	0.574463	482	start	RM_9650	XM_238901	yes	RM_11319	64	12.0527	none	4	0.542281	482	start	67.1875	100	70.3125	100
MAT_HMR_321288	Yes	HM_9674	NM_014264	polo-like kinase 4 (Drosophila) (PLK4)	"+1"	yes	HM_11384	55	5.66426	none	7	0.935164	494	none	MM_9676	XM_484329	yes	MM_11387	55	7.7574	none	7	0.935164	494	none	RM_9673	XM_227064	yes	RM_11388	55	4.79512	none	7	0.935164	1061	none	76.3636	100	67.2727	100
MAT_HMR_321322	Yes	HM_9699	NM_000291	phosphoglycerate kinase 1 (PGK1)	"+1"	yes	HM_11405	67	16.0287	none	6	0.923774	878	none	MM_9700	XM_484116	yes	MM_11400	67	16.0287	none	6	0.839211	878	none	RM_9696	NM_053291	yes	RM_11403	67	16.0287	none	6	0.839211	878	none	79.1045	100	77.6119	100
MAT_HMR_321590	Yes	HM_9722	NM_012155	echinoderm microtubule associated protein like 2 (EML2)	"+1"	yes	HM_11406	97	14.9231	none	15	0.954959	1349	none	MM_9714	XM_133217	yes	MM_11409	97	14.4993	none	16	0.981129	1406	none	RM_9708	NM_138921	yes	RM_11408	89	14.0157	none	13	0.940335	1328	none	82.4742	100	78.6517	100
MAT_HMR_321684	Yes	HM_9725	NM_024587	transmembrane protein 53 (TMEM53)	"+1"	no	none	52	18.705	none	6	0.832906	299	none	MM_9724	NM_026837	no	none	52	18.7726	none	5	0.767371	293	none	RM_9726	XM_233431	no	none	52	18.7726	none	5	0.767371	293	none	69.2308	98.0769	69.2308	98.0769
MAT_HMR_321841	Yes	HM_9752	NM_000284	pyruvate dehydrogenase (lipoamide) alpha 1 (PDHA1)	"+1"	yes	HM_11419	58	14.8338	none	1	0.116203	581	internal	MM_9753	NM_008810	yes	MM_11422	58	14.8338	none	2	0.365182	587	start	RM_9749	XM_225052	yes	RM_11421	58	14.8338	none	1	0.116203	581	internal	63.7931	96.5517	75.8621	100
MAT_HMR_321843	Yes	HM_9755	NM_015578	family with sequence similarity 61, member A (FAM61A)	"+1"	yes	HM_11431	72	15.5172	none	3	0.457773	1175	none	MM_9756	NM_025948	yes	MM_11435	72	15.5508	none	2	0.38648	1172	none	RM_9754	XM_341841	yes	RM_11439	72	15.5172	none	3	0.457773	1175	none	69.4444	100	79.1667	100
MAT_HMR_321953	Yes	HM_9765	NM_024658	importin 4 (IPO4)	"+1"	yes	HM_11454	59	5.45287	none	6	0.80239	1877	none	MM_9761	NM_024267	yes	MM_11453	60	5.54017	none	6	0.798028	1877	none	RM_9772	XM_214199	yes	RM_11460	60	5.54529	none	6	0.798028	1877	internal	64.4068	100	66.1017	100
MAT_HMR_321997	Yes	HM_9773	NM_198496	A-domain containing protein similar to matrilin and collagen (AMACO)	"+1"	yes	HM_11470	57	7.85124	none	8	0.713569	170	none	MM_9780	NM_172840	yes	MM_11473	57	7.19697	none	8	0.730291	170	none	RM_9777	XM_217642	yes	RM_11469	57	7.49014	none	7	0.675909	77	none	63.1579	100	63.1579	100
MAT_HMR_322042	Yes	HM_9791	NM_002970	spermidine/spermine N1-acetyltransferase (SAT)	"+1"	no	none	52	30.2326	none	6	0.605339	131	none	MM_9792	NM_009121	no	none	52	30.2326	none	6	0.605339	131	none	RM_9793	NM_001007667	no	none	52	30.2326	none	6	0.605339	131	none	76.9231	100	86.5385	100
MAT_HMR_322106	Yes	HM_9808	NM_003272	transmembrane 7 superfamily member 1 (upregulated in kidney) (TM7SF1)	"+1"	no	none	69	17.25	none	5	0.557049	992	start	MM_9807	NM_031999	no	none	70	18.1347	none	4	0.481411	947	start	RM_9809	XM_237907	no	none	70	18.1347	none	4	0.481411	947	start	86.9565	100	85.5072	100
MAT_HMR_322107	Yes	HM_9810	NM_003295	tumor protein, translationally-controlled 1 (TPT1)	"+1"	yes	HM_11508	55	31.7919	none	8	0.897445	32	none	MM_9812	NM_009429	yes	MM_11507	56	32.3699	none	8	0.897445	29	none	RM_9811	NM_053867	yes	RM_11506	56	32.3699	none	8	0.897445	29	none	80	100	78.1818	100
MAT_HMR_322108	Yes	HM_9815	NM_003359	UDP-glucose dehydrogenase (UGDH)	"+1"	yes	HM_11514	55	11.1111	none	5	0.619086	1319	none	MM_9814	NM_009466	yes	MM_11516	54	10.9312	none	5	0.619086	1319	none	RM_9813	NM_031325	yes	RM_11515	54	10.9312	none	5	0.619086	1319	none	77.7778	100	79.6296	100
MAT_HMR_322164	Yes	HM_9834	NM_003612	sema domain, immunoglobulin domain (Ig), and GPI membrane anchor, (semaphorin) 7A (SEMA7A)	"+1"	yes	HM_11552	68	10.1949	none	6	0.89714	1487	none	MM_9828	NM_011352	yes	MM_11555	63	9.47368	none	6	0.914847	1496	start	RM_9837	XM_243863	yes	RM_11548	65	9.74513	none	6	0.914847	1496	start	74.6032	100	70.7692	100
MAT_HMR_322265	Yes	HM_9852	NM_000911	opioid receptor, delta 1 (OPRD1)	"+1"	yes	HM_11587	140	37.5335	none	25	0.999642	698	start	MM_9851	NM_013622	yes	MM_11586	140	37.5335	none	26	0.999743	698	start	RM_9853	NM_012617	yes	RM_11590	140	37.5335	none	26	0.999743	698	start	75.7143	100	80	100
MAT_HMR_322560	Yes	HM_9874	NM_003759	solute carrier family 4, sodium bicarbonate cotransporter, member 4 (SLC4A4)	"+1"	yes	HM_11596	61	5.88803	yes, with no stop	6	0.843721	2858	none	MM_9861	NM_018760	yes	MM_11598	61	5.64815	yes, with no stop	6	0.843721	2990	none	RM_9859	NM_053424	yes	RM_11597	55	5.09259	none	4	0.752152	3008	none	85.2459	100	80	100
MAT_HMR_322590	Yes	HM_9875	NM_003800	RNA guanylyltransferase and 5'-phosphatase (RNGTT)	"+1"	yes	HM_11604	59	9.86622	none	5	0.908788	1610	none	MM_9876	NM_011884	yes	MM_11605	61	10.2007	none	5	0.908788	1610	internal	RM_9877	XM_232865	yes	RM_11606	61	10.6087	none	4	0.893212	1541	internal	67.7966	100	67.7966	100
MAT_HMR_322599	Yes	HM_9885	NM_003849	succinate-CoA ligase, GDP-forming, alpha subunit (SUCLG1)	"+1"	yes	HM_11612	68	20.3593	none	7	0.623412	68	start	MM_9886	NM_019879	yes	MM_11616	68	20.3593	none	7	0.645398	68	start	RM_9888	NM_053752	yes	RM_11615	68	20.3593	none	7	0.821469	68	start	64.7059	100	70.5882	100
MAT_HMR_322718	Yes	HM_9909	NM_003966	sema domain, seven thrombospondin repeats (type 1 and type 1-like), transmembrane domain (TM) and short cytoplasmic domain, (semaphorin) 5A (SEMA5A)	"+1"	yes	HM_11635	164	15.2558	none	6	0.6383	1619	internal	MM_9922	NM_009154	yes	MM_11640	164	15.2134	none	6	0.6383	1619	internal	RM_9920	XM_241275	yes	RM_11634	164	15.2558	none	6	0.6383	1619	internal	65.8537	100	68.2927	100
MAT_HMR_323123	Yes	HM_9954	NM_016649	chromosome 20 open reading frame 6 (C20orf6)	"+1"	yes	HM_11661	64	7.51174	none	6	0.965973	1694	start	MM_9943	XM_130548	yes	MM_11660	64	7.56501	none	6	0.965973	1676	start	RM_9949	XM_345440	yes	RM_11659	64	7.59193	none	6	0.965973	1667	start	87.5	100	82.8125	100
MAT_HMR_323600	Yes	HM_9980	NM_002691	polymerase (DNA directed), delta 1, catalytic subunit 125kDa (POLD1)	"+1"	yes	HM_11687	63	5.68592	none	6	0.903492	3134	none	MM_9981	NM_011131	yes	MM_11686	63	5.6962	none	5	0.865642	3128	none	RM_9982	NM_021662	yes	RM_11690	63	5.70652	none	5	0.865642	3122	none	68.254	100	74.6032	100
MAT_HMR_323601	Yes	HM_9990	NM_003687	PDZ and LIM domain 4 (PDLIM4)	"+1"	no	none	66	19.9396	none	2	0.28918	278	none	MM_9988	NM_019417	no	none	66	19.9396	none	5	0.560904	278	none	RM_9987	NM_017062	no	none	66	19.9396	none	6	0.777771	278	none	69.697	100	60.6061	100
MAT_HMR_323603	Yes	HM_9993	NM_007362	nuclear cap binding protein subunit 2, 20kDa (NCBP2)	"+1"	yes	HM_11705	55	35.0318	none	5	0.572963	305	none	MM_9991	NM_026554	yes	MM_11703	50	31.8471	none	4	0.500043	320	none	RM_9992	XM_213591	yes	RM_11704	50	31.8471	none	4	0.500043	320	none	68	100	70	100
MAT_HMR_323604	Yes	HM_9995	NM_014284	neurochondrin (NCDN), transcript variant 3	"+1"	yes	HM_11718	83	11.3699	none	9	0.818019	569	start	MM_9994	NM_011986	yes	MM_11713	81	11.0959	none	8	0.786944	563	start	RM_9996	NM_053543	yes	RM_11707	81	11.0959	none	8	0.786944	563	start	79.0123	97.5309	81.4815	97.5309
MAT_HMR_323615	Yes	HM_10000	NM_014284	neurochondrin (NCDN), transcript variant 3	"-1"	yes	HM_11711	95	13.0137	none	23	0.999288	768	none	MM_9997	NM_011986	yes	MM_11715	95	13.0137	none	23	0.999371	768	none	RM_9999	NM_053543	yes	RM_11719	95	13.0137	none	23	0.999371	768	none	72.6316	100	72.6316	100
MAT_HMR_323947	Yes	HM_10050	NM_003285	tenascin R (restrictin, janusin) (TNR)	"-1"	yes	HM_11811	54	3.97351	none	7	0.987217	1035	start	MM_10048	NM_022312	yes	MM_11806	54	3.97351	none	6	0.987217	1035	start	RM_10051	NM_013045	yes	RM_11804	53	3.90567	none	8	0.987217	1035	none	98.1481	100	96.2264	100
MAT_HMR_323953	Yes	HM_10052	NM_003285	tenascin R (restrictin, janusin) (TNR)	"+1"	yes	HM_11812	53	3.89993	none	6	0.627251	896	none	MM_10047	NM_022312	yes	MM_11801	53	3.89993	none	6	0.627251	896	none	RM_10044	NM_013045	yes	RM_11809	53	3.90567	none	6	0.823289	896	none	90.566	100	90.566	100
MAT_HMR_323962	Yes	HM_10053	NM_003285	tenascin R (restrictin, janusin) (TNR)	"-1"	no	none	55	4.04709	none	15	0.750894	378	none	MM_10045	NM_022312	no	none	55	4.04709	none	16	0.750894	378	none	RM_10049	NM_013045	no	none	55	4.05306	none	15	0.750894	378	none	76.3636	100	74.5455	100
MAT_HMR_323988	Yes	HM_10066	NM_003301	thyrotropin-releasing hormone receptor (TRHR)	"-1"	no	none	94	23.5589	none	23	0.999572	756	none	MM_10069	NM_013696	no	none	94	23.8579	none	23	0.999572	756	none	RM_10068	NM_013047	no	none	90	21.7918	none	22	0.999572	756	none	82.9787	100	84.4444	100
MAT_HMR_323995	Yes	HM_10075	NM_021132	protein phosphatase 3 (formerly 2B), catalytic subunit, beta isoform (calcineurin A beta) (PPP3CB)	"+1"	yes	HM_11825	61	11.619	none	4	0.5679	749	none	MM_10076	NM_008914	yes	MM_11823	61	11.597	none	4	0.5679	749	none	RM_10074	NM_017042	yes	RM_11824	61	11.597	none	4	0.5679	749	none	95.082	100	93.4426	100
MAT_HMR_323999	Yes	HM_10081	NM_006247	protein phosphatase 5, catalytic subunit (PPP5C)	"+1"	yes	HM_11833	64	12.8	none	10	0.929575	182	internal	MM_10078	NM_011155	yes	MM_11832	62	12.4	none	8	0.809815	182	internal	RM_10080	NM_031729	yes	RM_11830	62	12.4	none	8	0.809815	182	internal	79.0323	100	74.1935	100
MAT_HMR_324011	Yes	HM_10087	NM_002721	protein phosphatase 6, catalytic subunit (PPP6C)	"+1"	yes	HM_11839	74	24.183	none	10	0.900121	467	none	MM_10088	NM_024209	yes	MM_11840	74	24.183	none	10	0.900121	467	none	RM_10086	NM_133589	yes	RM_11838	74	24.183	none	10	0.900121	467	none	82.4324	100	83.7838	100
MAT_HMR_324015	Yes	HM_10096	NM_003696	olfactory receptor, family 6, subfamily A, member 2 (OR6A2)	"+1"	yes	HM_11866	71	21.6463	none	9	0.986039	770	none	MM_10097	NM_010983	yes	MM_11867	71	21.6463	none	11	0.991435	770	none	RM_10100	NM_031710	yes	RM_11865	71	21.6463	none	11	0.978246	770	none	70.4225	100	64.7887	100
MAT_HMR_324346	Yes	HM_10143	NM_004753	dehydrogenase/reductase (SDR family) member 3 (DHRS3)	"+1"	yes	HM_11904	66	21.7822	none	9	0.971533	407	none	MM_10139	NM_011303	yes	MM_11902	65	21.4521	none	9	0.985668	410	none	RM_10144	XM_233642	yes	RM_11905	66	21.7822	none	9	0.985668	407	none	73.8462	100	75.7576	100
MAT_HMR_324357	Yes	HM_10150	NM_004211	solute carrier family 6 (neurotransmitter transporter, glycine), member 5 (SLC6A5)	"+1"	yes	HM_11915	70	8.77193	none	10	0.923466	491	none	MM_10148	NM_148931	yes	MM_11913	70	8.83838	none	9	0.913403	473	none	RM_10149	NM_203334	yes	RM_11910	70	8.75	none	9	0.913403	497	none	91.4286	100	94.2857	100
MAT_HMR_324361	Yes	HM_10154	NM_004212	solute carrier family 28 (sodium-coupled nucleoside transporter), member 2 (SLC28A2)	"-1"	no	none	62	9.40819	none	6	1	807	none	MM_10155	NM_172980	no	none	62	9.37973	none	5	1	813	none	RM_10153	NM_031664	no	none	62	9.39394	none	5	1	810	none	70.9677	100	69.3548	100
MAT_HMR_324362	Yes	HM_10159	NM_032168	WD repeat domain 75 (WDR75)	"+1"	yes	HM_11930	69	8.30325	none	6	0.796331	1745	internal	MM_10157	XM_129726	yes	MM_11925	69	7.24029	none	5	0.808419	2108	internal	RM_10156	XM_234768	yes	RM_11926	69	9.51724	none	5	0.819604	1427	internal	75.3623	100	73.913	100
MAT_HMR_324364	Yes	HM_10161	NM_004800	transmembrane 9 superfamily member 2 (TM9SF2)	"+1"	yes	HM_11938	63	9.48795	none	3	0.392856	227	none	MM_10166	NM_080556	yes	MM_11939	63	9.50226	none	3	0.392856	224	none	RM_10160	NM_001005554	yes	RM_11937	63	9.48795	none	3	0.392856	227	none	84.127	100	82.5397	100
MAT_HMR_324615	Yes	HM_10195	NM_004858	solute carrier family 4, sodium bicarbonate cotransporter, member 8 (SLC4A8)	"+1"	yes	HM_11977	106	10.1435	none	11	0.933545	56	none	MM_10192	NM_021530	yes	MM_11976	107	9.81651	none	11	0.933545	53	none	RM_10186	NM_199497	yes	RM_11982	107	10.0187	none	10	0.922198	53	none	83.9623	100	76.4151	100
MAT_HMR_325110	Yes	HM_10229	NM_018074	hypothetical protein FLJ10374 (FLJ10374)	"+1"	yes	HM_12024	73	22.5309	none	5	0.56843	170	none	MM_10230	NM_028381	yes	MM_12023	73	23.1746	none	5	0.56843	170	none	RM_10232	XM_229691	yes	RM_12022	73	23.2484	none	5	0.56843	170	none	65.7534	100	67.1233	100
MAT_HMR_325112	Yes	HM_10237	NM_005066	splicing factor proline/glutamine rich (polypyrimidine tract binding protein associated) (SFPQ)	"+1"	yes	HM_12029	58	8.19209	none	3	0.355212	1361	internal	MM_10236	NM_023603	yes	MM_12034	58	8.28571	none	3	0.355212	1337	internal	RM_10234	XM_342920	yes	RM_12035	58	8.13464	none	3	0.355212	1376	internal	82.7586	100	89.6552	100
MAT_HMR_325158	Yes	HM_10258	NM_005241	ecotropic viral integration site 1 (EVI1)	"+1"	yes	HM_12060	60	5.70342	none	3	0.730766	374	none	MM_10257	NM_007963	yes	MM_12073	60	5.80833	none	3	0.730766	344	none	RM_10250	XM_226987	yes	RM_12074	60	5.70885	none	3	0.730766	374	none	81.6667	100	85	100
MAT_HMR_325209	Yes	HM_10277	NM_003591	cullin 2 (CUL2)	"+1"	yes	HM_12086	82	10.992	none	9	0.959339	107	internal	MM_10282	NM_029402	yes	MM_12084	89	12.5884	none	10	0.964064	86	internal	RM_10281	XM_341542	yes	RM_12085	75	10.0536	none	9	0.959339	128	none	82.9268	100	85.3333	100
MAT_HMR_325279	Yes	HM_10290	NM_005440	Rho family GTPase 2 (RND2)	"+1"	yes	HM_12089	94	41.2281	none	15	0.996445	107	none	MM_10287	NM_009708	yes	MM_12087	94	41.2281	none	15	0.996445	107	none	RM_10291	NM_001010953	yes	RM_12088	94	41.048	none	15	0.996445	107	none	84.0426	100	84.0426	100
MAT_HMR_325379	Yes	HM_10308	NM_005017	phosphate cytidylyltransferase 1, choline, alpha isoform (PCYT1A)	"+1"	no	none	81	22.0109	none	10	0.936754	503	none	MM_10314	NM_009981	no	none	81	22.0109	none	10	0.936754	503	none	RM_10312	NM_078622	no	none	81	22.0109	none	10	0.936754	503	none	70.3704	100	64.1975	100
MAT_HMR_325389	Yes	HM_10309	NM_005017	phosphate cytidylyltransferase 1, choline, alpha isoform (PCYT1A)	"+1"	yes	HM_12117	60	16.3043	none	6	0.851999	5	none	MM_10311	NM_009981	yes	MM_12115	60	16.3043	none	6	0.851999	5	none	RM_10315	NM_078622	yes	RM_12116	60	16.3043	none	6	0.851999	5	none	68.3333	100	73.3333	100
MAT_HMR_325440	Yes	HM_10321	NM_005778	RNA binding motif protein 5 (RBM5)	"+1"	yes	HM_12140	94	11.5196	none	6	0.640273	68	none	MM_10330	NM_148930	yes	MM_12133	94	11.5196	none	6	0.640273	68	none	RM_10333	XM_217263	yes	RM_12137	94	11.5196	none	6	0.640273	68	none	78.7234	100	77.6596	100
MAT_HMR_325617	Yes	HM_10331	NM_005778	RNA binding motif protein 5 (RBM5)	"+1"	yes	HM_12131	52	6.37255	none	1	0.1678	1496	none	MM_10337	NM_148930	yes	MM_12135	52	6.37255	none	1	0.1678	1496	none	RM_10322	XM_217263	yes	RM_12130	52	6.37255	none	1	0.1678	1496	none	69.2308	100	67.3077	100
MAT_HMR_325715	Yes	HM_10342	NM_005862	stromal antigen 1 (STAG1)	"+1"	yes	HM_12146	77	6.11597	none	5	0.88399	41	none	MM_10345	NM_009282	yes	MM_12153	77	6.11597	none	5	0.88399	41	none	RM_10341	XM_236609	yes	RM_12141	77	6.11597	none	6	0.897471	41	none	79.2208	100	80.5195	100
MAT_HMR_325745	Yes	HM_10364	NM_173564	hypothetical protein FLJ37538 (FLJ37538)	"+1"	yes	HM_12216	85	10.095	none	7	0.807836	1787	none	MM_10374	NM_175521	yes	MM_12222	83	9.95204	none	5	0.745442	1778	internal	RM_10373	XM_222019	yes	RM_12226	83	10.6959	none	6	0.775022	1640	internal	67.4699	100	67.4699	100
MAT_HMR_325773	Yes	HM_10365	NM_173564	hypothetical protein FLJ37538 (FLJ37538)	"+1"	yes	HM_12210	59	7.00713	none	3	0.428889	2084	start	MM_10375	NM_175521	yes	MM_12211	58	6.95444	none	2	0.353799	2069	none	RM_10369	XM_222019	yes	RM_12217	58	7.47423	none	2	0.353799	1931	none	62.069	100	62.069	100
MAT_HMR_325827	Yes	HM_10379	NM_006080	sema domain, immunoglobulin domain (Ig), short basic domain, secreted, (semaphorin) 3A (SEMA3A)	"+1"	no	none	53	6.86528	none	0	0	2156	internal	MM_10376	NM_009152	no	none	53	6.8564	none	0	0	2159	internal	RM_10378	NM_017310	no	none	53	6.8564	none	0	0	2159	internal	66.0377	100	69.8113	100
MAT_HMR_325830	Yes	HM_10382	NM_005997	transcription factor-like 1 (TCFL1)	"+1"	yes	HM_12253	55	15.0685	none	8	0.885376	929	none	MM_10381	NM_009336	yes	MM_12251	55	14.9051	none	8	0.885376	941	none	RM_10383	XM_227428	yes	RM_12252	55	15.0685	none	8	0.885376	929	none	65.4545	100	72.7273	100
MAT_HMR_325831	Yes	HM_10386	NM_006424	solute carrier family 34 (sodium phosphate), member 2 (SLC34A2)	"-1"	no	none	56	8.1042	none	8	1	1047	none	MM_10384	NM_011402	no	none	56	8.02292	none	9	1	1047	none	RM_10385	NM_053380	no	none	54	7.75862	none	8	1	1047	none	60.7143	100	68.5185	100
MAT_HMR_325855	Yes	HM_10395	NM_017644	DRE1 protein (DRE1)	"+1"	yes	HM_12268	76	12.6456	none	7	0.857086	110	none	MM_10393	NM_029436	yes	MM_12270	76	12.6456	none	7	0.857086	110	none	RM_10391	NM_181473	yes	RM_12269	76	12.6456	none	7	0.857086	110	none	75	100	75	100
MAT_HMR_325871	Yes	HM_10398	NM_178812	LYRIC/3D3 (LYRIC)	"+1"	yes	HM_12279	54	9.26244	none	4	0.585352	983	none	MM_10402	NM_026002	yes	MM_12286	52	8.96552	none	4	0.585352	980	none	RM_10397	NM_133398	yes	RM_12281	52	8.93471	none	3	0.464121	986	none	86.5385	100	84.6154	100
MAT_HMR_325885	Yes	HM_10401	NM_178812	LYRIC/3D3 (LYRIC)	"+1"	yes	HM_12290	52	8.91938	none	2	0.173947	476	none	MM_10403	NM_026002	yes	MM_12284	52	8.96552	none	2	0.173947	473	none	RM_10404	NM_133398	yes	RM_12287	52	8.93471	none	2	0.173947	473	none	94.2308	100	94.2308	100
MAT_HMR_326125	Yes	HM_10414	NM_006313	ubiquitin specific protease 15 (USP15)	"+1"	yes	HM_12297	62	6.50577	none	9	0.987844	131	none	MM_10434	NM_027604	yes	MM_12298	62	6.31365	none	9	0.987844	131	none	RM_10428	NM_145184	yes	RM_12301	62	6.50577	none	9	0.987844	131	none	80.6452	100	82.2581	100
MAT_HMR_327610	Yes	HM_10454	NM_138709	DAB2 interacting protein (DAB2IP)	"+1"	yes	HM_12306	55	5.15947	none	4	0.91577	344	none	MM_10451	NM_001001602	yes	MM_12305	55	5.51655	none	4	0.91577	137	none	RM_10452	NM_138710	yes	RM_12314	55	5.51655	none	4	0.91577	137	none	70.9091	100	76.3636	100
MAT_HMR_327620	Yes	HM_10460	NM_017693	basic, immunoglobulin-like variable motif containing (BIVM)	"+1"	yes	HM_12322	60	11.9048	none	4	0.594311	1331	none	MM_10464	NM_144558	yes	MM_12324	60	11.9284	none	4	0.594311	1328	none	RM_10463	XM_237103	yes	RM_12323	60	10.2389	none	5	0.560904	1577	none	66.6667	100	71.6667	100
MAT_HMR_327623	Yes	HM_10466	NM_006517	solute carrier family 16 (monocarboxylic acid transporters), member 2 (SLC16A2)	"+1"	yes	HM_12337	54	8.79479	none	11	0.943006	1256	none	MM_10467	NM_009197	yes	MM_12346	54	9.54064	none	11	0.943006	1112	none	RM_10465	NM_147216	yes	RM_12336	54	9.89011	none	11	0.943006	1052	none	74.0741	100	77.7778	100
MAT_HMR_327624	Yes	HM_10468	NM_006516	solute carrier family 2 (facilitated glucose transporter), member 1 (SLC2A1)	"+1"	no	none	69	13.9959	none	5	0.553448	1271	none	MM_10469	NM_011400	no	none	69	13.9959	none	5	0.553448	1271	none	RM_10470	NM_138827	no	none	69	13.9959	none	5	0.553448	1271	none	76.8116	100	78.2609	100
MAT_HMR_330421	Yes	HM_10486	NM_003458	bassoon (presynaptic cytomatrix protein) (BSN)	"+1"	yes	HM_12363	66	1.68067	none	7	0.990576	3911	start	MM_10491	NM_007567	yes	MM_12348	61	1.54705	none	8	0.992708	3944	start	RM_10542	NM_019146	yes	RM_12356	66	1.67555	none	8	0.99195	3899	start	72.1311	100	66.6667	100
MAT_HMR_338367	Yes	HM_10512	NM_003458	bassoon (presynaptic cytomatrix protein) (BSN)	"+1"	no	none	80	2.03718	none	6	0.903986	10217	internal	MM_10520	NM_007567	no	none	81	2.05427	none	4	0.844237	10244	none	RM_10524	NM_019146	no	none	77	1.95481	none	4	0.83458	10214	none	66.25	100	67.5325	100
MAT_HMR_335813	Yes	HM_10505	NM_003458	bassoon (presynaptic cytomatrix protein) (BSN)	"+1"	yes	HM_12367	124	3.15763	none	5	0.813272	1166	internal	MM_10523	NM_007567	yes	MM_12377	124	3.14481	none	5	0.813272	1163	none	RM_10510	NM_019146	yes	RM_12388	123	3.12262	none	6	0.865876	1160	internal	77.4194	99.1935	74.7967	100
MAT_HMR_337369	Yes	HM_10507	NM_003458	bassoon (presynaptic cytomatrix protein) (BSN)	"-1"	no	none	107	2.72473	none	27	1	516	none	MM_10552	NM_007567	no	none	108	2.73903	none	26	1	507	none	RM_10539	NM_019146	no	none	107	2.71643	none	28	1	507	none	81.3084	100	82.243	100
MAT_HMR_349996	Yes	HM_10574	NM_006946	spectrin, beta, non-erythrocytic 2 (SPTBN2)	"+1"	no	none	50	2.09118	none	5	0.583338	1868	none	MM_10584	NM_021287	no	none	50	2.09293	none	5	0.583338	1868	none	RM_10596	NM_019167	no	none	50	2.09293	none	5	0.583338	1868	none	64	100	60	100
MAT_HMR_351403	Yes	HM_10589	NM_006946	spectrin, beta, non-erythrocytic 2 (SPTBN2)	"+1"	yes	HM_12433	164	6.85905	none	15	0.995872	5264	none	MM_10569	NM_021287	yes	MM_12434	164	6.8648	none	15	0.995872	5264	internal	RM_10562	NM_019167	yes	RM_12435	164	6.8648	none	16	0.997035	5264	internal	70.122	100	71.9512	100
MAT_HMR_353645	Yes	HM_10616	NM_006949	syntaxin binding protein 2 (STXBP2)	"+1"	yes	HM_12455	54	9.09091	none	9	0.979527	1283	none	MM_10613	NM_011503	yes	MM_12456	54	9.09091	none	9	0.979527	1283	none	RM_10619	NM_031126	yes	RM_12454	54	9.07563	none	9	0.979527	1283	none	74.0741	100	70.3704	100
MAT_HMR_353652	Yes	HM_10617	NM_006949	syntaxin binding protein 2 (STXBP2)	"+1"	yes	HM_12457	52	8.75421	none	11	0.97346	74	none	MM_10614	NM_011503	yes	MM_12458	52	8.75421	none	11	0.97346	74	none	RM_10615	NM_031126	yes	RM_12459	52	8.7395	none	11	0.97346	74	none	73.0769	100	73.0769	100
MAT_HMR_353723	Yes	HM_10639	NM_014181	HSPC159 protein (HSPC159)	"+1"	yes	HM_12494	78	45.0867	none	9	0.92236	245	none	MM_10637	NM_173752	yes	MM_12495	78	45.0867	none	9	0.92236	245	none	RM_10638	XM_341259	yes	RM_12493	78	13.2879	none	9	0.92236	1487	none	73.0769	100	66.6667	100
MAT_HMR_353768	Yes	HM_10657	NM_015955	chromosome 2 open reading frame 4 (C2orf4)	"+1"	yes	HM_12520	112	37.5839	none	13	0.94226	146	none	MM_10658	NM_133771	yes	MM_12521	112	37.5839	none	13	0.97093	146	none	RM_10655	XM_216638	yes	RM_12522	112	32.8446	none	13	0.94226	275	none	86.6071	100	88.3929	100
MAT_HMR_353814	Yes	HM_10666	NM_012421	rearranged L-myc fusion sequence (RLF)	"+1"	yes	HM_12529	61	3.18538	none	5	0.827109	3233	none	MM_10670	XM_355515	yes	MM_12523	62	3.23085	none	4	0.714295	3215	none	RM_10667	XM_233485	yes	RM_12535	62	3.13448	none	4	0.776561	3683	none	80.3279	100	80.3279	100
MAT_HMR_353817	Yes	HM_10671	NM_012421	rearranged L-myc fusion sequence (RLF)	"+1"	yes	HM_12539	58	3.02872	none	6	0.670349	2327	none	MM_10669	XM_355515	yes	MM_12534	58	3.02241	none	6	0.670349	2315	none	RM_10668	XM_233485	yes	RM_12527	58	2.93225	none	6	0.670349	2783	none	79.3103	100	79.3103	100
MAT_HMR_354060	Yes	HM_10679	NM_012432	SET domain, bifurcated 1 (SETDB1)	"+1"	yes	HM_12540	58	4.49264	none	5	0.572963	2336	none	MM_10692	NM_018877	yes	MM_12542	58	4.43086	none	5	0.572963	2390	none	RM_10683	XM_227444	yes	RM_12544	58	4.45127	none	5	0.572963	2372	none	79.3103	100	79.3103	100
MAT_HMR_354163	Yes	HM_10693	NM_012471	transient receptor potential cation channel, subfamily C, member 5 (TRPC5)	"+1"	no	none	55	5.64682	none	7	0.892853	704	none	MM_10697	NM_009428	no	none	55	5.63525	none	7	0.892853	704	none	RM_10694	NM_080898	no	none	55	5.64103	none	7	0.892853	704	none	74.5455	100	80	100
MAT_HMR_354170	Yes	HM_10700	NM_014290	tudor domain containing 7 (TDRD7)	"+1"	yes	HM_12593	57	5.18653	none	3	0.729325	749	start	MM_10704	NM_146142	yes	MM_12594	57	5.24379	none	3	0.729325	716	start	RM_10701	NM_138871	yes	RM_12589	57	5.1167	none	3	0.729325	797	start	78.9474	100	80.7018	100
MAT_HMR_354175	Yes	HM_10703	NM_014290	tudor domain containing 7 (TDRD7)	"+1"	yes	HM_12591	77	7.00637	none	9	0.985603	2591	start	MM_10699	NM_146142	yes	MM_12588	74	6.80773	none	8	0.950052	2555	start	RM_10698	NM_138871	yes	RM_12592	77	6.91203	none	8	0.912113	2636	none	67.5676	100	66.2338	100
MAT_HMR_354324	Yes	HM_10724	NM_000390	choroideremia (Rab escort protein 1) (CHM), transcript variant 2950156	"+1"	yes	HM_12599	55	8.40979	none	3	0.798966	1058	none	MM_10728	NM_018818	yes	MM_12596	55	8.25826	none	3	0.798966	1094	none	RM_10726	NM_017067	yes	RM_12597	55	8.44854	none	3	0.798966	1049	none	85.4545	100	80	100
MAT_HMR_354612	Yes	HM_10760	NM_014494	trinucleotide repeat containing 6A (TNRC6A)	"+1"	no	none	51	2.98246	none	5	0.732312	3227	none	MM_10777	XM_486002	no	none	51	2.60603	none	5	0.732312	3974	none	RM_10767	XM_219297	no	none	51	2.63294	none	5	0.732312	3911	none	94.1176	100	96.0784	100
MAT_HMR_354929	Yes	HM_10774	NM_014494	trinucleotide repeat containing 6A (TNRC6A)	"+1"	yes	HM_12622	62	3.62573	none	6	0.680012	4943	start	MM_10772	XM_486002	yes	MM_12624	66	3.37251	none	7	0.86593	5672	internal	RM_10756	XM_219297	yes	RM_12619	62	3.20083	none	6	0.680012	5624	start	87.0968	100	90.3226	100
MAT_HMR_355116	Yes	HM_10789	NM_014496	ribosomal protein S6 kinase, 90kDa, polypeptide 6 (RPS6KA6)	"+1"	yes	HM_12627	75	10.0536	none	10	0.993237	86	internal	MM_10786	NM_025949	yes	MM_12634	69	8.99609	none	9	0.982537	215	internal	RM_10783	XM_228473	yes	RM_12637	75	10.0402	none	10	0.993464	86	internal	71.0145	100	72	100
MAT_HMR_355152	Yes	HM_10802	NM_013321	sorting nexin 8 (SNX8)	"+1"	no	none	60	12.8755	none	5	0.570388	275	none	MM_10801	NM_172277	no	none	60	13.0435	none	5	0.570388	260	none	RM_10799	XM_221947	no	none	60	12.1457	none	5	0.570388	362	none	68.3333	100	71.6667	100
MAT_HMR_355647	Yes	HM_10826	NM_013403	striatin, calmodulin binding protein 4 (STRN4)	"+1"	yes	HM_12668	63	8.35544	none	8	0.878094	920	none	MM_10815	NM_133789	yes	MM_12671	63	8.27858	none	7	0.862066	920	none	RM_10827	XM_218432	yes	RM_12672	63	8.28947	none	7	0.862066	917	none	68.254	100	71.4286	100
MAT_HMR_355813	Yes	HM_10830	NM_013319	transitional epithelia response protein (TERE1)	"+1"	yes	HM_12675	50	14.7493	none	8	0.773771	314	none	MM_10832	NM_027873	yes	MM_12674	50	14.8368	none	8	0.773771	308	none	RM_10831	XM_233672	yes	RM_12673	50	14.7493	none	8	0.773771	314	none	78	100	70	100
MAT_HMR_355842	Yes	HM_10841	NM_014633	SH2 domain binding protein 1 (tetratricopeptide repeat containing) (SH2BP1)	"+1"	yes	HM_12708	109	9.2845	none	12	0.983271	278	internal	MM_10852	NM_009431	yes	MM_12702	109	9.2845	none	12	0.983271	278	internal	RM_10866	XM_238127	yes	RM_12701	109	8.72	none	12	0.983271	506	internal	76.1468	100	77.0642	100
MAT_HMR_356257	Yes	HM_10856	NM_014633	SH2 domain binding protein 1 (tetratricopeptide repeat containing) (SH2BP1)	"+1"	yes	HM_12706	123	10.477	none	4	0.886591	2642	none	MM_10864	NM_009431	yes	MM_12704	123	10.477	yes, with stop	4	0.906113	2642	none	RM_10844	XM_238127	yes	RM_12700	123	9.84	none	4	0.886591	2870	none	67.4797	100	70.7317	100
MAT_HMR_355990	Yes	HM_10848	NM_014633	SH2 domain binding protein 1 (tetratricopeptide repeat containing) (SH2BP1)	"+1"	no	none	51	4.34412	none	1	0.145854	950	none	MM_10847	NM_009431	no	none	51	4.34412	none	1	0.145854	950	none	RM_10840	XM_238127	no	none	51	4.08	none	1	0.145854	1178	none	82.3529	100	80.3922	100
MAT_HMR_356487	Yes	HM_10869	NM_139265	EH-domain containing 4 (EHD4)	"+1"	no	none	57	10.5166	none	6	0.812081	1253	none	MM_10867	NM_133838	no	none	57	10.5166	none	6	0.812081	1253	none	RM_10868	NM_139324	no	none	57	10.5166	none	6	0.812081	1253	none	71.9298	100	64.9123	100
MAT_HMR_356497	Yes	HM_10880	NM_014767	sparc/osteonectin, cwcv and kazal-like domains proteoglycan (testican) 2 (SPOCK2)	"+1"	yes	HM_12749	54	12.7059	none	3	0.349971	1112	none	MM_10882	NM_052994	yes	MM_12745	54	12.7358	yes, with stop	3	0.349971	1109	none	RM_10884	XM_342134	yes	RM_12746	54	13.9896	yes, with stop	3	0.349971	995	none	62.963	100	70.3704	100
MAT_HMR_356502	Yes	HM_10885	NM_014767	sparc/osteonectin, cwcv and kazal-like domains proteoglycan (testican) 2 (SPOCK2)	"+1"	no	none	71	16.7059	none	6	0.636007	881	start	MM_10883	NM_052994	no	none	71	16.7453	none	6	0.636007	878	start	RM_10881	XM_342134	no	none	71	18.3938	none	6	0.636007	764	start	87.3239	100	81.6901	100
MAT_HMR_356536	Yes	HM_10886	NM_014848	synaptic vesicle glycoprotein 2B (SV2B)	"+1"	yes	HM_12755	78	11.4035	none	3	0.873906	5	internal	MM_10902	NM_153579	yes	MM_12758	78	11.4035	none	3	0.850056	5	internal	RM_10887	NM_057207	yes	RM_12754	78	11.4035	none	3	0.873906	5	internal	66.6667	100	64.1026	100
MAT_HMR_356904	Yes	HM_10921	NM_014871	ubiquitin specific protease 52 (USP52)	"+1"	no	none	100	8.34028	none	8	0.984746	1802	none	MM_10924	NM_133992	no	none	99	8.24313	none	8	0.969702	1799	none	RM_10922	NM_001008862	no	none	99	8.20896	none	8	0.969702	1799	none	69.697	100	73.7374	100
MAT_HMR_356915	Yes	HM_10927	NM_014871	ubiquitin specific protease 52 (USP52)	"+1"	yes	HM_12782	97	8.09008	none	11	0.984171	1010	none	MM_10919	NM_133992	yes	MM_12775	97	8.0766	none	11	0.984171	1010	none	RM_10928	NM_001008862	yes	RM_12776	97	8.04312	none	11	0.984171	1010	none	75.2577	100	70.1031	100
MAT_HMR_356926	Yes	HM_10929	NM_014021	synovial sarcoma, X breakpoint 2 interacting protein (SSX2IP)	"+1"	yes	HM_12810	63	10.2439	none	6	0.863645	1235	none	MM_10932	NM_138744	yes	MM_12806	62	10.0649	none	6	0.863645	1241	none	RM_10934	NM_175597	yes	RM_12804	62	10.0977	none	6	0.863645	1241	none	69.3548	100	69.3548	100
MAT_HMR_356934	Yes	HM_10939	NM_018358	ATP-binding cassette, sub-family F (GCN20), member 3 (ABCF3)	"+1"	no	none	88	12.3944	none	11	0.97651	737	none	MM_10936	NM_013852	no	none	88	12.3944	none	12	0.961987	737	none	RM_10938	NM_001011896	no	none	88	12.3944	none	12	0.978691	737	none	70.4545	100	65.9091	100
MAT_HMR_356942	Yes	HM_10943	NM_018171	DIP13 beta (DIP13B)	"+1"	yes	HM_12814	53	7.96992	none	5	0.849263	86	none	MM_10940	NM_145220	yes	MM_12811	53	7.99397	none	5	0.849263	86	none	RM_10945	XM_343190	yes	RM_12812	53	7.99397	none	5	0.849263	86	none	67.9245	100	67.9245	100
MAT_HMR_356956	Yes	HM_10950	NM_015077	sterile alpha and TIR motif containing 1 (SARM1)	"+1"	yes	HM_12816	67	9.69609	none	6	0.850034	1871	none	MM_10949	NM_172795	yes	MM_12820	67	9.24138	none	6	0.850034	1973	none	RM_10957	XM_213404	yes	RM_12817	67	9.24138	none	6	0.850034	1973	none	62.6866	100	64.1791	100
MAT_HMR_357038	Yes	HM_10976	NM_015170	sulfatase 1 (SULF1)	"+1"	yes	HM_12839	87	9.97706	none	5	0.937913	1313	none	MM_10972	NM_172294	yes	MM_12833	87	9.98852	none	5	0.937913	1313	none	RM_10970	NM_134378	yes	RM_12830	87	9.98852	none	5	0.937913	1313	none	60.9195	100	63.2184	100
MAT_HMR_357041	Yes	HM_10978	NM_018273	hypothetical protein FLJ10922 (FLJ10922)	"-1"	yes	HM_12841	96	20.8696	none	23	0.918266	90	start	MM_10979	NM_144801	yes	MM_12843	96	20.915	none	21	0.930188	81	start	RM_10977	XM_218573	yes	RM_12844	96	25.7373	none	23	0.948463	81	start	63.5417	100	64.5833	100
MAT_HMR_357046	Yes	HM_10986	NM_015255	ubiquitin protein ligase E3 component n-recognin 2 (UBR2)	"+1"	no	none	53	3.01822	none	3	0.558726	3449	none	MM_10985	NM_146078	no	none	53	3.01822	none	3	0.777833	3449	none	RM_10987	XM_343528	no	none	53	3.79656	none	2	0.46975	2858	none	73.5849	100	73.5849	100
MAT_HMR_357051	Yes	HM_10992	NM_015350	T-cell activation leucine repeat-rich protein (TA-LRRP)	"-1"	no	none	54	6.71642	none	6	0.98814	24	none	MM_10988	XM_485656	no	none	54	6.71642	none	6	0.98814	24	none	RM_10989	XM_223154	no	none	54	2.7163	none	6	0.99533	3507	none	64.8148	100	70.3704	100
MAT_HMR_357053	Yes	HM_10999	NM_017812	coiled-coil-helix-coiled-coil-helix domain containing 3 (CHCHD3)	"+1"	yes	HM_12872	90	39.4737	none	8	0.972941	413	none	MM_10998	NM_025336	yes	MM_12873	90	39.4737	none	8	0.939038	413	none	RM_10997	XM_238346	yes	RM_12874	90	25.0696	none	8	0.947312	806	none	73.3333	100	68.8889	100
MAT_HMR_357595	Yes	HM_11072	NM_006621	S-adenosylhomocysteine hydrolase-like 1 (AHCYL1)	"+1"	no	none	61	11.4878	none	3	0.466111	137	none	MM_11070	NM_145542	no	none	61	11.4878	none	3	0.466111	137	none	RM_11071	XM_342312	no	none	61	9.57614	none	3	0.466111	386	none	78.6885	100	81.9672	100
MAT_HMR_357639	Yes	HM_11093	NM_001970	eukaryotic translation initiation factor 5A (EIF5A)	"+1"	yes	HM_12968	88	56.7742	none	11	0.958282	8	internal	MM_11087	NM_181582	yes	MM_12966	88	56.7742	none	11	0.958282	8	internal	RM_11094	XM_213368	yes	RM_12967	88	56.7742	none	11	0.958282	8	internal	92.0455	100	88.6364	100
MAT_HMR_357668	Yes	HM_11105	NM_016456	transmembrane protein 9 (TMEM9)	"+1"	yes	HM_13004	64	34.7826	none	4	0.524008	359	none	MM_11104	NM_025439	yes	MM_13008	64	34.7826	none	4	0.536238	359	none	RM_11109	XM_213883	yes	RM_13010	64	34.7826	none	4	0.536238	359	none	73.4375	100	67.1875	100
MAT_HMR_357679	Yes	HM_11114	NM_016146	trafficking protein particle complex 4 (TRAPPC4)	"+1"	yes	HM_13026	78	35.4545	none	11	0.978982	215	none	MM_11116	NM_021789	yes	MM_13028	78	35.4545	none	11	0.978982	215	none	RM_11115	NM_001003708	yes	RM_13027	78	35.4545	none	10	0.975393	215	none	73.0769	100	73.0769	100
MAT_HMR_357681	Yes	HM_11117	NM_016179	transient receptor potential cation channel, subfamily C, member 4 (TRPC4)	"-1"	yes	HM_13030	86	8.79346	none	15	1	996	internal	MM_11119	NM_016984	yes	MM_13035	86	8.82051	none	15	1	996	internal	RM_11120	NM_080396	yes	RM_13034	86	8.79346	none	15	1	996	internal	83.7209	100	83.7209	100
MAT_HMR_357686	Yes	HM_11122	NM_016179	transient receptor potential cation channel, subfamily C, member 4 (TRPC4)	"-1"	no	none	74	7.56646	none	14	0.993695	1401	start	MM_11121	NM_016984	no	none	74	7.58974	none	14	0.993695	1401	start	RM_11118	NM_080396	no	none	74	7.56646	none	14	0.993695	1401	start	71.6216	100	74.3243	100
MAT_HMR_358142	Yes	HM_11173	NM_016308	cytidylate kinase (CMPK)	"+1"	yes	HM_13068	83	36.2445	none	7	0.863681	371	internal	MM_11181	NM_025647	yes	MM_13065	83	36.4035	none	8	0.883563	368	internal	RM_11178	XM_216506	yes	RM_13069	83	36.4035	none	8	0.883563	368	internal	79.5181	100	80.7229	100
MAT_HMR_358205	Yes	HM_11185	NM_018987	sema domain, seven thrombospondin repeats (type 1 and type 1-like), transmembrane domain (TM) and short cytoplasmic domain, (semaphorin) 5B (SEMA5B)	"+1"	yes	HM_13080	175	16.011	none	9	0.813531	1826	start	MM_11192	NM_013661	yes	MM_13085	160	14.6252	none	8	0.774111	1700	internal	RM_11197	XM_239438	yes	RM_13088	160	12.966	none	8	0.774111	2030	internal	69.375	100	72.5	100
MAT_HMR_358522	Yes	HM_11207	NM_019073	spermatogenesis associated 6 (SPATA6)	"+1"	yes	HM_13102	67	13.7014	none	1	0.145854	1265	none	MM_11209	NM_026470	yes	MM_13100	67	15.5452	none	2	0.339087	1091	none	RM_11208	NM_134392	yes	RM_13101	67	15.5452	none	2	0.339087	1091	none	77.6119	100	77.6119	100
MAT_HMR_358821	Yes	HM_11241	NM_172193	kelch domain containing 1 (KLHDC1)	"+1"	yes	HM_13128	79	19.4103	none	2	0.28918	425	start	MM_11236	NM_178253	yes	MM_13129	79	19.4103	none	2	0.28918	425	start	RM_11231	XM_234272	yes	RM_13127	79	15.3696	none	2	0.28918	746	start	73.4177	100	74.6835	100
MAT_HMR_358972	Yes	HM_11271	NM_014652	importin 13 (IPO13)	"+1"	no	none	157	16.2863	none	24	0.9999	1106	internal	MM_11285	NM_146152	no	none	157	16.2863	none	24	0.9999	1106	internal	RM_11286	NM_053778	no	none	173	17.9461	none	26	0.999989	1058	internal	84.0764	100	82.1656	100
MAT_HMR_359569	Yes	HM_11299	NM_020194	chromosome 2 open reading frame 33 (C2orf33)	"+1"	yes	HM_13184	60	17.4927	none	8	0.93383	650	start	MM_11301	NM_029409	yes	MM_13185	60	20.5479	none	8	0.93383	497	start	RM_11300	XM_217448	yes	RM_13183	60	17.4927	none	8	0.93383	650	start	91.6667	100	88.3333	100
MAT_HMR_359573	Yes	HM_11304	NM_152420	chromosome 9 open reading frame 41 (C9orf41)	"+1"	yes	HM_13188	68	16.5854	none	4	0.775943	668	none	MM_11303	NM_026120	yes	MM_13187	68	16.9576	none	4	0.775943	641	none	RM_11307	XM_219758	yes	RM_13186	68	14.2558	none	4	0.762052	869	none	89.7059	100	92.6471	100
MAT_HMR_359580	Yes	HM_11314	NM_006502	polymerase (DNA directed), eta (POLH)	"+1"	yes	HM_13218	50	7.0028	none	4	0.752152	881	none	MM_11315	NM_030715	yes	MM_13222	50	7.19424	none	4	0.752152	878	none	RM_11316	XM_236934	yes	RM_13219	50	7.42942	none	4	0.752152	827	none	70	100	74	100
MAT_HMR_359581	Yes	HM_11322	NM_006256	protein kinase N2 (PKN2)	"+1"	yes	HM_13240	50	5.07614	none	5	0.91037	1379	none	MM_11323	NM_178654	yes	MM_13239	50	5.0813	none	5	0.91037	1376	none	RM_11321	XM_215718	yes	RM_13241	50	5.0813	none	5	0.91037	1376	none	88	100	88	100
MAT_HMR_359659	Yes	HM_11330	NM_018317	TBC1 domain family, member 19 (TBC1D19)	"+1"	yes	HM_13245	102	19.3548	none	11	0.948809	1061	none	MM_11328	NM_144517	yes	MM_13243	102	19.3548	none	11	0.948809	1061	none	RM_11339	XM_214048	yes	RM_13246	102	19.3548	none	11	0.948809	1061	none	76.4706	100	77.451	100
MAT_HMR_359958	Yes	HM_11392	NM_032569	cytokine-like nuclear factor n-pac (N-PAC)	"+1"	no	none	52	9.38628	none	4	0.654048	251	none	MM_11390	NM_028720	no	none	52	9.5064	none	4	0.654048	251	none	RM_11391	NM_001007800	no	none	52	9.40325	none	4	0.654048	251	none	88.4615	100	82.6923	100
MAT_HMR_359975	Yes	HM_11412	NM_015718	NADPH oxidase 3 (NOX3)	"+1"	yes	HM_13344	60	10.5448	none	3	0.488744	1526	none	MM_11413	NM_198958	yes	MM_13343	60	10.1868	none	4	0.626246	1586	none	RM_11414	NM_001004216	yes	RM_13342	60	10.5448	none	3	0.577104	1526	none	65	100	63.3333	100
MAT_HMR_360161	Yes	HM_11434	NM_014423	ALL1 fused gene from 5q31 (AF5Q31)	"+1"	yes	HM_13359	85	7.30241	none	1	0.145854	1178	start	MM_11439	NM_033565	yes	MM_13364	85	7.32127	none	1	0.145854	1163	start	RM_11436	XM_220420	yes	RM_13366	85	7.32759	none	1	0.145854	1166	start	75.2941	100	77.6471	100
MAT_HMR_360176	Yes	HM_11435	NM_014423	ALL1 fused gene from 5q31 (AF5Q31)	"+1"	yes	HM_13374	98	8.41924	none	2	0.276785	2228	none	MM_11430	NM_033565	yes	MM_13362	98	8.441	none	2	0.42879	2213	none	RM_11441	XM_220420	yes	RM_13368	98	8.44828	none	1	0.226229	2216	none	71.4286	100	72.449	100
MAT_HMR_360257	Yes	HM_11449	NM_021724	nuclear receptor subfamily 1, group D, member 1 (NR1D1)	"+1"	yes	HM_13391	64	10.4065	none	2	0.38648	1067	none	MM_11447	NM_145434	yes	MM_13386	64	10.3896	none	3	0.559317	1070	none	RM_11448	NM_145775	yes	RM_13387	64	12.5737	none	3	0.559317	749	none	70.3125	100	75	100
MAT_HMR_360266	Yes	HM_11458	NM_005123	nuclear receptor subfamily 1, group H, member 4 (NR1H4)	"+1"	no	none	52	10.9937	none	3	0.426565	152	none	MM_11456	NM_009108	no	none	57	11.7526	none	4	0.556293	182	none	RM_11457	NM_021745	no	none	57	12.1277	none	4	0.556293	140	none	61.5385	100	65.3846	100
MAT_HMR_360273	Yes	HM_11466	NM_020755	tumor differentially expressed 2 (TDE2)	"-1"	yes	HM_13408	89	19.6035	none	14	1	576	none	MM_11467	NM_019760	yes	MM_13407	89	19.6035	none	13	1	576	none	RM_11465	NM_182951	yes	RM_13410	88	19.3833	none	14	0.998931	576	none	74.1573	100	69.3182	100
MAT_HMR_372649	Yes	HM_11513	NM_020765	retinoblastoma-associated factor 600 (RBAF600)	"+1"	yes	HM_13448	97	1.87114	none	8	0.790072	8633	none	MM_11519	XM_355528	yes	MM_13429	106	2.29189	none	8	0.790072	6929	internal	RM_11543	XM_233595	yes	RM_13425	106	2.02097	none	8	0.790072	8792	internal	71.134	100	70.1031	100
MAT_HMR_374077	Yes	HM_11531	NM_020765	retinoblastoma-associated factor 600 (RBAF600)	"+1"	yes	HM_13420	88	1.69753	none	9	0.874691	8189	internal	MM_11472	XM_355528	yes	MM_13434	86	1.85946	none	9	0.874691	6518	internal	RM_11540	XM_233595	yes	RM_13421	88	1.67779	none	9	0.874691	8375	internal	86.0465	100	84.0909	100
MAT_HMR_376421	Yes	HM_11549	NM_020783	synaptotagmin IV (SYT4)	"+1"	yes	HM_13458	55	12.9108	none	6	0.8505	35	none	MM_11547	NM_009308	yes	MM_13456	55	12.9108	none	6	0.8505	35	none	RM_11548	NM_031693	yes	RM_13457	55	12.9108	none	6	0.8505	35	none	74.5455	100	72.7273	100
MAT_HMR_376496	Yes	HM_11574	NM_000179	mutS homolog 6 (E. coli) (MSH6)	"+1"	no	none	53	3.8942	none	4	0.752152	3818	none	MM_11572	NM_010830	no	none	53	3.89993	none	4	0.752152	3812	none	RM_11573	XM_345633	no	none	53	3.87144	none	4	0.752152	3842	none	83.0189	100	83.0189	100
MAT_HMR_376499	Yes	HM_11580	NM_021140	ubiquitously transcribed tetratricopeptide repeat, X chromosome (UTX)	"+1"	yes	HM_13496	61	4.35093	none	4	0.806167	1130	none	MM_11579	NM_009483	yes	MM_13493	61	4.2807	none	4	0.806167	1136	none	RM_11581	XM_228424	yes	RM_13490	61	9.32722	none	4	0.806167	1127	none	93.4426	100	93.4426	100
MAT_HMR_376522	Yes	HM_11582	NM_021140	ubiquitously transcribed tetratricopeptide repeat, X chromosome (UTX)	"+1"	yes	HM_13492	50	3.56633	none	7	0.888382	386	none	MM_11585	NM_009483	yes	MM_13491	50	3.50877	none	7	0.892127	392	none	RM_11589	XM_228424	yes	RM_13495	50	7.64526	none	7	0.892127	383	none	92	100	94	100
MAT_HMR_376530	Yes	HM_11586	NM_021140	ubiquitously transcribed tetratricopeptide repeat, X chromosome (UTX)	"+1"	yes	HM_13500	56	3.99429	none	5	0.527747	803	none	MM_11584	NM_009483	yes	MM_13497	56	3.92982	none	5	0.527747	809	none	RM_11587	XM_228424	yes	RM_13498	56	8.56269	none	5	0.527747	800	none	92.8571	100	89.2857	100
MAT_HMR_376549	Yes	HM_11599	NM_032425	KIAA1822 (KIAA1822)	"+1"	yes	HM_13517	56	9.1954	none	8	0.726912	530	none	MM_11600	XM_147710	yes	MM_13520	56	7.07071	none	8	0.726912	548	none	RM_11613	XM_343107	yes	RM_13525	56	4.74979	none	8	0.726912	1631	none	71.4286	100	69.6429	100
MAT_HMR_376654	Yes	HM_11615	NM_006828	activating signal cointegrator 1 complex subunit 3 (ASCC3)	"-1"	yes	HM_13530	64	2.90513	none	11	1	5769	none	MM_11617	XM_125617	yes	MM_13529	64	2.892	none	13	0.999621	5850	none	RM_11614	XM_228345	yes	RM_13527	64	2.79843	none	12	0.999621	6063	none	64.0625	100	65.625	100
MAT_HMR_376696	Yes	HM_11636	NM_006492	aristaless-like homeobox 3 (ALX3)	"+1"	yes	HM_13577	116	33.7209	none	9	0.864823	641	start	MM_11631	NM_007441	yes	MM_13574	116	33.7209	none	9	0.959076	641	start	RM_11638	NM_001007012	yes	RM_13576	116	33.7209	none	8	0.932981	641	start	70.6897	100	74.1379	100
MAT_HMR_376727	Yes	HM_11644	NM_022137	SPARC related modular calcium binding 1 (SMOC1)	"-1"	no	none	67	15.4023	none	14	0.714295	258	none	MM_11651	NM_022316	no	none	67	14.7903	none	14	0.714295	255	none	RM_11645	NM_001002835	no	none	67	14.7903	none	14	0.714295	255	none	77.6119	100	74.6269	100
MAT_HMR_377006	Yes	HM_11738	NM_015944	CGI-14 protein (CGI-14)	"+1"	yes	HM_13684	51	11.5909	none	7	0.729656	398	none	MM_11736	NM_172935	yes	MM_13683	51	12.439	none	6	0.642661	398	none	RM_11737	XM_220243	yes	RM_13686	51	12.439	none	6	0.642661	398	none	70.5882	100	70.5882	100
MAT_HMR_377015	Yes	HM_11748	NM_025137	hypothetical protein FLJ21439 (FLJ21439)	"+1"	yes	HM_13713	71	2.90507	none	10	0.919169	5957	none	MM_11747	XM_358346	yes	MM_13711	66	3.36563	none	8	0.751482	4508	none	RM_11745	XM_242139	yes	RM_13715	71	2.89914	none	10	0.812396	5915	none	69.697	100	70.4225	100
MAT_HMR_377020	Yes	HM_11752	NM_024577	SH3 domain and tetratricopeptide repeats 2 (SH3TC2)	"+1"	yes	HM_13721	70	5.43057	none	9	0.863636	2039	internal	MM_11751	NM_172628	yes	MM_13722	70	6.98603	none	10	0.899334	2042	none	RM_11753	XM_225887	yes	RM_13723	73	4.38702	none	10	0.879482	3164	none	64.2857	100	67.1429	100
MAT_HMR_377037	Yes	HM_11762	NM_014693	endothelin converting enzyme 2 (ECE2)	"+1"	yes	HM_13739	59	7.48731	none	8	0.894109	875	none	MM_11768	NM_139293	yes	MM_13737	59	7.72251	none	9	0.906414	803	none	RM_11770	NM_001002815	yes	RM_13736	59	7.72251	none	9	0.756048	803	none	74.5763	100	67.7966	100
MAT_HMR_377089	Yes	HM_11782	NM_002585	pre-B-cell leukemia transcription factor 1 (PBX1)	"+1"	yes	HM_13782	60	13.9211	none	7	0.824594	1061	none	MM_11780	NM_183355	yes	MM_13787	60	13.9211	none	7	0.824594	1061	none	RM_11781	XM_222911	yes	RM_13781	60	13.9211	none	7	0.824594	1061	none	95	100	98.3333	100
MAT_HMR_377092	Yes	HM_11786	NM_006195	pre-B-cell leukemia transcription factor 3 (PBX3)	"+1"	yes	HM_13796	62	14.2529	none	7	0.756929	752	none	MM_11787	NM_016768	yes	MM_13789	62	14.2529	none	7	0.756929	752	none	RM_11784	XM_231158	yes	RM_13792	62	10.6713	none	7	0.756929	1190	none	83.871	100	83.871	100
MAT_HMR_377095	Yes	HM_11788	NM_006195	pre-B-cell leukemia transcription factor 3 (PBX3)	"-1"	yes	HM_13795	68	15.6322	none	19	0.857253	822	none	MM_11783	NM_016768	yes	MM_13791	68	15.6322	none	19	0.857253	822	none	RM_11785	XM_231158	yes	RM_13794	68	11.704	none	19	0.857253	1260	none	72.0588	100	73.5294	100
MAT_HMR_377098	Yes	HM_11790	NM_018413	carbohydrate (chondroitin 4) sulfotransferase 11 (CHST11)	"+1"	yes	HM_13797	65	18.4136	none	9	0.95085	701	none	MM_11789	NM_021439	yes	MM_13799	61	17.2805	none	9	0.981778	701	none	RM_11791	XM_235007	yes	RM_13800	61	17.2805	none	9	0.960055	701	none	70.4918	100	65.5738	100
MAT_HMR_377324	Yes	HM_11821	NM_017766	castor homolog 1, zinc finger (Drosophila) (CASZ1)	"+1"	yes	HM_13826	115	11.0048	none	11	0.943867	206	none	MM_11816	XM_112612	yes	MM_13817	114	9.57179	none	10	0.923961	644	none	RM_11809	XM_243038	yes	RM_13813	108	8.50394	none	11	0.932797	809	none	68.4211	100	65.7407	100
MAT_HMR_377336	Yes	HM_11822	NM_004521	kinesin family member 5B (KIF5B)	"+1"	yes	HM_13830	65	6.74274	none	4	0.752152	137	none	MM_11825	NM_008448	yes	MM_13829	65	6.74274	none	4	0.752152	137	none	RM_11824	XM_341538	yes	RM_13831	65	6.74274	none	4	0.752152	137	none	81.5385	100	81.5385	100
MAT_HMR_377339	Yes	HM_11827	NM_020456	chromosome 13 open reading frame 1 (C13orf1)	"+1"	yes	HM_13838	53	26.9036	none	4	0.379738	431	none	MM_11829	NM_025697	yes	MM_13837	53	26.9036	none	4	0.379738	431	none	RM_11828	NM_001009635	yes	RM_13836	53	26.9036	none	4	0.379738	431	none	83.0189	100	83.0189	100
MAT_HMR_377364	Yes	HM_11846	NM_022910	NDRG family member 4 (NDRG4)	"+1"	yes	HM_13883	71	19.086	none	8	0.874408	206	none	MM_11845	NM_145602	yes	MM_13879	71	20.8824	none	8	0.874408	110	none	RM_11844	NM_031967	yes	RM_13880	70	19.83	none	9	0.892726	113	none	71.831	100	64.2857	100
MAT_HMR_377436	Yes	HM_11859	NM_003635	N-deacetylase/N-sulfotransferase (heparan glucosaminyl) 2 (NDST2)	"+1"	yes	HM_13885	91	10.2941	none	8	0.918389	1595	start	MM_11850	NM_010811	yes	MM_13889	91	10.3058	none	8	0.918389	1592	start	RM_11853	XM_223793	yes	RM_13896	91	10.2941	none	8	0.918389	1595	start	83.5165	100	78.022	100
MAT_HMR_377489	Yes	HM_11869	NM_023077	hypothetical protein FLJ12439 (FLJ12439)	"+1"	no	none	57	24.569	none	4	0.774344	356	internal	MM_11876	NM_027250	no	none	57	24.569	none	4	0.774344	356	internal	RM_11868	XM_216484	no	none	63	27.1552	none	6	0.829654	338	none	75.4386	100	70.1754	100
MAT_HMR_377517	Yes	HM_11881	NM_005347	heat shock 70kDa protein 5 (glucose-regulated protein, 78kDa) (HSPA5)	"+1"	yes	HM_13910	83	12.6718	none	13	0.983378	626	none	MM_11878	NM_022310	yes	MM_13908	92	14.0244	none	14	0.986168	602	none	RM_11890	NM_013083	yes	RM_13905	92	14.0458	none	14	0.986168	599	none	79.5181	100	78.3133	100
MAT_HMR_377568	Yes	HM_11884	NM_005347	heat shock 70kDa protein 5 (glucose-regulated protein, 78kDa) (HSPA5)	"+1"	yes	HM_13906	75	11.4504	none	10	0.986917	233	none	MM_11885	NM_022310	yes	MM_13911	75	11.4329	none	10	0.986917	236	none	RM_11891	NM_013083	yes	RM_13903	75	11.4504	none	10	0.986917	233	none	80	100	76	100
MAT_HMR_377673	Yes	HM_11897	NM_004380	CREB binding protein (Rubinstein-Taybi syndrome) (CREBBP)	"+1"	yes	HM_13948	50	2.04666	none	3	0.466111	4751	none	MM_11906	XM_148699	yes	MM_13944	50	2.0475	none	3	0.466111	4754	none	RM_11917	NM_133381	yes	RM_13941	50	2.04666	none	3	0.466111	4754	none	78	100	80	100
MAT_HMR_377711	Yes	HM_11898	NM_004380	CREB binding protein (Rubinstein-Taybi syndrome) (CREBBP)	"+1"	yes	HM_13953	69	2.8244	none	3	0.767084	4439	none	MM_11901	XM_148699	yes	MM_13938	76	3.1122	none	6	0.86222	4442	none	RM_11907	NM_133381	yes	RM_13936	76	3.11093	none	6	0.86222	4442	none	68.1159	100	65.2174	100
MAT_HMR_378246	Yes	HM_11967	NM_031492	RNA binding motif protein 30 (RBM30)	"+1"	yes	HM_14001	64	17.7778	none	5	0.627863	338	none	MM_11973	NM_025717	yes	MM_14000	64	17.8771	none	5	0.627863	338	none	RM_11971	NM_001007014	yes	RM_14002	64	17.8771	none	5	0.627863	338	none	81.25	100	82.8125	100
MAT_HMR_378271	Yes	HM_11975	NM_024814	Cas-Br-M (murine) ecotropic retroviral transforming sequence-like 1 (CBLL1)	"+1"	yes	HM_14046	64	13.0081	none	4	0.574533	380	none	MM_11981	NM_134048	yes	MM_14047	64	13.0346	none	4	0.574533	377	none	RM_11986	XM_234039	yes	RM_14051	64	10.6489	none	4	0.574533	707	none	85.9375	100	79.6875	100
MAT_HMR_378293	Yes	HM_11984	NM_024814	Cas-Br-M (murine) ecotropic retroviral transforming sequence-like 1 (CBLL1)	"+1"	yes	HM_14044	52	10.5691	none	3	0.430895	896	none	MM_11976	NM_134048	yes	MM_14049	52	10.5906	none	3	0.430895	893	none	RM_11980	XM_234039	yes	RM_14040	52	8.65225	none	3	0.430895	1223	none	84.6154	100	82.6923	100
MAT_HMR_378325	Yes	HM_11989	NM_133375	hypothetical protein MGC4562 (MGC4562)	"+1"	yes	HM_14053	54	5.55556	none	2	0.651321	77	none	MM_11988	NM_001001295	yes	MM_14057	54	5.56128	none	2	0.651321	77	none	RM_11991	NM_001008380	yes	RM_14058	54	5.55556	none	2	0.651321	77	none	64.8148	100	64.8148	100
MAT_HMR_378344	Yes	HM_12001	NM_003553	olfactory receptor, family 1, subfamily E, member 1 (OR1E1)	"+1"	yes	HM_14077	51	16.1905	none	8	0.962859	653	none	MM_12000	NM_146923	yes	MM_14078	51	16.1905	none	9	0.931416	653	none	RM_11999	NM_001000024	yes	RM_14073	51	16.1905	none	10	0.973877	653	none	66.6667	100	70.5882	100
MAT_HMR_378359	Yes	HM_12018	NM_004687	myotubularin related protein 4 (MTMR4)	"+1"	yes	HM_14096	74	6.18729	none	7	0.757205	929	none	MM_12014	NM_133215	yes	MM_14098	74	6.21327	none	6	0.725283	929	none	RM_12015	XM_213426	yes	RM_14101	74	5.13889	none	7	0.757205	1673	none	81.0811	100	83.7838	100
MAT_HMR_378383	Yes	HM_12028	NM_017739	protein O-linked mannose beta1,2-N-acetylglucosaminyltransferase (POMGNT1)	"+1"	yes	HM_14115	92	13.9183	none	11	0.831385	1622	none	MM_12030	NM_026651	yes	MM_14117	92	13.9183	none	11	0.831385	1622	none	RM_12035	NM_001007747	yes	RM_14123	92	13.9183	none	11	0.831385	1622	none	81.5217	100	79.3478	100
MAT_HMR_378424	Yes	HM_12042	NM_006321	ariadne homolog 2 (Drosophila) (ARIH2)	"+1"	yes	HM_14138	109	22.0648	none	7	0.918426	653	none	MM_12044	NM_011790	yes	MM_14134	109	22.1095	none	7	0.918426	650	none	RM_12041	NM_001012275	yes	RM_14131	109	22.1095	none	7	0.918426	650	none	83.4862	100	87.156	100
MAT_HMR_378433	Yes	HM_12046	NM_006192	paired box gene 1 (PAX1)	"-1"	no	none	64	14.5125	none	15	0.932784	573	none	MM_12048	NM_008780	no	none	64	17.6796	none	16	0.974214	573	none	RM_12047	XM_230663	no	none	64	12.3791	none	20	0.940594	831	none	73.4375	100	65.625	100
MAT_HMR_378436	Yes	HM_12053	NM_174944	testis-specific serine kinase 4 (TSSK4)	"+1"	yes	HM_14151	55	16.7173	none	8	0.970916	62	none	MM_12052	NM_027673	yes	MM_14152	53	16.1094	none	9	0.975796	68	none	RM_12050	XM_224193	yes	RM_14149	53	16.0606	none	9	0.987814	68	none	73.5849	100	73.5849	100
MAT_HMR_378662	Yes	HM_12078	NM_032704	tubulin alpha 6 (TUBA6)	"+1"	yes	HM_14170	69	15.3333	none	9	0.874159	926	start	MM_12071	NM_009448	yes	MM_24789	69	15.3333	none	9	0.874159	926	start	RM_12069	NM_001011995	yes	RM_14173	69	15.3333	none	9	0.874159	926	start	85.5072	100	82.6087	100
MAT_HMR_378635	Yes	HM_12077	NM_032704	tubulin alpha 6 (TUBA6)	"+1"	yes	HM_14174	50	11.1111	none	2	0.28918	53	none	MM_12082	NM_009448	yes	MM_24785	50	11.1111	none	2	0.28918	53	none	RM_12072	NM_001011995	yes	RM_14169	50	11.1111	none	2	0.28918	53	none	86	100	82	100
MAT_HMR_379972	Yes	HM_12123	NM_021070	latent transforming growth factor beta binding protein 3 (LTBP3)	"+1"	no	none	82	6.52347	none	8	0.790451	2354	internal	MM_12126	NM_008520	no	none	81	6.45933	none	8	0.797481	2300	internal	RM_12129	XM_341997	no	none	80	5.6899	none	7	0.762899	2666	internal	67.9012	98.7654	72.5	100
MAT_HMR_380021	Yes	HM_12143	NM_012268	phospholipase D family, member 3 (PLD3)	"+1"	yes	HM_14224	81	18.4932	none	10	0.932778	74	none	MM_12142	NM_011116	yes	MM_14228	81	16.5644	none	9	0.906414	233	none	RM_12146	NM_001012167	yes	RM_14230	81	16.5644	none	9	0.906414	233	none	67.9012	100	65.4321	100
MAT_HMR_380028	Yes	HM_12152	NM_000480	adenosine monophosphate deaminase (isoform E) (AMPD3)	"+1"	yes	HM_14261	66	8.49421	none	7	0.784742	68	none	MM_12153	NM_009667	yes	MM_14273	64	8.3442	none	8	0.925397	47	none	RM_12156	NM_031544	yes	RM_14277	64	7.98005	none	8	0.925397	155	none	79.6875	100	78.125	100
MAT_HMR_380033	Yes	HM_12157	NM_000480	adenosine monophosphate deaminase (isoform E) (AMPD3)	"+1"	yes	HM_14274	93	11.9691	none	9	0.756048	521	none	MM_12154	NM_009667	yes	MM_14272	92	11.9948	none	11	0.842358	494	none	RM_12155	NM_031544	yes	RM_14280	92	11.4713	none	11	0.842358	599	none	67.3913	100	66.3043	100
MAT_HMR_380065	Yes	HM_12167	NM_006608	putative homeodomain transcription factor 1 (PHTF1)	"-1"	yes	HM_14291	57	7.47051	none	9	1	207	none	MM_12172	NM_013629	yes	MM_14298	57	7.48031	none	9	0.998558	207	none	RM_12170	XM_342306	yes	RM_14289	57	7.47051	none	9	1	207	none	63.1579	100	61.4035	100
MAT_HMR_380066	Yes	HM_12169	NM_006608	putative homeodomain transcription factor 1 (PHTF1)	"+1"	yes	HM_14297	63	8.25688	none	6	0.685862	671	none	MM_12171	NM_013629	yes	MM_14296	63	8.26772	none	6	0.861081	671	none	RM_12168	XM_342306	yes	RM_14294	63	8.25688	none	7	0.756929	671	none	73.0159	100	71.4286	100
MAT_HMR_380073	Yes	HM_12173	NM_006622	polo-like kinase 2 (Drosophila) (PLK2)	"+1"	yes	HM_14305	76	11.0787	none	7	0.804985	977	none	MM_12177	NM_152804	yes	MM_14306	76	11.1274	none	6	0.765663	968	none	RM_12178	NM_031821	yes	RM_14304	76	11.1274	none	6	0.765663	968	none	72.3684	100	78.9474	100
MAT_HMR_380092	Yes	HM_12179	NM_032638	GATA binding protein 2 (GATA2)	"+1"	yes	HM_14307	60	12.474	none	4	0.915657	977	none	MM_12186	NM_008090	yes	MM_14311	60	12.474	none	4	0.915657	977	none	RM_12190	NM_033442	yes	RM_14310	60	12.474	none	4	0.915657	977	none	83.3333	100	80	100
MAT_HMR_380136	Yes	HM_12189	NM_032638	GATA binding protein 2 (GATA2)	"+1"	yes	HM_14317	73	15.1767	none	2	0.642125	755	none	MM_12185	NM_008090	yes	MM_14314	73	15.1767	none	2	0.642125	755	internal	RM_12188	NM_033442	yes	RM_14320	73	15.1767	none	2	0.642125	755	internal	69.863	100	72.6027	100
MAT_HMR_380153	Yes	HM_12193	NM_145257	chromosome 1 open reading frame 96 (C1orf96)	"+1"	yes	HM_14323	62	22.8782	none	6	0.625683	560	none	MM_12194	XM_134542	yes	MM_14324	62	24.5059	none	5	0.576468	506	none	RM_12192	XM_226575	yes	RM_14322	62	21.4533	none	5	0.576468	614	none	64.5161	100	61.2903	100
MAT_HMR_380174	Yes	HM_12207	NM_020832	zinc finger protein 687 (ZNF687)	"+1"	yes	HM_14326	58	4.68498	none	6	0.873727	863	none	MM_12205	NM_030074	yes	MM_14333	57	4.6042	none	6	0.873727	866	none	RM_12202	XM_227427	yes	RM_14329	57	4.61165	none	6	0.873727	863	none	80.7018	100	84.2105	100
MAT_HMR_380187	Yes	HM_12212	NM_005633	son of sevenless homolog 1 (Drosophila) (SOS1)	"+1"	yes	HM_14340	54	4.04798	none	1	0.145854	3671	none	MM_12211	NM_009231	yes	MM_14341	54	4.03889	none	1	0.145854	3680	none	RM_12215	XM_233820	yes	RM_14342	54	3.63147	none	1	0.145854	4130	none	74.0741	100	83.3333	100
MAT_HMR_380236	Yes	HM_12231	NM_014008	chromosome X open reading frame 37 (CXorf37)	"+1"	yes	HM_14354	63	10.0318	none	7	0.742619	332	none	MM_12230	NM_138603	yes	MM_14356	63	10.0318	none	6	0.708779	332	none	RM_12234	XM_228770	yes	RM_14355	63	10.0318	none	6	0.708779	332	none	68.254	100	69.8413	100
MAT_HMR_380244	Yes	HM_12233	NM_014008	chromosome X open reading frame 37 (CXorf37)	"+1"	no	none	51	8.12102	none	11	0.875563	1460	none	MM_12237	NM_138603	no	none	51	8.12102	none	10	0.831436	1460	none	RM_12232	XM_228770	no	none	51	8.12102	none	11	0.875563	1460	none	72.549	100	72.549	100
MAT_HMR_380289	Yes	HM_12256	NM_053053	SPT3-associated factor 42 (STAF42)	"+1"	yes	HM_14394	81	24.1071	none	8	0.932598	164	none	MM_12257	NM_030245	yes	MM_14396	81	24.1071	none	8	0.932598	164	none	RM_12255	XM_341150	yes	RM_14395	81	7.04961	none	8	0.932598	2603	none	72.8395	100	69.1358	100
MAT_HMR_380301	Yes	HM_12264	NM_018396	methyltransferase like 2 (METTL2)	"+1"	no	none	50	15.9236	none	7	0.900902	488	none	MM_12263	NM_172567	no	none	50	12.8205	none	7	0.943964	662	none	RM_12262	XM_343972	no	none	50	12.9534	none	7	0.943964	677	none	70	100	72	100
MAT_HMR_380302	Yes	HM_12268	NM_058222	tectorin beta (TECTB)	"+1"	no	none	50	15.1515	none	3	0.534522	683	none	MM_12270	NM_009348	no	none	50	15.1515	none	3	0.534522	683	none	RM_12269	XM_217644	no	none	50	15.1515	none	3	0.534522	683	none	74	100	80	100
MAT_HMR_380514	Yes	HM_12286	NM_018689	KIAA1199 (KIAA1199)	"+1"	yes	HM_14419	118	8.66373	none	10	0.937163	866	start	MM_12281	NM_030728	yes	MM_14426	118	8.66373	none	9	0.833326	866	start	RM_12291	XM_218855	yes	RM_14433	110	7.57054	none	8	0.779691	1139	start	66.1017	100	69.0909	100
MAT_HMR_380496	Yes	HM_12284	NM_018689	KIAA1199 (KIAA1199)	"+1"	no	none	53	3.89134	none	6	0.908222	1286	none	MM_12300	NM_030728	no	none	56	4.1116	none	8	0.870557	1286	none	RM_12303	XM_218855	no	none	56	3.85409	none	8	0.870557	1559	none	60.3774	100	62.2642	100
MAT_HMR_381170	Yes	HM_12302	NM_018689	KIAA1199 (KIAA1199)	"+1"	yes	HM_14423	69	5.06608	none	5	0.840719	2003	none	MM_12296	NM_030728	yes	MM_14428	69	5.06608	none	5	0.840719	2003	none	RM_12280	XM_218855	yes	RM_14431	69	4.7488	none	5	0.840719	2276	none	73.913	100	71.0145	100
MAT_HMR_381207	Yes	HM_12309	NM_018290	phosphoglucomutase 2 (PGM2)	"+1"	yes	HM_14436	65	10.6036	none	9	0.938382	971	none	MM_12305	NM_025700	yes	MM_14437	66	10.628	none	8	0.925958	986	none	RM_12307	XM_214047	yes	RM_14438	66	8.40764	none	8	0.925958	1478	none	64.6154	96.9231	61.5385	96.9231
MAT_HMR_381229	Yes	HM_12320	NM_080737	synaptotagmin-like 4 (granuphilin-a) (SYTL4)	"+1"	no	none	73	10.8631	none	8	0.70941	1289	internal	MM_12324	NM_013757	no	none	79	11.7211	none	9	0.728396	1277	internal	RM_12321	NM_080410	no	none	79	11.7385	none	9	0.728396	1274	internal	76.7123	100	75.3425	100
MAT_HMR_381450	Yes	HM_12339	NM_014739	BCL2-associated transcription factor 1 (BCLAF1)	"+1"	yes	HM_14456	144	15.6352	none	6	0.722411	578	internal	MM_12348	NM_153787	yes	MM_14459	142	15.4684	none	6	0.722411	572	internal	RM_12337	XM_214967	yes	RM_14458	144	15.6182	none	6	0.722411	578	internal	71.1268	100	69.4444	100
MAT_HMR_381326	Yes	HM_12334	NM_014739	BCL2-associated transcription factor 1 (BCLAF1)	"+1"	yes	HM_14454	72	7.81759	none	3	0.349971	2546	internal	MM_12342	NM_153787	yes	MM_14465	71	7.7342	none	3	0.349971	2540	internal	RM_12352	XM_214967	yes	RM_14450	71	7.70065	none	3	0.349971	2552	internal	88.7324	100	84.507	100
MAT_HMR_381543	Yes	HM_12345	NM_014739	BCL2-associated transcription factor 1 (BCLAF1)	"+1"	yes	HM_14455	108	11.7264	none	2	0.401279	212	none	MM_12340	NM_153787	yes	MM_14461	108	11.7647	none	2	0.401279	206	none	RM_12354	XM_214967	yes	RM_14462	108	11.7137	none	2	0.401279	212	none	87.963	100	83.3333	100
MAT_HMR_381711	Yes	HM_12373	NM_004177	syntaxin 3A (STX3A)	"+1"	yes	HM_14512	67	23.1034	none	10	0.817737	404	none	MM_12375	NM_011502	yes	MM_14510	67	24.8148	none	10	0.817737	350	none	RM_12374	NM_031124	yes	RM_14511	67	23.1034	none	10	0.817737	404	none	77.6119	100	73.1343	100
MAT_HMR_381713	Yes	HM_12376	NM_004263	sema domain, immunoglobulin domain (Ig), transmembrane domain (TM) and short cytoplasmic domain, (semaphorin) 4F (SEMA4F)	"+1"	yes	HM_14515	51	6.61479	none	3	0.37178	719	none	MM_12377	NM_011350	yes	MM_14519	51	6.55527	none	4	0.463408	737	none	RM_12379	NM_019272	yes	RM_14517	51	6.56371	none	4	0.463408	734	none	74.5098	100	68.6275	100
MAT_HMR_381716	Yes	HM_12382	NM_001956	endothelin 2 (EDN2)	"+1"	no	none	50	27.933	none	6	0.732442	59	none	MM_12383	NM_007902	no	none	50	31.0559	none	5	0.627505	50	none	RM_12381	NM_012549	no	none	50	28.2486	none	4	0.563898	53	none	66	100	64	100
MAT_HMR_381912	Yes	HM_12404	NM_138394	heterogeneous nuclear ribonucleoprotein L-like (HNRPLL)	"+1"	yes	HM_14556	89	16.3904	none	6	0.785471	743	none	MM_12397	NM_144802	yes	MM_14559	89	14.958	none	6	0.785471	899	none	RM_12390	XM_233805	yes	RM_14560	89	11.5435	none	6	0.785471	1427	none	84.2697	100	87.6404	100
MAT_HMR_381897	Yes	HM_12399	NM_138394	heterogeneous nuclear ribonucleoprotein L-like (HNRPLL)	"+1"	yes	HM_14555	104	19.1529	none	10	0.966443	398	none	MM_12406	NM_144802	yes	MM_14558	104	17.479	none	10	0.966443	554	none	RM_12401	XM_233805	yes	RM_14553	104	13.489	none	10	0.966443	1082	none	76.9231	100	77.8846	100
MAT_HMR_381972	Yes	HM_12408	NM_018136	asp (abnormal spindle)-like, microcephaly associated (Drosophila) (ASPM)	"+1"	no	none	61	1.75388	none	8	0.888564	416	none	MM_12410	NM_009791	no	none	58	1.85719	none	3	0.257793	392	none	RM_12409	XM_213891	no	none	59	1.88258	none	4	0.344039	392	none	62.069	100	62.7119	100
MAT_HMR_381973	Yes	HM_12411	NM_016540	G protein-coupled receptor 83 (GPR83)	"+1"	yes	HM_14582	67	15.8019	none	9	0.908556	611	none	MM_12414	NM_010287	yes	MM_14583	71	16.7453	none	9	0.767757	611	none	RM_12412	NM_080411	yes	RM_14587	71	16.7849	none	9	0.767757	608	none	77.6119	100	77.6119	100
MAT_HMR_381980	Yes	HM_12415	NM_016540	G protein-coupled receptor 83 (GPR83)	"-1"	no	none	80	18.8679	none	13	0.999386	408	none	MM_12416	NM_010287	no	none	80	18.8679	none	13	0.999743	408	none	RM_12413	NM_080411	no	none	80	18.9125	none	13	0.999743	405	none	60	100	62.5	100
MAT_HMR_382004	Yes	HM_12419	NM_015315	la related protein (LARP)	"+1"	yes	HM_14601	56	5.4902	none	3	0.767084	2012	none	MM_12417	XM_126172	yes	MM_14594	56	5.21901	none	3	0.767084	2174	none	RM_12428	XM_220446	yes	RM_14592	56	5.7377	none	3	0.767084	1883	none	71.4286	100	78.5714	100
MAT_HMR_382037	Yes	HM_12420	NM_015315	la related protein (LARP)	"+1"	yes	HM_14590	52	5.09804	yes, with no stop	1	0.116203	752	none	MM_12429	XM_126172	yes	MM_14603	52	4.84623	yes, with no stop	0	0	908	none	RM_12426	XM_220446	yes	RM_14599	52	5.32787	yes, with no stop	0	0	617	none	75	100	76.9231	100
MAT_HMR_382071	Yes	HM_12425	NM_015315	la related protein (LARP)	"+1"	yes	HM_14600	50	4.90196	none	4	0.92368	2354	none	MM_12424	XM_126172	yes	MM_14591	50	4.65983	none	4	0.92368	2516	none	RM_12422	XM_220446	yes	RM_14602	50	5.12295	none	4	0.92368	2225	none	92	100	88	100
MAT_HMR_382082	Yes	HM_12443	NM_003115	UDP-N-acteylglucosamine pyrophosphorylase 1 (UAP1)	"+1"	yes	HM_14615	51	10.0791	none	7	0.694623	614	none	MM_12442	NM_133806	yes	MM_14617	52	9.96169	none	7	0.694623	614	none	RM_12441	XM_222863	yes	RM_14619	52	9.35252	none	7	0.846253	713	none	74.5098	100	74.5098	100
MAT_HMR_382084	Yes	HM_12448	NM_032602	connexin 62 (CX62)	"+1"	yes	HM_14627	54	9.92647	none	6	0.851126	536	none	MM_12449	NM_010289	yes	MM_14623	60	11.8577	none	8	0.88178	536	none	RM_12450	XM_232859	yes	RM_14626	60	10.0503	none	8	0.88178	806	none	74.0741	100	72.2222	100
MAT_HMR_382118	Yes	HM_12460	NM_014810	centrosome-associated protein 350 (CAP350)	"+1"	yes	HM_14645	50	1.60359	none	4	0.838678	2033	none	MM_12459	XM_129509	yes	MM_14647	54	1.73021	none	4	0.804972	2021	none	RM_12455	XM_341136	yes	RM_14649	50	1.99203	none	3	0.534522	2069	none	70	100	78	100
MAT_HMR_382124	Yes	HM_12465	NM_030813	suppressor of potassium transport defect 3 (SKD3)	"+1"	yes	HM_14656	70	9.88701	none	10	0.941592	1913	none	MM_12466	NM_009191	yes	MM_14659	70	10.3245	none	9	0.937175	1823	none	RM_12467	NM_022947	yes	RM_14658	70	10.3245	none	9	0.937175	1823	none	65.7143	100	65.7143	100
MAT_HMR_382142	Yes	HM_12480	NM_138392	SH3KBP1 binding protein 1 (SHKBP1)	"+1"	yes	HM_14672	83	11.7232	none	15	0.999024	1124	start	MM_12476	NM_138676	yes	MM_14669	83	11.773	none	16	0.999137	1124	start	RM_12479	XM_214873	yes	RM_14673	83	11.773	none	16	0.999137	1124	start	74.6988	100	75.9036	100
MAT_HMR_382145	Yes	HM_12483	NM_019026	transmembrane and coiled-coil domains 4 (TMCC4)	"+1"	yes	HM_14681	79	41.7989	none	10	0.871378	329	none	MM_12481	NM_026881	yes	MM_14679	79	41.7989	none	10	0.871378	329	none	RM_12482	NM_001009631	yes	RM_14678	79	41.7989	none	10	0.871378	329	none	70.8861	100	74.6835	100
MAT_HMR_382147	Yes	HM_12485	NM_018425	phosphatidylinositol 4-kinase type II (PI4KII)	"+1"	no	none	58	12.0833	none	9	0.988096	464	none	MM_12487	NM_145501	no	none	58	12.0833	none	9	0.988096	464	none	RM_12488	NM_053735	no	none	58	12.1086	none	9	0.988096	461	none	75.8621	100	75.8621	100
MAT_HMR_382156	Yes	HM_12495	NM_006099	protein inhibitor of activated STAT, 3 (PIAS3)	"+1"	yes	HM_14690	52	8.3871	none	7	0.697085	1625	none	MM_12489	NM_146135	yes	MM_14692	52	8.3871	none	7	0.697085	1625	none	RM_12493	NM_031784	yes	RM_14694	52	8.26709	none	7	0.697085	1652	none	78.8462	100	73.0769	100
MAT_HMR_382159	Yes	HM_12496	NM_006219	phosphoinositide-3-kinase, catalytic, beta polypeptide (PIK3CB)	"+1"	no	none	56	5.22876	none	6	0.839884	80	none	MM_12498	NM_029094	no	none	56	5.25822	none	7	0.850345	62	none	RM_12497	NM_053481	no	none	56	5.22876	none	7	0.850345	80	none	80.3571	100	85.7143	100
MAT_HMR_382236	Yes	HM_12521	NM_052925	leukocyte receptor cluster (LRC) member 8 (LENG8)	"+1"	no	none	78	9.73783	none	4	0.454051	80	start	MM_12518	NM_172736	no	none	79	10.0509	none	4	0.454051	80	start	RM_12519	XM_341785	no	none	79	9.32704	none	4	0.454051	80	start	75.641	100	73.0769	100
MAT_HMR_382364	Yes	HM_12540	NM_014009	forkhead box P3 (FOXP3)	"+1"	yes	HM_14741	73	16.8981	none	6	0.953948	947	start	MM_12542	NM_054039	yes	MM_14740	73	16.9767	none	6	0.953948	947	start	RM_12543	XM_228771	yes	RM_14742	73	16.0088	none	6	0.953948	1025	start	67.1233	100	73.9726	100
MAT_HMR_382406	Yes	HM_12550	NM_014923	fibronectin type III domain containing 3A (FNDC3A)	"+1"	yes	HM_14760	59	5.19824	none	6	0.817896	14	none	MM_12552	NM_207636	yes	MM_14761	59	5.31532	none	7	0.923701	206	none	RM_12549	XM_224350	yes	RM_14758	59	4.5843	none	7	0.923701	470	none	71.1864	100	72.8814	100
MAT_HMR_382435	Yes	HM_12559	NM_004766	coatomer protein complex, subunit beta 2 (beta prime) (COPB2)	"+1"	yes	HM_14776	60	6.61521	none	9	0.91191	620	none	MM_12560	NM_015827	yes	MM_14769	60	6.62252	none	9	0.91191	620	none	RM_12564	NM_021765	yes	RM_14771	60	6.62252	none	8	0.896868	620	none	66.6667	100	61.6667	100
MAT_HMR_382440	Yes	HM_12561	NM_004766	coatomer protein complex, subunit beta 2 (beta prime) (COPB2)	"+1"	yes	HM_14770	65	7.16648	none	8	0.966289	2444	none	MM_12563	NM_015827	yes	MM_14772	62	6.84327	none	5	0.947718	2444	none	RM_12558	NM_021765	yes	RM_14774	64	7.06402	none	5	0.947718	2444	none	74.1935	100	68.75	100
MAT_HMR_382458	Yes	HM_12574	NM_003110	Sp2 transcription factor (SP2)	"+1"	yes	HM_14781	74	12.1911	none	5	0.842837	359	none	MM_12573	NM_030220	yes	MM_14777	73	12.0462	none	4	0.904919	359	none	RM_12572	XM_220916	yes	RM_14780	73	7.82422	none	5	0.842837	1340	none	65.7534	100	69.863	100
MAT_HMR_382473	Yes	HM_12582	NM_153350	F-box and leucine-rich repeat protein 16 (FBXL16)	"-1"	yes	HM_14782	73	15.2083	none	12	0.994652	1215	start	MM_12580	XM_128530	yes	MM_14783	73	15.2083	none	12	0.996893	1215	start	RM_12581	NM_001009504	yes	RM_14784	73	15.2083	none	12	0.996893	1215	start	68.4932	100	69.863	100
MAT_HMR_382490	Yes	HM_12593	NM_021932	likely ortholog of mouse synembryn (RIC8)	"+1"	yes	HM_14810	56	10.4089	none	8	0.903626	107	none	MM_12595	NM_053194	yes	MM_14816	56	10.5461	none	9	0.912573	107	none	RM_12594	XM_215118	yes	RM_14812	56	10.5461	none	9	0.912573	107	none	69.6429	100	66.0714	100
MAT_HMR_382494	Yes	HM_12601	NM_033285	tumor protein p53 inducible nuclear protein 1 (TP53INP1)	"+1"	yes	HM_14820	63	26.1411	none	5	0.579319	395	none	MM_12602	NM_021897	yes	MM_14818	62	25.8333	none	4	0.524008	395	none	RM_12603	NM_181084	yes	RM_14822	62	25.8333	none	5	0.593433	395	none	69.3548	100	66.129	100
MAT_HMR_382495	Yes	HM_12604	NM_006416	solute carrier family 35 (CMP-sialic acid transporter), member A1 (SLC35A1)	"-1"	yes	HM_14838	65	19.2308	none	8	0.991037	390	none	MM_12606	NM_011895	yes	MM_14840	65	19.2878	none	8	0.989173	390	none	RM_12605	XM_232884	yes	RM_14839	65	15.2225	none	8	0.989173	660	none	66.1538	100	61.5385	100
MAT_HMR_382496	Yes	HM_12609	NM_005687	phenylalanine-tRNA synthetase-like, beta subunit (FARSLB)	"+1"	no	none	50	8.47458	none	7	0.725664	407	none	MM_12608	NM_011811	no	none	50	8.47458	none	7	0.725664	407	none	RM_12607	NM_001004252	no	none	50	8.47458	none	7	0.725664	407	none	72	100	74	100
MAT_HMR_382547	Yes	HM_12616	NM_032526	5'-nucleotidase, cytosolic IA (NT5C1A)	"+1"	yes	HM_14848	75	20.3252	none	12	0.948862	524	none	MM_12617	XM_112246	yes	MM_14849	75	20.4918	none	12	0.948862	515	none	RM_12621	XM_233494	yes	RM_14847	75	20.6612	none	12	0.948862	515	none	80	100	76	100
MAT_HMR_382557	Yes	HM_12623	NM_014584	ERO1-like (S. cerevisiae) (ERO1L)	"+1"	yes	HM_14868	55	11.7271	none	7	0.932914	266	none	MM_12624	NM_015774	yes	MM_14874	54	11.6129	none	6	0.817709	266	none	RM_12622	NM_138528	yes	RM_14876	54	11.6129	none	6	0.812901	266	none	74.0741	100	64.8148	100
MAT_HMR_382564	Yes	HM_12637	NM_139168	splicing factor, arginine/serine-rich 12 (SFRS12)	"+1"	yes	HM_14904	89	17.4853	none	1	0.1678	554	none	MM_12639	NM_172592	yes	MM_14905	83	16.7677	none	0	0	563	none	RM_12638	NM_020092	yes	RM_14903	83	16.7677	none	0	0	563	none	73.494	100	71.0843	100
MAT_HMR_382566	Yes	HM_12642	NM_130767	cytosolic acetyl-CoA hydrolase (CACH-1)	"+1"	yes	HM_14908	62	11.1511	none	7	0.876107	494	none	MM_12643	NM_028790	yes	MM_14907	57	10.2334	none	5	0.511353	512	none	RM_12640	NM_130747	yes	RM_14906	57	10.2334	none	5	0.511353	512	none	64.9123	100	64.9123	100
MAT_HMR_382805	Yes	HM_12659	NM_194247	heterogeneous nuclear ribonucleoprotein A3 (HNRPA3)	"+1"	yes	HM_14925	97	25.5937	yes, with stop	0	0	746	start	MM_12660	NM_198090	yes	MM_14926	98	25.7895	none	0	0	746	start	RM_12658	NM_198132	yes	RM_14924	98	25.7895	none	0	0	746	start	83.5052	100	85.567	100
MAT_HMR_383083	Yes	HM_12673	NM_016262	tubulin, epsilon 1 (TUBE1)	"+1"	yes	HM_14930	55	11.5546	none	9	0.96959	932	none	MM_12674	NM_028006	yes	MM_14931	55	11.5546	none	10	0.988455	932	none	RM_12675	XM_342151	yes	RM_14932	55	10.8268	none	9	0.964767	1028	none	67.2727	100	65.4545	100
MAT_HMR_383088	Yes	HM_12683	NM_006660	ClpX caseinolytic protease X homolog (E. coli) (CLPX)	"+1"	yes	HM_14946	52	8.20189	none	6	0.67079	1304	none	MM_12681	NM_011802	yes	MM_14947	55	8.68878	none	8	0.910228	1307	none	RM_12682	NM_001007803	yes	RM_14945	57	8.99054	none	8	0.910228	1304	none	65.3846	100	75	100
MAT_HMR_383116	Yes	HM_12701	NM_020648	twisted gastrulation homolog 1 (Drosophila) (TWSG1)	"+1"	yes	HM_14969	72	32.1429	none	7	0.886746	440	none	MM_12702	NM_023053	yes	MM_14965	65	29.148	none	6	0.853634	458	none	RM_12703	XM_343637	yes	RM_14964	72	32.287	none	7	0.879724	437	none	63.0769	100	62.5	100
MAT_HMR_383121	Yes	HM_12708	NM_004582	Rab geranylgeranyltransferase, beta subunit (RABGGTB)	"+1"	yes	HM_14989	53	15.9639	none	10	0.913231	365	none	MM_12713	NM_011231	yes	MM_14988	53	15.5882	none	9	0.792906	389	none	RM_12710	NM_138708	yes	RM_14992	53	15.9639	none	9	0.792906	365	none	71.6981	100	71.6981	100
MAT_HMR_383124	Yes	HM_12709	NM_004582	Rab geranylgeranyltransferase, beta subunit (RABGGTB)	"+1"	no	none	51	15.3614	none	6	0.838296	815	none	MM_12711	NM_011231	no	none	51	15	none	6	0.701369	839	none	RM_12712	NM_138708	no	none	51	15.3614	none	6	0.701369	815	none	70.5882	100	66.6667	100
MAT_HMR_383127	Yes	HM_12726	NM_004712	hepatocyte growth factor-regulated tyrosine kinase substrate (HGS)	"+1"	yes	HM_15023	56	7.19794	none	4	0.774745	2165	none	MM_12725	NM_008244	yes	MM_15018	56	7.21649	none	3	0.729325	2159	none	RM_12724	NM_019387	yes	RM_15022	56	7.20721	none	4	0.774745	2162	none	71.4286	100	69.6429	100
MAT_HMR_383128	Yes	HM_12729	NM_018710	hypothetical protein DKFZp762O076 (DKFZp762O076)	"-1"	yes	HM_15027	57	22.093	none	10	0.991588	603	none	MM_12728	NM_028264	yes	MM_15026	57	22.093	none	8	0.991588	603	none	RM_12727	XM_342809	yes	RM_15024	57	22.093	none	8	0.991588	603	none	73.6842	100	78.9474	100
MAT_HMR_383129	Yes	HM_12730	NM_152434	CWF19-like 2, cell cycle control (S. pombe) (CWF19L2)	"+1"	yes	HM_15029	62	8.36707	none	8	0.903294	1427	none	MM_12731	NM_027545	yes	MM_15031	64	7.20721	none	9	0.919521	1868	none	RM_12733	XM_343131	yes	RM_15030	64	7.1991	none	9	0.919521	1871	none	62.9032	100	67.7419	100
MAT_HMR_383144	Yes	HM_12742	NM_053051	LYST-interacting protein LIP8 (LIP8)	"+1"	yes	HM_15037	55	6.08407	none	2	0.270435	2519	none	MM_12743	NM_172560	yes	MM_15036	53	7.99397	none	3	0.376845	1802	none	RM_12746	XM_220600	yes	RM_15039	57	6.30531	none	4	0.481411	2513	start	71.6981	100	70.9091	96.3636
MAT_HMR_383175	Yes	HM_12757	NM_003040	solute carrier family 4, anion exchanger, member 2 (erythrocyte membrane protein band 3-like 1) (SLC4A2)	"+1"	no	none	77	6.19968	none	14	0.99987	3407	none	MM_12761	NM_009207	no	none	82	6.62359	none	14	0.999895	3380	none	RM_12765	NM_017048	no	none	82	6.63968	none	14	0.999895	3371	none	72.7273	100	71.4286	100
MAT_HMR_383559	Yes	HM_12789	NM_005611	retinoblastoma-like 2 (p130) (RBL2)	"+1"	yes	HM_15082	51	4.47368	none	1	0.226229	497	none	MM_12788	NM_011250	yes	MM_15080	51	4.48944	none	0	0	488	none	RM_12787	NM_031094	yes	RM_15083	51	4.48944	none	0	0	488	none	64.7059	100	68.6275	100
MAT_HMR_384134	Yes	HM_12843	NM_018231	amino acid transporter (FLJ10815)	"+1"	no	none	108	23.3261	none	17	0.992659	53	none	MM_12847	NM_172758	no	none	108	23.2759	none	17	0.992404	53	none	RM_12844	NM_001003705	no	none	108	23.2759	none	17	0.992404	53	none	64.8148	100	65.7407	100
MAT_HMR_384393	Yes	HM_12873	NM_133368	KIAA1972 protein (KIAA1972)	"+1"	yes	HM_15159	55	9.53206	none	3	0.409064	143	none	MM_12871	NM_026274	yes	MM_15157	55	9.53206	none	3	0.409064	143	none	RM_12872	XM_214632	yes	RM_15158	55	9.06096	none	4	0.575539	143	none	78.1818	100	81.8182	100
MAT_HMR_384440	Yes	HM_12884	NM_003688	calcium/calmodulin-dependent serine protein kinase (MAGUK family) (CASK)	"+1"	yes	HM_15185	60	6.50759	none	9	0.912403	2585	none	MM_12899	NM_009806	yes	MM_15184	60	6.48649	none	9	0.912403	2594	none	RM_12883	NM_022184	yes	RM_15176	60	6.59341	none	9	0.912403	2549	none	86.6667	100	88.3333	100
MAT_HMR_384534	Yes	HM_12891	NM_003688	calcium/calmodulin-dependent serine protein kinase (MAGUK family) (CASK)	"+1"	yes	HM_15177	59	6.39913	none	8	0.951223	1868	none	MM_12896	NM_009806	yes	MM_15182	59	6.37838	none	8	0.951223	1868	none	RM_12893	NM_022184	yes	RM_15186	59	6.48352	none	8	0.951223	1832	none	84.7458	100	88.1356	100
MAT_HMR_384917	Yes	HM_12938	NM_025235	tankyrase, TRF1-interacting ankyrin-related ADP-ribose polymerase 2 (TNKS2)	"+1"	yes	HM_15269	75	6.42674	none	4	0.830472	2882	internal	MM_12943	XM_129246	yes	MM_15270	75	5.60538	none	4	0.830472	3395	internal	RM_12945	XM_220047	yes	RM_15268	75	5.40735	none	4	0.830472	3542	internal	76	100	81.3333	100
MAT_HMR_386032	Yes	HM_13001	NM_004205	ubiquitin specific protease 2 (USP2), transcript variant 1	"+1"	yes	HM_15309	62	10.231	none	5	0.825591	56	internal	MM_12994	NM_198092	yes	MM_15310	62	10.0977	none	5	0.588149	56	internal	RM_13012	NM_053774	yes	RM_15305	62	10.0162	none	5	0.588149	56	internal	74.1935	100	75.8065	100
MAT_HMR_386010	Yes	HM_12998	NM_004205	ubiquitin specific protease 2 (USP2), transcript variant 1	"+1"	no	none	56	9.24092	none	3	0.352693	605	start	MM_13000	NM_198092	no	none	57	9.28339	none	2	0.758107	626	start	RM_13011	NM_053774	no	none	56	9.04685	none	2	0.758107	644	start	66.0714	100	66.0714	100
MAT_HMR_386084	Yes	HM_13005	NM_004205	ubiquitin specific protease 2 (USP2), transcript variant 1	"+1"	yes	HM_15304	68	11.2211	none	5	0.872075	1613	none	MM_12996	NM_198092	yes	MM_15303	68	11.0749	none	6	0.946401	1637	none	RM_13003	NM_053774	yes	RM_15308	68	10.9855	none	6	0.946401	1652	none	76.4706	100	75	100
MAT_HMR_386221	Yes	HM_13029	NM_144711	kelch-like 23 (Drosophila) (KLHL23)	"+1"	yes	HM_15319	62	11.0912	none	6	0.966847	1223	none	MM_13025	NM_177784	yes	MM_15320	62	11.0912	none	6	0.966847	1223	none	RM_13031	XM_230006	yes	RM_15322	62	9.52381	none	6	0.966847	1499	none	74.1935	100	67.7419	100
MAT_HMR_386237	Yes	HM_13034	NM_002471	myosin, heavy polypeptide 6, cardiac muscle, alpha (cardiomyopathy, hypertrophic 1) (MYH6)	"+1"	yes	HM_15346	55	2.83505	none	6	0.635248	626	none	MM_13042	NM_010856	yes	MM_15341	53	2.73337	none	6	0.635248	632	none	RM_13038	NM_017239	yes	RM_15332	53	2.73337	none	6	0.635248	629	none	84.9057	100	79.2453	100
MAT_HMR_386312	Yes	HM_13051	NM_020925	KIAA1573 protein (KIAA1573)	"+1"	yes	HM_15359	67	6.84372	none	8	0.850004	2153	none	MM_13049	NM_198037	yes	MM_15356	71	5.50815	none	9	0.87084	3083	internal	RM_13048	XM_233227	yes	RM_15358	71	5.2476	none	9	0.87084	3509	internal	77.6119	100	74.6269	100
MAT_HMR_386327	Yes	HM_13054	NM_018265	chromosome 1 open reading frame 106 (C1orf106)	"+1"	yes	HM_15370	140	21.0843	none	7	0.677149	791	none	MM_13057	NM_028872	yes	MM_15363	134	20.1807	none	7	0.677149	809	none	RM_13058	XM_213984	yes	RM_15364	140	20.649	none	9	0.796428	833	none	70.1493	100	69.2857	100
MAT_HMR_386347	Yes	HM_13061	NM_018265	chromosome 1 open reading frame 106 (C1orf106)	"+1"	yes	HM_15369	104	15.6627	none	5	0.685828	23	internal	MM_13060	NM_028872	yes	MM_15372	104	15.6627	none	5	0.864131	23	internal	RM_13055	XM_213984	yes	RM_15367	104	15.3392	none	6	0.883948	65	internal	69.2308	100	67.3077	100
MAT_HMR_386412	Yes	HM_13069	NM_144579	sideroflexin 5 (SFXN5)	"+1"	yes	HM_15375	64	18.7683	none	10	0.992685	431	none	MM_13073	NM_178639	yes	MM_15374	64	18.6589	none	10	0.980933	437	none	RM_13072	NM_153298	yes	RM_15373	59	17.2012	none	9	0.954493	452	none	75	100	76.2712	100
MAT_HMR_386435	Yes	HM_13080	NM_005544	insulin receptor substrate 1 (IRS1)	"+1"	yes	HM_15377	141	11.3435	none	12	0.904005	23	start	MM_13075	NM_010570	yes	MM_15383	137	11.1201	none	11	0.883711	23	none	RM_13076	NM_012969	yes	RM_15376	137	11.0841	none	11	0.883711	23	none	72.2628	100	72.2628	100
MAT_HMR_386674	Yes	HM_13152	NM_006184	nucleobindin 1 (NUCB1)	"+1"	yes	HM_15458	55	11.9048	none	5	0.914447	518	none	MM_13148	NM_008749	yes	MM_15456	60	13.1579	none	4	0.899838	500	none	RM_13151	NM_053463	yes	RM_15459	60	13.0435	none	4	0.899838	500	none	67.2727	100	65.4545	100
MAT_HMR_386693	Yes	HM_13153	NM_145064	SH3 and cysteine rich domain 3 (STAC3)	"+1"	yes	HM_15465	90	24.6575	none	11	0.919453	668	start	MM_13164	NM_177707	yes	MM_15471	91	25.2078	none	11	0.919453	653	start	RM_13158	XM_343222	yes	RM_15468	91	25.4902	none	11	0.919453	656	start	83.3333	100	81.1111	100
MAT_HMR_386702	Yes	HM_13156	NM_145064	SH3 and cysteine rich domain 3 (STAC3)	"+1"	yes	HM_15464	60	16.4384	none	3	0.683712	146	none	MM_13155	NM_177707	yes	MM_15470	59	16.3435	none	3	0.683712	146	none	RM_13154	XM_343222	yes	RM_15463	59	16.5266	none	3	0.683712	146	none	77.9661	100	71.1864	100
MAT_HMR_386800	Yes	HM_13165	NM_145064	SH3 and cysteine rich domain 3 (STAC3)	"+1"	yes	HM_15469	57	15.6164	none	4	0.80365	383	none	MM_13167	NM_177707	yes	MM_15467	53	14.6814	none	4	0.565876	380	none	RM_13162	XM_343222	yes	RM_15466	54	15.1261	none	4	0.565876	380	none	81.1321	100	85.1852	100
MAT_HMR_386802	Yes	HM_13172	NM_005077	transducin-like enhancer of split 1 (E(sp1) homolog, Drosophila) (TLE1)	"+1"	yes	HM_15485	51	6.61479	none	7	0.909775	359	none	MM_13173	NM_011599	yes	MM_15487	51	6.61479	none	7	0.909775	359	none	RM_13174	XM_342851	yes	RM_15490	51	6.61479	none	7	0.909775	359	none	80.3922	100	80.3922	100
MAT_HMR_386866	Yes	HM_13179	NM_018489	ash1 (absent, small, or homeotic)-like (Drosophila) (ASH1L)	"+1"	yes	HM_15510	74	2.49158	none	8	0.88902	389	none	MM_13176	NM_138679	yes	MM_15509	73	2.95547	none	6	0.680012	386	internal	RM_13175	XM_227409	yes	RM_15513	73	2.49402	none	5	0.657643	386	internal	65.7534	100	63.0137	100
MAT_HMR_387133	Yes	HM_13185	NM_018489	ash1 (absent, small, or homeotic)-like (Drosophila) (ASH1L)	"+1"	yes	HM_15523	62	2.08754	none	4	0.943068	4202	start	MM_13177	NM_138679	yes	MM_15512	62	2.51012	none	4	0.943068	4196	start	RM_13195	XM_227409	yes	RM_15508	62	2.11821	none	4	0.943068	4196	start	77.4194	100	77.4194	100
MAT_HMR_387508	Yes	HM_13219	NM_000720	calcium channel, voltage-dependent, L type, alpha 1D subunit (CACNA1D)	"+1"	yes	HM_15539	98	4.49129	none	6	0.89157	5003	internal	MM_13241	NM_028981	yes	MM_15542	97	4.47623	none	6	0.89157	4964	internal	RM_13238	NM_017298	yes	RM_15548	97	4.40109	none	6	0.89157	5075	internal	87.6289	100	86.5979	100
MAT_HMR_387781	Yes	HM_13223	NM_000720	calcium channel, voltage-dependent, L type, alpha 1D subunit (CACNA1D)	"+1"	yes	HM_15536	51	2.33731	none	4	0.799439	965	none	MM_13253	NM_028981	yes	MM_15555	55	2.53807	none	5	0.915968	1031	start	RM_13250	NM_017298	yes	RM_15544	55	2.49546	none	5	0.915968	965	start	82.3529	100	78.4314	100
MAT_HMR_413776	Yes	HM_13363	NM_020836	brain-enriched guanylate kinase-associated protein (KIAA1446)	"+1"	yes	HM_15590	63	10.6061	none	3	0.461423	1538	none	MM_13365	XM_354696	yes	MM_15585	67	10.8065	none	4	0.613148	1604	internal	RM_13361	NM_024163	yes	RM_15588	62	10.1307	none	3	0.461423	1595	internal	61.9048	100	64.5161	100
MAT_HMR_413934	Yes	HM_13395	NM_001294	cleft lip and palate associated transmembrane protein 1 (CLPTM1)	"+1"	yes	HM_15624	74	11.0448	none	6	0.800525	83	start	MM_13396	NM_019649	yes	MM_15619	74	14.3411	none	6	0.800525	83	start	RM_13398	XM_214859	yes	RM_15620	74	11.1278	none	6	0.800525	83	start	75.6757	100	74.3243	100
MAT_HMR_413975	Yes	HM_13401	NM_019619	par-3 partitioning defective 3 homolog (C. elegans) (PARD3)	"+1"	yes	HM_15633	68	5.01105	none	6	0.874772	239	internal	MM_13400	NM_033620	yes	MM_15627	68	5.09745	none	6	0.874772	239	internal	RM_13402	NM_031235	yes	RM_15630	68	5.08221	none	6	0.874772	239	internal	60.2941	100	64.7059	100
MAT_HMR_414018	Yes	HM_13414	NM_016948	par-6 partitioning defective 6 homolog alpha (C.elegans) (PARD6A)	"+1"	yes	HM_15643	67	19.3084	none	6	0.825413	839	none	MM_13410	NM_019695	yes	MM_15642	67	19.3084	none	7	0.915579	839	none	RM_13415	NM_001003653	yes	RM_15638	67	19.3642	none	6	0.901163	836	none	71.6418	100	67.1642	100
MAT_HMR_414115	Yes	HM_13446	NM_022480	BTB/POZ KELCH domain protein (ENC2)	"+1"	yes	HM_15691	58	9.83051	none	7	0.87976	1595	none	MM_13438	NM_182782	yes	MM_15687	58	9.83051	none	7	0.875586	1595	none	RM_13444	XM_218809	yes	RM_15692	58	9.02022	none	7	0.875586	1754	none	74.1379	100	72.4138	100
MAT_HMR_414132	Yes	HM_13450	NM_017576	kinesin family member 27 (KIF27)	"+1"	yes	HM_15694	54	3.85164	none	7	0.649837	230	none	MM_13449	NM_175214	yes	MM_15695	59	4.22939	none	9	0.760539	230	none	RM_13448	NM_198050	yes	RM_15693	53	3.79928	none	9	0.760539	248	none	79.6296	100	64.1509	90.566
MAT_HMR_414211	Yes	HM_13480	NM_030809	chromosome 12 open reading frame 22 (C12orf22)	"+1"	yes	HM_15751	53	9.74265	none	6	0.939347	5	none	MM_13476	NM_153407	yes	MM_15750	53	9.90654	none	6	0.960374	5	none	RM_13473	XM_235661	yes	RM_15749	53	9.88806	none	6	0.960374	5	none	71.6981	100	67.9245	100
MAT_HMR_414272	Yes	HM_13486	NM_000941	P450 (cytochrome) oxidoreductase (POR)	"+1"	yes	HM_15756	65	9.54479	none	5	0.857101	1064	none	MM_13491	NM_008898	yes	MM_15757	65	9.5729	none	4	0.801056	1055	none	RM_13484	NM_031576	yes	RM_15755	65	9.5729	none	4	0.801056	1055	none	73.8462	100	70.7692	100
MAT_HMR_414286	Yes	HM_13501	NM_152653	ubiquitin-conjugating enzyme E2E 2 (UBC4/5 homolog, yeast) (UBE2E2)	"+1"	yes	HM_15767	128	63.3663	none	10	0.911315	26	none	MM_13509	NM_144839	yes	MM_15765	128	63.3663	none	10	0.911315	26	none	RM_13507	XM_341288	yes	RM_15766	128	33.1606	none	10	0.911315	26	none	78.9062	100	78.9062	100
MAT_HMR_414306	Yes	HM_13512	NM_002525	nardilysin (N-arginine dibasic convertase) (NRD1)	"+1"	yes	HM_15782	64	5.2459	none	7	0.870681	1109	none	MM_13511	NM_146150	yes	MM_15779	64	5.50775	none	7	0.870681	938	none	RM_13510	NM_012993	yes	RM_15789	64	5.50775	none	7	0.870681	938	none	71.875	100	73.4375	100
MAT_HMR_414307	Yes	HM_13515	NM_006209	ectonucleotide pyrophosphatase/phosphodiesterase 2 (autotaxin) (ENPP2)	"+1"	yes	HM_15831	54	5.8952	none	6	0.801301	1460	none	MM_13513	NM_015744	yes	MM_15832	54	6.25724	none	6	0.801301	1301	none	RM_13514	NM_057104	yes	RM_15830	54	6.09481	none	6	0.801301	1295	none	81.4815	100	79.6296	100
MAT_HMR_414319	Yes	HM_13522	NM_019088	hypothetical protein F23149_1 (PD2)	"+1"	yes	HM_15835	137	25.7519	yes, with stop	0	0	1184	none	MM_13517	NM_019458	yes	MM_15836	141	26.306	yes, with stop	0	0	1184	none	RM_13523	XM_341816	yes	RM_15834	141	26.306	yes, with stop	0	0	1184	none	61.3139	100	62.0438	100
MAT_HMR_414320	Yes	HM_13526	NM_006661	phosphodiesterase 10A (PDE10A)	"+1"	yes	HM_15840	51	6.53846	none	4	0.517821	1658	none	MM_13524	NM_011866	yes	MM_15838	51	6.53846	none	4	0.517821	1637	none	RM_13525	NM_022236	yes	RM_15839	51	6.41509	none	4	0.517821	1688	none	84.3137	100	76.4706	100
MAT_HMR_414605	Yes	HM_13566	NM_173475	hypothetical protein MGC48972 (MGC48972)	"+1"	yes	HM_15875	135	44.2623	none	6	0.802903	56	start	MM_13569	NM_173408	yes	MM_15871	135	44.2623	none	6	0.802903	56	start	RM_13571	XM_219389	yes	RM_15876	135	44.2623	none	6	0.802903	56	start	76.2963	100	72.5926	100
MAT_HMR_414680	Yes	HM_13574	NM_006101	kinetochore associated 2 (KNTC2)	"+1"	yes	HM_15879	50	7.77605	none	6	0.945098	191	none	MM_13575	NM_023294	yes	MM_15878	50	7.77605	none	6	0.945098	191	none	RM_13578	XM_217489	yes	RM_15882	50	6.49351	none	6	0.945098	572	none	86	100	84	100
MAT_HMR_414684	Yes	HM_13580	NM_022089	ATPase type 13A2 (ATP13A2)	"-1"	yes	HM_15893	53	4.48772	none	10	1	132	none	MM_13583	NM_029097	yes	MM_15884	53	4.52991	none	9	0.973205	132	none	RM_13579	XM_342962	yes	RM_15885	53	4.52991	none	11	0.934383	132	none	81.1321	100	81.1321	100
MAT_HMR_414687	Yes	HM_13584	NM_152996	ST6 (alpha-N-acetyl-neuraminyl-2,3-beta-galactosyl-1, 3)-N-acetylgalactosaminide alpha-2,6-sialyltransferase 3 (ST6GALNAC3)	"+1"	yes	HM_15901	56	18.3007	none	1	0.1678	716	none	MM_13585	NM_011372	yes	MM_15899	56	18.3007	none	1	0.1678	716	none	RM_13586	NM_019123	yes	RM_15900	56	18.3007	none	1	0.1678	716	none	69.6429	100	66.0714	100
MAT_HMR_414696	Yes	HM_13595	NM_024969	TGF-beta induced apotosis protein 2 (TAIP-2)	"+1"	yes	HM_15912	57	9.72696	none	5	0.858786	191	none	MM_13596	NM_153409	yes	MM_15911	57	9.72696	none	5	0.858786	191	none	RM_13594	XM_229993	yes	RM_15910	57	9.72696	none	5	0.858786	191	none	64.9123	100	64.9123	100
MAT_HMR_414706	Yes	HM_13601	NM_014079	Kruppel-like factor 15 (KLF15)	"+1"	no	none	97	23.2614	none	6	0.839599	392	internal	MM_13600	NM_023184	no	none	97	23.3173	none	8	0.890309	389	internal	RM_13602	NM_053536	no	none	97	23.3173	none	8	0.890309	389	internal	62.8866	100	64.9485	100
MAT_HMR_414715	Yes	HM_13611	NM_002499	neogenin homolog 1 (chicken) (NEO1)	"+1"	yes	HM_15931	51	3.48837	none	6	0.846457	1643	none	MM_13612	NM_008684	yes	MM_15927	51	3.41365	none	6	0.862064	1736	none	RM_13610	XM_343402	yes	RM_15928	51	3.49076	none	6	0.853512	1640	none	68.6275	100	64.7059	100
MAT_HMR_414716	Yes	HM_13614	NM_014044	unc-50 homolog (C. elegans) (UNC50)	"-1"	no	none	57	21.9231	none	4	0.994215	591	none	MM_13613	NM_026123	no	none	63	24.2308	none	7	0.999124	591	none	RM_13615	NM_138919	no	none	63	24.2308	none	7	0.998463	591	none	64.9123	100	63.1579	100
MAT_HMR_414829	Yes	HM_13633	NM_006372	synaptotagmin binding, cytoplasmic RNA interacting protein (SYNCRIP)	"+1"	yes	HM_15945	169	27.0833	yes, with stop	6	0.700766	1175	internal	MM_13627	NM_019796	yes	MM_15947	171	30.373	yes, with stop	6	0.650435	1175	internal	RM_13621	XM_343446	yes	RM_15948	169	27.0833	none	6	0.700766	1175	internal	87.574	100	91.716	100
MAT_HMR_414958	Yes	HM_13640	NM_006372	synaptotagmin binding, cytoplasmic RNA interacting protein (SYNCRIP)	"+1"	yes	HM_15943	61	9.77564	none	8	0.915305	614	none	MM_13641	NM_019796	yes	MM_15952	61	10.8348	none	8	0.915305	614	none	RM_13625	XM_343446	yes	RM_15942	61	9.77564	none	8	0.915305	614	none	85.2459	100	90.1639	100
MAT_HMR_415840	Yes	HM_13715	NM_152672	organic solute transporter alpha (OSTalpha)	"+1"	yes	HM_16000	58	17.0088	none	10	0.918352	620	none	MM_13717	NM_145932	yes	MM_15999	58	17.0088	none	9	0.885355	620	none	RM_13716	XM_221376	yes	RM_15998	61	17.8886	none	9	0.87124	611	none	63.7931	100	67.2414	100
MAT_HMR_415916	Yes	HM_13722	NM_003760	eukaryotic translation initiation factor 4 gamma, 3 (EIF4G3)	"+1"	yes	HM_16016	54	3.40479	none	6	0.86222	2552	none	MM_13726	NM_172703	yes	MM_16018	51	3.22989	none	5	0.579519	2591	none	RM_13723	XM_216563	yes	RM_16022	54	3.37922	none	6	0.86222	2588	none	84.3137	100	81.4815	100
MAT_HMR_416027	Yes	HM_13742	NM_020064	BarH-like 1 (Drosophila) (BARHL1)	"-1"	yes	HM_16031	96	29.2683	none	15	0.912984	696	none	MM_13743	NM_019446	yes	MM_16037	96	29.2683	none	15	0.898126	696	none	RM_13741	NM_057109	yes	RM_16033	96	29.2683	none	15	0.898126	696	none	79.1667	100	73.9583	100
MAT_HMR_416028	Yes	HM_13746	NM_138447	zinc finger protein 689 (ZNF689)	"+1"	no	none	156	31.1377	yes, with no stop	6	0.621655	1034	none	MM_13747	NM_175163	no	none	145	28.9421	yes, with stop	6	0.664383	1034	none	RM_13744	NM_173330	no	none	145	28.9421	none	5	0.545368	1034	none	76.5517	100	73.1034	100
MAT_HMR_416041	Yes	HM_13757	NM_153614	testis spermatogenesis apoptosis-related protein 6 (TSARG6)	"+1"	yes	HM_16067	62	19.5584	none	5	0.946589	758	none	MM_13759	NM_153527	yes	MM_16065	62	19.5584	none	6	0.955551	758	none	RM_13756	NM_001005885	yes	RM_16066	62	19.5584	none	5	0.946589	758	none	77.4194	100	79.0323	100
MAT_HMR_416043	Yes	HM_13761	NM_144604	hypothetical protein BC001584 (LOC124245)	"+1"	yes	HM_16077	124	12.9979	yes, with no stop	4	0.524562	1538	none	MM_13762	XM_488154	yes	MM_16076	124	11.9346	yes, with no stop	4	0.613106	1697	none	RM_13760	NM_201416	yes	RM_16075	124	12.7572	yes, with no stop	4	0.613106	1595	none	66.129	100	68.5484	100
MAT_HMR_416150	Yes	HM_13802	NM_014786	Rho guanine nucleotide exchange factor (GEF) 17 (ARHGEF17)	"+1"	no	none	101	4.89341	none	4	0.604935	635	none	MM_13805	XM_133692	no	none	99	4.87445	none	6	0.711774	554	none	RM_13798	XM_218963	no	none	99	4.78723	none	6	0.711774	635	none	68.6869	100	68.6869	100
MAT_HMR_416212	Yes	HM_13820	NM_005734	homeodomain interacting protein kinase 3 (HIPK3)	"+1"	yes	HM_16152	68	5.59211	none	6	0.852775	3206	start	MM_13825	NM_010434	yes	MM_16149	68	5.69992	none	6	0.852775	3137	internal	RM_13823	NM_031787	yes	RM_16147	68	5.7047	none	6	0.852775	3134	internal	82.3529	100	79.4118	100
MAT_HMR_416234	Yes	HM_13828	NM_005734	homeodomain interacting protein kinase 3 (HIPK3)	"-1"	no	none	66	5.42763	none	14	0.991521	3051	none	MM_13826	NM_010434	no	none	66	5.53227	none	9	0.851594	2982	none	RM_13818	NM_031787	no	none	66	5.53691	none	12	0.974028	2979	none	63.6364	100	69.697	100
MAT_HMR_416244	Yes	HM_13833	NM_173561	unc-5 homolog C (C. elegans)-like (UNC5CL)	"+1"	yes	HM_16170	80	15.4143	none	11	0.948688	1085	internal	MM_13835	NM_152823	yes	MM_16167	80	15.4143	none	12	0.97285	1085	internal	RM_13834	XM_236916	yes	RM_16165	80	13.7457	none	10	0.964034	1085	internal	71.25	100	72.5	100
MAT_HMR_416402	Yes	HM_13854	NM_001293	chloride channel, nucleotide-sensitive, 1A (CLNS1A)	"+1"	yes	HM_16175	94	39.4958	none	6	0.637756	248	internal	MM_13842	NM_023671	yes	MM_16176	93	38.4298	none	7	0.709737	263	internal	RM_13843	NM_031719	yes	RM_16174	93	38.4298	none	5	0.539663	263	internal	72.043	100	76.3441	100
MAT_HMR_416449	Yes	HM_13862	NM_021165	family with sequence similarity 5, member B (FAM5B)	"-1"	yes	HM_16181	54	6.88776	none	7	0.894589	54	none	MM_13857	NM_207583	yes	MM_16177	54	6.88776	none	8	0.918436	54	none	RM_13860	NM_173115	yes	RM_16178	54	6.88776	none	8	0.918436	54	none	68.5185	100	68.5185	100
MAT_HMR_416478	Yes	HM_13872	NM_002765	phosphoribosyl pyrophosphate synthetase 2 (PRPS2)	"+1"	yes	HM_16211	55	17.2414	none	8	0.872235	389	none	MM_13874	NM_026662	yes	MM_16209	55	17.2414	none	8	0.872235	389	none	RM_13873	NM_012634	yes	RM_16210	55	17.2414	none	8	0.872235	389	none	61.8182	100	60	100
MAT_HMR_416479	Yes	HM_13875	NM_006558	KH domain containing, RNA binding, signal transduction associated 3 (KHDRBS3)	"+1"	yes	HM_16226	81	23.3429	none	1	0.261784	797	internal	MM_13877	NM_010158	yes	MM_16228	81	23.3429	none	1	0.261784	797	internal	RM_13876	NM_022249	yes	RM_16227	81	23.3429	none	1	0.145854	797	internal	66.6667	100	66.6667	100
MAT_HMR_416603	Yes	HM_13905	NM_173847	sperm acrosome associated 3 (SPACA3)	"+1"	yes	HM_16264	70	32.4074	none	6	0.854857	299	none	MM_13907	XM_354632	yes	MM_16265	70	42.6829	none	6	0.560321	143	none	RM_13906	XM_213416	yes	RM_16266	70	42.6829	none	6	0.560321	143	none	62.8571	100	64.2857	100
MAT_HMR_416660	Yes	HM_13928	NM_174920	hypothetical protein LOC201191 (LOC201191)	"+1"	yes	HM_16312	60	13.4529	none	5	0.617682	32	none	MM_13932	NM_146025	yes	MM_16314	60	14.3541	none	5	0.617682	32	none	RM_13934	XM_220885	yes	RM_16313	60	14.7059	none	6	0.839814	32	none	78.3333	100	75	100
MAT_HMR_416860	Yes	HM_13952	NM_006181	netrin 2-like (chicken) (NTN2L)	"+1"	yes	HM_16322	75	12.9088	none	6	0.611678	419	start	MM_13947	NM_010947	yes	MM_16319	75	12.9088	none	5	0.545368	419	start	RM_13950	XM_343867	yes	RM_16317	75	12.9088	none	5	0.545368	419	start	65.3333	100	65.3333	100
MAT_HMR_416796	Yes	HM_13948	NM_006181	netrin 2-like (chicken) (NTN2L)	"-1"	yes	HM_16318	70	12.0482	none	22	0.793388	888	start	MM_13939	NM_010947	yes	MM_16323	63	10.8434	none	17	0.793388	888	start	RM_13937	XM_343867	yes	RM_16324	63	10.8434	none	17	0.793388	888	start	71.4286	100	68.254	100
MAT_HMR_416894	Yes	HM_13969	NM_002467	v-myc myelocytomatosis viral oncogene homolog (avian) (MYC)	"+1"	no	none	92	20.9091	none	10	0.970509	722	none	MM_13963	NM_010849	no	none	92	20.9091	none	8	0.906962	722	none	RM_13973	NM_012603	no	none	92	20.9091	none	8	0.906962	722	none	70.6522	100	66.3043	100
MAT_HMR_416927	Yes	HM_13970	NM_002467	v-myc myelocytomatosis viral oncogene homolog (avian) (MYC)	"+1"	yes	HM_16371	90	20.4545	none	6	0.85675	35	none	MM_13968	NM_010849	yes	MM_16373	90	20.4545	none	5	0.579319	35	none	RM_13964	NM_012603	yes	RM_16368	90	20.4545	none	5	0.579319	35	none	68.8889	98.8889	70	98.8889
MAT_HMR_417022	Yes	HM_13993	NM_003692	transmembrane protein with EGF-like and two follistatin-like domains 1 (TMEFF1)	"+1"	yes	HM_16413	61	16.0105	none	2	0.727311	776	none	MM_13991	NM_021436	yes	MM_16410	61	16.3539	none	2	0.727311	752	none	RM_13988	NM_023020	yes	RM_16409	61	16.3102	none	2	0.727311	755	none	80.3279	100	77.0492	100
MAT_HMR_417030	Yes	HM_13998	NM_173808	neuronal growth regulator 1 (NEGR1)	"+1"	yes	HM_16415	63	17.7465	none	8	0.943655	452	none	MM_14001	NM_177274	yes	MM_16416	63	19.0909	none	9	0.976392	434	none	RM_14000	NM_021682	yes	RM_16417	63	18.0516	none	8	0.943655	434	none	80.9524	100	79.3651	100
MAT_HMR_417038	Yes	HM_14008	NM_178014	tubulin, beta polypeptide (TUBB)	"+1"	yes	HM_16424	88	19.7753	none	7	0.987043	980	internal	MM_14005	NM_011655	yes	MM_16425	88	19.7753	none	7	0.987043	980	internal	RM_14002	NM_173102	yes	RM_16428	88	19.7753	none	7	0.987043	980	internal	81.8182	100	73.8636	100
MAT_HMR_417139	Yes	HM_14042	NM_006807	chromobox homolog 1 (HP1 beta homolog Drosophila ) (CBX1)	"+1"	yes	HM_16457	88	47.3118	none	7	0.954853	140	none	MM_14039	NM_007622	yes	MM_16456	88	47.3118	none	7	0.954853	140	none	RM_14043	XM_340885	yes	RM_16458	88	14.8398	none	7	0.954853	1361	none	85.2273	100	81.8182	100
MAT_HMR_417266	Yes	HM_14059	NM_006231	polymerase (DNA directed), epsilon (POLE)	"+1"	yes	HM_16467	68	2.97333	none	11	0.990889	6161	none	MM_14057	NM_011132	yes	MM_16462	68	2.97723	none	10	0.987659	6152	none	RM_14058	XM_222255	yes	RM_16459	68	2.97723	none	10	0.987659	6152	none	73.5294	100	76.4706	100
MAT_HMR_417185	Yes	HM_14046	NM_006231	polymerase (DNA directed), epsilon (POLE)	"+1"	yes	HM_16466	60	2.62352	none	10	0.972153	5099	internal	MM_14052	NM_011132	yes	MM_16461	60	2.62697	none	10	0.972153	5096	internal	RM_14056	XM_222255	yes	RM_16463	60	2.62697	none	10	0.972153	5096	internal	65	100	68.3333	100
MAT_HMR_420084	Yes	HM_14089	NM_004525	low density lipoprotein-related protein 2 (LRP2)	"+1"	no	none	57	1.22423	none	3	0.352693	13103	none	MM_14095	XM_130308	no	none	60	1.77567	none	3	0.488744	9263	none	RM_14101	NM_030827	no	none	60	1.28728	none	3	0.72664	13109	none	64.9123	100	61.4035	100
MAT_HMR_422517	Yes	HM_14133	NM_032870	chromosome 6 open reading frame 111 (C6orf111)	"+1"	yes	HM_16502	98	12.1588	none	3	0.550884	188	internal	MM_14116	XM_283936	yes	MM_16498	98	12.0245	none	3	0.550884	188	internal	RM_14117	XM_238393	yes	RM_16501	98	12.0393	none	3	0.550884	188	internal	87.7551	100	87.7551	100
MAT_HMR_422488	Yes	HM_14131	NM_032870	chromosome 6 open reading frame 111 (C6orf111)	"+1"	yes	HM_16492	95	11.7866	none	8	0.951202	1079	internal	MM_14120	XM_283936	yes	MM_16503	90	11.0429	none	8	0.897067	1052	none	RM_14118	XM_238393	yes	RM_16494	95	11.6708	none	8	0.951202	1079	internal	71.1111	90	86.3158	100
MAT_HMR_422553	Yes	HM_14135	NM_018127	elaC homolog 2 (E. coli) (ELAC2)	"+1"	yes	HM_16513	76	9.18984	none	9	0.996959	1112	none	MM_14136	NM_023479	yes	MM_16509	76	9.13462	none	8	0.992516	1100	none	RM_14134	NM_172326	yes	RM_16514	76	9.17874	none	8	0.99088	1109	none	64.4737	100	63.1579	100
MAT_HMR_422555	Yes	HM_14137	NM_003221	transcription factor AP-2 beta (activating enhancer binding protein 2 beta) (TFAP2B)	"+1"	no	none	76	16.8889	yes, with no stop	6	0.936772	23	internal	MM_14141	NM_009334	no	none	76	16.9265	none	6	0.936772	23	internal	RM_14142	XM_217356	no	none	76	16.7401	none	6	0.936772	56	internal	73.6842	100	73.6842	100
MAT_HMR_422622	Yes	HM_14157	NM_198511	LanC lantibiotic synthetase component C-like 3 (bacterial) (LANCL3)	"+1"	yes	HM_16537	181	46.5296	none	23	0.998507	35	none	MM_14155	NM_173414	yes	MM_16539	181	42.9929	none	24	0.998927	35	none	RM_14154	XM_228739	yes	RM_16540	181	42.9929	none	23	0.998709	35	none	71.2707	100	71.2707	100
MAT_HMR_422656	Yes	HM_14168	NM_020336	KIAA1219 protein (KIAA1219)	"+1"	yes	HM_16551	58	3.8796	none	6	0.875196	2894	none	MM_14165	XM_283803	yes	MM_16544	58	4.35435	none	6	0.875196	2402	none	RM_14164	XM_342562	yes	RM_16542	55	3.87051	none	6	0.875196	2678	none	87.931	100	81.8182	100
MAT_HMR_422674	Yes	HM_14188	NM_144665	sestrin 3 (SESN3)	"+1"	yes	HM_16568	57	11.5619	none	6	0.930792	1127	none	MM_14189	NM_030261	yes	MM_16569	57	11.5619	none	6	0.930792	1127	none	RM_14190	XM_235825	yes	RM_16570	57	11.5619	none	6	0.930792	1127	none	77.193	100	73.6842	100
MAT_HMR_422683	Yes	HM_14191	NM_004498	one cut domain, family member 1 (ONECUT1)	"+1"	yes	HM_16585	85	18.2403	none	9	0.984716	845	start	MM_14195	NM_008262	yes	MM_16591	85	18.2403	none	9	0.984716	845	start	RM_14199	NM_022671	yes	RM_16596	85	18.2403	none	9	0.984716	845	start	88.2353	100	87.0588	100
MAT_HMR_422688	Yes	HM_14192	NM_004498	one cut domain, family member 1 (ONECUT1)	"+1"	yes	HM_16598	69	14.8069	none	4	0.449257	53	none	MM_14194	NM_008262	yes	MM_16592	69	14.8069	none	4	0.449257	53	none	RM_14198	NM_022671	yes	RM_16587	69	14.8069	none	4	0.449257	53	none	85.5072	100	81.1594	100
MAT_HMR_422693	Yes	HM_14197	NM_004498	one cut domain, family member 1 (ONECUT1)	"+1"	yes	HM_16597	56	12.0172	none	4	0.92368	599	none	MM_14193	NM_008262	yes	MM_16586	56	12.0172	none	4	0.92368	599	none	RM_14196	NM_022671	yes	RM_16594	56	12.0172	none	4	0.92368	599	none	76.7857	100	75	100
MAT_HMR_422749	Yes	HM_14212	NM_018245	oxoglutarate dehydrogenase-like (OGDHL)	"+1"	no	none	69	6.82493	none	6	0.651899	2156	internal	MM_14214	XM_138959	no	none	69	6.82493	none	6	0.651899	2156	internal	RM_14213	XM_214261	no	none	69	6.28988	none	6	0.651899	2414	internal	73.913	100	72.4638	100
MAT_HMR_422718	Yes	HM_14208	NM_018245	oxoglutarate dehydrogenase-like (OGDHL)	"+1"	yes	HM_16605	68	6.72601	none	12	0.878936	485	none	MM_14207	XM_138959	yes	MM_16603	68	6.72601	none	12	0.878936	485	none	RM_14204	XM_214261	yes	RM_16608	68	6.19872	none	12	0.878936	743	none	60.2941	100	66.1765	100
MAT_HMR_422751	Yes	HM_14218	NM_003052	solute carrier family 34 (sodium phosphate), member 1 (SLC34A1)	"+1"	yes	HM_16622	62	9.6875	none	13	0.984195	668	none	MM_14219	NM_011392	yes	MM_16626	62	9.71787	none	14	0.996275	668	none	RM_14221	NM_013030	yes	RM_16627	62	9.71787	none	14	0.996275	668	none	70.9677	100	80.6452	100
MAT_HMR_422758	Yes	HM_14220	NM_003052	solute carrier family 34 (sodium phosphate), member 1 (SLC34A1)	"-1"	yes	HM_16625	102	15.9375	none	15	1	1005	internal	MM_14223	NM_011392	yes	MM_16623	102	15.9875	none	17	1	999	internal	RM_14222	NM_013030	yes	RM_16624	102	15.9875	none	16	1	999	internal	60.7843	100	68.6275	100
MAT_HMR_423186	Yes	HM_14246	NM_004087	discs, large homolog 1 (Drosophila) (DLG1)	"+1"	no	none	65	7.01187	none	10	0.927067	641	none	MM_14230	NM_007862	no	none	60	6.46552	none	10	0.927067	635	none	RM_14241	NM_012788	no	none	60	6.57895	none	10	0.927067	635	none	80	96.6667	78.3333	96.6667
MAT_HMR_423616	Yes	HM_14292	NM_014408	trafficking protein particle complex 3 (TRAPPC3)	"+1"	yes	HM_16668	91	50.2762	none	16	0.994655	191	none	MM_14290	NM_013718	yes	MM_16667	91	50.2762	none	16	0.994655	191	none	RM_14295	NM_001008376	yes	RM_16670	91	50.2762	none	16	0.994655	191	none	75.8242	100	79.1209	100
MAT_HMR_423620	Yes	HM_14299	NM_014517	upstream binding protein 1 (LBP-1a) (UBP1)	"+1"	yes	HM_16674	106	19.5933	none	5	0.80092	503	internal	MM_14303	NM_013699	yes	MM_16676	117	23.1683	none	5	0.80092	503	internal	RM_14296	XM_238562	yes	RM_16678	106	16.358	none	5	0.80092	824	internal	70.7547	100	77.3585	100
MAT_HMR_423660	Yes	HM_14314	NM_004409	dystrophia myotonica-protein kinase (DMPK)	"+1"	yes	HM_16688	79	12.5397	none	13	0.963138	1652	none	MM_14316	NM_032418	yes	MM_16684	79	12.5	none	10	0.921447	1658	none	RM_14315	XM_218411	yes	RM_16689	79	13.0363	none	10	0.921447	1580	none	81.0127	100	81.0127	100
MAT_HMR_423665	Yes	HM_14322	NM_178011	leucine rich repeat transmembrane neuronal 3 (LRRTM3)	"+1"	yes	HM_16708	61	10.4811	none	10	0.986736	788	none	MM_14324	NM_178678	yes	MM_16710	61	10.4631	none	10	0.986736	788	none	RM_14323	XM_228137	yes	RM_16711	61	11.8447	none	10	0.986736	788	none	75.4098	100	81.9672	100
MAT_HMR_423867	Yes	HM_14353	NM_021120	discs, large homolog 3 (neuroendocrine-dlg, Drosophila) (DLG3)	"+1"	no	none	55	6.72372	none	6	0.663695	1997	none	MM_14357	NM_016747	no	none	52	6.11765	none	5	0.619477	2102	none	RM_14352	NM_031639	no	none	52	6.11765	none	5	0.619477	2102	none	80.7692	100	75	100
MAT_HMR_423889	Yes	HM_14360	NM_015701	chromosome 2 open reading frame 30 (C2orf30)	"+1"	yes	HM_16747	56	11.5702	none	3	0.339158	263	none	MM_14358	NM_025745	yes	MM_16749	56	11.5702	none	3	0.339158	263	none	RM_14359	XM_214121	yes	RM_16746	56	11.5942	none	3	0.339158	263	none	75	100	78.5714	100
MAT_HMR_423891	Yes	HM_14365	NM_022827	spermatogenesis associated 20 (SPATA20)	"+1"	yes	HM_16755	60	7.47198	none	6	0.615297	983	none	MM_14364	NM_144827	yes	MM_16754	56	7.07965	none	5	0.523683	947	none	RM_14366	NM_199402	yes	RM_16753	56	7.08861	none	5	0.523683	944	none	73.2143	100	71.4286	100
MAT_HMR_424694	Yes	HM_14420	NM_030627	cytoplasmic polyadenylation element binding protein 4 (CPEB4)	"+1"	yes	HM_16791	54	7.39726	none	2	0.642125	1979	none	MM_14406	NM_026252	yes	MM_16792	54	7.39726	none	2	0.642125	1979	none	RM_14417	XM_220269	yes	RM_16793	54	7.39726	none	2	0.642125	1979	none	90.7407	100	88.8889	100
MAT_HMR_424169	Yes	HM_14402	NM_030627	cytoplasmic polyadenylation element binding protein 4 (CPEB4)	"+1"	yes	HM_16787	137	18.7671	none	5	0.866956	551	none	MM_14396	NM_026252	yes	MM_16790	137	18.7671	none	5	0.866956	551	internal	RM_14411	XM_220269	yes	RM_16794	137	18.7671	none	5	0.866956	551	internal	75.9124	100	78.8321	100
MAT_HMR_424512	Yes	HM_14414	NM_030627	cytoplasmic polyadenylation element binding protein 4 (CPEB4)	"+1"	yes	HM_16788	52	7.12329	none	7	0.89971	1550	none	MM_14403	NM_026252	yes	MM_16795	52	7.12329	none	7	0.89971	1550	none	RM_14413	XM_220269	yes	RM_16785	52	7.12329	none	7	0.89971	1550	none	76.9231	100	73.0769	100
MAT_HMR_444525	Yes	HM_14456	NM_002332	low density lipoprotein-related protein 1 (alpha-2-macroglobulin receptor) (LRP1)	"+1"	yes	HM_16821	172	3.78438	none	5	0.853167	9836	internal	MM_14499	NM_008512	yes	MM_16837	172	3.78355	none	5	0.853167	9839	internal	RM_14542	XM_243524	yes	RM_16850	172	3.78355	none	5	0.853167	9839	internal	70.9302	100	71.5116	100
MAT_HMR_594711	Yes	HM_14539	NM_002332	low density lipoprotein-related protein 1 (alpha-2-macroglobulin receptor) (LRP1)	"+1"	yes	HM_16819	152	3.34433	none	2	0.222173	8156	internal	MM_14449	NM_008512	yes	MM_16816	152	3.3436	none	2	0.60839	8159	internal	RM_14612	XM_243524	yes	RM_16835	145	3.18962	none	2	0.126404	8180	none	69.7368	100	75.8621	100
MAT_HMR_491441	Yes	HM_14482	NM_002332	low density lipoprotein-related protein 1 (alpha-2-macroglobulin receptor) (LRP1)	"+1"	yes	HM_16813	168	3.69637	yes, with no stop	5	0.914447	12518	internal	MM_14445	NM_008512	yes	MM_16832	168	3.69556	none	5	0.914447	12521	internal	RM_14464	XM_243524	yes	RM_16822	168	3.69556	yes, with stop	5	0.914447	12521	internal	70.2381	100	70.8333	100
MAT_HMR_626031	Yes	HM_14554	NM_002332	low density lipoprotein-related protein 1 (alpha-2-macroglobulin receptor) (LRP1)	"+1"	no	none	76	1.67217	none	5	0.517873	1427	internal	MM_14490	NM_008512	no	none	72	1.58381	none	5	0.517873	1442	none	RM_14618	XM_243524	no	none	76	1.6718	none	5	0.517873	1430	internal	69.4444	100	75	100
MAT_HMR_717246	Yes	HM_14611	NM_002332	low density lipoprotein-related protein 1 (alpha-2-macroglobulin receptor) (LRP1)	"+1"	yes	HM_16823	57	1.25413	none	11	0.97329	12095	internal	MM_14506	NM_008512	yes	MM_16820	57	1.25385	none	11	0.97329	12098	internal	RM_14510	XM_243524	yes	RM_16824	57	1.25385	none	12	0.976393	12098	internal	73.6842	100	70.1754	100
MAT_HMR_770995	Yes	HM_14629	NM_002332	low density lipoprotein-related protein 1 (alpha-2-macroglobulin receptor) (LRP1)	"+1"	yes	HM_16814	66	1.45215	none	3	0.547769	11363	none	MM_14475	NM_008512	yes	MM_16828	66	1.45183	none	3	0.547769	11366	none	RM_14583	XM_243524	yes	RM_16852	66	1.45183	none	3	0.547769	11366	none	69.697	100	75.7576	100
MAT_HMR_873196	Yes	HM_14688	NM_003722	tumor protein p73-like (TP73L)	"+1"	yes	HM_16880	56	8.2232	none	3	0.385556	992	start	MM_14689	NM_011641	yes	MM_16887	56	9.54003	none	3	0.385556	710	start	RM_14690	NM_019221	yes	RM_16879	56	8.2232	none	3	0.385556	992	start	80.3571	100	75	100
MAT_HMR_873203	Yes	HM_14695	NM_018969	G-protein coupled receptor 173 (GPR173)	"+1"	no	none	67	17.9144	none	9	0.893696	203	none	MM_14696	NM_027543	no	none	67	17.9144	none	9	0.893696	203	none	RM_14691	NM_022255	no	none	67	17.9144	none	9	0.893696	203	none	91.0448	100	89.5522	100
MAT_HMR_873208	Yes	HM_14698	NM_018969	G-protein coupled receptor 173 (GPR173)	"+1"	yes	HM_16905	79	21.123	none	9	0.876358	698	none	MM_14692	NM_027543	yes	MM_16907	79	21.123	none	9	0.876358	698	none	RM_14697	NM_022255	yes	RM_16904	79	21.123	none	9	0.876358	698	none	84.8101	100	86.0759	100
MAT_HMR_873221	Yes	HM_14703	NM_002523	neuronal pentraxin II (NPTX2)	"+1"	yes	HM_16925	58	13.4259	none	6	0.769915	668	none	MM_14709	NM_016789	yes	MM_16923	58	13.4884	none	6	0.769915	662	none	RM_14705	XM_221901	yes	RM_16924	58	6.74419	none	6	0.769915	1952	none	67.2414	100	72.4138	100
MAT_HMR_873232	Yes	HM_14706	NM_002523	neuronal pentraxin II (NPTX2)	"+1"	no	none	51	11.8056	none	5	0.60441	452	none	MM_14711	NM_016789	no	none	54	12.5581	none	6	0.693904	437	none	RM_14704	XM_221901	no	none	51	5.93023	none	5	0.60441	1736	none	72.549	100	76.4706	100
MAT_HMR_873244	Yes	HM_14712	NM_177402	synaptotagmin II (SYT2)	"+1"	yes	HM_16929	51	12.1429	none	4	0.896361	446	none	MM_14714	NM_009307	yes	MM_16930	51	12.0567	none	4	0.896361	455	none	RM_14713	NM_012665	yes	RM_16931	51	12.0567	none	4	0.896361	455	none	62.7451	100	64.7059	100
MAT_HMR_873245	Yes	HM_14716	NM_022464	endoplasmic reticulum chaperone SIL1, homolog of yeast (SIL1)	"+1"	yes	HM_16941	63	13.6364	none	8	0.954803	734	none	MM_14717	NM_030749	yes	MM_16938	63	13.5193	none	7	0.862066	746	none	RM_14715	NM_199376	yes	RM_16937	63	13.5193	none	7	0.862066	746	none	80.9524	100	71.4286	100
MAT_HMR_873249	Yes	HM_14720	NM_021005	nuclear receptor subfamily 2, group F, member 2 (NR2F2)	"+1"	yes	HM_16966	62	14.9398	none	10	0.971927	767	none	MM_14722	NM_009697	yes	MM_16961	62	14.9398	none	10	0.971927	767	none	RM_14721	NM_080778	yes	RM_16962	62	14.9398	none	10	0.971927	767	none	79.0323	100	79.0323	100
MAT_HMR_873250	Yes	HM_14724	NM_030759	nuclear receptor binding factor 2 (NRBF2)	"+1"	yes	HM_16970	75	26.0417	none	2	0.385657	278	none	MM_14723	XM_484426	yes	MM_16971	75	21.5517	none	2	0.385657	458	start	RM_14726	NM_022186	yes	RM_16969	75	26.0417	none	2	0.385657	278	start	66.6667	100	65.3333	100
MAT_HMR_873258	Yes	HM_14728	NM_182577	chromosome 19 open reading frame 19 (C19orf19)	"+1"	no	none	71	24.4828	none	7	0.849675	146	none	MM_14732	XM_356476	no	none	78	30.4688	none	7	0.926855	59	start	RM_14730	XM_234905	no	none	78	28.0576	none	7	0.910116	125	start	60.5634	100	60.5634	100
MAT_HMR_873281	Yes	HM_14743	NM_002335	low density lipoprotein receptor-related protein 5 (LRP5)	"+1"	no	none	58	3.58911	none	4	0.776561	2702	start	MM_14747	NM_008513	no	none	58	3.59133	none	4	0.776561	2699	start	RM_14752	XM_215187	no	none	58	3.58911	none	4	0.776561	2702	start	79.3103	100	77.5862	100
MAT_HMR_873321	Yes	HM_14757	NM_004411	dynein, cytoplasmic, intermediate polypeptide 1 (DNCI1)	"+1"	yes	HM_16991	50	7.73994	none	6	0.923774	1592	none	MM_14756	NM_010063	yes	MM_16989	50	7.94913	none	6	0.923774	1541	none	RM_14759	NM_019234	yes	RM_16987	50	7.76398	none	6	0.923774	1586	none	86	100	88	100
MAT_HMR_873765	Yes	HM_14787	NM_006743	RNA binding motif (RNP1, RRM) protein 3 (RBM3), transcript variant 1	"+1"	yes	HM_17029	85	53.7975	none	2	0.178343	218	none	MM_14789	NM_016809	yes	MM_17031	87	56.129	none	3	0.298185	203	none	RM_14788	XM_343773	yes	RM_17030	89	56.6879	none	3	0.298185	203	none	64.7059	100	71.7647	100
MAT_HMR_873768	Yes	HM_14796	NM_177417	kinesin light chain 2-like (KLC2L), transcript variant 1	"+1"	yes	HM_17040	137	26.3969	yes, with stop	18	0.995511	710	none	MM_14795	NM_146182	yes	MM_17042	143	28.0943	yes, with stop	19	0.996032	650	none	RM_14794	NM_138520	yes	RM_17041	143	28.2609	yes, with stop	20	0.993069	650	internal	72.2628	100	70.073	100
MAT_HMR_873846	Yes	HM_14834	NM_006901	myosin IXA (MYO9A)	"+1"	yes	HM_17076	53	2.07925	none	2	0.245108	5897	none	MM_14838	XM_356161	yes	MM_17069	53	2.02677	none	4	0.788721	6119	none	RM_14843	NM_134335	yes	RM_17071	53	2.01751	none	4	0.788721	6101	none	83.0189	100	79.2453	100
MAT_HMR_873925	Yes	HM_14844	NM_006901	myosin IXA (MYO9A)	"+1"	yes	HM_17072	69	2.70694	none	6	0.863462	2363	internal	MM_14840	XM_356161	yes	MM_17075	72	2.75335	none	7	0.880481	2363	none	RM_14841	NM_134335	yes	RM_17070	72	2.74077	none	7	0.880481	2363	none	75.3623	100	78.2609	100
MAT_HMR_873962	Yes	HM_14849	NM_018374	hypothetical protein FLJ11273 (FLJ11273)	"+1"	yes	HM_17095	53	19.2727	none	7	0.922593	83	none	MM_14848	NM_027992	yes	MM_17094	53	19.2029	none	7	0.857047	86	none	RM_14847	NM_001004267	yes	RM_17093	53	19.2029	none	8	0.89185	86	none	75.4717	100	67.9245	100
MAT_HMR_874024	Yes	HM_14866	NM_014352	POU domain, class 2, transcription factor 3 (POU2F3)	"-1"	yes	HM_17135	121	27.6888	none	17	1	186	internal	MM_14868	NM_011139	yes	MM_17131	113	27.9703	none	16	1	186	internal	RM_14865	XM_343378	yes	RM_17137	113	21.7308	none	17	1	453	internal	67.2566	99.115	65.4867	99.115
MAT_HMR_874028	Yes	HM_14870	NM_153214	hypothetical protein FLJ37440 (FLJ37440)	"-1"	yes	HM_17169	89	20.2273	none	23	0.910538	417	internal	MM_14874	NM_024237	yes	MM_17168	87	19.7727	none	20	0.798945	417	internal	RM_14869	XM_215832	yes	RM_17167	87	8.76133	none	19	0.490386	1824	internal	66.6667	100	70.1149	100
MAT_HMR_874298	Yes	HM_14904	NM_012290	tousled-like kinase 1 (TLK1)	"+1"	no	none	54	7.04042	none	5	0.513255	149	internal	MM_14902	NM_172664	no	none	51	7.09318	none	4	0.430139	5	none	RM_14903	XM_242032	no	none	51	6.64928	none	4	0.430139	149	none	72.549	100	74.5098	100
MAT_HMR_874348	Yes	HM_14919	NM_020123	SM-11044 binding protein (SMBP)	"+1"	yes	HM_17251	53	8.98305	none	4	0.752152	1292	none	MM_14922	NM_133352	yes	MM_17253	53	9.01361	none	4	0.752152	1286	none	RM_14920	XM_220013	yes	RM_17248	53	9.01361	none	4	0.752152	1286	none	81.1321	100	84.9057	100
MAT_HMR_874352	Yes	HM_14925	NM_145204	SUMO/sentrin specific protease family member 8 (SENP8)	"+1"	yes	HM_17270	71	33.3333	none	13	0.979706	50	none	MM_14924	NM_027838	yes	MM_17268	71	31.982	none	12	0.973772	50	none	RM_14926	NM_001012355	yes	RM_17269	71	32.5688	none	12	0.973772	50	none	71.831	100	69.0141	100
MAT_HMR_874354	Yes	HM_14938	NM_005147	DnaJ (Hsp40) homolog, subfamily A, member 3 (DNAJA3)	"+1"	yes	HM_17300	60	12.474	none	1	0.116203	464	none	MM_14939	NM_023646	yes	MM_17298	61	12.6819	none	2	0.264504	461	none	RM_14936	XM_340755	yes	RM_17299	61	12.6819	none	2	0.264504	461	none	70	100	66.6667	100
MAT_HMR_874794	Yes	HM_14974	NM_005881	branched chain ketoacid dehydrogenase kinase (BCKDK)	"+1"	yes	HM_17319	70	16.9492	none	10	0.941439	632	none	MM_14976	NM_009739	yes	MM_17320	70	16.9492	none	11	0.948244	632	none	RM_14975	NM_019244	yes	RM_17321	70	16.9492	none	12	0.951626	632	none	72.8571	100	71.4286	100
MAT_HMR_874801	Yes	HM_14987	NM_020395	PHD finger protein 22 (PHF22)	"+1"	yes	HM_17337	56	12.095	none	8	0.860123	107	none	MM_14986	NM_027927	yes	MM_17339	56	12.1212	none	7	0.8818	107	none	RM_14988	NM_001007640	yes	RM_17338	56	12.1212	none	7	0.691887	107	none	67.8571	100	60.7143	100
MAT_HMR_874803	Yes	HM_14992	NM_016231	nemo like kinase (NLK)	"+1"	yes	HM_17353	68	13.1783	none	0	0	14	start	MM_14990	NM_008702	yes	MM_17340	68	13.1783	none	0	0	14	start	RM_14993	XM_344122	yes	RM_17355	67	13.5903	none	0	0	50	start	79.4118	100	85.0746	100
MAT_HMR_874833	Yes	HM_15000	NM_015938	NMD3 homolog (S. cerevisiae) (NMD3)	"+1"	yes	HM_17357	68	13.4921	none	9	0.839923	1301	none	MM_14999	NM_133787	yes	MM_17356	67	13.2937	none	9	0.839923	1301	none	RM_15003	XM_227253	yes	RM_17358	67	14.3469	none	10	0.885019	1190	none	91.0448	100	89.5522	100
MAT_HMR_874846	Yes	HM_15009	NM_003752	eukaryotic translation initiation factor 3, subunit 8, 110kDa (EIF3S8)	"+1"	yes	HM_17368	117	12.8009	none	10	0.983401	647	internal	MM_15016	NM_146200	yes	MM_17369	115	12.6096	none	10	0.983401	647	internal	RM_15024	XM_215080	yes	RM_17373	115	11.2305	none	9	0.980567	983	internal	66.9565	100	67.8261	100
MAT_HMR_874937	Yes	HM_15017	NM_003752	eukaryotic translation initiation factor 3, subunit 8, 110kDa (EIF3S8)	"+1"	yes	HM_17370	59	6.45514	none	11	0.963662	1001	none	MM_15012	NM_146200	yes	MM_17372	59	6.4693	none	13	0.975703	995	none	RM_15008	XM_215080	yes	RM_17371	59	5.76172	none	13	0.975703	1331	none	67.7966	100	69.4915	100
MAT_HMR_875073	Yes	HM_15046	NM_014857	RAB GTPase activating protein 1-like (RABGAP1L)	"+1"	yes	HM_17411	89	10.9069	none	7	0.942272	1664	none	MM_15047	NM_013862	yes	MM_17410	89	10.9069	none	7	0.942272	1664	none	RM_15044	XM_222799	yes	RM_17409	89	8.46008	none	7	0.942272	1664	none	78.6517	100	79.7753	100
MAT_HMR_875074	Yes	HM_15050	NM_021198	CTD (carboxy-terminal domain, RNA polymerase II, polypeptide A) small phosphatase 1 (CTDSP1)	"+1"	yes	HM_17416	60	22.9008	none	7	0.830282	146	internal	MM_15048	NM_153088	yes	MM_17418	60	22.9008	none	7	0.830282	146	internal	RM_15051	XM_343588	yes	RM_17415	60	22.9008	none	8	0.928891	146	internal	78.3333	100	78.3333	100
MAT_HMR_875088	Yes	HM_15059	NM_020778	alpha-kinase 3 (ALPK3)	"+1"	yes	HM_17430	61	3.19706	none	10	0.962786	4853	start	MM_15060	NM_054085	yes	MM_17421	59	3.514	none	8	0.941378	4172	start	RM_15062	XM_344916	yes	RM_17427	59	3.43223	none	8	0.941378	4292	start	74.5763	100	69.4915	100
MAT_HMR_875091	Yes	HM_15065	NM_152479	hypothetical protein MGC33962 (MGC33962)	"+1"	yes	HM_17454	56	23.3333	none	5	0.614574	116	start	MM_15064	XM_355870	yes	MM_17457	56	23.3333	none	5	0.614574	110	start	RM_15063	XM_341812	yes	RM_17453	56	23.3333	none	5	0.614574	110	start	71.4286	100	69.6429	100
MAT_HMR_875106	Yes	HM_15071	NM_016936	ubinuclein 1 (UBN1)	"+1"	yes	HM_17465	60	5.28634	none	7	0.835976	998	internal	MM_15073	XM_148271	yes	MM_17463	62	5.45775	none	8	0.8599	998	internal	RM_15070	XM_220175	yes	RM_17468	60	5.28169	none	7	0.835976	998	internal	80	100	80	100
MAT_HMR_875116	Yes	HM_15072	NM_016936	ubinuclein 1 (UBN1)	"+1"	yes	HM_17466	81	7.13656	none	6	0.854693	3161	none	MM_15074	XM_148271	yes	MM_17467	81	7.13028	none	8	0.914118	3164	none	RM_15067	XM_220175	yes	RM_17469	81	7.13028	none	8	0.914118	3164	none	71.6049	100	72.8395	100
MAT_HMR_875119	Yes	HM_15077	NM_022372	G protein beta subunit-like (GBL)	"+1"	yes	HM_17471	59	17.9878	none	7	0.943585	203	none	MM_15075	NM_019988	yes	MM_17470	59	18.0428	none	7	0.895813	203	none	RM_15076	NM_022404	yes	RM_17472	59	18.0428	none	7	0.895813	203	none	67.7966	100	64.4068	100
MAT_HMR_875294	Yes	HM_15094	NM_006766	MYST histone acetyltransferase (monocytic leukemia) 3 (MYST3)	"+1"	yes	HM_17478	93	4.6384	none	9	0.85136	4316	none	MM_15083	XM_146248	yes	MM_17474	93	4.64072	none	9	0.919513	4298	none	RM_15093	XM_225008	yes	RM_17480	93	4.65233	none	9	0.85136	4295	none	72.043	100	74.1935	100
MAT_HMR_875463	Yes	HM_15119	NM_025147	hypothetical protein FLJ13448 (FLJ13448)	"+1"	yes	HM_17508	51	21.3389	none	4	0.41756	461	none	MM_15121	NM_026424	yes	MM_17506	51	26.4249	none	4	0.41756	323	none	RM_15120	NM_001009671	yes	RM_17507	51	20.9877	none	4	0.41756	473	none	72.549	100	70.5882	100
MAT_HMR_875681	Yes	HM_15157	NM_178450	membrane-associated ring finger (C3HC4) 3 (MARCH3)	"+1"	yes	HM_17537	63	24.8031	none	5	0.648615	197	none	MM_15158	NM_177115	yes	MM_17542	63	28.7671	none	5	0.648615	197	none	RM_15159	NM_001007759	yes	RM_17541	63	24.8031	none	5	0.648615	197	none	84.127	100	87.3016	100
MAT_HMR_875756	Yes	HM_15175	NM_145754	kinesin family member C2 (KIFC2)	"+1"	yes	HM_17559	52	6.19785	none	7	0.781616	197	none	MM_15174	NM_010630	yes	MM_17558	51	6.43127	none	8	0.94212	200	none	RM_15176	NM_198752	yes	RM_17566	51	6.43939	none	8	0.94212	200	none	66.6667	100	66.6667	100
MAT_HMR_875906	Yes	HM_15222	NM_198859	prickle-like 2 (Drosophila) (PRICKLE2)	"+1"	yes	HM_17618	68	8.04734	none	3	0.616019	2168	internal	MM_15219	XM_144905	yes	MM_17617	68	8.03783	none	4	0.672024	2171	none	RM_15216	XM_232196	yes	RM_17619	68	8.01887	none	3	0.499989	2177	internal	76.4706	100	72.0588	100
MAT_HMR_875893	Yes	HM_15215	NM_198859	prickle-like 2 (Drosophila) (PRICKLE2)	"+1"	yes	HM_17623	81	9.5858	none	2	0.28918	812	none	MM_15221	XM_144905	yes	MM_17614	75	8.86525	none	2	0.28918	830	none	RM_15220	XM_232196	yes	RM_17613	81	9.55189	none	2	0.28918	812	none	70.6667	100	75.3086	100
MAT_HMR_875914	Yes	HM_15225	NM_030917	FIP1 like 1 (S. cerevisiae) (FIP1L1)	"+1"	yes	HM_17624	179	30.084	none	3	0.332829	1247	none	MM_15223	NM_024183	yes	MM_17626	181	33.1502	yes, with no stop	4	0.781387	1094	none	RM_15224	NM_001008295	yes	RM_17625	171	31.8436	yes, with no stop	4	0.781387	1097	none	60.8939	100	60.8187	100
MAT_HMR_876134	Yes	HM_15246	NM_020131	ubiquilin 4 (UBQLN4)	"+1"	yes	HM_17645	116	19.2691	none	7	0.773456	839	none	MM_15248	NM_033526	yes	MM_17644	116	19.4305	none	7	0.773456	824	none	RM_15250	XM_227405	yes	RM_17640	116	19.4631	none	7	0.773456	821	none	91.3793	100	90.5172	100
MAT_HMR_876142	Yes	HM_15252	NM_016269	lymphoid enhancer-binding factor 1 (LEF1)	"+1"	yes	HM_17654	118	29.5	none	15	0.997707	383	none	MM_15255	NM_010703	yes	MM_17650	118	29.6482	none	14	0.997472	377	none	RM_15256	NM_130429	yes	RM_17651	118	29.6482	none	14	0.997405	377	none	78.8136	100	68.6441	100
MAT_HMR_876180	Yes	HM_15277	NM_004247	U5 snRNP-specific protein, 116 kD (U5-116KD)	"+1"	yes	HM_17701	74	7.60534	none	11	0.938266	2579	none	MM_15280	NM_011431	yes	MM_17708	74	7.61317	none	11	0.938266	2576	none	RM_15276	XM_213492	yes	RM_17707	74	7.60534	none	11	0.938266	2579	none	74.3243	100	72.973	100
MAT_HMR_877077	Yes	HM_15307	NM_032888	collagen, type XXVII, alpha 1 (COL27A1)	"+1"	no	none	57	3.06287	none	8	0.939038	134	none	MM_15323	NM_025685	no	none	60	3.25027	none	7	0.8545	128	none	RM_15308	NM_198747	no	none	60	3.23276	none	7	0.8545	155	none	68.4211	100	68.4211	100
MAT_HMR_877459	Yes	HM_15331	NM_001039	sodium channel, nonvoltage-gated 1, gamma (SCNN1G)	"-1"	no	none	62	9.53846	none	9	0.245108	1191	internal	MM_15329	NM_011326	no	none	62	9.45122	none	10	0.428889	1209	internal	RM_15333	NM_017046	no	none	60	9.21659	none	9	0.428889	1194	internal	74.1935	100	73.3333	100
MAT_HMR_877473	Yes	HM_15332	NM_001039	sodium channel, nonvoltage-gated 1, gamma (SCNN1G)	"+1"	yes	HM_17758	69	10.6154	none	7	0.833299	497	none	MM_15330	NM_011326	yes	MM_17756	72	10.9756	none	6	0.795264	506	none	RM_15326	NM_017046	yes	RM_17760	72	11.0599	none	6	0.795264	491	none	69.5652	100	72.4638	100
MAT_HMR_877482	Yes	HM_15340	NM_018110	docking protein 4 (DOK4)	"+1"	yes	HM_17783	58	17.737	none	3	0.392856	560	start	MM_15338	NM_053246	yes	MM_17781	58	17.7914	none	3	0.392856	560	start	RM_15343	XM_341642	yes	RM_17786	58	17.7914	none	3	0.392856	560	start	75.8621	100	81.0345	100
MAT_HMR_877707	Yes	HM_15380	NM_003651	cold shock domain protein A (CSDA)	"+1"	yes	HM_17837	106	28.4182	none	4	0.533094	482	internal	MM_15382	NM_139117	yes	MM_17833	97	26.7956	none	3	0.471704	485	internal	RM_15379	NM_031979	yes	RM_17835	97	26.7956	none	3	0.471704	485	internal	83.5052	100	84.5361	100
MAT_HMR_877712	Yes	HM_15383	NM_003651	cold shock domain protein A (CSDA)	"+1"	yes	HM_17838	104	27.882	none	2	0.331366	806	start	MM_15375	NM_139117	yes	MM_17834	101	27.9006	none	3	0.789001	782	start	RM_15381	NM_031979	yes	RM_17836	101	27.9006	none	3	0.789001	782	start	69.3069	100	75.2475	100
MAT_HMR_877727	Yes	HM_15392	NM_003629	phosphoinositide-3-kinase, regulatory subunit 3 (p55, gamma) (PIK3R3)	"-1"	yes	HM_17859	73	15.8009	none	19	0.993059	1167	none	MM_15393	NM_181585	yes	MM_17856	73	15.8009	none	18	0.993059	1167	none	RM_15395	NM_022213	yes	RM_17855	73	15.8009	none	17	0.996156	1167	none	79.4521	100	73.9726	100
MAT_HMR_877732	Yes	HM_15400	NM_006468	polymerase (RNA) III (DNA directed) polypeptide C (62kD) (POLR3C)	"+1"	no	none	60	11.215	none	8	0.906103	404	internal	MM_15401	XM_131049	no	none	54	10.1124	none	7	0.872805	404	internal	RM_15402	NM_001012081	no	none	54	10.1124	none	7	0.872805	404	internal	64.8148	100	61.1111	100
MAT_HMR_877745	Yes	HM_15411	NM_005863	neuroepithelial cell transforming gene 1 (NET1)	"+1"	yes	HM_17907	54	9.94475	none	4	0.613729	167	start	MM_15417	NM_019671	yes	MM_17909	50	8.38926	none	2	0.456584	329	none	RM_15410	XM_225548	yes	RM_17908	50	8.38926	none	2	0.456584	329	none	68	100	72	100
MAT_HMR_877760	Yes	HM_15424	NM_145169	chromosome 6 open reading frame 83 (C6orf83)	"-1"	no	none	58	36.25	none	6	0.980073	105	start	MM_15423	NM_134114	no	none	54	39.4161	none	6	1	117	none	RM_15425	NM_001008302	no	none	54	33.75	none	7	0.991133	117	none	61.1111	100	62.963	100
MAT_HMR_877775	Yes	HM_15431	NM_033025	synapse defective 1, Rho GTPase, homolog 1 (C. elegans) (SYDE1)	"+1"	yes	HM_17937	80	10.8696	none	12	0.993229	1346	none	MM_15427	XM_359260	yes	MM_17935	80	10.8401	none	13	0.994373	1346	none	RM_15433	XM_343173	yes	RM_17936	80	10.8696	none	13	0.994216	1346	none	65	100	66.25	100
MAT_HMR_878043	Yes	HM_15460	NM_016233	peptidyl arginine deiminase, type III (PADI3)	"+1"	yes	HM_17962	57	8.57143	none	5	0.607663	1823	none	MM_15450	NM_011060	yes	MM_17964	57	8.57143	none	6	0.703179	1823	none	RM_15452	NM_017230	yes	RM_17966	57	8.57143	none	6	0.703179	1823	none	78.9474	100	78.9474	100
MAT_HMR_878112	Yes	HM_15463	NM_016233	peptidyl arginine deiminase, type III (PADI3)	"+1"	yes	HM_17960	50	7.5188	none	6	0.568136	89	none	MM_15448	NM_011060	yes	MM_17968	50	7.5188	none	6	0.658905	89	none	RM_15449	NM_017230	yes	RM_17961	50	7.5188	none	6	0.642477	89	none	72	100	72	100
MAT_HMR_878165	Yes	HM_15480	NM_006559	KH domain containing, RNA binding, signal transduction associated 1 (KHDRBS1)	"+1"	yes	HM_17977	57	12.8378	none	0	0	1097	internal	MM_15477	NM_011317	yes	MM_17975	54	12.1622	none	0	0	1106	start	RM_15479	NM_130405	yes	RM_17976	54	12.1622	none	0	0	1106	start	74.0741	100	75.9259	100
MAT_HMR_878190	Yes	HM_15488	NM_002600	phosphodiesterase 4B, cAMP-specific (phosphodiesterase E4 dunce homolog, Drosophila) (PDE4B)	"+1"	no	none	68	9.22659	none	5	0.709345	287	internal	MM_15489	NM_019840	no	none	68	9.41828	none	6	0.751738	242	internal	RM_15491	NM_017031	no	none	68	9.41828	none	5	0.709345	242	internal	69.1176	100	70.5882	100
MAT_HMR_878298	Yes	HM_15504	NM_005609		"+1"	yes	HM_18005	65	7.71056	none	14	0.953742	1418	none	MM_15497	NM_011224	yes	MM_18008	65	7.71056	none	14	0.953742	1418	none	RM_15500	XM_342002	yes	RM_18011	65	7.71056	none	14	0.953742	1418	none	76.9231	100	75.3846	100
MAT_HMR_878561	Yes	HM_15521	NM_138338	polymerase (RNA) III (DNA directed) polypeptide H (22.9kD) (POLR3H), transcript variant 1	"+1"	yes	HM_18022	100	48.7805	none	10	0.90644	314	none	MM_15520	NM_030229	yes	MM_18020	90	43.9024	none	8	0.85162	314	none	RM_15523	XM_216998	yes	RM_18021	100	48.7805	none	10	0.90644	314	none	67.7778	100	71	100
MAT_HMR_878584	Yes	HM_15533	NM_015219	exocyst complex component 7 (EXOC7), transcript variant 2	"+1"	no	none	66	10.0917	none	7	0.820018	1733	internal	MM_15534	NM_016857	no	none	66	9.45559	none	7	0.820018	1865	internal	RM_15535	NM_022691	no	none	66	10.0917	none	7	0.820018	1733	internal	69.697	100	69.697	100
MAT_HMR_878621	Yes	HM_15543	NM_015047	KIAA0090 (KIAA0090)	"+1"	yes	HM_18039	55	5.5332	none	8	0.817901	2702	none	MM_15546	NM_146157	yes	MM_18035	55	5.51102	none	8	0.817901	2714	none	RM_15540	XM_342959	yes	RM_18037	55	5.58376	none	8	0.817901	2675	none	72.7273	100	72.7273	100
MAT_HMR_878717	Yes	HM_15581	NM_015335	thyroid hormone receptor associated protein 2 (THRAP2)	"+1"	yes	HM_18111	76	3.43736	none	7	0.90468	3932	none	MM_15583	NM_172424	yes	MM_18104	72	3.26679	none	6	0.877906	3962	none	RM_15580	XM_341090	yes	RM_18108	83	3.79515	none	8	0.923014	4769	none	68.0556	90.2778	72.3684	100
MAT_HMR_878742	Yes	HM_15588	NM_015335	thyroid hormone receptor associated protein 2 (THRAP2)	"+1"	yes	HM_18100	51	2.30665	none	4	0.936576	2246	none	MM_15577	NM_172424	yes	MM_18112	51	2.31397	none	4	0.936576	2231	none	RM_15582	XM_341090	yes	RM_18099	51	2.33196	none	4	0.936576	2657	none	86.2745	100	90.1961	100
MAT_HMR_878757	Yes	HM_15591	NM_018149	hypothetical protein FLJ10587 (FLJ10587)	"+1"	yes	HM_18113	51	5.14113	none	4	0.551797	545	none	MM_15589	NM_024262	yes	MM_18114	51	5.14113	none	4	0.551797	545	none	RM_15590	XM_213430	yes	RM_18116	51	5.14113	none	4	0.551797	545	none	78.4314	100	82.3529	100
MAT_HMR_878776	Yes	HM_15607	NM_006088	tubulin, beta, 2 (TUBB2)	"+1"	yes	HM_18128	94	21.0762	none	10	0.813939	77	none	MM_15605	NM_146116	yes	MM_18130	92	20.6278	none	10	0.813939	83	start	RM_15610	NM_199094	yes	RM_18127	92	20.6278	none	10	0.813939	83	start	70.6522	100	72.8261	100
MAT_HMR_878800	Yes	HM_15638	NM_018247	transmembrane protein 30A (TMEM30A)	"+1"	yes	HM_18178	90	24.8619	none	12	0.990936	26	none	MM_15639	NM_133718	yes	MM_18176	90	24.6575	none	12	0.990936	26	none	RM_15640	NM_001004248	yes	RM_18177	90	27.3556	none	11	0.989108	26	none	72.2222	100	63.3333	96.6667
MAT_HMR_878807	Yes	HM_15645	NM_002742	protein kinase D1 (PRKD1)	"+1"	yes	HM_18185	80	8.76232	none	5	0.91628	980	internal	MM_15647	NM_008858	yes	MM_18192	80	8.70511	none	6	0.928491	998	internal	RM_15643	XM_234108	yes	RM_18189	80	7.15564	none	6	0.928491	1595	internal	67.5	100	62.5	100
MAT_HMR_878817	Yes	HM_15650	NM_181654	complexin 4 (CPLX4)	"+1"	yes	HM_18193	50	31.0559	none	4	0.672476	179	none	MM_15652	NM_145493	yes	MM_18195	50	31.0559	none	5	0.720247	179	none	RM_15651	XM_341625	yes	RM_18194	50	15.7729	none	5	0.720247	647	none	64	100	62	100
MAT_HMR_878918	Yes	HM_15667	NM_015323	KIAA0776 (KIAA0776)	"+1"	yes	HM_18217	57	7.16981	none	7	0.848429	629	start	MM_15668	NM_026194	yes	MM_18215	57	7.17884	none	7	0.720082	629	start	RM_15669	XM_232850	yes	RM_18216	57	7.17884	none	7	0.720082	629	start	73.6842	100	78.9474	100
MAT_HMR_878919	Yes	HM_15671	NM_006145	DnaJ (Hsp40) homolog, subfamily B, member 1 (DNAJB1)	"+1"	yes	HM_18224	58	17.0088	none	1	0.1678	257	none	MM_15672	NM_018808	yes	MM_18228	58	17.0088	none	1	0.1678	257	none	RM_15670	XM_341663	yes	RM_18229	58	17.0088	none	1	0.1678	257	none	84.4828	100	79.3103	100
MAT_HMR_878920	Yes	HM_15675	NM_053280	outer dense fiber of sperm tails 3 (ODF3)	"-1"	no	none	99	38.8235	none	20	1	15	start	MM_15673	NM_027019	no	none	99	38.8235	none	21	0.997699	15	start	RM_15674	XM_344975	no	none	99	35.2313	none	20	0.995543	93	start	78.7879	100	74.7475	100
MAT_HMR_878923	Yes	HM_15680	NM_033222	PC4 and SFRS1 interacting protein 1 (PSIP1)	"+1"	yes	HM_18236	63	11.8644	none	6	0.928224	920	none	MM_15682	NM_133948	yes	MM_18233	61	11.5312	none	5	0.915968	914	none	RM_15681	NM_175765	yes	RM_18237	61	11.5312	none	5	0.915968	914	none	91.8033	100	90.1639	100
MAT_HMR_878949	Yes	HM_15695	NM_014676	pumilio homolog 1 (Drosophila) (PUM1), transcript variant 2	"+1"	yes	HM_18264	70	5.89722	none	5	0.598731	389	internal	MM_15689	NM_030722	yes	MM_18274	70	5.88235	none	5	0.598731	389	internal	RM_15698	XM_342928	yes	RM_18260	70	5.86265	none	5	0.598731	389	internal	92.8571	100	94.2857	100
MAT_HMR_878972	Yes	HM_15696	NM_014676	pumilio homolog 1 (Drosophila) (PUM1), transcript variant 2	"+1"	no	none	52	4.38079	none	2	0.699049	1382	none	MM_15690	NM_030722	no	none	52	4.36975	none	2	0.699049	1385	none	RM_15697	XM_342928	no	none	52	4.35511	none	2	0.699049	1397	none	61.5385	100	61.5385	100
MAT_HMR_878995	Yes	HM_15699	NM_014676	pumilio homolog 1 (Drosophila) (PUM1), transcript variant 2	"+1"	yes	HM_18266	70	5.89722	none	6	0.554883	986	internal	MM_15692	NM_030722	yes	MM_18270	70	5.88235	none	6	0.554883	986	internal	RM_15688	XM_342928	yes	RM_18272	70	5.86265	none	6	0.554883	986	internal	91.4286	100	92.8571	100
MAT_HMR_879027	Yes	HM_15703	NM_017771	PX domain containing serine/threonine kinase (PXK)	"+1"	yes	HM_18298	54	9.32642	none	6	0.593155	1040	none	MM_15704	NM_145458	yes	MM_18305	54	9.26244	none	7	0.712315	1040	none	RM_15702	NM_182821	yes	RM_18302	54	9.31034	none	6	0.66319	1040	none	85.1852	100	83.3333	100
MAT_HMR_879036	Yes	HM_15710	NM_002867	RAB3B, member RAS oncogene family (RAB3B)	"+1"	yes	HM_18322	55	25	none	8	0.952177	17	none	MM_15712	NM_023537	yes	MM_18321	55	25	none	8	0.905012	17	none	RM_15709	NM_031091	yes	RM_18323	55	25	none	8	0.893885	17	none	70.9091	100	70.9091	100
MAT_HMR_879040	Yes	HM_15713	NM_138453	RAB3C, member RAS oncogene family (RAB3C)	"+1"	yes	HM_18326	51	22.3684	none	7	0.914219	329	none	MM_15714	NM_023852	yes	MM_18324	51	22.3684	none	6	0.830508	329	none	RM_15715	NM_133536	yes	RM_18325	51	22.3684	none	7	0.850203	329	none	68.6275	100	64.7059	100
MAT_HMR_879059	Yes	HM_15734	NM_000018	acyl-Coenzyme A dehydrogenase, very long chain (ACADVL), nuclear gene encoding mitochondrial protein	"+1"	yes	HM_18336	94	14.3293	none	17	0.970149	365	internal	MM_15735	NM_017366	yes	MM_18340	99	15.0685	none	17	0.989378	353	none	RM_15732	NM_012891	yes	RM_18338	99	15.0915	none	17	0.989378	350	none	68.0851	100	72.3404	100
MAT_HMR_879096	Yes	HM_15745	NM_000032	aminolevulinate, delta-, synthase 2 (sideroblastic/hypochromic anemia) (ALAS2), nuclear gene encoding mitochondrial protein	"+1"	no	none	69	11.7347	none	6	0.545057	656	start	MM_15743	NM_009653	no	none	69	11.7347	none	6	0.545057	656	start	RM_15740	NM_013197	no	none	69	11.7347	none	6	0.545057	656	start	66.6667	100	63.7681	100
MAT_HMR_879227	Yes	HM_15770	NM_000044		"+1"	yes	HM_18379	60	6.51466	none	3	0.804132	1694	none	MM_15772	NM_013476	yes	MM_18381	60	6.66667	none	3	0.804132	1631	none	RM_15766	NM_012502	yes	RM_18376	60	6.64452	none	3	0.804132	1640	none	76.6667	100	76.6667	100
MAT_HMR_879230	Yes	HM_15771	NM_000044		"+1"	no	none	80	8.68621	none	6	0.652732	281	start	MM_15767	NM_013476	no	none	80	8.88889	none	5	0.572322	218	start	RM_15768	NM_012502	no	none	80	8.85936	none	5	0.572322	218	start	68.75	100	68.75	100
MAT_HMR_879237	Yes	HM_15775	NM_000061	Bruton agammaglobulinemia tyrosine kinase (BTK)	"+1"	yes	HM_18398	50	7.57576	none	4	0.575103	1793	none	MM_15776	NM_013482	yes	MM_18400	50	7.57576	none	4	0.575103	1793	none	RM_15774	NM_001007798	yes	RM_18399	50	7.5643	none	4	0.575103	1796	none	76	100	76	100
MAT_HMR_883142	Yes	HM_15824	NM_000088	collagen, type I, alpha 1 (COL1A1)	"+1"	no	none	132	9.01024	yes, with no stop	3	0.410653	395	start	MM_15813	NM_007742	no	none	131	9.00963	yes, with no stop	3	0.596426	365	start	RM_15819	XM_213440	no	none	131	9.00963	yes, with no stop	3	0.596426	365	start	74.8092	100	74.8092	100
MAT_HMR_882513	Yes	HM_15816	NM_000088	collagen, type I, alpha 1 (COL1A1)	"+1"	yes	HM_18453	152	10.3754	yes, with no stop	2	0.353799	1838	start	MM_15793	NM_007742	yes	MM_18454	152	10.4539	yes, with no stop	1	0.145854	1805	start	RM_15800	XM_213440	yes	RM_18456	152	10.4539	yes, with no stop	2	0.353799	1805	start	77.6316	100	76.9737	100
MAT_HMR_895824	Yes	HM_15894	NM_000090	collagen, type III, alpha 1 (Ehlers-Danlos syndrome type IV, autosomal dominant) (COL3A1)	"+1"	yes	HM_18460	242	16.4963	yes, with no stop	5	0.81728	1643	start	MM_15916	NM_009930	yes	MM_18463	263	17.9522	yes, with no stop	4	0.713505	1577	start	RM_15912	NM_032085	yes	RM_18459	263	17.9645	none	4	0.767158	1577	start	71.4876	100	70.6612	100
MAT_HMR_913009	Yes	HM_16010	NM_000094	collagen, type VII, alpha 1 (epidermolysis bullosa, dystrophic, dominant and recessive) (COL7A1)	"+1"	no	none	83	2.81834	none	5	0.834819	7640	internal	MM_15986	NM_007738	no	none	83	2.81834	yes, with stop	5	0.943744	7613	none	RM_16001	XM_238554	no	none	83	2.87098	none	4	0.932401	7484	none	65.0602	100	60.241	100
MAT_HMR_914128	Yes	HM_16033	NM_000397	cytochrome b-245, beta polypeptide (chronic granulomatous disease) (CYBB)	"+1"	yes	HM_18522	52	9.10683	none	3	0.793388	1346	none	MM_16034	NM_007807	yes	MM_18524	52	9.10683	none	3	0.793388	1346	none	RM_16032	NM_023965	yes	RM_18520	52	9.10683	none	3	0.793388	1346	none	86.5385	100	76.9231	100
MAT_HMR_914130	Yes	HM_16042	NM_000121	erythropoietin receptor (EPOR)	"+1"	yes	HM_18547	54	10.609	none	3	0.475964	1193	internal	MM_16043	NM_010149	yes	MM_18544	54	10.6299	none	2	0.270435	1190	internal	RM_16044	NM_017002	yes	RM_18548	54	10.6299	none	2	0.270435	1190	internal	68.5185	100	66.6667	100
MAT_HMR_914133	Yes	HM_16053	NM_000142	fibroblast growth factor receptor 3 (achondroplasia, thanatophoric dwarfism) (FGFR3), transcript variant 1	"+1"	yes	HM_18592	56	6.93928	none	4	0.466204	398	none	MM_16050	NM_008010	yes	MM_18589	58	7.24095	none	4	0.466204	374	none	RM_16049	NM_053429	yes	RM_18591	58	7.24095	none	3	0.428889	374	none	60.7143	100	60.7143	100
MAT_HMR_914142	Yes	HM_16054	NM_000165	gap junction protein, alpha 1, 43kDa (connexin 43) (GJA1)	"+1"	yes	HM_18616	52	13.577	none	5	0.611078	140	none	MM_16061	NM_010288	yes	MM_18612	52	13.577	none	5	0.611078	140	none	RM_16060	NM_012567	yes	RM_18614	52	13.577	none	5	0.611078	140	none	78.8462	100	73.0769	100
MAT_HMR_914151	Yes	HM_16059	NM_000165	gap junction protein, alpha 1, 43kDa (connexin 43) (GJA1)	"+1"	yes	HM_18615	82	21.4099	none	5	0.849219	794	none	MM_16056	NM_010288	yes	MM_18617	91	23.7598	none	6	0.86674	794	none	RM_16058	NM_012567	yes	RM_18619	87	22.7154	none	6	0.86674	806	none	67.0732	100	65.8537	95.122
MAT_HMR_914173	Yes	HM_16083	NM_000208	insulin receptor (INSR)	"+1"	yes	HM_18659	104	7.51988	none	7	0.824391	530	none	MM_16084	NM_010568	yes	MM_18657	104	7.57465	none	7	0.824391	530	none	RM_16095	NM_017071	yes	RM_18655	104	7.51445	none	7	0.824391	527	none	64.4231	100	63.4615	100
MAT_HMR_914468	Yes	HM_16104	NM_000214	jagged 1 (Alagille syndrome) (JAG1)	"+1"	yes	HM_18679	65	5.33224	none	3	0.408456	1493	none	MM_16140	NM_013822	yes	MM_18676	65	5.33224	none	3	0.408456	1493	none	RM_16141	NM_019147	yes	RM_18680	65	5.32787	none	3	0.408456	1493	none	86.1538	100	81.5385	100
MAT_HMR_917211	Yes	HM_16134	NM_000214	jagged 1 (Alagille syndrome) (JAG1)	"+1"	yes	HM_18671	57	4.67596	none	3	0.37178	2660	none	MM_16096	NM_013822	yes	MM_18672	57	4.67596	none	4	0.495254	2660	none	RM_16129	NM_019147	yes	RM_18673	57	4.67213	none	3	0.428889	2660	none	71.9298	100	73.6842	100
MAT_HMR_917679	Yes	HM_16139	NM_000214	jagged 1 (Alagille syndrome) (JAG1)	"+1"	yes	HM_18681	64	5.25021	none	3	0.672732	2264	start	MM_16120	NM_013822	yes	MM_18678	64	5.25021	none	3	0.672732	2264	start	RM_16098	NM_019147	yes	RM_18675	64	5.2459	none	3	0.672732	2264	start	62.5	100	65.625	100
MAT_HMR_917788	Yes	HM_16144	NM_000424	keratin 5 (epidermolysis bullosa simplex, Dowling-Meara/Kobner/Weber-Cockayne types) (KRT5)	"+1"	yes	HM_18701	81	13.7056	none	12	0.960753	923	none	MM_16142	NM_027011	yes	MM_18704	81	13.9415	none	12	0.955921	905	none	RM_16153	NM_183333	yes	RM_18705	81	14.0381	none	12	0.955921	911	none	76.5432	100	80.2469	100
MAT_HMR_917820	Yes	HM_16148	NM_000424	keratin 5 (epidermolysis bullosa simplex, Dowling-Meara/Kobner/Weber-Cockayne types) (KRT5)	"+1"	yes	HM_18703	90	15.2284	yes, with no stop	6	0.888115	179	start	MM_16147	NM_027011	yes	MM_18702	90	15.4905	yes, with no stop	5	0.952483	170	start	RM_16146	NM_183333	yes	RM_18706	93	16.1179	yes, with no stop	5	0.952483	167	start	66.6667	100	64.4444	100
MAT_HMR_918052	Yes	HM_16168	NM_000426	laminin, alpha 2 (merosin, congenital muscular dystrophy) (LAMA2)	"+1"	no	none	93	2.97791	none	4	0.738907	4502	none	MM_16172	NM_008481	no	none	88	2.83231	none	3	0.694323	4490	none	RM_16166	XM_219866	no	none	88	2.70603	none	3	0.694323	4763	none	73.8636	100	75	100
MAT_HMR_917973	Yes	HM_16165	NM_000426	laminin, alpha 2 (merosin, congenital muscular dystrophy) (LAMA2)	"+1"	no	none	50	1.60102	none	3	0.702177	4268	none	MM_16164	NM_008481	no	none	50	1.60927	none	3	0.462232	4256	none	RM_16171	XM_219866	no	none	50	1.53752	none	3	0.462232	4529	none	64	100	60	100
MAT_HMR_918137	Yes	HM_16198	NM_000230	leptin (obesity homolog, mouse) (LEP)	"+1"	yes	HM_18728	52	30.9524	none	9	0.979521	53	none	MM_16196	NM_008493	yes	MM_18727	52	30.9524	none	9	0.979521	53	none	RM_16197	NM_013076	yes	RM_18729	52	30.9524	none	9	0.979521	53	none	73.0769	100	76.9231	100
MAT_HMR_918139	Yes	HM_16205	NM_000234	ligase I, DNA, ATP-dependent (LIG1)	"+1"	yes	HM_18736	68	7.3913	none	11	0.983571	1940	none	MM_16203	NM_010715	yes	MM_18733	68	7.41549	none	10	0.980259	1934	none	RM_16206	XM_346533	yes	RM_18730	64	6.88913	none	9	0.974577	1970	none	70.5882	100	70.3125	100
MAT_HMR_918177	Yes	HM_16216	NM_000238	potassium voltage-gated channel, subfamily H (eag-related), member 2 (KCNH2), transcript variant 1	"+1"	yes	HM_18764	64	5.51724	none	7	0.98702	1106	none	MM_16208	NM_013569	yes	MM_18757	64	5.50301	none	7	0.98702	1112	none	RM_16210	NM_053949	yes	RM_18751	64	5.49828	none	7	0.98702	1112	none	78.125	100	73.4375	100
MAT_HMR_918412	Yes	HM_16257	NM_000254	5-methyltetrahydrofolate-homocysteine methyltransferase (MTR)	"+1"	yes	HM_18803	88	6.95103	none	14	0.980114	509	none	MM_16254	XM_138431	yes	MM_18802	89	6.38909	none	13	0.978724	470	none	RM_16272	NM_030864	yes	RM_18801	89	7.09729	none	13	0.978724	470	none	63.6364	100	67.0455	100
MAT_HMR_918544	Yes	HM_16264	NM_000254	5-methyltetrahydrofolate-homocysteine methyltransferase (MTR)	"+1"	yes	HM_18800	67	5.29226	none	5	0.925558	1838	none	MM_16268	XM_138431	yes	MM_18797	67	4.80976	none	5	0.929904	1814	none	RM_16256	NM_030864	yes	RM_18799	67	5.3429	none	5	0.929904	1802	none	68.6567	100	65.6716	100
MAT_HMR_919075	Yes	HM_16305	NM_000264	patched homolog (Drosophila) (PTCH)	"+1"	yes	HM_18848	71	4.90331	none	7	0.830993	2492	none	MM_16308	NM_008957	yes	MM_18845	71	4.94774	none	7	0.830993	2450	none	RM_16307	NM_053566	yes	RM_18844	71	4.94774	none	7	0.830993	2450	none	70.4225	100	69.0141	100
MAT_HMR_919105	Yes	HM_16316	NM_000267	neurofibromin 1 (neurofibromatosis, von Recklinghausen disease, Watson disease) (NF1)	"+1"	no	none	51	1.80915	none	4	0.79415	686	none	MM_16317	NM_010897	no	none	51	1.79451	none	4	0.79415	686	none	RM_16323	NM_012609	no	none	51	1.80787	none	4	0.79415	686	none	80.3922	100	76.4706	100
MAT_HMR_919122	Yes	HM_16319	NM_000267	neurofibromin 1 (neurofibromatosis, von Recklinghausen disease, Watson disease) (NF1)	"+1"	yes	HM_18861	56	1.98652	none	6	0.928224	7982	none	MM_16315	NM_010897	yes	MM_18871	56	1.97044	none	6	0.928224	8051	none	RM_16313	NM_012609	yes	RM_18862	56	1.98511	none	6	0.928224	7988	none	78.5714	100	80.3571	100
MAT_HMR_919144	Yes	HM_16322	NM_000267	neurofibromin 1 (neurofibromatosis, von Recklinghausen disease, Watson disease) (NF1)	"+1"	yes	HM_18857	59	2.09294	none	5	0.822636	314	none	MM_16314	NM_010897	yes	MM_18872	59	2.076	none	5	0.822636	314	none	RM_16321	NM_012609	yes	RM_18860	59	2.09146	none	5	0.822636	314	none	83.0508	100	84.7458	100
MAT_HMR_919181	Yes	HM_16324	NM_000267	neurofibromin 1 (neurofibromatosis, von Recklinghausen disease, Watson disease) (NF1)	"+1"	yes	HM_18875	70	2.48315	none	9	0.967894	4445	none	MM_16320	NM_010897	yes	MM_18874	72	2.53343	none	9	0.967894	4508	start	RM_16312	NM_012609	yes	RM_18859	72	2.55229	none	9	0.967894	4445	start	84.2857	100	84.2857	100
MAT_HMR_927569	Yes	HM_16402	NM_000277	phenylalanine hydroxylase (PAH)	"+1"	yes	HM_18895	139	30.6843	none	16	0.941542	602	internal	MM_16389	NM_008777	yes	MM_18898	139	30.6167	none	16	0.941542	602	internal	RM_16410	NM_012619	yes	RM_18897	139	30.6167	none	16	0.941542	602	internal	66.1871	100	71.223	100
MAT_HMR_927333	Yes	HM_16390	NM_000277	phenylalanine hydroxylase (PAH)	"+1"	yes	HM_18893	94	20.7506	none	7	0.756646	299	internal	MM_16398	NM_008777	yes	MM_18896	87	19.163	none	6	0.707577	320	internal	RM_16400	NM_012619	yes	RM_18894	94	20.7048	none	7	0.756646	299	internal	71.2644	100	72.3404	100
MAT_HMR_927811	Yes	HM_16412	NM_000440	phosphodiesterase 6A, cGMP-specific, rod, alpha (PDE6A)	"+1"	yes	HM_18900	53	6.15563	none	6	0.62838	2300	none	MM_16413	NM_146086	yes	MM_18903	53	6.15563	none	6	0.62838	2300	none	RM_16414	XM_225895	yes	RM_18902	53	6.15563	none	6	0.62838	2300	none	62.2642	100	66.0377	100
MAT_HMR_927818	Yes	HM_16427	NM_000308	protective protein for beta-galactosidase (galactosialidosis) (PPGB)	"+1"	yes	HM_18942	51	10.6029	none	4	0.539977	617	none	MM_16428	NM_008906	yes	MM_18939	51	10.7368	none	3	0.376845	602	none	RM_16426	NM_001011959	yes	RM_18941	51	11.1597	none	3	0.461423	602	none	82.3529	100	84.3137	100
MAT_HMR_927819	Yes	HM_16432	NM_000322	retinal degeneration, slow (RDS)	"+1"	yes	HM_18969	54	15.562	none	5	0.844265	602	none	MM_16430	NM_008938	yes	MM_18968	54	15.562	none	5	0.941781	602	none	RM_16429	NM_013021	yes	RM_18967	56	16.1383	none	6	0.948547	596	none	68.5185	100	68.5185	100
MAT_HMR_928140	Yes	HM_16455	NM_000353	tyrosine aminotransferase (TAT), nuclear gene encoding mitochondrial protein	"+1"	yes	HM_18992	63	13.8462	none	8	0.911637	740	internal	MM_16459	NM_146214	yes	MM_18988	63	13.8462	none	7	0.896548	740	internal	RM_16457	NM_012668	yes	RM_18990	60	13.1868	none	8	0.911637	749	internal	84.127	100	85	100
MAT_HMR_930015	Yes	HM_16519	NM_000693	aldehyde dehydrogenase 1 family, member A3 (ALDH1A3)	"+1"	no	none	57	11.1111	none	7	0.709463	383	none	MM_16522	NM_053080	no	none	57	11.1111	none	6	0.615479	383	none	RM_16521	NM_153300	no	none	57	11.1111	none	6	0.817709	383	none	77.193	100	78.9474	100
MAT_HMR_930047	Yes	HM_16533	NM_000744	cholinergic receptor, nicotinic, alpha polypeptide 4 (CHRNA4)	"+1"	yes	HM_19110	101	16.0828	none	22	0.999977	638	none	MM_16535	NM_015730	yes	MM_19108	101	16.0317	none	22	0.999977	644	none	RM_16534	NM_024354	yes	RM_19109	101	16.0063	none	22	0.999977	644	none	80.198	100	81.1881	100
MAT_HMR_930048	Yes	HM_16536	NM_000751	cholinergic receptor, nicotinic, delta polypeptide (CHRND)	"+1"	yes	HM_19112	94	18.1467	none	12	0.997499	1022	internal	MM_16537	NM_021600	yes	MM_19111	94	18.0422	none	11	0.998739	1031	none	RM_16538	NM_019298	yes	RM_19113	94	18.1467	none	12	0.998821	1022	none	71.2766	100	70.2128	100
MAT_HMR_930304	Yes	HM_16582	NM_000795	dopamine receptor D2 (DRD2), transcript variant 1	"+1"	yes	HM_19149	63	14.1892	none	8	0.982412	26	none	MM_16583	NM_010077	yes	MM_19152	62	13.9326	none	7	0.958023	29	none	RM_16585	NM_012547	yes	RM_19154	62	13.9326	none	7	0.958023	29	none	79.0323	100	80.6452	100
MAT_HMR_930326	Yes	HM_16591	NM_000803	folate receptor 2 (fetal) (FOLR2)	"+1"	no	none	104	40.625	none	3	0.713474	374	internal	MM_16595	NM_008035	no	none	95	37.6984	none	2	0.356069	368	none	RM_16588	XM_215013	no	none	94	37.6	none	2	0.675802	365	none	65.2632	100	65.9574	100
MAT_HMR_930349	Yes	HM_16601	NM_000814	gamma-aminobutyric acid (GABA) A receptor, beta 3 (GABRB3), transcript variant 1	"+1"	yes	HM_19166	63	13.2911	none	7	0.899309	1136	none	MM_16603	NM_008071	yes	MM_19165	63	13.2911	none	6	0.857004	1136	none	RM_16599	NM_017065	yes	RM_19164	63	13.2911	none	6	0.857004	1136	none	80.9524	100	77.7778	100
MAT_HMR_930501	Yes	HM_16636	NM_000834	glutamate receptor, ionotropic, N-methyl D-aspartate 2B (GRIN2B)	"+1"	no	none	59	3.97306	none	6	0.836194	1772	none	MM_16644	NM_008171	no	none	59	3.97842	none	6	0.836194	1772	none	RM_16634	NM_012574	no	none	59	3.97842	none	6	0.836194	1772	none	88.1356	100	88.1356	100
MAT_HMR_930653	Yes	HM_16665	NM_000838	glutamate receptor, metabotropic 1 (GRM1)	"+1"	no	none	68	5.69038	none	7	0.778348	677	internal	MM_16671	NM_016976	no	none	68	5.66667	none	7	0.778348	677	none	RM_16663	NM_017011	no	none	68	5.66667	none	7	0.778348	677	none	67.6471	100	67.6471	100
MAT_HMR_930768	Yes	HM_16699	NM_000842	glutamate receptor, metabotropic 5 (GRM5)	"-1"	yes	HM_19268	104	8.8061	none	32	0.991027	2352	none	MM_16693	XM_149971	yes	MM_19264	104	10.9937	none	32	0.991027	1671	none	RM_16697	NM_017012	yes	RM_19272	104	8.87372	none	32	0.991027	2349	none	79.8077	100	74.0385	100
MAT_HMR_930782	Yes	HM_16709	NM_000854	glutathione S-transferase theta 2 (GSTT2)	"+1"	yes	HM_19281	66	26.9388	none	9	0.898137	287	none	MM_16707	NM_010361	yes	MM_19283	60	24.5902	none	10	0.924293	302	none	RM_16710	NM_012796	yes	RM_19282	60	24.4898	none	9	0.91654	305	none	68.3333	100	73.3333	100
MAT_HMR_930930	Yes	HM_16758	NM_001097	acrosin (ACR)	"+1"	yes	HM_19361	52	12.3223	none	5	0.690739	77	none	MM_16759	NM_013455	yes	MM_19359	53	12.1281	none	5	0.69431	77	none	RM_16757	NM_012490	yes	RM_19360	53	12.212	none	5	0.619962	62	none	67.3077	100	61.5385	100
MAT_HMR_930962	Yes	HM_16770	NM_001110	a disintegrin and metalloproteinase domain 10 (ADAM10)	"+1"	yes	HM_19379	85	11.3485	none	6	0.91058	290	internal	MM_16780	NM_007399	yes	MM_19381	85	11.3333	none	7	0.92993	290	internal	RM_16773	XM_217197	yes	RM_19380	85	12.7436	none	6	0.811381	173	internal	82.3529	100	83.5294	100
MAT_HMR_931125	Yes	HM_16790	NM_001115	adenylate cyclase 8 (brain) (ADCY8)	"+1"	yes	HM_19396	97	7.7476	none	15	0.992721	1175	none	MM_16792	NM_009623	yes	MM_19393	97	7.76	none	15	0.992721	1169	none	RM_16797	NM_017142	yes	RM_19395	97	7.76621	none	15	0.992721	1166	none	80.4124	100	81.4433	100
MAT_HMR_931172	Yes	HM_16795	NM_001115	adenylate cyclase 8 (brain) (ADCY8)	"+1"	yes	HM_19394	179	14.2971	none	13	0.994834	14	none	MM_16799	NM_009623	yes	MM_19402	176	14.08	yes, with no stop	14	0.989481	14	none	RM_16791	NM_017142	yes	RM_19398	175	14.0112	none	12	0.984618	14	none	76.1364	100	76.5714	100
MAT_HMR_931187	Yes	HM_16810	NM_001195	beaded filament structural protein 1, filensin (BFSP1)	"+1"	yes	HM_19412	54	8.10811	none	6	0.619023	446	none	MM_16812	NM_009751	yes	MM_19414	57	8.58434	none	10	0.916983	425	none	RM_16811	XM_342529	yes	RM_19417	58	8.7218	none	10	0.916983	425	none	62.963	100	66.6667	100
MAT_HMR_931192	Yes	HM_16817	NM_001201	bone morphogenetic protein 3 (osteogenic) (BMP3)	"+1"	yes	HM_19422	113	23.8901	none	6	0.634936	728	none	MM_16816	NM_173404	yes	MM_19421	110	23.4542	none	7	0.730522	725	none	RM_16813	NM_017105	yes	RM_19423	113	24.0938	none	6	0.711684	716	none	67.2727	100	65.4867	100
MAT_HMR_931212	Yes	HM_16829	NM_001239	cyclin H (CCNH)	"+1"	yes	HM_19436	58	17.9012	none	12	0.997556	347	none	MM_16833	NM_023243	yes	MM_19434	58	17.9012	none	12	0.997556	347	none	RM_16831	NM_052981	yes	RM_19432	58	17.9012	none	11	0.997235	347	none	75.8621	100	68.9655	100
MAT_HMR_931219	Yes	HM_16839	NM_001253	CDC5 cell division cycle 5-like (S. pombe) (CDC5L)	"+1"	yes	HM_19451	51	6.35118	none	4	0.494735	77	none	MM_16838	NM_152810	yes	MM_19444	51	6.35118	none	4	0.494735	77	none	RM_16843	NM_053527	yes	RM_19447	51	6.35118	none	4	0.494735	77	none	80.3922	100	78.4314	100
MAT_HMR_931224	Yes	HM_16840	NM_001253	CDC5 cell division cycle 5-like (S. pombe) (CDC5L)	"+1"	no	none	51	6.35118	none	6	0.717766	434	none	MM_16842	NM_152810	no	none	51	6.35118	none	6	0.717766	434	none	RM_16841	NM_053527	no	none	51	6.35118	none	6	0.717766	434	none	64.7059	100	72.549	100
MAT_HMR_931227	Yes	HM_16847	NM_001255	CDC20 cell division cycle 20 homolog (S. cerevisiae) (CDC20)	"+1"	yes	HM_19453	78	15.6	none	2	0.486526	50	none	MM_16846	NM_023223	yes	MM_19457	73	14.6	none	3	0.546194	65	none	RM_16845	NM_171993	yes	RM_19456	73	14.6	none	3	0.572687	65	none	78.0822	100	75.3425	100
MAT_HMR_932124	Yes	HM_16864	NM_001271	chromodomain helicase DNA binding protein 2 (CHD2)	"+1"	yes	HM_19482	72	4.13793	none	10	0.908725	2513	none	MM_16859	XM_145698	yes	MM_19483	72	3.8961	none	10	0.908725	2423	none	RM_16878	XM_218790	yes	RM_19490	72	3.85439	none	10	0.908725	2513	none	84.7222	100	84.7222	100
MAT_HMR_932673	Yes	HM_16885	NM_001286	chloride channel 6 (CLCN6), transcript variant ClC-6a	"-1"	yes	HM_19499	73	8.3908	none	10	1	1428	none	MM_16888	NM_011929	yes	MM_19491	73	8.38117	none	10	1	1431	none	RM_16889	XM_227870	yes	RM_19496	69	7.92193	none	9	1	1431	none	69.863	100	71.0145	100
MAT_HMR_932688	Yes	HM_16892	NM_005140	cyclic nucleotide gated channel alpha 2 (CNGA2)	"+1"	yes	HM_19501	50	7.5188	none	8	0.963859	1529	none	MM_16895	NM_007724	yes	MM_19502	50	7.5188	none	8	0.963859	1535	none	RM_16896	NM_012928	yes	RM_19506	50	7.5188	none	8	0.963859	1535	none	76	100	76	100
MAT_HMR_932689	Yes	HM_16897	NM_001304	carboxypeptidase D (CPD)	"+1"	no	none	77	5.57567	none	7	0.960373	554	none	MM_16898	NM_007754	no	none	77	5.58781	none	8	0.966152	551	none	RM_16899	NM_012836	no	none	77	5.58376	none	8	0.966152	554	none	75.3247	100	68.8312	100
MAT_HMR_933866	Yes	HM_16941	NM_001407	cadherin, EGF LAG seven-pass G-type receptor 3 (flamingo homolog, Drosophila) (CELSR3)	"+1"	yes	HM_19572	73	2.20344	none	4	0.773797	5099	internal	MM_16935	NM_080437	yes	MM_19559	73	2.21078	none	3	0.744056	5066	internal	RM_16934	NM_031320	yes	RM_19566	73	2.20278	none	4	0.773797	5072	internal	68.4932	100	68.4932	100
MAT_HMR_933539	Yes	HM_16931	NM_001407	cadherin, EGF LAG seven-pass G-type receptor 3 (flamingo homolog, Drosophila) (CELSR3)	"+1"	yes	HM_19546	124	3.74283	none	20	0.988142	7709	none	MM_16951	NM_080437	yes	MM_19578	125	3.78558	none	21	0.995322	7682	none	RM_16945	NM_031320	yes	RM_19568	115	3.47013	none	18	0.98165	7718	none	72.5806	100	73.913	100
MAT_HMR_933707	Yes	HM_16932	NM_001407	cadherin, EGF LAG seven-pass G-type receptor 3 (flamingo homolog, Drosophila) (CELSR3)	"+1"	yes	HM_19553	67	2.02234	none	7	0.713949	2864	none	MM_16938	NM_080437	yes	MM_19573	67	2.02907	none	7	0.713949	2837	none	RM_16948	NM_031320	yes	RM_19552	67	2.02173	none	7	0.713949	2837	none	77.6119	100	79.1045	100
MAT_HMR_935608	Yes	HM_16962	NM_001407	cadherin, EGF LAG seven-pass G-type receptor 3 (flamingo homolog, Drosophila) (CELSR3)	"+1"	yes	HM_19547	77	2.32418	none	8	0.79986	9707	start	MM_16942	NM_080437	yes	MM_19560	73	2.21078	none	7	0.765684	9686	start	RM_16940	NM_031320	yes	RM_19564	77	2.32348	none	7	0.765684	9710	start	72.6027	100	66.2338	100
MAT_HMR_936668	Yes	HM_16979	NM_001408	cadherin, EGF LAG seven-pass G-type receptor 2 (flamingo homolog, Drosophila) (CELSR2)	"+1"	no	none	90	3.07798	none	3	0.547089	8201	none	MM_16994	NM_017392	no	none	100	3.42349	none	5	0.607073	8144	none	RM_16972	XM_342318	no	none	86	2.94521	none	2	0.270435	8183	none	62.2222	93.3333	68.6047	95.3488
MAT_HMR_936855	Yes	HM_16990	NM_001408	cadherin, EGF LAG seven-pass G-type receptor 2 (flamingo homolog, Drosophila) (CELSR2)	"+1"	yes	HM_19603	67	2.29138	none	8	0.883563	2213	none	MM_16974	NM_017392	yes	MM_19610	67	2.29374	none	8	0.883563	2216	none	RM_16987	XM_342318	yes	RM_19596	61	2.08904	none	8	0.883563	2231	none	77.6119	100	78.6885	100
MAT_HMR_937107	Yes	HM_17006	NM_001428	enolase 1, (alpha) (ENO1)	"+1"	yes	HM_19613	72	16.5517	none	12	0.944201	1088	internal	MM_16997	XM_484728	yes	MM_19612	72	13.7143	none	12	0.944201	1358	internal	RM_17008	NM_012554	yes	RM_19614	72	16.5517	none	12	0.944201	1088	internal	68.0556	100	66.6667	100
MAT_HMR_937332	Yes	HM_17029	NM_001447	FAT tumor suppressor homolog 2 (Drosophila) (FAT2)	"+1"	yes	HM_19633	74	1.70115	none	9	0.97898	6185	internal	MM_17017	XM_147546	yes	MM_19637	74	1.64847	none	9	0.98905	6596	internal	RM_17023	NM_022954	yes	RM_19642	74	1.70037	none	9	0.98905	6185	internal	71.6216	100	70.2703	100
MAT_HMR_937174	Yes	HM_17016	NM_001447	FAT tumor suppressor homolog 2 (Drosophila) (FAT2)	"+1"	yes	HM_19644	60	1.37931	none	6	0.934978	10751	none	MM_17027	XM_147546	yes	MM_19622	60	1.3366	none	6	0.93716	11168	none	RM_17015	NM_022954	yes	RM_19627	60	1.37868	none	6	0.93716	10757	none	68.3333	100	65	100
MAT_HMR_937440	Yes	HM_17044	NM_001510	glutamate receptor, ionotropic, delta 2 (GRID2)	"+1"	yes	HM_19678	53	5.25794	none	7	0.724604	983	none	MM_17041	NM_008167	yes	MM_19685	53	5.25794	none	7	0.850877	983	none	RM_17039	NM_024379	yes	RM_19672	53	5.25794	none	6	0.825413	983	none	73.5849	100	71.6981	100
MAT_HMR_937588	Yes	HM_17077	NM_002239	potassium inwardly-rectifying channel, subfamily J, member 3 (KCNJ3)	"+1"	yes	HM_19723	50	9.96016	none	7	0.954832	161	none	MM_17080	NM_008426	yes	MM_19722	50	9.96016	none	7	0.954832	161	none	RM_17078	NM_031610	yes	RM_19725	50	9.96016	none	7	0.954832	161	none	74	100	76	100
MAT_HMR_937608	Yes	HM_17091	NM_002264	karyopherin alpha 1 (importin alpha 5) (KPNA1)	"+1"	yes	HM_19747	63	11.6883	none	7	0.953286	1427	none	MM_17093	NM_008465	yes	MM_19745	63	11.6883	none	7	0.894758	1427	none	RM_17088	NM_198726	yes	RM_19746	63	11.6883	none	7	0.894758	1427	none	85.7143	100	76.1905	100
MAT_HMR_937712	Yes	HM_17119	NM_002406	mannosyl (alpha-1,3-)-glycoprotein beta-1,2-N-acetylglucosaminyltransferase (MGAT1)	"+1"	yes	HM_19773	70	15.6951	none	8	0.977432	1127	none	MM_17118	NM_010794	yes	MM_19775	70	15.625	none	8	0.977432	1133	none	RM_17120	NM_030861	yes	RM_19772	70	15.625	none	8	0.977432	1133	none	64.2857	100	62.8571	100
MAT_HMR_937929	Yes	HM_17141	NM_002410	mannosyl (alpha-1,6-)-glycoprotein beta-1,6-N-acetyl-glucosaminyltransferase (MGAT5)	"+1"	yes	HM_19786	52	7.00809	none	5	0.542113	527	none	MM_17140	NM_145128	yes	MM_19787	52	7.01754	none	5	0.542113	524	none	RM_17142	NM_023095	yes	RM_19791	52	7.01754	none	5	0.542113	524	none	80.7692	100	75	100
MAT_HMR_937945	Yes	HM_17155	NM_002538	occludin (OCLN)	"+1"	yes	HM_19818	57	10.8987	none	5	0.776196	821	none	MM_17158	NM_008756	yes	MM_19825	57	10.9195	none	4	0.746769	815	none	RM_17162	NM_031329	yes	RM_19824	57	10.8779	none	4	0.746769	821	none	84.2105	100	75.4386	100
MAT_HMR_937990	Yes	HM_17173	NM_002565	pyrimidinergic receptor P2Y, G-protein coupled, 4 (P2RY4)	"+1"	yes	HM_19833	121	33.0601	none	18	0.998527	125	none	MM_17177	NM_020621	yes	MM_19837	115	31.768	none	14	0.990664	113	none	RM_17182	NM_031680	yes	RM_19836	120	33.1492	none	16	0.993189	113	none	80.8696	100	77.5	100
MAT_HMR_938076	Yes	HM_17184	NM_002595	PCTAIRE protein kinase 2 (PCTK2)	"+1"	yes	HM_19847	53	10.1145	none	6	0.794403	1040	none	MM_17185	NM_146239	yes	MM_19840	53	12.297	none	6	0.794403	788	none	RM_17186	XM_235049	yes	RM_19839	53	9.98117	none	6	0.794403	1088	none	71.6981	100	75.4717	100
MAT_HMR_940005	Yes	HM_17216	NM_002616	period homolog 1 (Drosophila) (PER1)	"+1"	yes	HM_19855	101	7.82339	none	3	0.392856	26	internal	MM_17203	NM_011065	yes	MM_19850	101	7.81734	none	3	0.392856	26	internal	RM_17220	XM_340822	yes	RM_19860	101	7.80526	none	3	0.392856	26	internal	73.2673	100	66.3366	100
MAT_HMR_940264	Yes	HM_17230	NM_002645	phosphoinositide-3-kinase, class 2, alpha polypeptide (PIK3C2A)	"+1"	yes	HM_19877	56	3.3195	none	4	0.782348	1958	none	MM_17227	NM_011083	yes	MM_19879	56	3.70861	none	4	0.567693	1433	none	RM_17228	XM_341911	yes	RM_19875	56	3.37349	none	4	0.567693	1877	none	73.2143	100	67.8571	100
MAT_HMR_940267	Yes	HM_17231	NM_002657	pleiomorphic adenoma gene-like 2 (PLAGL2)	"+1"	yes	HM_19889	52	10.4628	none	3	0.461423	359	none	MM_17235	NM_018807	yes	MM_19890	55	11.0664	none	4	0.539977	359	none	RM_17232	XM_230745	yes	RM_19892	55	8.42266	none	4	0.539977	827	none	78.8462	100	75	100
MAT_HMR_940272	Yes	HM_17234	NM_002657	pleiomorphic adenoma gene-like 2 (PLAGL2)	"+1"	no	none	75	15.0905	none	8	0.98171	1175	none	MM_17233	NM_018807	no	none	75	15.0905	none	8	0.98171	1175	none	RM_17236	XM_230745	no	none	75	11.4855	none	8	0.992984	1643	none	80	100	82.6667	100
MAT_HMR_940426	Yes	HM_17240	NM_002714	protein phosphatase 1, regulatory subunit 10 (PPP1R10)	"+1"	yes	HM_19901	96	10.2019	none	9	0.968719	878	none	MM_17268	NM_175934	yes	MM_19900	96	10.9714	none	8	0.963377	878	none	RM_17262	NM_022951	yes	RM_19905	96	10.9966	none	8	0.963377	878	none	63.5417	100	64.5833	100
MAT_HMR_940970	Yes	HM_17245	NM_002714	protein phosphatase 1, regulatory subunit 10 (PPP1R10)	"+1"	no	none	78	8.28905	none	7	0.952054	1568	none	MM_17278	NM_175934	no	none	83	9.48571	none	8	0.983875	1514	internal	RM_17267	NM_022951	no	none	76	8.70561	none	8	0.983875	1535	internal	64.1026	83.3333	63.1579	85.5263
MAT_HMR_943821	Yes	HM_17312	NM_002786	proteasome (prosome, macropain) subunit, alpha type, 1 (PSMA1), transcript variant 2	"+1"	yes	HM_19927	55	20.8333	none	8	0.771636	626	none	MM_17321	NM_011965	yes	MM_19926	55	20.8333	none	8	0.771636	626	none	RM_17311	NM_017278	yes	RM_19925	55	20.8333	none	8	0.771636	626	none	80	100	85.4545	100
MAT_HMR_943850	Yes	HM_17322	NM_002799	proteasome (prosome, macropain) subunit, beta type, 7 (PSMB7)	"+1"	yes	HM_19941	51	18.3453	none	3	0.850056	440	none	MM_17324	NM_011187	yes	MM_19943	50	17.9856	none	3	0.850056	440	none	RM_17323	NM_053532	yes	RM_19939	50	17.9856	none	3	0.850056	440	none	88	100	86	100
MAT_HMR_943852	Yes	HM_17327	NM_002801	proteasome (prosome, macropain) subunit, beta type, 10 (PSMB10)	"+1"	yes	HM_19948	67	24.4526	none	9	0.95372	59	none	MM_17328	NM_013640	yes	MM_19946	67	24.4526	none	9	0.89855	59	none	RM_17326	XM_214687	yes	RM_19947	67	24.4526	none	10	0.913347	59	none	65.6716	100	62.6866	100
MAT_HMR_943877	Yes	HM_17339	NM_002805	proteasome (prosome, macropain) 26S subunit, ATPase, 5 (PSMC5)	"+1"	yes	HM_19954	88	21.6216	none	16	0.989686	722	none	MM_17338	NM_008950	yes	MM_19953	88	21.6216	none	16	0.989686	722	none	RM_17340	NM_031149	yes	RM_19955	88	21.6216	none	16	0.989686	722	none	76.1364	100	71.5909	100
MAT_HMR_943878	Yes	HM_17342	NM_002815	proteasome (prosome, macropain) 26S subunit, non-ATPase, 11 (PSMD11)	"+1"	yes	HM_19966	53	12.5296	none	4	0.507717	593	none	MM_17341	NM_178616	yes	MM_19965	53	12.5296	none	4	0.507717	593	none	RM_17343	XM_220754	yes	RM_19964	53	10.9053	none	4	0.507717	782	none	79.2453	100	79.2453	100
MAT_HMR_943883	Yes	HM_17346	NM_002858	ATP-binding cassette, sub-family D (ALD), member 3 (ABCD3)	"+1"	no	none	102	15.4545	none	10	0.84177	1643	internal	MM_17344	NM_008991	no	none	112	16.9697	none	12	0.883622	1643	internal	RM_17349	NM_012804	no	none	112	16.9697	none	12	0.883622	1643	internal	64.7059	100	72.549	100
MAT_HMR_943895	Yes	HM_17365	NM_002893	retinoblastoma binding protein 7 (RBBP7)	"+1"	yes	HM_20011	69	16.1972	none	6	0.909755	1070	internal	MM_17366	NM_009031	yes	MM_20010	69	16.1972	none	6	0.909755	1070	internal	RM_17367	NM_031816	yes	RM_20009	69	16.1972	none	6	0.909755	1070	internal	81.1594	100	82.6087	100
MAT_HMR_943896	Yes	HM_17368	NM_002913	replication factor C (activator 1) 1, 145kDa (RFC1)	"+1"	yes	HM_20022	60	5.22648	none	5	0.75809	242	none	MM_17369	NM_011258	yes	MM_20021	60	5.30035	none	7	0.909649	239	none	RM_17370	XM_214035	yes	RM_20023	60	4.9505	none	6	0.812817	485	none	65	100	66.6667	100
MAT_HMR_943907	Yes	HM_17376	NM_003069	SWI/SNF related, matrix associated, actin dependent regulator of chromatin, subfamily a, member 1 (SMARCA1), transcript variant 1	"+1"	yes	HM_20040	51	4.83412	none	3	0.525276	2279	none	MM_17378	NM_053123	yes	MM_20039	54	5.15759	none	4	0.58044	2246	none	RM_17379	XM_229124	yes	RM_20044	51	4.79774	none	3	0.525276	2255	none	86.2745	100	88.2353	100
MAT_HMR_944381	Yes	HM_17420	NM_003199	transcription factor 4 (TCF4)	"+1"	yes	HM_20078	145	21.7066	none	5	0.852452	263	internal	MM_17424	NM_013685	yes	MM_20077	144	21.4605	none	5	0.852452	263	internal	RM_17432	NM_053369	yes	RM_20080	143	24.4027	none	4	0.647844	26	internal	86.8056	100	84.6154	100
MAT_HMR_944468	Yes	HM_17439	NM_003396	wingless-type MMTV integration site family, member 9B (WNT9B)	"+1"	no	none	93	25.9777	none	9	0.987624	239	internal	MM_17442	NM_011719	no	none	86	23.8889	none	7	0.884731	245	none	RM_17441	XM_221015	no	none	86	13.2921	none	7	0.884731	1106	none	61.6279	100	70.9302	100
MAT_HMR_944483	Yes	HM_17454	NM_003488	A kinase (PRKA) anchor protein 1 (AKAP1), nuclear gene encoding mitochondrial protein, transcript variant 1	"+1"	no	none	59	6.52655	none	6	0.941918	1676	start	MM_17453	NM_009648	no	none	59	6.87646	none	6	0.941918	1538	start	RM_17449	NM_053665	no	none	59	6.90058	none	6	0.941918	1529	start	71.1864	100	74.5763	100
MAT_HMR_945141	Yes	HM_17476	NM_003494	dysferlin, limb girdle muscular dystrophy 2B (autosomal recessive) (DYSF)	"+1"	no	none	70	3.36377	none	8	0.764089	5258	none	MM_17468	NM_021469	no	none	70	3.38164	none	8	0.777862	5225	none	RM_17465	XM_232123	no	none	70	3.0837	none	8	0.777862	5546	none	64.2857	100	64.2857	100
MAT_HMR_945506	Yes	HM_17497	NM_003505	frizzled homolog 1 (Drosophila) (FZD1)	"+1"	yes	HM_20142	73	11.2654	none	8	0.95481	1568	start	MM_17496	NM_021457	yes	MM_20140	74	11.5086	none	8	0.95481	1550	none	RM_17498	NM_021266	yes	RM_20141	74	11.5265	none	8	0.95481	1547	none	69.863	100	67.1233	100
MAT_HMR_945516	Yes	HM_17506	NM_003559	phosphatidylinositol-4-phosphate 5-kinase, type II, beta (PIP5K2B), transcript variant 1	"+1"	yes	HM_20156	52	12.47	none	4	0.560353	206	none	MM_17509	NM_054051	yes	MM_20155	52	12.47	none	4	0.560353	206	none	RM_17508	NM_053550	yes	RM_20158	52	12.47	none	4	0.560353	206	none	76.9231	100	78.8462	100
MAT_HMR_946319	Yes	HM_17616	NM_003632	contactin associated protein 1 (CNTNAP1)	"+1"	yes	HM_20239	80	5.77617	none	5	0.899427	2843	none	MM_17621	NM_016782	yes	MM_20230	80	5.77201	none	5	0.899427	2846	none	RM_17610	NM_032061	yes	RM_20229	80	5.78871	none	5	0.899427	2846	none	75	100	67.5	100
MAT_HMR_946378	Yes	HM_17639	NM_003728	unc-5 homolog C (C. elegans) (UNC5C)	"+1"	yes	HM_20275	68	7.29614	none	3	0.332829	947	internal	MM_17641	NM_009472	yes	MM_20271	68	7.29614	none	3	0.332829	947	none	RM_17640	NM_199407	yes	RM_20266	68	7.29614	none	3	0.332829	947	none	67.6471	100	69.1176	100
MAT_HMR_946383	Yes	HM_17649	NM_003745	suppressor of cytokine signaling 1 (SOCS1)	"+1"	yes	HM_20303	73	34.434	none	3	0.449989	32	none	MM_17648	NM_009896	yes	MM_20304	74	34.7418	none	4	0.497368	32	none	RM_17647	NM_145879	yes	RM_20306	74	34.7418	none	4	0.412825	32	none	68.4932	100	63.0137	100
MAT_HMR_946507	Yes	HM_17663	NM_003812	a disintegrin and metalloproteinase domain 23 (ADAM23)	"+1"	yes	HM_20320	92	11.0444	none	11	0.973705	227	none	MM_17667	NM_011780	yes	MM_20327	93	11.2048	none	10	0.926664	215	none	RM_17661	XM_244124	yes	RM_20335	92	11.0977	none	10	0.921484	215	internal	75	100	75	100
MAT_HMR_946509	Yes	HM_17664	NM_003812	a disintegrin and metalloproteinase domain 23 (ADAM23)	"+1"	yes	HM_20321	60	7.20288	none	6	0.834191	509	start	MM_17651	NM_011780	yes	MM_20332	60	7.22892	none	6	0.834191	500	start	RM_17653	XM_244124	yes	RM_20326	60	7.23764	none	6	0.834191	497	start	68.3333	100	61.6667	100
MAT_HMR_946586	Yes	HM_17669	NM_003833	matrilin 4 (MATN4), transcript variant 1	"+1"	yes	HM_20346	55	9.45017	none	9	0.895942	1373	none	MM_17670	NM_013592	yes	MM_20344	55	8.8	none	9	0.895942	1502	none	RM_17672	XM_215932	yes	RM_20345	50	7.8125	none	9	0.895942	1562	none	67.2727	100	64	100
MAT_HMR_947274	Yes	HM_17710	NM_003866	inositol polyphosphate-4-phosphatase, type II, 105kDa (INPP4B)	"+1"	yes	HM_20355	66	7.13514	none	6	0.864016	1073	none	MM_17700	XM_134427	yes	MM_20357	66	7.24479	none	6	0.864016	1022	none	RM_17698	NM_053917	yes	RM_20358	66	6.99894	none	6	0.864016	1073	none	71.2121	100	69.697	100
MAT_HMR_947463	Yes	HM_17720	NM_003876	chromosome 17 open reading frame 35 (C17orf35)	"+1"	yes	HM_20365	52	26.943	none	7	0.885883	365	none	MM_17719	NM_173453	yes	MM_20363	52	27.2251	none	7	0.885883	359	none	RM_17721	XM_220530	yes	RM_20364	52	27.2251	none	7	0.885883	359	none	82.6923	100	82.6923	100
MAT_HMR_947465	Yes	HM_17723	NM_003899	Rho guanine nucleotide exchange factor (GEF) 7 (ARHGEF7), transcript variant 1	"+1"	yes	HM_20372	56	8.65533	none	8	0.990795	62	none	MM_17722	NM_017402	yes	MM_20369	56	8.65533	none	7	0.944203	62	none	RM_17725	NM_053740	yes	RM_20371	56	8.94569	none	7	0.944203	62	none	60.7143	100	62.5	100
MAT_HMR_947483	Yes	HM_17735	NM_003931	WAS protein family, member 1 (WASF1)	"+1"	yes	HM_20387	72	12.8571	none	6	0.64991	563	internal	MM_17736	NM_031877	yes	MM_20391	72	12.8571	none	6	0.64991	563	internal	RM_17734	XM_215432	yes	RM_20388	72	12.8571	none	6	0.64991	563	internal	79.1667	100	80.5556	100
MAT_HMR_947513	Yes	HM_17751	NM_001615	actin, gamma 2, smooth muscle, enteric (ACTG2)	"+1"	yes	HM_20409	62	16.4456	none	10	0.977541	386	none	MM_17750	NM_009610	yes	MM_20408	62	15.736	none	10	0.977541	386	none	RM_17744	NM_012893	yes	RM_20411	62	16.4456	none	10	0.977541	386	none	67.7419	100	74.1935	100
MAT_HMR_947547	Yes	HM_17761	NM_001626	v-akt murine thymoma viral oncogene homolog 2 (AKT2)	"+1"	no	none	83	17.2199	none	12	0.966201	1196	internal	MM_17765	NM_007434	no	none	83	17.2199	none	12	0.966201	1196	internal	RM_17766	NM_017093	no	none	83	17.2199	none	12	0.966201	1196	internal	74.6988	100	79.5181	100
MAT_HMR_947563	Yes	HM_17768	NM_001626	v-akt murine thymoma viral oncogene homolog 2 (AKT2)	"+1"	yes	HM_20428	76	15.7676	none	12	0.953789	692	internal	MM_17764	NM_007434	yes	MM_20429	76	15.7676	none	12	0.953789	692	internal	RM_17769	NM_017093	yes	RM_20427	76	15.7676	none	13	0.965886	692	internal	72.3684	100	73.6842	100
MAT_HMR_947759	Yes	HM_17797	NM_001703	brain-specific angiogenesis inhibitor 2 (BAI2)	"+1"	yes	HM_20477	82	5.21297	none	3	0.631179	986	none	MM_17809	NM_173071	yes	MM_20467	82	5.25304	none	3	0.631179	992	none	RM_17807	XM_232778	yes	RM_20492	82	5.25304	none	3	0.631179	992	none	92.6829	100	92.6829	100
MAT_HMR_947781	Yes	HM_17800	NM_001703	brain-specific angiogenesis inhibitor 2 (BAI2)	"+1"	yes	HM_20488	69	4.38652	none	7	0.910983	3281	start	MM_17799	NM_173071	yes	MM_20481	69	4.42024	none	7	0.926306	3296	start	RM_17810	XM_232778	yes	RM_20490	69	4.42024	none	7	0.926306	3296	start	81.1594	100	79.7101	100
MAT_HMR_947974	Yes	HM_17808	NM_001703	brain-specific angiogenesis inhibitor 2 (BAI2)	"+1"	yes	HM_20484	82	5.21297	none	3	0.752643	1274	none	MM_17794	NM_173071	yes	MM_20498	82	5.25304	none	3	0.752643	1280	none	RM_17814	XM_232778	yes	RM_20491	82	5.25304	none	2	0.710404	1280	none	73.1707	100	73.1707	100
MAT_HMR_948034	Yes	HM_17827	NM_001717	basonuclin 1 (BNC1)	"+1"	no	none	60	6.03015	none	5	0.593433	1952	start	MM_17828	NM_007562	no	none	60	6.23701	none	6	0.664383	1853	start	RM_17826	XM_344917	no	none	55	4.7373	none	5	0.607073	2450	internal	75	100	69.0909	100
MAT_HMR_948038	Yes	HM_17831	NM_001732	butyrophilin, subfamily 1, member A1 (BTN1A1)	"+1"	yes	HM_20520	60	11.3852	none	6	0.641217	956	none	MM_17832	NM_013483	yes	MM_20519	61	11.619	none	6	0.641217	959	none	RM_17833	XM_225365	yes	RM_20517	61	11.619	none	6	0.641217	959	none	75	100	70	100
MAT_HMR_948040	Yes	HM_17836	NM_001740	calbindin 2, 29kDa (calretinin) (CALB2), transcript variant CALB2	"+1"	yes	HM_20523	65	23.8971	none	6	0.873537	224	internal	MM_17834	NM_007586	yes	MM_20524	65	23.8971	none	6	0.873537	224	internal	RM_17839	NM_053988	yes	RM_20522	65	23.8971	none	6	0.873537	224	internal	84.6154	100	84.6154	100
MAT_HMR_948047	Yes	HM_17840	NM_001745	calcium modulating ligand (CAMLG)	"+1"	yes	HM_20528	60	20.202	none	8	0.913913	533	start	MM_17841	NM_007596	yes	MM_20529	60	20.339	none	8	0.913913	527	start	RM_17842	NM_053334	yes	RM_20525	60	20.339	none	9	0.923916	527	start	65	100	70	100
MAT_HMR_948048	Yes	HM_17844	NM_001760	cyclin D3 (CCND3)	"+1"	no	none	70	23.8908	none	9	0.973401	668	none	MM_17845	NM_007632	no	none	70	23.8908	none	9	0.973401	668	none	RM_17843	NM_012766	no	none	71	24.1497	none	9	0.973401	668	none	78.5714	100	75.7143	100
MAT_HMR_948060	Yes	HM_17857	NM_001838	chemokine (C-C motif) receptor 7 (CCR7)	"+1"	yes	HM_20550	86	22.6913	none	17	0.998139	839	start	MM_17851	NM_007719	yes	MM_20546	86	22.6913	none	16	0.997948	839	start	RM_17856	NM_199489	yes	RM_20552	86	22.6913	none	16	0.997948	839	start	73.2558	100	72.093	100
MAT_HMR_948065	Yes	HM_17859	NM_001798	cyclin-dependent kinase 2 (CDK2), transcript variant 1	"+1"	yes	HM_20563	66	22.0736	none	7	0.835257	668	none	MM_17860	NM_016756	yes	MM_20559	66	22.0736	none	7	0.835257	668	none	RM_17858	NM_199501	yes	RM_20561	66	22.0736	none	7	0.835257	668	none	86.3636	100	80.303	100
MAT_HMR_948067	Yes	HM_17864	NM_001830	chloride channel 4 (CLCN4)	"+1"	no	none	56	7.35874	none	8	0.851427	959	none	MM_17868	NM_011334	no	none	56	7.48663	none	7	0.840191	920	none	RM_17866	NM_022198	no	none	56	7.48663	none	7	0.840191	920	none	67.8571	100	73.2143	100
MAT_HMR_948076	Yes	HM_17872	NM_001843	contactin 1 (CNTN1), transcript variant 1	"+1"	yes	HM_20580	51	5.00491	none	5	0.860548	83	none	MM_17873	NM_007727	yes	MM_20582	51	4.9951	none	5	0.860548	83	none	RM_17871	NM_057118	yes	RM_20578	51	4.99022	none	5	0.860548	83	none	74.5098	100	68.6275	100
MAT_HMR_948137	Yes	HM_17902	NM_001880	activating transcription factor 2 (ATF2)	"+1"	yes	HM_20612	53	10.4743	none	5	0.800865	668	none	MM_17900	NM_009715	yes	MM_20609	53	11.8304	none	5	0.800865	494	none	RM_17904	NM_031018	yes	RM_20608	53	10.8607	none	5	0.800865	614	none	88.6792	100	86.7925	100
MAT_HMR_948145	Yes	HM_17906	NM_001939	dystrophin related protein 2 (DRP2)	"+1"	yes	HM_20630	62	6.49215	none	9	0.946203	1598	none	MM_17912	NM_010078	yes	MM_20625	68	7.09812	none	12	0.983978	1607	none	RM_17914	NM_023971	yes	RM_20632	68	7.09812	none	12	0.982984	1607	none	80.6452	100	77.4194	100
MAT_HMR_948164	Yes	HM_17908	NM_001939	dystrophin related protein 2 (DRP2)	"+1"	yes	HM_20626	92	9.63351	none	12	0.954985	869	none	MM_17917	NM_010078	yes	MM_20634	92	9.60334	none	12	0.954205	878	none	RM_17916	NM_023971	yes	RM_20631	92	9.60334	none	13	0.965169	878	none	80.4348	100	80.4348	100
MAT_HMR_948209	Yes	HM_17929	NM_001975	enolase 2 (gamma, neuronal) (ENO2)	"+1"	no	none	66	15.1724	none	8	0.768968	734	internal	MM_17928	NM_013509	no	none	70	16.092	none	9	0.795815	734	internal	RM_17933	NM_139325	no	none	70	16.092	none	9	0.795815	734	internal	81.8182	100	77.2727	100
MAT_HMR_948231	Yes	HM_17944	NM_002049	GATA binding protein 1 (globin transcription factor 1) (GATA1)	"+1"	yes	HM_20687	94	22.7053	none	5	0.819537	125	none	MM_17945	NM_008089	yes	MM_20685	94	22.7053	none	4	0.795809	125	none	RM_17946	NM_012764	yes	RM_20683	85	20.5314	none	4	0.795809	152	none	64.8936	100	68.2353	100
MAT_HMR_948233	Yes	HM_17950	NM_002079	glutamic-oxaloacetic transaminase 1, soluble (aspartate aminotransferase 1) (GOT1)	"+1"	yes	HM_20699	50	12.0773	none	3	0.385556	374	none	MM_17948	NM_010324	yes	MM_20700	50	12.0773	none	3	0.385556	374	none	RM_17949	NM_012571	yes	RM_20698	50	12.0773	none	3	0.385556	374	none	68	100	68	100
MAT_HMR_948239	Yes	HM_17952	NM_002081	glypican 1 (GPC1)	"+1"	yes	HM_20703	133	23.7925	none	20	0.999773	821	none	MM_17957	NM_016696	yes	MM_20701	133	23.8351	none	19	0.999743	818	none	RM_17954	NM_030828	yes	RM_20706	133	23.7925	none	19	0.999743	821	none	73.6842	100	72.1805	100
MAT_HMR_948578	Yes	HM_17979	NM_002191	inhibin, alpha (INHA)	"+1"	no	none	64	17.4387	none	3	0.435484	185	none	MM_17981	NM_010564	no	none	63	17.1662	none	4	0.456957	191	none	RM_17980	NM_012590	no	none	63	17.1662	none	4	0.475176	191	none	66.6667	100	65.0794	100
MAT_HMR_948822	Yes	HM_18006	NM_002206	integrin, alpha 7 (ITGA7)	"+1"	no	none	50	4.39367	none	7	0.871126	2111	none	MM_18011	NM_008398	no	none	50	4.40141	none	9	0.918188	2111	none	RM_18010	NM_030842	no	none	50	4.40141	none	8	0.804738	2108	none	62	100	60	100
MAT_HMR_948829	Yes	HM_18007	NM_002206	integrin, alpha 7 (ITGA7)	"+1"	no	none	54	4.74517	none	1	0.145854	521	none	MM_17996	NM_008398	no	none	54	4.75352	none	2	0.270435	521	none	RM_17993	NM_030842	no	none	54	4.75352	none	2	0.72012	521	none	81.4815	100	81.4815	100
MAT_HMR_949268	Yes	HM_18045	NM_002293	laminin, gamma 1 (formerly LAMB2) (LAMC1)	"+1"	no	none	95	5.90062	none	8	0.673989	1361	none	MM_18039	NM_010683	no	none	92	5.72139	none	9	0.711873	1364	none	RM_18064	XM_341133	no	none	92	5.72139	none	9	0.711873	1364	none	73.913	100	71.7391	100
MAT_HMR_949364	Yes	HM_18047	NM_002293	laminin, gamma 1 (formerly LAMB2) (LAMC1)	"+1"	yes	HM_20811	153	9.50311	none	9	0.882405	2006	internal	MM_18048	NM_010683	yes	MM_20804	153	9.51493	none	8	0.850004	2000	internal	RM_18054	XM_341133	yes	RM_20803	153	9.51493	none	8	0.850004	2000	internal	60.1307	100	63.3987	100
MAT_HMR_950097	Yes	HM_18104	NM_002422	matrix metalloproteinase 3 (stromelysin 1, progelatinase) (MMP3)	"+1"	yes	HM_20860	67	14.0167	none	6	0.61858	503	start	MM_18093	NM_010809	yes	MM_20859	67	13.9583	none	7	0.835976	509	start	RM_18098	NM_133523	yes	RM_20861	67	14.0756	none	6	0.802903	497	start	67.1642	100	71.6418	100
MAT_HMR_950726	Yes	HM_18137	NM_002556	oxysterol binding protein (OSBP)	"+1"	yes	HM_20890	62	7.67327	none	10	0.933058	1589	internal	MM_18145	XM_148904	yes	MM_20883	62	7.02152	none	10	0.933058	1814	internal	RM_18150	XM_344995	yes	RM_20885	62	8.07292	none	10	0.933058	1469	internal	82.2581	100	83.871	100
MAT_HMR_951008	Yes	HM_18148	NM_002556	oxysterol binding protein (OSBP)	"+1"	yes	HM_20891	71	8.78713	none	8	0.876462	1055	none	MM_18131	XM_148904	yes	MM_20889	71	8.04077	none	8	0.897728	1280	none	RM_18126	XM_344995	yes	RM_20888	71	9.24479	none	8	0.876462	935	none	84.507	100	81.6901	100
MAT_HMR_950823	Yes	HM_18139	NM_002556	oxysterol binding protein (OSBP)	"+1"	yes	HM_20887	54	6.68317	none	6	0.562661	887	none	MM_18149	XM_148904	yes	MM_20886	54	6.11552	none	5	0.505159	1112	none	RM_18124	XM_344995	yes	RM_20884	54	7.03125	none	5	0.505159	767	none	74.0741	100	72.2222	100
MAT_HMR_951089	Yes	HM_18151	NM_002569	furin (paired basic amino acid cleaving enzyme) (FURIN)	"+1"	yes	HM_20896	94	11.8239	none	7	0.705965	773	none	MM_18165	NM_011046	yes	MM_20898	88	11.0831	none	6	0.667304	791	internal	RM_18158	NM_019331	yes	RM_20894	88	11.0831	none	6	0.667304	791	internal	76.1364	100	78.4091	100
MAT_HMR_951192	Yes	HM_18166	NM_002609	platelet-derived growth factor receptor, beta polypeptide (PDGFRB)	"+1"	yes	HM_20916	63	5.69106	none	7	0.645398	2744	none	MM_18167	NM_008809	yes	MM_20907	58	5.27753	none	5	0.56843	2741	none	RM_18171	NM_031525	yes	RM_20910	63	5.7377	none	6	0.61858	2741	none	75.8621	100	76.1905	100
MAT_HMR_951208	Yes	HM_18180	NM_002649	phosphoinositide-3-kinase, catalytic, gamma polypeptide (PIK3CG)	"+1"	yes	HM_20926	50	4.53309	none	7	0.875019	3158	none	MM_18179	NM_020272	yes	MM_20927	50	4.53309	none	7	0.875019	3158	none	RM_18181	XM_234053	yes	RM_20922	50	4.53309	none	7	0.875019	3158	none	72	100	68	100
MAT_HMR_951218	Yes	HM_18193	NM_002906	radixin (RDX)	"+1"	yes	HM_20960	51	8.73288	none	3	0.376845	335	none	MM_18196	NM_009041	yes	MM_20958	51	8.73288	none	3	0.376845	335	none	RM_18194	NM_001005889	yes	RM_20959	51	8.73288	none	3	0.376845	335	none	82.3529	100	80.3922	100
MAT_HMR_951225	Yes	HM_18202	NM_002971	special AT-rich sequence binding protein 1 (binds to nuclear matrix/scaffold-associating DNA's) (SATB1)	"-1"	no	none	68	8.90052	none	18	1	549	start	MM_18203	NM_009122	no	none	68	8.88889	none	18	1	549	start	RM_18209	NM_001012129	no	none	68	8.88889	none	18	1	549	start	86.7647	100	79.4118	100
MAT_HMR_951346	Yes	HM_18212	NM_002971	special AT-rich sequence binding protein 1 (binds to nuclear matrix/scaffold-associating DNA's) (SATB1)	"+1"	yes	HM_20975	142	18.5864	none	11	0.934373	1691	internal	MM_18210	NM_009122	yes	MM_20977	143	18.6928	none	11	0.934373	1691	internal	RM_18211	NM_001012129	yes	RM_20973	143	18.6928	none	11	0.934373	1691	internal	71.1268	100	68.3099	100
MAT_HMR_952127	Yes	HM_18256	NM_003156	stromal interaction molecule 1 (STIM1)	"+1"	yes	HM_21014	72	10.4956	none	6	0.778284	5	none	MM_18254	NM_009287	yes	MM_21017	72	10.4956	none	5	0.706936	5	none	RM_18255	XM_341896	yes	RM_21012	72	10.4956	none	5	0.706936	5	none	65.2778	100	66.6667	100
MAT_HMR_952148	Yes	HM_18267	NM_003286	topoisomerase (DNA) I (TOP1)	"+1"	yes	HM_21020	83	10.8355	none	1	0.243453	56	none	MM_18266	NM_009408	yes	MM_21019	85	11.0821	yes, with no stop	1	0.0703108	56	none	RM_18268	NM_022615	yes	RM_21018	85	11.0677	yes, with no stop	1	0.0703108	56	none	83.1325	100	85.5422	100
MAT_HMR_952160	Yes	HM_18273	NM_004661	CDC23 (cell division cycle 23, yeast, homolog) (CDC23)	"+1"	no	none	58	9.7973	none	4	0.766511	221	internal	MM_18274	NM_178347	no	none	55	9.19732	none	5	0.793643	248	none	RM_18275	XM_214588	no	none	58	13.4884	none	5	0.793643	239	none	72.7273	100	75.8621	100
MAT_HMR_954884	Yes	HM_18315	NM_004530	matrix metalloproteinase 2 (gelatinase A, 72kDa gelatinase, 72kDa type IV collagenase) (MMP2)	"+1"	yes	HM_21055	195	29.5008	yes, with stop	6	0.702779	674	start	MM_18288	NM_008610	yes	MM_21057	195	29.4118	yes, with stop	6	0.702779	674	start	RM_18297	NM_031054	yes	RM_21054	195	29.4118	yes, with stop	6	0.702779	674	start	69.7436	100	69.2308	100
MAT_HMR_953708	Yes	HM_18305	NM_004530	matrix metalloproteinase 2 (gelatinase A, 72kDa gelatinase, 72kDa type IV collagenase) (MMP2)	"+1"	yes	HM_21062	61	9.22844	none	8	0.863695	1307	none	MM_18293	NM_008610	yes	MM_21058	64	9.65309	none	6	0.808243	1304	none	RM_18279	NM_031054	yes	RM_21068	64	9.65309	none	6	0.808243	1304	none	78.6885	100	78.6885	100
MAT_HMR_955057	Yes	HM_18322	NM_003992	CDC-like kinase 3 (CLK3), transcript variant phclk3	"+1"	yes	HM_21069	155	31.5682	none	11	0.832848	89	internal	MM_18321	NM_007713	yes	MM_21070	155	31.5682	none	11	0.832848	89	internal	RM_18319	NM_134340	yes	RM_21071	155	31.5682	none	11	0.832848	89	internal	78.0645	100	80.6452	100
MAT_HMR_955106	Yes	HM_18332	NM_003995	natriuretic peptide receptor B/guanylate cyclase B (atrionatriuretic peptide receptor B) (NPR2)	"+1"	yes	HM_21080	73	6.96565	none	5	0.594017	515	none	MM_18334	NM_173788	yes	MM_21078	73	6.96565	none	5	0.594017	515	none	RM_18333	NM_053838	yes	RM_21081	73	6.96565	none	5	0.594017	515	none	87.6712	100	83.5616	100
MAT_HMR_955201	Yes	HM_18339	NM_000439	proprotein convertase subtilisin/kexin type 1 (PCSK1)	"+1"	yes	HM_21092	71	9.41645	none	5	0.509299	500	internal	MM_18351	NM_013628	yes	MM_21088	71	9.41645	none	6	0.839211	500	internal	RM_18340	NM_017091	yes	RM_21093	70	9.29615	none	5	0.509299	503	start	77.4648	100	80	100
MAT_HMR_956528	Yes	HM_18368	NM_000439	proprotein convertase subtilisin/kexin type 1 (PCSK1)	"+1"	yes	HM_21086	63	8.35544	none	7	0.734868	98	none	MM_18341	NM_013628	yes	MM_21091	63	8.35544	none	7	0.734868	98	none	RM_18364	NM_017091	yes	RM_21090	63	8.36653	none	7	0.734868	98	none	66.6667	100	63.4921	100
MAT_HMR_957499	Yes	HM_18384	NM_001567	inositol polyphosphate phosphatase-like 1 (INPPL1)	"+1"	yes	HM_21097	66	5.24226	none	13	0.992122	1391	none	MM_18392	NM_010567	yes	MM_21110	63	5.00795	none	13	0.992122	1403	none	RM_18403	NM_022944	yes	RM_21095	63	5.00795	none	13	0.992122	1403	none	69.8413	100	73.0159	100
MAT_HMR_958163	Yes	HM_18405	NM_001567	inositol polyphosphate phosphatase-like 1 (INPPL1)	"+1"	yes	HM_21102	61	4.84512	none	10	0.997768	2348	none	MM_18387	NM_010567	yes	MM_21096	61	4.84897	none	10	0.997768	2351	none	RM_18401	NM_022944	yes	RM_21099	61	4.84897	none	10	0.997768	2351	none	75.4098	100	78.6885	100
MAT_HMR_958050	Yes	HM_18400	NM_001567	inositol polyphosphate phosphatase-like 1 (INPPL1)	"+1"	yes	HM_21105	89	7.0691	none	5	0.568873	3122	none	MM_18377	NM_010567	yes	MM_21108	92	7.3132	none	7	0.765052	3125	none	RM_18395	NM_022944	yes	RM_21101	92	7.3132	none	8	0.792354	3125	none	66.2921	100	68.5393	100
MAT_HMR_958357	Yes	HM_18425	NM_004047	ATPase, H+ transporting, lysosomal 21kDa, V0 subunit c'' (ATP6V0B)	"-1"	yes	HM_21132	59	28.6408	none	12	0.988149	114	start	MM_18424	NM_033617	yes	MM_21134	54	26.2136	none	11	0.978453	114	start	RM_18423	XM_216510	yes	RM_21133	54	17.1975	none	11	0.978453	438	start	64.8148	100	70.3704	100
MAT_HMR_958364	Yes	HM_18431	NM_004926	zinc finger protein 36, C3H type-like 1 (ZFP36L1)	"+1"	yes	HM_21140	71	20.944	none	4	0.671129	704	none	MM_18430	NM_007564	yes	MM_21145	71	20.944	none	4	0.671129	704	none	RM_18426	NM_017172	yes	RM_21149	71	20.944	none	4	0.671129	704	none	81.6901	100	85.9155	100
MAT_HMR_958482	Yes	HM_18461	NM_004371	coatomer protein complex, subunit alpha (COPA)	"+1"	yes	HM_21162	54	4.40816	none	8	0.962394	1556	none	MM_18459	NM_009938	yes	MM_21166	54	4.40816	none	8	0.962394	1556	none	RM_18460	XM_222899	yes	RM_21165	54	4.40816	none	8	0.962394	1556	none	85.1852	100	85.1852	100
MAT_HMR_958496	Yes	HM_18468	NM_004076	crystallin, beta B3 (CRYBB3)	"+1"	yes	HM_21172	79	37.2642	none	6	0.654107	398	none	MM_18471	NM_021352	yes	MM_21174	76	35.8491	none	7	0.821909	398	none	RM_18466	NM_031690	yes	RM_21173	76	35.8491	none	7	0.821909	398	none	76.3158	100	77.6316	100
MAT_HMR_958500	Yes	HM_18480	NM_004395	drebrin 1 (DBN1), transcript variant 1	"+1"	yes	HM_21198	68	10.4615	none	2	0.307444	1745	none	MM_18479	NM_019813	yes	MM_21194	68	10.2874	none	2	0.307444	1778	none	RM_18484	NM_031024	yes	RM_21197	69	9.74576	none	2	0.307444	1916	none	72.0588	100	73.5294	100
MAT_HMR_958634	Yes	HM_18505	NM_004421	dishevelled, dsh homolog 1 (Drosophila) (DVL1), transcript variant 1	"+1"	yes	HM_21233	56	8.34575	none	10	0.955978	941	none	MM_18506	NM_010091	yes	MM_21232	56	8.04598	none	10	0.955978	941	none	RM_18508	NM_031820	yes	RM_21229	55	7.9023	none	10	0.955978	944	none	67.8571	100	72.7273	100
MAT_HMR_958767	Yes	HM_18524	NM_024007	early B-cell factor (EBF)	"+1"	yes	HM_21237	79	13.3446	none	12	0.951233	602	none	MM_18519	NM_007897	yes	MM_21240	79	13.3446	none	12	0.951233	602	none	RM_18527	NM_053820	yes	RM_21239	72	12.6095	none	11	0.942906	560	none	91.1392	100	87.5	100
MAT_HMR_958744	Yes	HM_18522	NM_024007	early B-cell factor (EBF)	"+1"	yes	HM_21244	69	11.6554	none	8	0.974338	923	none	MM_18525	NM_007897	yes	MM_21238	69	11.6554	none	8	0.974338	923	none	RM_18518	NM_053820	yes	RM_21235	69	12.0841	none	8	0.974338	860	none	73.913	100	82.6087	100
MAT_HMR_958800	Yes	HM_18534	NM_004426	polyhomeotic-like 1 (Drosophila) (PHC1)	"+1"	yes	HM_21250	54	5.37313	none	4	0.656893	2549	none	MM_18531	NM_007905	yes	MM_21251	54	5.3307	none	4	0.656893	2573	none	RM_18536	XM_232336	yes	RM_21258	54	4.74934	none	4	0.656893	2945	none	75.9259	100	74.0741	100
MAT_HMR_958804	Yes	HM_18540	NM_004465	fibroblast growth factor 10 (FGF10)	"-1"	yes	HM_21279	89	42.5837	none	25	0.988753	9	internal	MM_18538	NM_008002	yes	MM_21280	90	42.8571	none	24	0.988753	9	internal	RM_18539	NM_012951	yes	RM_21284	96	44.4444	none	33	0.988753	9	internal	86.5169	100	85.3933	100
MAT_HMR_958987	Yes	HM_18584	NM_004554	nuclear factor of activated T-cells, cytoplasmic, calcineurin-dependent 4 (NFATC4)	"+1"	yes	HM_21304	85	9.41307	none	8	0.723973	23	none	MM_18599	NM_023699	yes	MM_21307	85	9.4235	none	7	0.676838	23	none	RM_18580	XM_240184	yes	RM_21312	85	9.4235	none	7	0.676838	23	none	67.0588	100	68.2353	100
MAT_HMR_959370	Yes	HM_18645	NM_004606	TAF1 RNA polymerase II, TATA box binding protein (TBP)-associated factor, 250kDa (TAF1), transcript variant 1	"+1"	yes	HM_21407	62	3.2735	none	4	0.485924	5408	none	MM_18648	XM_194622	yes	MM_21406	60	3.13808	none	4	0.485924	5468	internal	RM_18647	XM_228551	yes	RM_21396	60	3.17125	none	4	0.485924	5408	internal	86.6667	100	90	100
MAT_HMR_959483	Yes	HM_18650	NM_004606	TAF1 RNA polymerase II, TATA box binding protein (TBP)-associated factor, 250kDa (TAF1), transcript variant 1	"+1"	yes	HM_21392	52	2.74551	none	3	0.829097	5135	none	MM_18660	XM_194622	yes	MM_21404	52	2.71967	none	3	0.829097	5195	none	RM_18657	XM_228551	yes	RM_21408	50	2.64271	none	3	0.829097	5141	none	88.4615	100	88	100
MAT_HMR_959822	Yes	HM_18664	NM_004606	TAF1 RNA polymerase II, TATA box binding protein (TBP)-associated factor, 250kDa (TAF1), transcript variant 1	"+1"	yes	HM_21391	56	2.95671	none	5	0.56843	1394	internal	MM_18658	XM_194622	yes	MM_21394	56	2.92887	none	5	0.56843	1454	internal	RM_18651	XM_228551	yes	RM_21390	56	2.95983	none	5	0.56843	1394	internal	71.4286	100	73.2143	100
MAT_HMR_960008	Yes	HM_18674	NM_004608	T-box 6 (TBX6), transcript variant 1	"+1"	no	none	61	13.9588	none	5	0.947283	440	none	MM_18672	NM_011538	no	none	66	15.103	none	7	0.958823	425	none	RM_18671	XM_344963	no	none	66	15.103	none	7	0.958823	425	none	68.8525	100	70.4918	100
MAT_HMR_960023	Yes	HM_18680	NM_004635	mitogen-activated protein kinase-activated protein kinase 3 (MAPKAPK3)	"+1"	yes	HM_21414	88	22.9765	none	9	0.990547	497	none	MM_18678	NM_178907	yes	MM_21415	88	22.8571	none	9	0.990547	503	none	RM_18681	NM_001012127	yes	RM_21416	88	22.8571	none	9	0.990547	503	none	75	100	72.7273	100
MAT_HMR_960029	Yes	HM_18684	NM_004655	axin 2 (conductin, axil) (AXIN2)	"+1"	no	none	55	6.51659	none	5	0.850558	59	none	MM_18686	NM_015732	no	none	55	6.53983	none	3	0.415887	59	none	RM_18685	NM_024355	no	none	55	6.55542	none	3	0.415887	59	none	61.8182	100	65.4545	100
MAT_HMR_960031	Yes	HM_18687	NM_004656	BRCA1 associated protein-1 (ubiquitin carboxy-terminal hydrolase) (BAP1)	"+1"	yes	HM_21433	57	7.80822	none	7	0.781651	386	none	MM_18692	NM_027088	yes	MM_21432	57	7.81893	none	7	0.781651	386	none	RM_18690	XM_224614	yes	RM_21424	57	8.55856	none	7	0.781651	425	none	73.6842	100	78.9474	100
MAT_HMR_960057	Yes	HM_18688	NM_004656	BRCA1 associated protein-1 (ubiquitin carboxy-terminal hydrolase) (BAP1)	"+1"	yes	HM_21429	63	8.63014	yes, with stop	4	0.58978	1097	none	MM_18698	NM_027088	yes	MM_21427	62	8.5048	none	4	0.469045	1097	none	RM_18697	XM_224614	yes	RM_21431	61	9.15916	none	4	0.469045	1136	none	64.5161	100	73.7705	100
MAT_HMR_960127	Yes	HM_18712	NM_005149	T-box 19 (TBX19)	"+1"	yes	HM_21447	52	11.5813	none	3	0.723087	251	none	MM_18713	NM_032005	yes	MM_21444	52	11.6331	none	4	0.790503	245	none	RM_18708	XM_222834	yes	RM_21439	52	8	none	3	0.723087	674	none	71.1538	100	78.8462	100
MAT_HMR_960154	Yes	HM_18722	NM_004208	programmed cell death 8 (apoptosis-inducing factor) (PDCD8), nuclear gene encoding mitochondrial protein, transcript variant 1	"+1"	no	none	50	8.14332	none	6	0.943879	548	none	MM_18723	NM_012019	no	none	50	8.15661	none	5	0.921868	545	none	RM_18719	NM_031356	no	none	50	8.15661	none	5	0.921868	545	none	90	100	92	100
MAT_HMR_960162	Yes	HM_18727	NM_004700	potassium voltage-gated channel, KQT-like subfamily, member 4 (KCNQ4), transcript variant 1	"-1"	no	none	79	11.3506	none	17	0.986471	465	internal	MM_18728	XM_143960	no	none	80	11.0345	none	17	0.986471	552	internal	RM_18724	XM_233477	no	none	80	10.2302	none	17	0.986471	723	internal	67.0886	100	74.6835	100
MAT_HMR_960169	Yes	HM_18738	NM_004733	solute carrier family 33 (acetyl-CoA transporter), member 1 (SLC33A1)	"+1"	yes	HM_21470	60	10.9091	none	9	0.910007	626	none	MM_18739	NM_015728	yes	MM_21469	57	10.3448	none	8	0.898175	635	none	RM_18740	NM_022252	yes	RM_21474	57	10.3448	none	8	0.898175	635	none	77.193	100	80.7018	100
MAT_HMR_960172	Yes	HM_18744	NM_004231	ATPase, H+ transporting, lysosomal 14kDa, V1 subunit F (ATP6V1F)	"+1"	yes	HM_21493	61	50.8333	none	10	0.955245	176	none	MM_18742	NM_025381	yes	MM_21494	61	50.8333	none	10	0.955245	176	none	RM_18743	NM_053884	yes	RM_21495	61	50.8333	none	10	0.955245	176	none	70.4918	100	68.8525	100
MAT_HMR_960188	Yes	HM_18758	NM_004246	glucagon-like peptide 2 receptor (GLP2R)	"-1"	yes	HM_21500	85	15.343	none	21	1	474	none	MM_18753	NM_175681	yes	MM_21502	87	16.9591	none	21	1	354	none	RM_18752	NM_021848	yes	RM_21499	86	15.608	none	20	1	474	none	69.4118	100	69.4118	100
MAT_HMR_960287	Yes	HM_18807	NM_004898	clock homolog (mouse) (CLOCK)	"+1"	yes	HM_21552	96	11.3341	none	11	0.953552	50	none	MM_18810	NM_007715	yes	MM_21553	96	11.215	none	10	0.944186	50	none	RM_18808	NM_021856	yes	RM_21554	96	11.124	none	11	0.953552	50	none	77.0833	100	85.4167	100
MAT_HMR_960312	Yes	HM_18815	NM_004295	TNF receptor-associated factor 4 (TRAF4), transcript variant 1	"+1"	no	none	164	34.8195	none	20	0.99871	920	start	MM_18817	NM_009423	no	none	164	34.8195	none	20	0.99871	920	start	RM_18816	XM_220640	no	none	164	33.8144	none	20	0.99871	962	start	75	100	69.5122	100
MAT_HMR_960430	Yes	HM_18841	NM_004995	matrix metalloproteinase 14 (membrane-inserted) (MMP14)	"+1"	yes	HM_21604	72	12.3499	none	7	0.886805	317	none	MM_18855	NM_008608	yes	MM_21603	72	12.3499	none	7	0.886805	317	none	RM_18854	NM_031056	yes	RM_21614	72	12.3499	none	7	0.886805	317	none	72.2222	100	72.2222	100
MAT_HMR_961940	Yes	HM_18912	NM_005125	copper chaperone for superoxide dismutase (CCS)	"+1"	no	none	61	22.1818	none	3	0.788258	380	none	MM_18917	NM_016892	no	none	56	20.3636	none	3	0.788258	380	none	RM_18911	NM_053425	no	none	56	20.3636	none	2	0.72012	380	none	66.0714	100	62.5	100
MAT_HMR_961968	Yes	HM_18919	NM_005125	copper chaperone for superoxide dismutase (CCS)	"+1"	yes	HM_21659	74	26.9091	none	8	0.915356	602	none	MM_18918	NM_016892	yes	MM_21656	74	26.9091	none	8	0.915356	602	none	RM_18916	NM_053425	yes	RM_21657	74	26.9091	none	8	0.957384	602	none	75.6757	100	79.7297	100
MAT_HMR_961995	Yes	HM_18929	NM_004924	actinin, alpha 4 (ACTN4)	"+1"	yes	HM_21674	109	11.9518	none	15	0.966426	1709	none	MM_18922	NM_021895	yes	MM_21680	109	11.9387	none	14	0.962012	1712	none	RM_18925	NM_031675	yes	RM_21676	100	11.1982	none	14	0.962012	1679	none	80.7339	100	73	100
MAT_HMR_962075	Yes	HM_18937	NM_004932	cadherin 6, type 2, K-cadherin (fetal kidney) (CDH6)	"+1"	yes	HM_21681	69	8.72314	none	9	0.947104	779	none	MM_18942	NM_007666	yes	MM_21682	69	8.72314	none	8	0.938072	779	none	RM_18938	NM_012927	yes	RM_21683	69	8.73418	none	8	0.938072	779	none	65.2174	100	71.0145	100
MAT_HMR_962193	Yes	HM_18967	NM_004976	potassium voltage-gated channel, Shaw-related subfamily, member 1 (KCNC1)	"+1"	yes	HM_21695	57	11.1328	none	5	0.584801	485	none	MM_18966	NM_008421	yes	MM_21701	57	11.1328	none	5	0.584801	485	none	RM_18965	NM_012856	yes	RM_21693	57	9.72696	none	5	0.584801	485	none	82.4561	100	78.9474	100
MAT_HMR_962258	Yes	HM_18972	NM_005007	nuclear factor of kappa light polypeptide gene enhancer in B-cells inhibitor-like 1 (NFKBIL1)	"+1"	no	none	59	15.445	none	2	0.38648	185	none	MM_18977	NM_010909	no	none	61	15.9686	none	3	0.457773	182	none	RM_18971	NM_212509	no	none	61	15.9686	none	3	0.457773	179	none	72.8814	100	74.5763	100
MAT_HMR_962556	Yes	HM_19004	NM_005087	fragile X mental retardation, autosomal homolog 1 (FXR1), transcript variant 1	"+1"	yes	HM_21743	89	14.3087	none	4	0.797587	1283	none	MM_19005	NM_008053	yes	MM_21742	89	16.4815	none	4	0.797587	1283	none	RM_19003	NM_001012179	yes	RM_21741	89	15.6415	none	4	0.797587	1370	none	89.8876	100	92.1348	100
MAT_HMR_962564	Yes	HM_19014	NM_004982	potassium inwardly-rectifying channel, subfamily J, member 8 (KCNJ8)	"+1"	yes	HM_21759	55	12.9412	none	9	0.763203	35	none	MM_19013	NM_008428	yes	MM_21755	53	12.4706	none	7	0.686317	35	none	RM_19015	NM_017099	yes	RM_21756	53	12.4706	none	7	0.686317	35	none	77.3585	100	77.3585	100
MAT_HMR_962565	Yes	HM_19016	NM_005163	v-akt murine thymoma viral oncogene homolog 1 (AKT1), transcript variant 1	"+1"	yes	HM_21771	56	11.6424	none	5	0.830843	266	none	MM_19017	NM_009652	yes	MM_21767	56	11.6424	none	5	0.830843	266	none	RM_19018	NM_033230	yes	RM_21768	56	11.6424	none	5	0.80679	266	none	73.2143	100	73.2143	100
MAT_HMR_962696	Yes	HM_19055	NM_005272	guanine nucleotide binding protein (G protein), alpha transducing activity polypeptide 2 (GNAT2)	"+1"	yes	HM_21825	61	17.1831	none	8	0.977558	284	none	MM_19056	NM_008141	yes	MM_21824	61	17.1831	none	7	0.973033	284	none	RM_19052	XM_345271	yes	RM_21827	61	17.1831	none	7	0.973033	284	none	70.4918	100	67.2131	100
MAT_HMR_962976	Yes	HM_19080	NM_005467	N-acetylated alpha-linked acidic dipeptidase 2 (NAALAD2)	"+1"	no	none	77	10.3914	none	5	0.56843	1424	internal	MM_19083	NM_028279	no	none	76	10.2564	none	5	0.56843	1424	internal	RM_19089	XM_235877	no	none	76	10.2564	none	5	0.56843	1424	internal	67.1053	100	71.0526	100
MAT_HMR_963053	Yes	HM_19086	NM_005467	N-acetylated alpha-linked acidic dipeptidase 2 (NAALAD2)	"+1"	yes	HM_21859	63	8.50202	none	9	0.969563	755	none	MM_19085	NM_028279	yes	MM_21856	61	8.23212	none	6	0.869322	755	none	RM_19079	XM_235877	yes	RM_21857	61	8.23212	none	6	0.869322	755	none	70.4918	100	65.5738	100
MAT_HMR_963315	Yes	HM_19101	NM_005401	protein tyrosine phosphatase, non-receptor type 14 (PTPN14)	"+1"	yes	HM_21867	93	7.82828	none	4	0.382335	848	none	MM_19104	NM_008976	yes	MM_21866	96	8.06723	none	5	0.797608	848	none	RM_19100	XM_223062	yes	RM_21876	93	4.27586	none	4	0.382335	3803	none	73.1183	100	72.043	100
MAT_HMR_963596	Yes	HM_19122	NM_005422	tectorin alpha (TECTA)	"+1"	yes	HM_21887	88	4.08163	none	5	0.543751	869	none	MM_19125	NM_009347	yes	MM_21884	88	4.08163	none	5	0.543751	869	none	RM_19123	XM_236124	yes	RM_21889	88	4.08163	none	5	0.543751	869	none	69.3182	100	72.7273	100
MAT_HMR_963729	Yes	HM_19131	NM_005422	tectorin alpha (TECTA)	"+1"	yes	HM_21880	99	4.59184	none	12	0.869899	5114	start	MM_19115	NM_009347	yes	MM_21895	99	4.59184	none	12	0.869899	5114	start	RM_19132	XM_236124	yes	RM_21883	99	4.59184	none	12	0.869899	5114	start	72.7273	100	75.7576	100
MAT_HMR_963774	Yes	HM_19134	NM_005428	vav 1 oncogene (VAV1)	"+1"	yes	HM_21908	65	7.68322	none	2	0.38648	1529	none	MM_19144	NM_011691	yes	MM_21911	65	7.68322	none	2	0.38648	1529	none	RM_19142	NM_012759	yes	RM_21907	63	7.46445	none	2	0.38648	1529	none	66.1538	100	61.9048	100
MAT_HMR_963925	Yes	HM_19159	NM_005460	synuclein, alpha interacting protein (synphilin) (SNCAIP)	"+1"	yes	HM_21925	79	8.58696	none	11	0.80945	275	none	MM_19167	NM_026408	yes	MM_21931	76	8.29694	none	10	0.928515	281	none	RM_19161	XM_225768	yes	RM_21932	78	7.39336	none	10	0.928515	275	none	63.1579	100	69.2308	100
MAT_HMR_963934	Yes	HM_19163	NM_005460	synuclein, alpha interacting protein (synphilin) (SNCAIP)	"+1"	yes	HM_21933	66	7.17391	none	8	0.97735	29	none	MM_19155	NM_026408	yes	MM_21929	66	7.20524	none	9	0.985491	29	none	RM_19156	XM_225768	yes	RM_21924	66	6.25592	none	9	0.985491	29	none	78.7879	100	78.7879	100
MAT_HMR_964076	Yes	HM_19204	NM_005873	regulator of G-protein signalling 19 (RGS19)	"+1"	yes	HM_22002	89	40.8257	none	2	0.491834	14	none	MM_19200	NM_026446	yes	MM_22001	89	41.0138	none	2	0.527512	14	none	RM_19199	NM_021661	yes	RM_22003	89	41.0138	none	2	0.527512	14	none	64.0449	100	62.9213	100
MAT_HMR_964098	Yes	HM_19216	NM_005880	DnaJ (Hsp40) homolog, subfamily A, member 2 (DNAJA2)	"+1"	yes	HM_22007	62	15.0121	none	2	0.46975	161	none	MM_19214	NM_019794	yes	MM_22008	62	15.0121	none	2	0.46975	161	none	RM_19217	NM_032079	yes	RM_22009	62	15.0121	none	2	0.46975	161	none	74.1935	100	77.4194	100
MAT_HMR_964416	Yes	HM_19237	NM_005520	heterogeneous nuclear ribonucleoprotein H1 (H) (HNRPH1)	"+1"	yes	HM_22010	79	17.5556	none	4	0.961909	707	internal	MM_19236	NM_021510	yes	MM_22012	79	17.5556	none	4	0.961909	707	internal	RM_19223	NM_080896	yes	RM_22017	79	21.1796	none	4	0.961909	476	internal	87.3418	100	87.3418	100
MAT_HMR_964628	Yes	HM_19250	NM_005826	heterogeneous nuclear ribonucleoprotein R (HNRPR)	"+1"	yes	HM_22021	58	9.14826	none	1	0.1678	1727	none	MM_19244	NM_028871	yes	MM_22018	58	9.16272	none	1	0.1678	1724	none	RM_19249	NM_175603	yes	RM_22023	58	9.16272	none	1	0.1678	1724	none	93.1034	100	94.8276	100
MAT_HMR_964633	Yes	HM_19253	NM_005886	katanin p80 (WD repeat containing) subunit B 1 (KATNB1)	"+1"	no	none	55	8.38415	none	14	0.970713	1457	none	MM_19254	NM_028805	no	none	51	7.739	none	11	0.957575	1466	none	RM_19252	XM_214635	no	none	57	8.68902	none	14	0.970713	1451	none	68.6275	100	76.3636	100
MAT_HMR_965514	Yes	HM_19322	NM_006035	CDC42 binding protein kinase beta (DMPK-like) (CDC42BPB)	"+1"	yes	HM_22117	68	3.97196	none	6	0.529264	677	internal	MM_19317	NM_183016	yes	MM_22116	67	3.90898	none	6	0.529264	680	internal	RM_19318	NM_053620	yes	RM_22121	67	3.93423	none	6	0.529264	680	none	71.6418	100	71.6418	100
MAT_HMR_965753	Yes	HM_19343	NM_006037	histone deacetylase 4 (HDAC4)	"+1"	yes	HM_22138	113	10.4147	none	15	0.985375	2528	start	MM_19341	NM_207225	yes	MM_22134	116	10.7707	none	15	0.985375	2495	internal	RM_19344	XM_343629	yes	RM_22140	116	7.72304	none	15	0.985375	3770	internal	66.3717	100	65.4867	100
MAT_HMR_969671	Yes	HM_19404	NM_005909	microtubule-associated protein 1B (MAP1B), transcript variant 1	"+1"	yes	HM_22170	261	10.5711	yes, with stop	21	0.995578	5921	internal	MM_19375	NM_008634	yes	MM_22168	257	10.426	none	20	0.994502	5909	internal	RM_19420	XM_215469	yes	RM_22161	257	10.4387	yes, with stop	20	0.994823	5900	internal	68.0934	100	65.3696	100
MAT_HMR_970416	Yes	HM_19408	NM_005909	microtubule-associated protein 1B (MAP1B), transcript variant 1	"+1"	no	none	70	2.83516	none	8	0.985692	5255	none	MM_19427	NM_008634	no	none	70	2.83976	none	7	0.910983	5243	none	RM_19378	XM_215469	no	none	70	2.84322	none	7	0.910983	5234	none	77.1429	100	65.7143	100
MAT_HMR_974865	Yes	HM_19563	NM_006330	lysophospholipase I (LYPLA1)	"+1"	yes	HM_22237	73	31.6017	none	11	0.978323	317	start	MM_19565	NM_008866	yes	MM_22236	70	30.303	none	10	0.974621	317	start	RM_19564	NM_013006	yes	RM_22238	70	30.303	none	10	0.974621	317	start	77.1429	100	80	100
MAT_HMR_985155	Yes	HM_19597	NM_024408	Notch homolog 2 (Drosophila) (NOTCH2)	"+1"	yes	HM_22244	75	3.03398	none	6	0.811381	2879	start	MM_19628	NM_010928	yes	MM_22247	75	3.03521	none	6	0.811381	2873	start	RM_19622	NM_024358	yes	RM_22253	75	3.03398	none	6	0.811381	2879	start	65.3333	100	73.3333	100
MAT_HMR_986745	Yes	HM_19601	NM_024408	Notch homolog 2 (Drosophila) (NOTCH2)	"+1"	yes	HM_22242	74	2.99353	none	4	0.520366	1628	none	MM_19639	NM_010928	yes	MM_22251	74	2.99474	none	4	0.520366	1622	none	RM_19605	NM_024358	yes	RM_22256	74	2.99353	none	4	0.520366	1628	none	77.027	100	77.027	100
MAT_HMR_987317	Yes	HM_19602	NM_024408	Notch homolog 2 (Drosophila) (NOTCH2)	"+1"	yes	HM_22257	83	3.35761	none	6	0.61858	5537	none	MM_19598	NM_010928	yes	MM_22240	83	3.35896	none	6	0.61858	5531	none	RM_19643	NM_024358	yes	RM_22255	83	3.35761	none	6	0.61858	5537	none	68.6747	100	79.5181	100
MAT_HMR_1006630	Yes	HM_19669	NM_006389	hypoxia up-regulated 1 (HYOU1)	"+1"	yes	HM_22266	104	10.4	none	4	0.773797	1775	internal	MM_19664	NM_021395	yes	MM_22272	107	10.7	none	2	0.710404	1775	internal	RM_19668	NM_138867	yes	RM_22271	107	10.7	none	2	0.710404	1775	internal	61.5385	100	65.3846	100
MAT_HMR_1006658	Yes	HM_19675	NM_006193	paired box gene 4 (PAX4)	"-1"	no	none	68	19.7674	none	9	0.946151	648	none	MM_19676	NM_011038	no	none	68	19.4286	none	13	0.94734	672	internal	RM_19674	NM_031799	no	none	68	19.4286	none	14	0.976626	672	internal	60.2941	100	63.2353	100
MAT_HMR_1006662	Yes	HM_19680	NM_006445	PRP8 pre-mRNA processing factor 8 homolog (yeast) (PRPF8)	"+1"	yes	HM_22337	71	3.03938	none	7	0.849521	2756	none	MM_19679	NM_138659	yes	MM_22324	71	3.03938	none	7	0.849521	2756	none	RM_19682	XM_213385	yes	RM_22343	71	3.03938	none	7	0.849521	2756	none	77.4648	100	76.0563	100
MAT_HMR_1006700	Yes	HM_19697	NM_006279	ST3 beta-galactoside alpha-2,3-sialyltransferase 3 (ST3GAL3), transcript variant 10	"+1"	yes	HM_22367	55	14.6277	none	8	0.98184	755	none	MM_19696	NM_009176	yes	MM_22365	55	14.6667	none	8	0.98184	752	none	RM_19698	NM_031697	yes	RM_22368	55	14.6667	none	8	0.98184	752	none	78.1818	100	76.3636	100
MAT_HMR_1006703	Yes	HM_19700	NM_006285	testis-specific kinase 1 (TESK1)	"+1"	no	none	95	15.1515	none	12	0.978762	701	none	MM_19702	NM_011571	no	none	100	15.9236	none	12	0.978762	686	none	RM_19705	NM_031578	no	none	100	15.8983	none	12	0.94464	686	none	74.7368	100	75.7895	100
MAT_HMR_1006813	Yes	HM_19729	NM_006301	mitogen-activated protein kinase kinase kinase 12 (MAP3K12)	"+1"	yes	HM_22423	102	11.8605	none	7	0.876814	2273	none	MM_19732	NM_009582	yes	MM_22419	98	11.0236	none	7	0.698945	2372	none	RM_19730	NM_013055	yes	RM_22422	98	11.0236	none	6	0.58087	2372	none	74.4898	100	76.5306	100
MAT_HMR_1006861	Yes	HM_19752	NM_006706	transcription elongation regulator 1 (TCERG1)	"+1"	no	none	58	5.27753	none	7	0.907983	2744	internal	MM_19753	NM_019512	no	none	58	5.60386	none	7	0.907983	2750	none	RM_19754	XM_225983	no	none	58	5.36044	none	7	0.907983	2693	none	74.1379	100	67.2414	100
MAT_HMR_1006863	Yes	HM_19760	NM_006599	nuclear factor of activated T-cells 5, tonicity-responsive (NFAT5), transcript variant 3	"+1"	yes	HM_22472	71	4.63446	none	4	0.913433	575	none	MM_19761	NM_018823	yes	MM_22464	71	4.77151	none	4	0.913433	434	none	RM_19765	XM_226436	yes	RM_22477	71	3.76059	none	4	0.913433	1643	none	94.3662	100	94.3662	100
MAT_HMR_1006895	Yes	HM_19769	NM_006591	polymerase (DNA-directed), delta 3, accessory subunit (POLD3)	"+1"	yes	HM_22492	53	11.349	none	2	0.799913	356	none	MM_19771	NM_133692	yes	MM_22491	51	11.039	none	1	0.672328	356	none	RM_19773	XM_215011	yes	RM_22494	51	9.17266	none	1	0.672328	635	none	66.6667	100	68.6275	100
MAT_HMR_1006900	Yes	HM_19774	NM_006591	polymerase (DNA-directed), delta 3, accessory subunit (POLD3)	"+1"	yes	HM_22496	53	11.349	none	2	0.642125	1001	none	MM_19772	NM_133692	yes	MM_22495	50	10.8225	none	2	0.675802	995	none	RM_19770	XM_215011	yes	RM_22493	50	8.99281	none	2	0.675802	1277	none	60	100	72	100
MAT_HMR_1006931	Yes	HM_19786	NM_006587	corin, serine protease (CORIN)	"+1"	no	none	57	5.465	none	2	0.245108	1721	none	MM_19784	NM_016869	no	none	57	5.1167	none	2	0.245108	1925	none	RM_19792	NM_182473	no	none	57	5.1259	none	3	0.752643	1919	none	68.4211	100	66.6667	100
MAT_HMR_1006963	Yes	HM_19789	NM_006587	corin, serine protease (CORIN)	"+1"	yes	HM_22497	52	4.98562	none	2	0.339087	1913	none	MM_19793	NM_016869	yes	MM_22504	52	4.66786	none	2	0.245108	2117	none	RM_19791	NM_182473	yes	RM_22503	52	4.67626	none	1	0.145854	2111	none	61.5385	100	67.3077	100
MAT_HMR_1006978	Yes	HM_19806	NM_006845	kinesin family member 2C (KIF2C)	"+1"	no	none	68	9.36639	none	3	0.442727	947	none	MM_19808	NM_134471	no	none	68	9.41828	none	3	0.442727	935	none	RM_19807	NM_134472	no	none	68	10.119	none	3	0.442727	785	none	66.1765	100	60.2941	100
MAT_HMR_1007017	Yes	HM_19818	NM_007038	a disintegrin-like and metalloprotease (reprolysin type) with thrombospondin type 1 motif, 5 (aggrecanase-2) (ADAMTS5)	"+1"	no	none	108	11.6004	none	7	0.664154	551	start	MM_19814	NM_011782	no	none	114	12.2449	none	6	0.545057	533	internal	RM_19819	NM_198761	no	none	108	11.6254	none	6	0.545057	551	start	63.8889	100	66.6667	100
MAT_HMR_1007032	Yes	HM_19823	NM_007007	cleavage and polyadenylation specific factor 6, 68kDa (CPSF6)	"+1"	yes	HM_22562	55	9.96377	none	7	0.812774	98	none	MM_19825	XM_483955	yes	MM_22550	55	8.16024	none	7	0.812774	350	none	RM_19832	XM_216893	yes	RM_22561	55	8.16024	none	7	0.812774	461	none	70.9091	100	78.1818	100
MAT_HMR_1007307	Yes	HM_19863	NM_007039	protein tyrosine phosphatase, non-receptor type 21 (PTPN21)	"+1"	yes	HM_22569	53	4.51064	none	4	0.781387	473	none	MM_19860	NM_011877	yes	MM_22566	53	4.50297	none	4	0.781387	473	none	RM_19865	NM_133545	yes	RM_22567	53	4.5068	none	4	0.781387	473	none	75.4717	100	75.4717	100
MAT_HMR_1007346	Yes	HM_19872	NM_007096	clathrin, light polypeptide (Lca) (CLTA), transcript variant brain-specific	"+1"	yes	HM_22586	60	24.0964	none	5	0.439714	239	none	MM_19875	NM_016760	yes	MM_22588	60	25.4237	none	5	0.439714	236	none	RM_19873	NM_031974	yes	RM_22587	60	24.0964	none	5	0.439714	239	none	78.3333	100	76.6667	100
MAT_HMR_1007356	Yes	HM_19886	NM_007219	ring finger protein 24 (RNF24)	"+1"	yes	HM_22608	60	40.2685	none	7	0.893014	266	none	MM_19888	NM_178607	yes	MM_22610	60	40.2685	none	7	0.859593	266	none	RM_19887	XM_342522	yes	RM_22609	60	34.0909	none	7	0.859593	347	none	71.6667	100	76.6667	100
MAT_HMR_1007357	Yes	HM_19891	NM_007232	histamine receptor H3 (HRH3)	"+1"	yes	HM_22614	61	13.6771	none	3	0.882734	1154	start	MM_19889	NM_133849	yes	MM_22619	61	13.6771	none	3	0.882734	1154	start	RM_19890	NM_053506	yes	RM_22616	61	13.6771	none	3	0.882734	1154	start	78.6885	100	78.6885	100
MAT_HMR_1007651	Yes	HM_19942	NM_007289	membrane metallo-endopeptidase (neutral endopeptidase, enkephalinase, CALLA, CD10) (MME), transcript variant 2b	"+1"	yes	HM_22682	51	6.79095	none	5	0.744372	1175	none	MM_19944	NM_008604	yes	MM_22680	51	6.79095	none	5	0.744372	1175	none	RM_19943	NM_012608	yes	RM_22681	51	6.79095	none	5	0.744372	1175	none	66.6667	100	64.7059	100
MAT_HMR_1007659	Yes	HM_19947	NM_007325	glutamate receptor, ionotrophic, AMPA 3 (GRIA3), transcript variant flip	"+1"	yes	HM_22703	63	7.03911	none	6	0.62976	1736	none	MM_19950	NM_016886	yes	MM_22704	63	7.08661	none	6	0.62976	1718	none	RM_19948	NM_032990	yes	RM_22700	63	7.08661	none	6	0.62976	1718	none	90.4762	100	90.4762	100
MAT_HMR_1007662	Yes	HM_19957	NM_012096	adaptor protein containing pH domain, PTB domain and leucine zipper motif 1 (APPL)	"+1"	yes	HM_22713	51	7.1831	none	4	0.599719	1721	none	MM_19955	NM_145221	yes	MM_22717	51	7.20339	none	4	0.599719	1718	none	RM_19956	XM_214273	yes	RM_22714	51	5.85534	none	4	0.599719	2207	none	82.3529	100	82.3529	100
MAT_HMR_1007828	Yes	HM_19978	NM_012190	aldehyde dehydrogenase 1 family, member L1 (ALDH1L1)	"+1"	yes	HM_22748	67	7.41971	none	7	0.871578	2450	none	MM_19976	NM_027406	yes	MM_22747	72	7.97342	none	8	0.886501	2450	none	RM_19977	NM_022547	yes	RM_22753	72	7.97342	none	8	0.774566	2450	none	74.6269	100	70.1493	100
MAT_HMR_1008686	Yes	HM_20037	NM_012284	potassium voltage-gated channel, subfamily H (eag-related), member 3 (KCNH3)	"+1"	yes	HM_22824	59	5.4428	none	5	0.852141	2477	none	MM_20038	NM_010601	yes	MM_22815	59	5.38321	none	6	0.873707	2510	internal	RM_20028	NM_017108	yes	RM_22818	59	5.42279	none	6	0.873707	2486	internal	71.1864	100	71.1864	100
MAT_HMR_1008702	Yes	HM_20046	NM_012285	potassium voltage-gated channel, subfamily H (eag-related), member 4 (KCNH4)	"+1"	no	none	53	5.20629	none	8	0.934763	1142	none	MM_20039	XM_354643	no	none	53	5.6867	none	7	0.926185	1214	none	RM_20040	NM_053630	no	none	53	5.20629	none	7	0.926185	1145	none	73.5849	100	75.4717	100
MAT_HMR_1008829	Yes	HM_20052	NM_012301	membrane associated guanylate kinase, WW and PDZ domain containing 2 (MAGI2)	"+1"	yes	HM_22869	71	4.87637	none	10	0.976653	1373	internal	MM_20070	NM_015823	yes	MM_22855	71	6.37916	none	10	0.976653	881	internal	RM_20049	NM_053621	yes	RM_22859	71	5.55556	none	10	0.976653	1373	internal	92.9577	100	91.5493	100
MAT_HMR_1009161	Yes	HM_20066	NM_012301	membrane associated guanylate kinase, WW and PDZ domain containing 2 (MAGI2)	"+1"	no	none	60	4.12088	none	3	0.475964	2228	none	MM_20063	NM_015823	no	none	60	5.39084	none	3	0.475964	1736	none	RM_20057	NM_053621	no	none	60	4.69484	none	3	0.475964	2228	none	90	100	90	100
MAT_HMR_1009351	Yes	HM_20084	NM_012429	SEC14-like 2 (S. cerevisiae) (SEC14L2)	"+1"	yes	HM_22895	57	14.1089	none	7	0.787991	65	none	MM_20082	NM_144520	yes	MM_22896	57	14.1089	none	7	0.787991	65	none	RM_20081	NM_053801	yes	RM_22893	57	14.1089	none	7	0.787991	65	none	71.9298	100	78.9474	100
MAT_HMR_1009355	Yes	HM_20086	NM_012476	ventral anterior homeobox 2 (VAX2)	"+1"	yes	HM_22902	136	46.7354	none	12	0.868048	8	internal	MM_20090	NM_011912	yes	MM_22903	136	46.4164	none	13	0.893874	8	internal	RM_20089	NM_022637	yes	RM_22906	136	46.4164	none	13	0.893874	8	internal	65.4412	100	62.5	100
MAT_HMR_1009374	Yes	HM_20097	NM_009587	lectin, galactoside-binding, soluble, 9 (galectin 9) (LGALS9), transcript variant long	"+1"	yes	HM_22916	56	15.7303	none	3	0.37178	167	none	MM_20098	NM_010708	yes	MM_22915	58	16.3842	none	3	0.37178	158	none	RM_20095	NM_012977	yes	RM_22914	56	17.3375	none	3	0.37178	164	none	67.8571	100	62.5	100
MAT_HMR_1009376	Yes	HM_20104	NM_014223	nuclear transcription factor Y, gamma (NFYC)	"+1"	yes	HM_22924	59	17.5595	none	3	0.702177	818	none	MM_20105	NM_008692	yes	MM_22922	59	17.5595	none	3	0.702177	818	none	RM_20103	NM_012866	yes	RM_22926	59	17.5595	none	3	0.702177	818	none	83.0508	100	79.661	100
MAT_HMR_1009393	Yes	HM_20113	NM_014244	a disintegrin-like and metalloprotease (reprolysin type) with thrombospondin type 1 motif, 2 (ADAMTS2), transcript variant 1	"+1"	yes	HM_22927	110	9.07591	none	6	0.85942	2636	start	MM_20106	NM_175643	yes	MM_22942	110	9.06096	none	6	0.837343	2639	start	RM_20107	XM_213548	yes	RM_22945	110	9.06843	none	6	0.837343	2642	start	64.5455	100	67.2727	100
MAT_HMR_1009689	Yes	HM_20145	NM_013261	peroxisome proliferative activated receptor, gamma, coactivator 1, alpha (PPARGC1A)	"+1"	yes	HM_22966	94	11.7647	none	3	0.652152	1577	start	MM_20143	NM_008904	yes	MM_22963	94	11.7794	none	3	0.652152	1574	start	RM_20136	NM_031347	yes	RM_22962	94	11.7942	none	3	0.652152	1571	start	84.0426	100	81.9149	100
MAT_HMR_1009652	Yes	HM_20141	NM_013261	peroxisome proliferative activated receptor, gamma, coactivator 1, alpha (PPARGC1A)	"+1"	yes	HM_22967	52	6.50814	none	3	0.489429	2135	none	MM_20138	NM_008904	yes	MM_22964	52	6.51629	none	3	0.489429	2132	none	RM_20146	NM_031347	yes	RM_22959	52	6.52447	none	3	0.489429	2129	none	80.7692	100	80.7692	100
MAT_HMR_1009633	Yes	HM_20139	NM_013261	peroxisome proliferative activated receptor, gamma, coactivator 1, alpha (PPARGC1A)	"+1"	no	none	55	6.8836	none	5	0.921587	476	none	MM_20140	NM_008904	no	none	56	7.01754	none	5	0.921587	470	none	RM_20147	NM_031347	no	none	55	6.90088	none	5	0.921587	470	none	80	100	78.1818	100
MAT_HMR_1009696	Yes	HM_20149	NM_014276	recombining binding protein suppressor of hairless (Drosophila)-like (RBPSUHL)	"+1"	yes	HM_22975	54	10.4247	none	7	0.854718	704	start	MM_20153	NM_009036	yes	MM_22973	54	10.4651	none	7	0.821469	698	start	RM_20150	XM_342576	yes	RM_22976	54	9.0301	none	7	0.821469	605	start	66.6667	98.1481	70.3704	100
MAT_HMR_1009703	Yes	HM_20157	NM_014279	olfactomedin 1 (OLFM1), transcript variant 1	"+1"	yes	HM_22980	136	29.0598	none	13	0.979001	959	none	MM_20155	NM_019498	yes	MM_22978	148	30.4527	none	16	0.998037	1013	internal	RM_20156	NM_053573	yes	RM_22979	139	28.6008	none	16	0.998037	1040	none	61.7647	100	62.5	93.3824
MAT_HMR_1009706	Yes	HM_20161	NM_014405	calcium channel, voltage-dependent, gamma subunit 4 (CACNG4)	"+1"	yes	HM_22996	113	34.4512	none	20	0.982523	269	none	MM_20160	NM_019431	yes	MM_22997	113	34.4512	none	20	0.982523	269	none	RM_20159	NM_080692	yes	RM_22992	111	33.8415	none	20	0.982523	275	none	74.3363	100	75.6757	100
MAT_HMR_1009716	Yes	HM_20171	NM_014466	tektin 2 (testicular) (TEKT2)	"+1"	yes	HM_23016	55	12.761	none	7	0.849867	80	none	MM_20169	NM_011902	yes	MM_23017	55	12.761	none	7	0.858632	80	none	RM_20170	NM_001011977	yes	RM_23018	55	12.761	none	6	0.830127	80	none	65.4545	100	72.7273	100
MAT_HMR_1009739	Yes	HM_20178	NM_014497	zinc finger protein 638 (ZNF638), transcript variant 1	"+1"	no	none	95	4.8004	none	4	0.589433	1421	none	MM_20179	NM_008717	no	none	99	5.13752	yes, with no stop	4	0.5278	1415	none	RM_20175	XM_242556	no	none	99	5.14286	yes, with no stop	6	0.84504	1415	none	62.1053	100	62.1053	100
MAT_HMR_1009765	Yes	HM_20188	NM_013346	sorting nexin 12 (SNX12)	"+1"	yes	HM_23034	56	34.3558	none	7	0.735266	320	none	MM_20189	NM_018875	yes	MM_23036	60	36.1446	none	8	0.735845	317	none	RM_20187	XM_343799	yes	RM_23035	62	36.2573	none	8	0.779357	320	none	82.1429	100	80.3571	100
MAT_HMR_1009776	Yes	HM_20190	NM_013352	squamous cell carcinoma antigen recognized by T cells 2 (SART2)	"+1"	yes	HM_23044	82	8.55057	none	6	0.69757	1205	none	MM_20197	NM_172508	yes	MM_23046	82	8.55057	none	6	0.69757	1205	none	RM_20192	XM_345110	yes	RM_23045	82	7.02656	none	6	0.69757	1829	none	68.2927	100	69.5122	100
MAT_HMR_1009866	Yes	HM_20204	NM_013391	dimethylglycine dehydrogenase (DMGDH), nuclear gene encoding mitochondrial protein	"-1"	yes	HM_23068	65	7.49712	none	9	1	135	start	MM_20206	NM_028772	yes	MM_23065	65	7.47126	none	9	0.999287	114	start	RM_20205	NM_139102	yes	RM_23069	65	7.57576	none	10	0.998141	114	start	70.7692	100	69.2308	100
MAT_HMR_1010044	Yes	HM_20231	NM_014576	apobec-1 complementation factor (ACF), transcript variant 1	"+1"	yes	HM_23094	50	8.51789	none	3	0.773069	104	none	MM_20237	XM_129159	yes	MM_23097	50	8.38926	none	3	0.773069	104	none	RM_20230	NM_133400	yes	RM_23096	50	8.51789	none	3	0.773069	104	none	68	100	72	100
MAT_HMR_1010059	Yes	HM_20239	NM_013444	ubiquilin 2 (UBQLN2)	"+1"	no	none	95	15.2	none	3	0.309669	842	none	MM_20240	NM_018798	no	none	98	15.3365	yes, with no stop	2	0.218903	875	none	RM_20238	XM_228806	no	none	97	15.18	none	3	0.309669	878	none	61.0526	100	65.2632	100
MAT_HMR_1010174	Yes	HM_20266	NM_005963	myosin, heavy polypeptide 1, skeletal muscle, adult (MYH1)	"+1"	yes	HM_23131	61	3.14433	none	6	0.661655	4304	none	MM_20263	XM_354615	yes	MM_23132	61	3.13948	none	6	0.661655	4313	none	RM_20261	XM_213345	yes	RM_23134	61	2.99754	none	6	0.661655	4589	none	67.2131	100	68.8525	100
MAT_HMR_1010302	Yes	HM_20276	NM_005963	myosin, heavy polypeptide 1, skeletal muscle, adult (MYH1)	"+1"	yes	HM_23128	73	3.76289	none	5	0.717192	4004	none	MM_20273	XM_354615	yes	MM_23125	73	3.75708	none	5	0.717192	4013	none	RM_20268	XM_213345	yes	RM_23121	73	3.58722	none	5	0.717192	4289	none	78.0822	100	72.6027	100
MAT_HMR_1010435	Yes	HM_20286	NM_014618	deleted in bladder cancer 1 (DBC1)	"+1"	yes	HM_23136	95	12.4672	none	4	0.592542	1001	none	MM_20290	NM_019967	yes	MM_23138	96	12.5984	none	4	0.592542	1001	none	RM_20284	NM_080482	yes	RM_23139	96	12.615	none	4	0.592542	1001	none	68.4211	100	68.4211	100
MAT_HMR_1010442	Yes	HM_20288	NM_014618	deleted in bladder cancer 1 (DBC1)	"+1"	yes	HM_23140	61	8.00525	none	4	0.494735	758	start	MM_20289	NM_019967	yes	MM_23147	61	8.00525	none	4	0.494735	758	start	RM_20283	NM_080482	yes	RM_23150	61	8.01577	none	4	0.494735	758	start	75.4098	100	67.2131	100
MAT_HMR_1010522	Yes	HM_20301	NM_014634	protein phosphatase 1F (PP2C domain containing) (PPM1F)	"+1"	yes	HM_23182	50	10.989	none	8	0.901926	893	none	MM_20303	NM_176833	yes	MM_23184	50	11.0375	none	9	0.967864	884	none	RM_20298	NM_175755	yes	RM_23183	50	11.0865	none	9	0.967864	881	none	70	100	68	100
MAT_HMR_1010866	Yes	HM_20362	NM_015080	neurexin 2 (NRXN2), transcript variant alpha-1	"+1"	yes	HM_23275	64	3.73614	none	7	0.95039	3179	start	MM_20363	XM_111780	yes	MM_23265	64	3.92397	none	7	0.95039	3572	start	RM_20360	NM_053846	yes	RM_23271	64	3.7296	none	7	0.95039	3188	start	76.5625	100	81.25	100
MAT_HMR_1010906	Yes	HM_20365	NM_015080	neurexin 2 (NRXN2), transcript variant alpha-1	"+1"	yes	HM_23256	52	3.03561	none	7	0.899566	1271	none	MM_20369	XM_111780	yes	MM_23274	52	3.18823	none	7	0.899566	1691	none	RM_20357	NM_053846	yes	RM_23253	52	3.0303	none	7	0.899566	1271	none	76.9231	100	76.9231	100
MAT_HMR_1011687	Yes	HM_20414	NM_015271	tripartite motif-containing 2 (TRIM2)	"+1"	yes	HM_23306	57	7.65101	none	8	0.993229	647	none	MM_20410	NM_030706	yes	MM_23305	57	7.65101	none	8	0.993229	647	none	RM_20411	XM_342268	yes	RM_23304	57	5.35211	none	8	0.993229	1367	none	71.9298	100	73.6842	100
MAT_HMR_1011701	Yes	HM_20418	NM_015285	WD repeat domain 7 (WDR7), transcript variant 1	"+1"	yes	HM_23309	65	4.35949	none	5	0.789262	725	none	MM_20423	XM_140391	yes	MM_23310	65	4.36242	none	5	0.789262	725	none	RM_20415	NM_023975	yes	RM_23316	65	4.36535	none	5	0.789262	725	none	70.7692	100	75.3846	100
MAT_HMR_1011713	Yes	HM_20426	NM_015352	protein O-fucosyltransferase 1 (POFUT1), transcript variant 1	"+1"	yes	HM_23320	58	14.91	none	8	0.852508	251	none	MM_20424	NM_080463	yes	MM_23321	58	14.7208	none	8	0.74244	266	none	RM_20425	NM_001002278	yes	RM_23319	58	14.6465	none	8	0.852508	272	none	75.8621	100	75.8621	100
MAT_HMR_1011731	Yes	HM_20441	NM_015477	SIN3 homolog A, transcription regulator (yeast) (SIN3A)	"+1"	yes	HM_23325	72	5.65149	none	1	0.226229	641	none	MM_20439	NM_011378	yes	MM_23327	72	5.64706	none	1	0.226229	641	none	RM_20442	XM_343395	yes	RM_23322	72	5.64706	none	1	0.226229	641	none	77.7778	100	79.1667	100
[truncated: 8,168 more rows]
