# Supplementary material for: Bioinformatics prediction of overlapping frameshifted translation products in mammalian transcripts
Source: BMC Genomics. 2008 Mar 6;9:122. doi: 10.1186/1471-2164-9-122 (PMC2329644; doi:10.1186/1471-2164-9-122)
Supplement: Additional file 5 — MatreshkaM sequences. Human matreshkaM nucleotide sequences in Fasta format. [file 1471-2164-9-122-S5.txt]

>HM_1 from Matreshka MAT_HMR_16, mORF origin: >ORF 18 (Frame +1, Start 2345) of : NM_032578
ATGAGCCACTCCCACCAGGCCCAACAGAACCAACACCACCACCATTCACATTTTCCATCC
CCAGGGGAAACCAGTTTCAGCCCCGCTGTGTGTCCCCAATTCCTGTCTCTCCTACCAGCC
GGATTCAGAACCCAGTGGCTTTCCTCAGCTCTGTTCTGCCTTCTCTCCCTGCCATCCCAC
CCACAAATGCCATGGGGCTGCCTAGAAGTGCACCATCCATGCCATCCCAGGGAT
>HM_9 from Matreshka MAT_HMR_43, mORF origin: >ORF 25 (Frame +1, Start 3626) of : NM_032578
ATGAGACCATCCCTTGCACCAGAGAGAGGATCAGTATGCACCAGGACACAACAGGGTATG
CCTGCCTTCTCATTCAGCCAGCCAAGAAATCAGACGCTGGATGGTACACGTTGTCAGCCA
AGAATGAAGCCGGCATCGTGTCGTGCACTGCCAGGCTGGATATATACGCTCAGTGGCACC
ATCAGATCCCACCGCCCATGTCTGTCCGGCCCAGTGGCAGTCGCTACGGATCTCTCACCA
GTAAAGGACTTGACATATTTTCTGCCTTTTCCTCCATGGAAAGCACGATGGTGTATTCAT
GCTCTTCTCGGAGTG
>HM_14 from Matreshka MAT_HMR_89, mORF origin: >ORF 24 (Frame +1, Start 3326) of : NM_032578
ATGGCCAACCTGTGCTACCAGATGCCTCCCACAAGATGCTGGTCAGGGAGACCGGAGTCC
ACTCTCTGCTCATTGACCCACTCACTCAGCGCGACGCAGGGACCTATAAGTGCATCGCTA
CCAACAAAACCGGGCAGAATTCTTTTAGTCTGGAGCTCTCTG
>HM_16 from Matreshka MAT_HMR_101, mORF origin: >ORF 14 (Frame +1, Start 899) of : NM_005316
ATGCTGCCATCATCAAGAGATTTAACCATCACAGTGCCATGGTCCTGGCAGCTGGACTCA
GAAAACAAGAAGCACAAAATGAACAAACTAGTGAGCCCAGCAACATGGATGGAAATTCCG
GAGATGCAGACTGCTTTCAGCCAGCAGTCAAAAGGGCGAAATTACAAGAGTCCATTGAAT
ATGAAGACTTGGGGAAAAATAATTCTG
>HM_22 from Matreshka MAT_HMR_110, mORF origin: >ORF 15 (Frame +1, Start 530) of : NM_018086
ATGCAGGGCTCCCATCTCAGGAATATGCCCCAGGATACAACGGATCATATTTGCATTCTA
CTTATAGTAGCCAGCCAGCACCTGCACTTCCTTCACCTCATCCGTCTCCTTTGCATAGCT
CTGGGCTACTACAGCCCCCACCACCACCTCCTCCGCCACCAGCCTTGGTCCCAGGCTACA
ATGGGACTTCTAACCTCTCCAGTTACAGCTATCCGTCTGCTAGCTATCCTCCTCAGACTG
CTGTGGGGTCTGGGTACAGCCCTGGGGGGGCACCGCCTCCGCCTTCAGCGTACCTGCCTT
CAGGAATTCCTGCTCCCACCCCCCTACCCCCCACCACTGTTCCTGGCTACACCTACCAGG
GCCATGGTT
>HM_32 from Matreshka MAT_HMR_136, mORF origin: >ORF 8 (Frame +1, Start 476) of : NM_019104
ATGTGTACAAGCTGCCGCCACCCACACCCCCGGGGCCACCCGGAGATGCCTGCAGATCCC
GCATCCCATCTCCACTGCAGCCTGAGATGCAGGGCACCCCTGACGATGAGCCCTCTGAGC
CCGAGCCCTCACCCTCCACACTCATCTATCGCAACATGCAGCGCTGGAAACGCATCCGCC
AGAGGTGGAAGGAGGCCTCTCATCGGAACCAGCTTCGTTACTCAGAAAGCA
>HM_34 from Matreshka MAT_HMR_154, mORF origin: >ORF 6 (Frame +1, Start 68) of : NM_019104
ATGCTGTCTTGCAGTGTCTGCTGGAGAAGAGTCACATGGACAGGGAGCGTCTGGATGAGG
AAGCTGGGAAAACACCCTCAGACACCCACAATAAGGACTGCTCCATCGCAGCCACTGGCA
AAAGGCCATCTGCCCGCTTCCCCCACCAGCGGAGGAAGAAGAGGAGGGAGATGGATGATG
GGCTGGCTGAGGGAGGGCCGCAGCGATCCAACACATATG
>HM_62 from Matreshka MAT_HMR_1497, mORF origin: >ORF 20 (Frame +1, Start 677) of : NM_018834
ATGGAGAAAGGTGTAGGGATGATTCTTTTTTTGGTGAGACCTCGCATAACTATCATAAAT
TTGACAGTGAGTATGAGAGAATGGGACGTGGTCCTGGCCCCTTACAAGAGAGATCTCTCT
TTGAGAAAAAGAGAGGCGCTCCTCCAAGTAGCAATATTGAAGACTTCCATGGACTCTTAC
CGAAGGGTTATCCCCATCTGTGCTCTATATGTGATTTGCCAGTTCATTCTAATAAGGAGT
GGAGTCAACATATCAATGGAGCAAGTCACAGTCGTCGATGCCAGCTTCTTCTTGAAATCT
ACCCAGAATGGAATCCTGACAATGATACAGGACACACAATGGGTGATCCATTCATGTTGC
AGCAGTCTACAAATCCAGCACCAGGAATTCTGGGACCTCCACCTCCCTCATTTCATCTTG
GGGGACCAGCAGTTGGACCAAGAGGAAATCTGGGTGCTGGAAATGGAAACCTGCAAGGAC
CTAGACACATGCAGAAAGGCAGAGTGGAAACTAGCAGAGTTGTTCACATCATGGATTTTC
AACGAGGGAAAAACT
>HM_54 from Matreshka MAT_HMR_779, mORF origin: >ORF 26 (Frame +1, Start 1799) of : NM_018834
ATGGCAAAGAATCTCCAAGTGATAAGAAATCCAAAACTGATGGTTCCCAGAAGACTGAGA
GTTCAACCGAAGGTAAAGAACAAGAAGAGAAGTCCGGTGAAGATGGTGAGAAAGACACAA
AGGATGACCAGACAGAGCAGGAACCTAATATGCTTCTTGAATCTGAAGATGAGCTACTTG
>HM_60 from Matreshka MAT_HMR_1266, mORF origin: >ORF 27 (Frame +1, Start 2108) of : NM_018834
ATGGAAGTGCTTCAGCAGCAGCAAAGAAAAAGCTTAAAAAGGTGGACAAGATCGAGGAAC
TTGATCAAGAAAACGAAGCAGCGTTGGAAAATGGAATTAAAAATGAGGAAAACACAGAAC
CAGGTGCTGAATCTTCTGAGAACGCTGATGATCCCAACAAAGATACAAGTGAAAACGCAG
ATGGTCAAAGTGATGAGAACAAGGACGACTATACAATCCCAGATGAGTATAGAATTGGAC
CATATCAGCCCAATGTTCCTGTTGGTA
>HM_64 from Matreshka MAT_HMR_1723, mORF origin: >ORF 18 (Frame +1, Start 473) of : NM_018834
ATGGTAGAGATGGCAGATCTGCTACACGGGAGCCACCATACAGAGTACCTAGGGATGATT
GGGAAGAAAAAAGGCACTTTAGAAGAGATAGTTTTGATGATCGTGGTCCTAGTCTCAACC
CAGTGCTTGATTATGACCATGGAAGTCGTTCTCAAGAATCTGGTTATTATGACAGAATGG
ATTATGAAGATGACAGAT
>HM_88 from Matreshka MAT_HMR_2302, mORF origin: >ORF 10 (Frame +1, Start 986) of : NM_020432
ATGTCTCTGATGAAGTCTCCAGTGAGGAAGGTCCTGAAACAGGATACTCATTACGTCGTC
ATGTGGACAGGACTTCTGAAGGTGTTCTTCGGAATAGAAAGTCACACCATTATAAGAAAC
ATTACCCTAATGAGGACGCCCCTAAATCGGGTACTAGTTGCAGCTCTCGCTGTTCAAGTT
CCAGACAGGATTCTGAGAGTGCAAGGCCAGAATCTGAAACAGAAGATGTGTTATGGGAAG
ACTTGTTACATTGTGCAGAATGCCATTCATCTTGTACCAGTGAGACAGATGTGGAAAATC
ATCAGATTAATCCATGTG
>HM_98 from Matreshka MAT_HMR_2341, mORF origin: >ORF 9 (Frame +1, Start 221) of : NM_013399
ATGGCACCTACATGCCTCCGGGTTTCTACCCTCCTCCAGGCCCCCACCCACCCATGGGCT
ACTACCCCCCAGGGCCCTACACGCCAGGGCCCTACCCTGGCCCTGGGGGCCACACAGCCA
CAGTCCTGGTCCCTTCAGGAGCTGCCACCACGG
>HM_100 from Matreshka MAT_HMR_2344, mORF origin: >ORF 13 (Frame +1, Start 92) of : NM_004140
ATGGCTTCCCCAATCAGCCCAGCGCCCTGGCCTTCGACCCGGAACTTCGCATCATGGCCA
TCGGCACCAGGTCTGGGGCTGTCAAGATCTATGGTGCACCTGGCGTGGAGTTCACAGGCC
TGCACCGGGATGCAGCCACTGTCACACAGATGCACTTCT
>HM_110 from Matreshka MAT_HMR_2424, mORF origin: >ORF 16 (Frame +1, Start 2240) of : XM_372774
ATGGGACTCTGTTCCCAGAGCAGGTGCCCAGTGGCCCAGGCTTTGGGGAGGCAGGTGCTG
AGTGGGCCGGGGATAAGGGTGGTGGCTGGGCCCCTCACCATGGGCACCCAGGCGGACAAG
CTGGCCGAAACTGTGGGTTTCAGGGGACCGAGGCCCGGGCCTTTGCCTCCACTGGGCTGG
AGAGTGGAGCCTCAGGCCGTGGCAGCTACTACAGCACGGGTGCACCCTCAGGCCAGACCG
AGCTCAGCCAGGAGCGCCAAAACCTCTTCACCGGCTACTTTCGCTCGCTGCTCGATTCGG
ATGACTCCTCCGATCTCTTGGACTTTGCCCTCTCAGCCTCTCGCCCAGAGTCCCGGAAGG
CATCGGGCACCTATGCAGGGCCACCCACCAGTGCCCTGCCTGCCCAGCGGGGCCTGGCCA
CCTTCCCTAGCCGGGGAGCCAAGGCCAGCCCAGTGGCAGTGGGTAGCAGCGGGGCTGGGG
CGGACCCCTCCTTTCAGCCTGTCCTGTCCGCGCGCCAGACCTTCCCACCAGGACGAGCAG
CAAGCTATGGGC
>HM_111 from Matreshka MAT_HMR_2496, mORF origin: >ORF 23 (Frame +1, Start 4067) of : XM_372774
ATGGCACCTTTGGCCAAGGCTTCCACTGCGACTCGCCCAGCCTGGGTGCTCCCGAGCTTG
ATGGCAAGCATTTCCCACCGCTGGCCCACCCACCCACGGTGTTTGACGCCGGCCTGCAGA
AGGCATACTCGCCCACCTGCTCGCCTACACTGGGCTTCAAGGAAGAGCTGCGGCCACCGC
CCACAAAGCTGGCTGCCTGCGAGCCCCTCAAGCATGGACTCCAGGGGGCCAGCCTGGGCC
ACGCAGCTGCAGCCCAGGCCCACC
>HM_124 from Matreshka MAT_HMR_2695, mORF origin: >ORF 20 (Frame +1, Start 2921) of : XM_372774
ATGGGGCCGGACAAAGCGTATTCGCCCCAACTAAGCCCTTTACAGGCCAGGACTGCGCTA
ACAGCAAGGACTGCAGCTTCGCCTATGGCAGTGGCAACAGCCTCCCTGCCTCACCCAGCA
GCGCCCACAGCGCCGGCTATGCCCCACCGCCTACCGGGGGCCCCTGCCTGCCACCAAGCA
AGGCCTCCTTCTTCAGCAGCTCTGAGGGGGCCCCCTTCTCTGGTTCAGCCCCCACGCCCC
TGCGCTGTGACAGCCGGGCCAGCACAGTCTCGCCCGGTGGCTACATGGTACCCAAGGGCA
CCACAGCCTCTGCCACCTCTGCAGCCTCTGCCGCCTCCTCCTCCTCCTCCTCCTTCCAGC
CCTCGCCCGAGAACTGTCGGCAGTTTGCGGGGGCTTCTCAGTGGCCTTTCCGGCAGGGCT
ATGGAGGCCTGGACTGGGCCTCAGAGGCCTTTAGTCAGCTCTACAATCCCAGTTTTGACT
GCCACGTCAGCGAGCCCAACG
>HM_140 from Matreshka MAT_HMR_3338, mORF origin: >ORF 35 (Frame +1, Start 827) of : XM_371354
ATGCCGCCATTGCCTCCCGCAGGAGCCACCAACAGGACTGTGATGAGGACGACCACCGCA
ACTCACACGTGTTCTTCACACTGCACATCTACCAGTACCGGATGGAGAAGAGCGGGAAAG
GGGGAATGTCTGGAGGTCGCAGCCGCCTGCATCTCATTGATCTCGGCAGCTGTG
>HM_148 from Matreshka MAT_HMR_3342, mORF origin: >ORF 24 (Frame +1, Start 1661) of : XM_290944
ATGCCCCGGAGAGGCCGCCGCTTTGCGACTTTAGTGAGGGGCTTTCAGCCCCAATGGACT
TCTACCGCTTTACCGTCGAGAGTCCAAGCACTGTTACATCAGGTGGCGGCCACCATGACC
CTGCAGGGCTTGGCCAACCGCTGCATGTTCCTAGTAGCCCTGAGGCTGCTGGCCAAGAAG
AAGAGGGAGGAGGAGGAGAGGGACAGACGCCTCGGCCCC
>HM_158 from Matreshka MAT_HMR_3344, mORF origin: >ORF 27 (Frame +1, Start 4823) of : XM_371542
ATGGCTTTGCTAAAGTTTCTTCAAACAAAACAGGTTTCTCCAGCAGCCTTGGCATTTCAC
ACGCTCCTGTTGACAGCGATGGCTCAGACAGCTCGGGTTTGTGGAGTCCCGTCAGCAACC
CAAGCAGCCCTGACTTCACTCCCCTCAATTCGTTCTCCGCCTTTGGAAACTCTTTTAATC
>HM_164 from Matreshka MAT_HMR_3358, mORF origin: >ORF 19 (Frame +1, Start 905) of : XM_039733
ATGCCCTCTCAGCTCCAGAAAAACTTGATCGTATTGGCGCCTACCTCTCTGAGAGGCTCA
TCCGTGACGTGGGTCGCCATCGATATGGGTACGTGTGCATTGCTATGGAGGCTTTGGACC
AGCTGCTCATGGCCTGCCACTGCCAGAGCATCAACCTCTTCGTGGAGAGCTTCCTCAAGA
TGGTGGCCAAGCTGCTGGAGTCAGAGAAACCCAACCTGCAGATCCTCGGCACCAACTCGT
TTG
>HM_176 from Matreshka MAT_HMR_3410, mORF origin: >ORF 6 (Frame +1, Start 137) of : XM_376062
ATGAAAAGGAAAACCCATTTGCAGAGTACATGTGGATGGAGAATGAAGAGGATTTCAACA
GACAGGTGGAGGAGGAACTGCAGGAGCAAGACTTCTTGGACCGCTGCTTCCAAGAGATGC
TGGATGAAGAAGACCAAGACTGGTTTATTCCCTCACGAGACCTGCCTCAGGCCATGGGAC
AGTTGCAACAGCAGT
>HM_181 from Matreshka MAT_HMR_3414, mORF origin: >ORF 32 (Frame +1, Start 1454) of : XM_046570
ATGTCCTCATGGAATCTACAGGGCCTGCAGGGCATTGCCCTCATTTGGTGGAGTCTGTTC
CTTGTGAGGATCCAATGTGCTACCGATGGCTGGCATCAGAAGGGATCTGTTTCCCTGATC
ATGGAAAATGTGGCCTGGGACATCGTATTC
>HM_192 from Matreshka MAT_HMR_3570, mORF origin: >ORF 49 (Frame +1, Start 2576) of : XM_371575
ATGTGCTTGAGCATGAATGTCAGCATCATCATTCAAAGAACAAGAAACATTCTAAGAAAT
CTAAAAAACATCATAGGAAACGTTCCCGCTCTCGATCGGGGTCAGATTCAGATGATGATG
ATAGCCATTCAAAGAAAAAAAGACAGCGATCAGAGTCTCGTTCTGCTTCAGAACATTCTT
CTAGTGCAGAGTCTGAGAGAAGTTATAAAAAGTCAAAAAAGCATAAGAAGAAAAGTAAGA
AGAGGAGACATAAATCTGACTCTCCAGAATCCGATGCTGAGCGAGAGAAGGATAAAAAAG
AAAAAGATCGGGAAAGTGAAAAAGACAGAACTAGACAAAGATCAGAATCAAAACACAAAT
CGCCTAAGAAAAAGACTGGAAAGGATTCTGGTAATTGGGATACTTCTGGCAGCGAAC
>HM_187 from Matreshka MAT_HMR_3496, mORF origin: >ORF 46 (Frame +1, Start 2039) of : XM_371575
ATGAATTACATGAACATGGACAACTGCATTCTATGTCATCTTGGATGGAATTGTATCCAA
CTATTAGTTCTGATATTAGATTCACTAATATGCTTGGTCAGCCTGGATCAACTGCACTTG
ATCTTTTCAAGTTTTATGTTGAGGATCTTAAAGCACGTTATCATGACGAGAAGAAGA
>HM_202 from Matreshka MAT_HMR_3701, mORF origin: >ORF 45 (Frame +1, Start 695) of : XM_371575
ATGGAAGGACTTACTACTACAACACTGAAACCAAACAGTCTACCTGGGAGAAACCAGATG
ATCTTAAAACACCTGCTGAGCAACTCTTATCTAAATGCCCCTGGAAGGAATACAAATCAG
ATTCTGGAAAGCCTTACTATTATAATTCTCAAACAAAAGAATCTCGCTGGGCCAAACCTA
AAGAACTTGAGGATCTTGAAGCAA
>HM_216 from Matreshka MAT_HMR_3849, mORF origin: >ORF 20 (Frame +1, Start 1511) of : XM_059482
ATGGGGGCACCTGTGTGGATGCGGACCAGGGCTACGTGTGCGAGTGCCCCGAAGGCTTCA
TGGGCCTGGACTGCAGGGAGAGAGTCCCCGATGACTGTGAGTGCCGCAACGGAGGCAGAT
GCCTGGGCGCCAACACCACCCTCTGCCAGTGCCCCCTGGGATTCTTTGGGCTTCTCTGTG
AATTTGAAATCACAGCCATGCCCTGCAACA
>HM_252 from Matreshka MAT_HMR_6486, mORF origin: >ORF 26 (Frame +1, Start 2456) of : XM_059482
ATGAGTGCCGGTCTCAGCCGTGCCTGCATGGGGGCTCTTGTCAGGACCGCGTTGCTGGGT
ACCTGTGCCTCTGCAGCACAGGCTATGAGGGCGCCCACTGTGAGCTGGAGAGGGATGAGT
GCCGAGCTCACCCGTGCAGAAATGGAGGGTCCTGCAGGAACCTCCCAGGGGCCTATGTCT
GCCGGTGCCCTGCAGGCTTCGTTGGAGTCCACTGTGAGACAGAGGTGGACGCCTGCGACT
CCAGCCCCTGCCAGCATGGAGGCCGGTGTGAGAGCGGCGGCGGGGCCTACCTGTGCGTCT
GCCCAGAGAGCTTCTTCGGCTACCACTGCGAGACAG
>HM_224 from Matreshka MAT_HMR_4213, mORF origin: >ORF 22 (Frame +1, Start 1739) of : XM_059482
ATGGGGGCTACTGCATGGAGCACGGCGGGAGCTACCTCTGCGTCTGCCACACCGACCACA
ATGCCAGCCACTCCCTGCCATCACCCTGCGACTCGGACCCCTGCTTCAACGGAGGCTCCT
GCGATGCCCATGACGACTCCTACACCTGCGAGTGCCCGCGCGGGTTCCACGGCAAGCACT
GCGAGAAAGCCCGGCCACACCTGTGCAGCTCAGGGCCCTGCCGGAACGGGGGCACGTGCA
AGGAGGCGGGCGGCGAGTACCACTGCAGCTGCCCCTACCGCTTCACTGGGAGGCACTGTG
AGATCGGGAAGCCAGACTCGTGTGCCTCTGGCCCCTGTCACAACGGCGGCACCTGCTTCC
ACTACATTGGCAAATACAAGTGTGACTGTCCCCCAGGCTTCTCCGGGCGGCACTGCGAGA
>HM_236 from Matreshka MAT_HMR_5506, mORF origin: >ORF 15 (Frame +1, Start 755) of : XM_059482
ATGAGTCCATCGTGTGGACCACAGGCACACACGCCAGCAGCGGGGGCAACGCCACTGGCC
TCGGGGGCATCGCAGCCCAGGCTGGCTTCAACGCAGGCGATGGGCAGCGTTACTTCAGTA
TCCCCGGCTCGCGCACAGCAGACATGGCCGAGGTGGAGACCACCACCAACGTGGGTGTGC
CCGGGCGCTGGGCGTTCAGAATCGATGATGCCCAGGTGCGCGTGGGGGGCTGCGGCCATA
CAACGTCCGTGTGCCTGGCCCTGCGCCCCTGCCTCAACGGCGGCAAGTGCATCGACGACT
GCGTCACGGGCAACCCCTCCTACACCTGCTCCTGCCTCTCGGGCTTCACGGGGCGGAGGT
GCCACCTGGACG
>HM_228 from Matreshka MAT_HMR_4455, mORF origin: >ORF 33 (Frame +1, Start 3791) of : XM_059482
ATGGCGCTGACAGACGCTGGCACCAGGGAGGACACCACCCTCGGGTGCTCAAGAACAGAC
CGCCCCCGGCGCGCCTGCCGGAGCTGCGCCTGCTCAATGACCACAGCGCCCCCGAGACCC
CCACCCAGCCCCCCAGGTTCTCGGAGCTTGTGGACGGCAGAGGAAGAG
>HM_261 from Matreshka MAT_HMR_6536, mORF origin: >ORF 20 (Frame +1, Start 1211) of : XM_371614
ATGAGTATAGTAACTGTAATTATAAAGTGGACTGTGCCTGTCACAAGGGAAACCGGAATT
GTCCTATACAAAAAAGGAATCCTAATGCTACAGAACTGCCACTCCTACCACCTCCTCCAA
GCCTACCCACCATTGGAGCAGAGACTAGACGTAGAAAAGCACGACGGAAAGAGC
>HM_262 from Matreshka MAT_HMR_6542, mORF origin: >ORF 22 (Frame -1, Start 2538) of : XM_371614
ATGGAAGTCTCGCTATCTGATGGAGCAGAATGTCACCAAGTTACTTCGGCCTCTGTCTCC
AGTCACACCACCCCCTCCCAATTCAGGCTCAAAGAGTCCCCAGCTGGCCACACCTGGCTC
ATCTCACCCAGGAGAAGAGGAGTGTCGAAATGGATACAGCCTCATGTTTTCACCAGTCAC
ATCTCTTACTACTGC
>HM_273 from Matreshka MAT_HMR_6554, mORF origin: >ORF 10 (Frame +1, Start 1145) of : XM_046264
ATGAGGATCAGAACTCTCTGGCCTTGGGCTGGCTGCAGTATCAGGCCCTGCTGGCACACA
GCTGCAACTGGCCAGGCCAGGCCCCGTGCCCGGGCATCCACCATACCGAGTGGGCACGCC
TGGCGCTCTTCGACTTCCTGTTGCAGGTCCACGACCGCTTGGATCGCTACTGCTGTGGCT
TCGAGCCTGAGCCCTCAGACCCCTGTGTGGAAGAGAGGCTCCGAGAGAAATGCCAGAACC
CAGCCGAGCTGCGGCTGGTCCACATCCTGGTCCGGAGCAGCGATCCATCTCACCTGGTCT
ACATCGATAACGCTGGCAACCTTCAGCACCCTGAGGACAAGC
>HM_294 from Matreshka MAT_HMR_6794, mORF origin: >ORF 54 (Frame +1, Start 5264) of : XM_291064
ATGAGCCGCTGGGGCTGCAGTGGGGACTGCCCTCCCTGCCACCCACCAATGGCAGCCCCA
CCTTCTTTGAAGACTTCCAGGCTTTTTGTGCCACACCCGAATGGCGCCACTTCATCGACA
AACAGGTACAGCCAACCATGTCCCAGTTCGAAATGGACACGTATGCTAAGAGCCACGACC
TTATGTCAGGTTTCTGGAATGCCTGCTATGACATGCTTA
>HM_290 from Matreshka MAT_HMR_6748, mORF origin: >ORF 59 (Frame +1, Start 6974) of : XM_291064
ATGTGGTGCTACCCCCGTGGGCCAGCTCTCCTGAGGACTTCATCCAGCAGCACCGCCAGG
CTCTGGAGTCGGAGTATGTGTCTGCACACCTACACGAGTGGATCGACCTCATCTTTGGCT
ACAAGCAGCGGGGGCCAGCCGCCGAGGAGGCCCTCAATGTCTTCTATTACTGCACCTATG
AGGGGGCTG
>HM_307 from Matreshka MAT_HMR_6924, mORF origin: >ORF 3 (Frame +1, Start 218) of : XM_117294
ATGAGAACAGCGAGGTGTGGCGGAGCCTGTGCGCCCGCAGCCTGGCAGAAGAGGCTCTGC
GCACGGACATCCTGTGCAACCTGCCCAGCTACAAGGCCAAGATACGTGCTTTTCAACATG
CCTTCAGCACTAATGACTGCTCCAGGAATGTCTACATTAAGAAGAATGGCTTTACTTTAC
ATCGAAACCCCATTGCTCAGAGCACTGATGGTGCAAGGACCAAGATTGGTTTCAGTGAGG
GCCGCCATGCATGGGAAGTGTGGTGGGAGGGCCCTCTGGGCACTGTGGCAG
>HM_310 from Matreshka MAT_HMR_6932, mORF origin: >ORF 24 (Frame +1, Start 3071) of : XM_032901
ATGTGGAGAGATGCATGCTCTGCCAAGCCAAAGGCTTCATCTGTGAGTTCTGTCAGAATG
AGGATGACATCATCTTTCCCTTTGAGCTCCATAAGTGCCGGACCTGTGAAGAGTGTAAAG
CGTGTTACCATAAAGCCTGCTTCAAGTCTGGAAGCTGTCCGCGCTGCGAGCGGCTGCAGG
CCCGGCGGGAGGCACTGGCCAGGCAGAGCCTGGAGTCTTACCTGTCAGACTACGAGGAGG
AGCCCGCGGAAGCGCTGGCCCTGGAAGCCGCCGTCCTGGAGGCCACCT
>HM_321 from Matreshka MAT_HMR_7000, mORF origin: >ORF 7 (Frame +1, Start 284) of : XM_293514
ATGACAACAAATACATCAGATACTTTCCTGGACATAGCAAAAGAGTGGTGGCCTTGTCCA
TGTCACCTGTGGATGACATTTTCATTTCTGGGTCTCTTGATAAGACCATTCGACTCTGGG
ATCTCCGGGCTCCTAACTGCCAGGGCCTCA
>HM_337 from Matreshka MAT_HMR_7001, mORF origin: >ORF 41 (Frame +1, Start 4100) of : XM_094074
ATGGAGCAGATGCTGACCTGCCACCAAATGAGCTCCACTTTCAACTCACAGCCCTCCCTC
GGCATGGACGAATCATACAGCAGCTGGCTACAGGCAGCCAGCCCATCCACAGCTTCACCC
TCAAGGAGATCCAGGAGGCCTCCACCATTGTGTATGAGCATGATGACTCAGAGACAAAAG
AGGACAGTTTTGAGGTCTGGC
>HM_366 from Matreshka MAT_HMR_7674, mORF origin: >ORF 63 (Frame +1, Start 3215) of : XM_047995
ATGGCAAATGTGAATGCCGAGAGGGCTGGAATGGTGAACACTGCACCATTGGTAGGCAAA
CGGCAGGCACCGAAACAGATGGCTGCCCTGACTTGTGCAACGGTAACGGGAGATGCACAC
TGGGTCAGAACAGCTGGCAGTGTGTCTGCCAGACCGGCTGGAGAGGGCCCGGATGCAACG
TTGCCATGGAAACTTCCTGTGCTGATAACAAGGATAATGAGGGAGATGGCCTGGTGGATT
GTTTGGACCCTGACTGCTGCCTGCAGTCAGCCTGTCAGAACAGCCTGCTCTGCCGGGGGT
CCCGGGACCCACTGGACATCATTCAGCAGGGCCAGACGGATTGGCCCGCAG
>HM_349 from Matreshka MAT_HMR_7092, mORF origin: >ORF 68 (Frame +1, Start 6734) of : XM_047995
ATGACTCCTCTGACCGCCTCCTTGCCGTCACCATGCCCAGCGTGGCCCGGCACAGCATGT
CCACACACACCTCCATCGGCTACATCCGTAATATTTACAACCCGCCTGAAAGCAATGCTT
CGGTCATCTTTGACTACAGTGATGACGGCCGCATCC
>HM_352 from Matreshka MAT_HMR_7207, mORF origin: >ORF 69 (Frame +1, Start 7871) of : XM_047995
ATGTCTACAATCACTCCAACTCGGAGATTACCTCACTGTACTACGACCTCCAGGGCCACC
TCTTTGCCATGGAGAGCAGCAGTGGGGAGGAGTACTATGTTGCCTCTGATAACACAGGGA
CTCCTCTGGCTGTGTTCAGCATCAACGGCCTCA
>HM_371 from Matreshka MAT_HMR_7888, mORF origin: >ORF 61 (Frame +1, Start 1985) of : XM_047995
ATGCCCAGTATGACTTCATGGAACGTCTGGACGGGAAGGAGAAGTGGAGTGTGGTTGAGT
CTCCCAGGGAACGCCGGAGCATACAGACCTTGGTTCAGAATGAAGCCGTGTTTGTGCAGT
ACCTGGATGTGGGCCTGTGGCATCTGGCCTTCTACAATGATGGAAAAGACAAAGAGATGG
TTTCCTTCAATACTGTTGTCC
>HM_376 from Matreshka MAT_HMR_7931, mORF origin: >ORF 21 (Frame +1, Start 1304) of : XM_291128
ATGGTGCTGCTGCATCTGAGCGACTTCAGTTGGGGACACCGCCTCCTCTGTTGGCAGCTC
GTTTGGTGCCACCTCGAAACCTCATGGGATCCTCCATTGGATACCATACCTCAGTCTCCA
GCCCTACCCCTCTGGTTCCAGATACATATGAACCAGATGGTTACAACCCAGAAGCTCCTA
GTATTACTAGTTCTGGTAGATCTCAGTACAGACAGTTCTTTTCAAGAACTCAGACACAGC
GTCCCAATC
>HM_381 from Matreshka MAT_HMR_7932, mORF origin: >ORF 37 (Frame +1, Start 1895) of : XM_042066
ATGATTTCTACAGCCACGAGTTGTCAAGTCCTGTGGATTCCCCTTCTTCCCTCAGAGCTG
CACAGCAGCAAACCGTACAGCAGCAGCCTTTGGCTGGATCACGAAGGAATCAAGAGAGCA
ATTTTAACCTTACTCATTATGGAACTCAGCAAATCCCTCCTGCTTACAAAGATT
>HM_384 from Matreshka MAT_HMR_7939, mORF origin: >ORF 45 (Frame +1, Start 3131) of : XM_291141
ATGAAGCTGCCTCCTGCCCTGGAGACCCCCATGAGGAGCCAGGAAAGCCAGCCCTTCCTC
CTGAAGAGTGTGCCCAGGAGGAGCCTGAGGTCACCACCCCAGCCAGCACCATCAGCAGCT
CCACCCTGTCAGTTGGCAGTTTTTCAGAGCACTTGGATCAGA
>HM_388 from Matreshka MAT_HMR_7942, mORF origin: >ORF 10 (Frame +1, Start 1475) of : XM_371813
ATGATTTTTCCTTTGACCGGGTATTCCCACCAGGAAGTGGACAGGATGAAGTGTTTGAAG
AGATTGCCATGCTTGTCCAGTCAGCCCTGGATGGCTATCCAGTATGCATCTTTGCCTATG
GCCAGACAGGCAGTGGCAAGACCTTCACAATGGAGGGTGGGCCTGGGGGAGACCCCCAGT
TGGAGGGGC
>HM_402 from Matreshka MAT_HMR_7959, mORF origin: >ORF 10 (Frame +1, Start 440) of : XM_496810
ATGTCCGCCGCACCCGCCAGGTCACCAGATACCGCAATGGAGACGCCTATACCACCACCC
AGGTCTACCACGAACGCGTCAACACGCACGTGGCGGAGGCTGAGTTCGACTACGCGCGCT
GCGGCGTTCGCGACGTGTCCAAGACGCTGGTGGGGCTGGAGGGCGCGCCGGCCACGCGGC
TGCGCTTCACCAAGTGCTTCAGTTTCGCCAGCGTGGAGGCCGAGAACGCGTACCTGTGCC
AGCGCGCGCGCTTCTTCGCAGAGAACGAGGGCC
>HM_414 from Matreshka MAT_HMR_8095, mORF origin: >ORF 85 (Frame +1, Start 9719) of : XM_374484
ATGACTTCCAACATGCCATGTCAGACAGTGAAGCCTATCATCTGCGTCGTGAGGAAACAG
ATTGGTTTGATAAACCCAGGGAGTCTCGTTTGGAAAATGGACATGGTCTGGACCGAAAAC
TGCCGGAAAGATTGGTCCACTCTAGACCACTCAGTCAACATCAAGAGCAAATTATACAGA
>HM_411 from Matreshka MAT_HMR_8043, mORF origin: >ORF 90 (Frame -1, Start 7149) of : XM_374484
ATGTCAAACAGAAGCAGATTCAGACACACAAAGTCCTCAATATCTGAGTGCCACATCTCC
ACCCAAAGACAAGAAACGCCCAACACCTTTAGAGATTGGTTATTCATCTCACCTCCGGGC
AGATTCCACAGTACAGCTGGCTCCTTCCCCACCCAAATCCCCCAAAGTCCTTTACTCACC
CATCTCACCACTTTCACCAGGCAAAGCCTTAGAATCAGCCTTTGTACCTTA
>HM_413 from Matreshka MAT_HMR_8081, mORF origin: >ORF 79 (Frame +1, Start 1790) of : XM_374484
ATGCTTCCAGCTTCACTCCTGGTACATCCCCTACATCAGTATCATCACTTGATGAGGACA
GTGACAGTAGCCCGAGTCACAAAAAAGGAGAGAGCAAACAGCAACGCAAAGCTCGGCACA
GACCACATGGCCCTCTTTTGCCTACTATTGAAGATTCTTCAGAGGAAGAAGAAT
>HM_416 from Matreshka MAT_HMR_8117, mORF origin: >ORF 80 (Frame +1, Start 2063) of : XM_374484
ATGAACTTCGAGCTCAGAGAAGAAGGGAAAGGCCAAAGACACCACCTAGTAATCTCTCTC
CCATTGAAGATGCATCTCCGACAGAAGAGTTACGTCAGGCTGCAGAAATGGAGGAGCTCC
ATAGATCTTCTTGTTCTGAATATTCACCTAGCA
>HM_422 from Matreshka MAT_HMR_8145, mORF origin: >ORF 17 (Frame +1, Start 3746) of : XM_291277
ATGAGTTCCAGACAGGCATCCTCATCTACGAGCTGCTGCACCAACCCAACCCGTTCGAGG
TGCGCGCCCAGCTGCGGGAGAGAGACTACCGGCAGGAGGACCTGCCGCCGCTGCCCGCGC
TGTCCCTCTACTCACCCGGCCTGCAGCAGCTGGCACATCTGCTACTGGAGGCCGACCCCA
TCAAGCGTATCCGCATCGGCGAGGCCAAGCGCGTGCTGCAGTGCCTGCTGTGGGGGCCTC
GGCGCGAGCTGGTGCAGCAGCCGGGCACCTCGGAGGAGGCGCTGTGCGGCACGCTGCACA
ACTGGATCGACA
>HM_433 from Matreshka MAT_HMR_8158, mORF origin: >ORF 34 (Frame +1, Start 782) of : XM_376903
ATGATGACCAGAGACAGAACTGGTCCATCATGTTTGAGTCGGAAAAGGCTGCTGTGGAGT
TCAATAAGCAGGTGTGCATTGCTAAGTGCAACAGTACCTCTTCCCTGGATGCAGTGCTCT
CCCAGGACCTCATTGTGGCAGACGGCCCTGCTG
>HM_439 from Matreshka MAT_HMR_8169, mORF origin: >ORF 12 (Frame +1, Start 425) of : XM_054983
ATGCATCTGGGTCTTACGAATGCGGAATCTGTGGCAAGAAGTACAAGTATTACAACTGCT
TCCAGACCCACGTGCGGGCGCACCGAGACACCGAAGCCACCTCAGGGGAGGGAGCCTCCC
AAAGCAACAATTTCAGGTACACATGTGATATCTGCGGGAAGAAGTACAAATACTACAGCT
GTTTCCAAGAGCACCGAGACCTGCACGCAGTGGATGTGTTTAGTGTGGAAGGGGCCCCTG
AGAACCGGGCAGACCCCTTCGACCAAGGTGTCGTGGCCACGGACGAGG
>HM_447 from Matreshka MAT_HMR_8181, mORF origin: >ORF 15 (Frame +1, Start 116) of : XM_374768
ATGACAGAGGACGAGAAGGTGCAGAGATTGAACCTTGGGAAGATGCTGATTACCTTGTTT
ACAAAGTCACAGATAGATTTGGCTTTTTACATGAGGAGGAGCTCCCAGATCATAATGTGG
CTGTGGAACGGCAAAAGCACCTGGAAATTGAAAGAACTACCAAATGGC
>HM_452 from Matreshka MAT_HMR_8185, mORF origin: >ORF 20 (Frame +1, Start 1703) of : XM_370651
ATGAAAAGATTTTTCATACTGCTCCAGACCCAAGCATTCCTCTTCCTCAGCCTCAGTCTC
GATCTGGATCCCGAAGGACACGAGCAATCTGCCTCTCTACAGGGTCTAGGAAGCCCAGAG
GGAGGTATACTCCATGCCTGGCCGAACCTGATAGTGACTCCTATAGCAGCAGCCCAGACA
GCACACCTATGGGGAGCATTGAGTCACTCTCTTCTCATTCCTCTGAACAAAATAGCACTA
CAAAGTCAGCTTCCTGCCAGCCCAGGGAGAAATCTGGAGGGATTCCTTGGATTGCAACCC
CATCATCTTCCAATGGACAGAAAAGCCTTGGTCTGTGGACAACTAGTCCTGAATCAAGTT
CCAGAGAAGATGCAACCAAGACAGATGCAGAATCAGACTGCCAGAGTGTTGCTTCAGTCA
CTAGCCCAGGAGACGTTTCCCCACCCA
>HM_453 from Matreshka MAT_HMR_8186, mORF origin: >ORF 3 (Frame +1, Start 152) of : XM_084672
ATGATCAGGCAGTGCTGCAGGCCATCTTCAACCCTGACACCCCATTTGGAGACATTGTTG
GATTGGACCTCGGAGAGGAAGCAGAAAAGGAAGAACGAGAAGAAGATGAAGTTTTCCCTC
AAGCACAGCTGGAACAGTCCAAGGCCCTGGAGCTGCAGGGGG
>HM_458 from Matreshka MAT_HMR_8187, mORF origin: >ORF 16 (Frame +1, Start 305) of : XM_370660
ATGAAGACTTCAGAAAGCTCTTTAAGCAGCTTCCAGACACGGAGCGCCTCATTGTTGATT
ACTCATGTGCACTCCAAAGAGACATTCTCCTTCAGGGCCGACTCTACCTCTCTGAAAATT
GGATCTGCTTCTACAGCAACATCTTCCGCTGGGAAACTCTGC
>HM_468 from Matreshka MAT_HMR_8211, mORF origin: >ORF 32 (Frame +1, Start 4163) of : XM_374898
ATGGCCCTGGTGACTGCTTCGTCCTGGCCTCTGACTACCTCAACGCCCTGGTGCACCTCA
TCGAGGTTGGCAATGGCCTCGTCACCTTCCAGCTGCGTGGCCTTGAGTTCCGGGGCACTT
ACTGCCAGCAGCGCGAGGTGGAGGCTATCACCGAGGGTGTGGAGGAGGACGAGGGCTGTT
GCTGCTGTGAACCTGGCCACCTGCCACGGGTCCTGTCCTTCAATGCTGCCTTTGGGCAGC
GCTGGCTGGCTTGGGAGG
>HM_475 from Matreshka MAT_HMR_8219, mORF origin: >ORF 6 (Frame +1, Start 440) of : XM_370635
ATGCCCAGGGAGCCTACTACACACAGCCGGTGTATGCTGCCCAGCCTCATGTCATCCACC
ATACCACGGTCGTCCAGCCCAACAGCATTCCCTCTGCTATCTACCCAGCACCTGTTGCCG
CCCCGAGGACCAACGGTGTGGCCATGGGCATGGTGGCAGGCACCACCATGGCAATGTCAG
CAGGTACCCTGC
>HM_477 from Matreshka MAT_HMR_8220, mORF origin: >ORF 22 (Frame +1, Start 620) of : XM_090294
ATGGAAAAGCTCCTCGTATACCCCAGCCAGAAGAAGGGGCAACATATGAAGGTATCCAGA
AAAAGGAAAATGCTGAGATTTCTTGGGACCAGTCTGCCGAAGTTTTACATAACTGGATTC
GAGGTCATGATAAAGTCCCTGGAGCTTGGACAGAGA
>HM_482 from Matreshka MAT_HMR_8227, mORF origin: >ORF 25 (Frame -1, Start 813) of : XM_113743
ATGGGCTCATCCTCGAAGCATATACAAAAAGCAGCCCTTGGATCTTATCAGGAAATACTA
TGGAGAGAAGATTGGAATCTACTTTGCTTGGCTGGGCTATTACACTCAGATGCTTCTCCT
GGCCGCAGTTGTAGGAGTGGCTTGCTTTCTCTATGGATATCT
>HM_488 from Matreshka MAT_HMR_8231, mORF origin: >ORF 18 (Frame +1, Start 1169) of : XM_370696
ATGCCGGAGCCAATGTCAACCAGCCGAATGACAAGGGCTTCACGCCACTGCATGTGGCTG
CAGTCTCCACCAATGGCGCTCTCTGCTTGGAGCTACTGGTTAATAATGGGGCTGACGTCA
ACTACCAGAGCAAAGAAGGGAAAAGTCCTCTGCACATGGCTGCAATCCATGGCCGTTTCA
CACGCTCCCAGATCCTCATCCAGAATGGCAGCGAGATTGATTGTGCCGACAAATTTGGGA
ACACGCCACTGCATGTGGCTGCTCGATATGGACACGAGCTGCTCATCAGCACCCTCA
>HM_493 from Matreshka MAT_HMR_8248, mORF origin: >ORF 24 (Frame -1, Start 3207) of : XM_370696
ATGTGCCCTCATGATCCTGGCAGAAACCCAAGACCTTGGCCTTATCAATGCTACCAACAG
TGCGCTGCAGATGCCACTCCACATTGCTGCCCGGAATGGTCTAGCTTCTGTGGTACAGGC
CCTGCTGAGTCATGGGGCCACAGTGCTGGCTGTGGA
>HM_503 from Matreshka MAT_HMR_8277, mORF origin: >ORF 4 (Frame +1, Start 14) of : XM_063287
ATGTGTGCAAGTGGCAGTCCCCTGACACCCAGGGACCATCACCTCACCTGCCTCGGGCTG
GCGGCTGGGCTGTGCCCCGGGGTTGTGACCCTCAAACCTTCCTGCAGATCCATGGCCCCA
GACTGGCCCACGGCACCACCACTCTGGCCTTCCGCTTCCGTCATGGAGTCATTGCTGCAG
CTGACACGCGTTCCTCCTGTGGCAGCTATGTGGCGTGTCCAGCCTCATGCAAGGTCATCC
CTGTGCACCAGCACCTCCTGGGTACCACCTCTGGCACCTCTGCCGACTGTGCTACCTGGT
ATCGGGTATTACAGCGGGAGCTGCGGCTTCGGGAAC
>HM_511 from Matreshka MAT_HMR_8308, mORF origin: >ORF 10 (Frame +1, Start 929) of : XM_031104
ATGATGCCCAGATGGACATCTGGGGGGGAGAGAATTTTGAGCTCTCCTTCAGGGTGTGGA
TGTGTGGTGGCAGTCTGGAGATCGTCCCCTGCAGCCGGGTGGGCCATGTCTTCAGGAAAC
GGCACCCCTACAACTTCCCTGAGGGTAATGCCCTCACCTACATCAGGAATACTAAGCGCA
CTGCAGAAGTGTGGATGGATGAATACAAGCAATACTACTATGAGGCCCGGCCCTCGGCCA
TCGGGAAGGCCTTCGGCAGTGTGGCTACGCGGA
>HM_538 from Matreshka MAT_HMR_8490, mORF origin: >ORF 25 (Frame +1, Start 1043) of : XM_042833
ATGATTGGGCACCCCCAAGGTTCTGTGACTCCCCGACCAGTGACCTGGAAATGCGCAATG
GCCGGGGTAGAGGCAAACGCATGCGTCCCAACAGTAATACACCTGTCAATGAGACAGCCA
CAGCCTCTGACAGCAAAGGGACCAGTAACAGCAGCAAAACCCGGGCAGGAGCCAATAGCA
AAGGCCGTCGGGGCAGCCAGAATTCTTCAGAGCACCGCCCACCTGCCAGCAGCACTTCTG
AGGATGTCAAGGCCAGCCCTTCCTCAGCTAATAAGCGGAAAAACAAACCCCTTTCAGACA
TGGAGC
>HM_532 from Matreshka MAT_HMR_8417, mORF origin: >ORF 28 (Frame +1, Start 1529) of : XM_042833
ATGGACTTAAGTACCACCAAGCTCATGCCCATACAGATGATGACAGCAAGCCGGAAGCGG
ATGGGGACAGTGAGTACGGAGAGGAACCTATTCTCCATGCAGATCTTGGGAGCTGCAACG
GTGCATCTGTCTCACAAAAAGGTTCCTTGTCCCCTGCCCGCTCAGCTACCCCCAAAGTTC
GACTTG
>HM_540 from Matreshka MAT_HMR_8517, mORF origin: >ORF 17 (Frame -1, Start 1083) of : XM_372576
ATGCCCCAAAAAGGACGACCCGGTTTTAGGCGCGGGCGAGCCAAAGGGCGGTCCTGGCAC
TGGGAGCGGCGGCGGCGGCGCGGGGACAGGCGGGGGTGCGGGGGGCCCGGGAGCCAGCCA
CTTGCCCCCGGGGGCAGGGGCGGGCCCGGGCGGCGGCGCCATGTTCTGGGGGCATCAACC
CTCCGGGGCAGCCAAGGACGCAGCGGCAGTGGCTGCAGCGGCCGCCGCCGCCACTGTGTA
CCCGACGTTTCCCATGTTCTGGCCAGCAGCAGGCAGCCTCCCGGTACCGTCCTACCCCGC
TGCTCAGAGCCAAGCCAAGGCCGTGGCGGCAGCCGTGGCGGCGGCAGCGGCGGCGGCAGC
GGCAGCTGCTGGCAGCGGTGCCCCAGAGCCCCTGGACGGTGCCGAGCCAGCCAAAGAGAG
TGGCCTCGGCGCGGAGGAGCGCTGCCCGAGCGCTCTGTCCCGCGGGCCCCTGGACGAAGA
CGGCACGGACGAGGCGCTGCCACCGCCCCTGGCCCCGTTGCCCCCGCCGCCCCCGCCGCC
CGCACGCAAAGGCTCCTACGTGTCGGCCTTCCGGCCGGTGGTCAAGGACACCGAGAGCAT
CGC
>HM_544 from Matreshka MAT_HMR_8528, mORF origin: >ORF 15 (Frame +1, Start 2309) of : XM_372576
ATGATTTGGAAACGAGGAAATCCTATCCAGACCAAAGGAGTATCTCCCAGCCAAGTCCTG
CAAATACAGACAGAGGCGAAGATGGGCTTACCTTGGATGTCACAGGAACTCATTTGGTGG
AGAAAGATATCGAGAACCTGGCCAGAGAGGAATTGCAAAAACTGCTCCTGGAACAAATGG
AGCTCCGCAAGAAGCTGGAACGGGAATTTCAGAGTCTCAAAGATAATTTTCAGGATCAAA
>HM_548 from Matreshka MAT_HMR_8529, mORF origin: >ORF 7 (Frame +1, Start 623) of : XM_034819
ATGCTCACAGAGGTGCCGAGAGTGAAAACGAAGAGGAGAGCCCTCGGCAGGAAAGTTCTG
GGGAGGAGATCATCATGGGAGACCCGGCTCAGAGTCCAGAATCCAAGGACTCAACAGAGA
TGTCCCTGGAGAGATCCTCCCAGGACCCCTCTGTCCCCCAGAACCCCCCAACCCCACTGG
GTCACTCCAATCCCTTGGACCACCAGATCCCCCTGGACCCCCCAGCCCCGGAGG
>HM_553 from Matreshka MAT_HMR_8604, mORF origin: >ORF 28 (Frame +1, Start 1214) of : XM_049037
ATGAAGAGGATGCTGATGAAGCCAACAGAGCCATTGGAGAGAAAAGAGCTGCTCCAGACT
CTGGCAAGAAGCCCAAGACTCCAAAGAAAAAGAAAAAGAAAGATCCCAATGAGCCACAGA
AGCCAGTGTCAGCATATGCCCTGTTTTTCAGAGACACACAGGCTGCAATTAAAGGTCAAA
ACCCCAATGCAACCTTTGGAGAGGTCTCAAAAATTG
>HM_552 from Matreshka MAT_HMR_8567, mORF origin: >ORF 27 (Frame +1, Start 764) of : XM_049037
ATGTACTGCTACCCTTTCAAGCCCTCAGCGATCCATTGCCTTCCCAGGGAAGTGAATTCA
CACCCCAGTTTCCCCCTCAAAGCCTGGACCTCCCTTCCATTACAATCTCAAGAAATCTCG
TGGAACAAGATGGCGTGCTTCATAGCAGTGGGTTGCATATGTGGATTGATTCTAGTGCTA
TTTACATGCAGGTACTGGATCGCTGCCTGGATCAGAGCCACACACAAGTGTCCCAGTACC
GGCAGGATCCCTCCC
>HM_563 from Matreshka MAT_HMR_8630, mORF origin: >ORF 21 (Frame +1, Start 1487) of : XM_064152
ATGAGGACAAGCCATCCGATGACTACTCTGCGGTGCTGCAGCGGCTTCGGAAGATCTACC
ACTCATCCATCAAGCCTCTGGAGCAGTCCTACAAGTACAATGAGCTCCGGCAGCATGAGA
TCACAGATGGAGAGATTACCTCCAAGCCCATGGTACTGTTCCTGGGACCGTGGAGTGTTG
GTAAATCTACCA
>HM_567 from Matreshka MAT_HMR_8641, mORF origin: >ORF 23 (Frame +1, Start 2441) of : XM_064152
ATGGAGAACTGGTCTTTAAGGACATTGTGGAAGATCCCGATAAATTCTACATCTTCAAGA
CCATCCTGGCAAAGACCAATGTCAGCAAATTTGACCTTCCCAACCGCGAGGCCTATAAGG
ACTTCTTCGGCATCAATCCCATTTCCAGTTTCAAACTGCTCTCCCAGCAGTGCTCCTACA
TGGGAGGTTGCTTTCTGGAGAAGATTGAGCGGGCCATCACTCAGGAGCTTCCGGGCCTCC
TGGGTAGCCTCGGGCTCGGGAAGAATCCAGGTGCTCTCAACTGTGACAAAACAGGGTGTA
GCGAAACACCAAAAAATCGCTACAGGAAGCACT
>HM_570 from Matreshka MAT_HMR_8642, mORF origin: >ORF 4 (Frame +1, Start 80) of : XM_371078
ATGCAGCACAGAGAGCCGATGTTGGCGGGGAGGCAGCTGGCACCTCCATCAACCACTCCC
AGGCGGTGCTCCAGCGCTTGCAGGAGCTGCTGCGGCAGGGCAACGCCAGCGATGTGGTTC
TGCGGGTGCAGGCTGCGGGCACCGATGAGGTCCGGGTATTCCACGCCCACCGCCTGCTGC
TGGGACTGCACAGTGAGCTGTTCCTGGAGCTGC
>HM_581 from Matreshka MAT_HMR_8695, mORF origin: >ORF 10 (Frame +1, Start 1202) of : XM_036115
ATGTGCTGGGGAACTATAAGACGGAGCCTTGCAAGAAGCCCCCGCGGCTGTGCCGCCAAG
GCTATGCCTGTCCCTACTACCACAACAGCAAGGACCGGCGGCGGAGCCCCCGGAAGCACA
AATACAGGTCGTCTCCATGTCCAAACGTCAAGCACGGGGATGAGTGGGGAGACCCTGGCA
AGTGTGAGAACGGAGACGCCTGCCAGTACTGCCACACCCGCACCGAGCAGCAGTTCCACC
CCGAGATCTACAAGTCCACCAAGTGCAACGACATGCAGCAGTCGGGCAGCTGTCCCCGAG
GACCCTTCTGCGCCTTTGCCCACG
>HM_585 from Matreshka MAT_HMR_8708, mORF origin: >ORF 13 (Frame +1, Start 2534) of : XM_036115
ATGAAGCCAACAGCACCATCAAGCAGTGGGAGGAGTCCTGGAAGCAGGCCAAGCAGGCTT
GTGATGCCTGGAAGAAAGAGGCGGAGGAGGCTGGTGAGCGGGCCAGTGCGGCGGGCGCCG
AGTGCGAGCTGGCCCGGGAGCAGCGGGATGCACTGGAGGTGCAGG
>HM_593 from Matreshka MAT_HMR_8750, mORF origin: >ORF 8 (Frame +1, Start 632) of : XM_085722
ATGACATCAGAACTCAAGTGTCTGCCATTGTTCAGCGCAAATATTGGACTTCCAAACCTG
AGCCCAGCACCAGGGAACAGTTCCTCCAATATGTGCATGACATCACGTTCGACCCGGACA
CAGCACACAAGTATCTCCGGCTGCAGGAGGAGAACCGCAAGGTCACCAACACCACGCCCT
GGGAGCATCCCTACCCGGACCTCCCCAGCAGGTTCCTGCACTGGCGGCAGGTGCTGTCCC
AGCAGAGTCTGTACCTGCACAGGTACTATTTTGAGGTGGAGATCTTCGGGGCAGGCACCT
ATGTTGGCC
>HM_596 from Matreshka MAT_HMR_8751, mORF origin: >ORF 14 (Frame +1, Start 2006) of : XM_042698
ATGGACAGTACCAGCAGCCCACGGACAGTCTCAACAATGACAACAAGTATTCCCTGTTTG
CTGTTGTTAACCATCAAGGGACCTTGGAGAGTGGCCACTACACCAGCTTTATCCGGCAGC
ACAAAGACCAGTGGTTCAAGTGTGACGATGCCATCATCACCAAGGCCAGCATCAAGGACG
TCCTGGACAGCGAAGGGTACTTGCTGTTCTATCACAAACAGTTCCTGGAATACGAGT
>HM_600 from Matreshka MAT_HMR_8755, mORF origin: >ORF 13 (Frame -1, Start 594) of : XM_496217
ATGGAAGAGTATGAGGAAGAGCCCTCTCGGGGGTGGTGGCGGCTCGGGAGCCTCCAGTCA
GGCCGCCTGCCTCAAACAGATCCTTCTGCTGCAATTGGACCTCATCGAACAGCAGCAGCA
GCAGCTGCAGGCCAAGGAAAAGGAGATCGAGGAGCTGAAGTCAGAGAGAGACACGCTCCT
TGCTCGGAT
>HM_602 from Matreshka MAT_HMR_8756, mORF origin: >ORF 9 (Frame +1, Start 857) of : XM_496217
ATGAAACTGAAGAGAGAGAGGAAACAGAGCTATCTGAGAAAATTAAACTGGAGTGCCAGC
CGGAGCTTTCCGAGACATCCCAGACTCTGCCTCCCAAGCCCTTCTCATGTGGGCGGAGTG
GAAAGGGACATAAAAGGAAATCCCCATTTGGAAGTACAGAAAGAAAGACTCCTGTTAAAA
AGCTGGCTCCTGAATTTTCAAAAGTCAAAACAAAAACTCCTAAGCACTCTCCTATTAAAG
AGGAACCCTGTGGTTCCTTATCTGAAACTGTTTGTAAACGTGAAT
>HM_605 from Matreshka MAT_HMR_8760, mORF origin: >ORF 47 (Frame +1, Start 4856) of : XM_290811
ATGTTGACAAGAATGGCGGCTTCCACACTGACGCTGGTACCTCACACAGACAGCAGTTTT
ACCAAATGCCTGTGGCTGCCAGGGGCCCCATTCCTACTGCAGCTCTGTTACAGGCCTCTT
CCAAGACCCCAGTGGGGTGTAATGCATTTGCCTTCAACAGGCATCTTGAACAGAAGGGAT
TGGGAGAGGTTAGTCTTTCCTCAGCACCTCACCAGC
>HM_611 from Matreshka MAT_HMR_8769, mORF origin: >ORF 53 (Frame +1, Start 2933) of : XM_371116
ATGATAACCAACCTTGTATCGACCTCATTGAAGCCAAGCTGGGTATCTTGGACCTGTTGG
ATGAAGAATGTAAGGTCCCCAAAGGAACTGACCAGAACTGGGCTCAGAAGCTCTATGACC
GGCACTCCAGCAGCCAGCACTTCCAGAAGCCCCGCATGTCCAACACGGCCTTCATCATCG
TCCACTTTGCAGACAAGGTGGAGTACCTCTCTGATGGTTTTCTGGAGAAAAACAGAGACA
CGGTGTATGAAGAGCAGATCAATATCC
>HM_618 from Matreshka MAT_HMR_8812, mORF origin: >ORF 56 (Frame +1, Start 3404) of : XM_371116
ATGCCACGACACCTCACTATGTCCGCTGCATCAAGCCCAACGATGAGAAGCTCCCCTTTC
ACTTTGACCCAAAGAGAGCAGTGCAGCAACTCAGAGCCTGCGGGGTGTTGGAGACGATTC
GAATCAGTGCAGCTGGCTACCCATCCAGGTGGGCCTACCATGACTTTTTCAACCGGTATC
GGGTGCTGGTCAAGAAGAGAGAGCTCGCCAACACAGACAAAAAGGCCATCTGCAGGTCTG
TCCTGGAGAACCTCATCAAGGACCCCGACAAGTTCCAGTTTGGCCGCACCAAGATCTTCT
TTCGAGCAGGCCAGGTGGCCTACCTGGAGAAGCTGCGGGCTGACAAGTTCCGGACAGCCA
CCATCA
>HM_625 from Matreshka MAT_HMR_8854, mORF origin: >ORF 6 (Frame +1, Start 1580) of : XM_371179
ATGATCCGTGCAAACAGTGCCGCAAGAGATACGAGAAGGGCGACGTGTCGCTCTGCCGCT
GGCACCCCAAGCCCTACCACCATGACCTGCCTTACGGACGTTCCTACTGGATGTGCTGCC
GTCGAGCCGACCGCGAGACTCCCGGCTGCCGCCTGGGCCTCCACGATAACAACTGGGTGC
TGCCCTGCAATGGGCCAGGCGGGGGCCGGGCCGGCCGGGAGGAGGGGAGGT
>HM_631 from Matreshka MAT_HMR_8868, mORF origin: >ORF 25 (Frame +1, Start 4340) of : XM_046305
ATGCTCTGCACACGTTCCCACAGCTGCAAGTGGAGCAGAGTGGGGAGGGCTCTCCGGAAG
AGGGGGCTGTGCGGCTGCGGCCTGCTGGGGAACCCTACAACCGCAAGACGCTCAGCAAGC
TCAAGAGGAGCGTGGTCAGAGCCCAGGAGTTCAAGGTTGAGCTGGAAAAGTCGGGATACT
ATACACTCTACCATTCGCTCCACCACTATAAATACCACACCTTCCTGCGCTGCCGGGACC
AGACCCTGGCCATCGAGGGCGGCGCCGAGGACCTGGGCCAGGAGGAGGTGGTCCAGCAGT
GCATGCGGAACCAGCCGTGGCTGGAACAGCTCTTTGACTCCTTCAGTGACCTGCTGGCCC
AAGCACAGGCCCACAGCCGCTGCGGGT
>HM_638 from Matreshka MAT_HMR_8906, mORF origin: >ORF 21 (Frame +1, Start 2765) of : XM_046305
ATGAGGAAGACTCTGTCGCCAAGAACCGAGACCTGCAGGAGAGCATCTCCTCCGCCATCT
CTGCCCTCGATGACCCACCCCTTGCTGGGCCAAAAGACACTTCCACCCCAGATGGGCCGC
CCTTGGCCCCCGCGGCTGCAGTTCCAGGGCCACCCCCTCTTCCGGGGCTCCCCAGTGCCA
ACAGCAATGGCACTCCCGAGCCCCCGCTGCTGGAGGAGAAACCCCCACCCACTCCACCTC
CTGCCCCGACTCCTCAGCCTCAGCCTCCGCCACCCCCTCCGCCGCCACAGCCAGCCCTGC
CCTCGCCACCCCCGCTGGTGGCCCCCACGCCCAGCTCACCACCGCCACCGCCGCTGCCGC
CGCCACCTCCACCAGCCATGCCCTCGCCTCCACCACCACCCCCACCAGCCGCTGCCCCAC
TGGCTGCTCCTCCTGAGGAGCCCGCCGCCCCGTCTCCCGAAGACCCCGAGCTGCCGGACA
CCCGGCCCCTGCATCTGGCCAAAAAGCAGGAGACGGCGGCAGTGTGTGGGGAGACGGACG
AGGAGGCCGGCGAGAGTGGCGGAGAGGGCATCTTCCGGGAACGGGACGAGTTCGTCATCC
GTGCTGAGGACATCCCTTCCCTCAAGCTGGCGTTGCAGACGGGGCGTGAACCCCCACCCA
TCTGGCGAGTCCAGAAGGCCCTTCTGCAGAAATTCACTCCGGAGATCAAGGACGGCCAGA
GGCAGTTTTGTGCCACCAGTAATTATTTGGGGTATTTTGGGGATGCAAAAAATCGGTACC
AGCGCCTCTATG
>HM_647 from Matreshka MAT_HMR_8952, mORF origin: >ORF 6 (Frame +1, Start 1145) of : XM_290867
ATGAGAACAACCACCTCAGCAGCAGAGAGATTCTTTTCCAGGAGGAGGCCACTGAGGGAT
CCCAAGAAGAGGACAACACCCCAGGCAGCCTGCCCTCAAAACCACCCCCAGGCCCTGTCC
CCTACCTTGGCACCTTCCTTACGGACCTGGTTATGCTGGACACAGCCCTGCCGGATATGT
TGGAGGGGGATCTCATTAACTTTGAGAAGAGGAGGAAGGAGTGGGAGATCCTGGCCCGCA
TCCAGCAGCTGCAGAGGCGCTGTCAGAGCTACACCC
>HM_648 from Matreshka MAT_HMR_8958, mORF origin: >ORF 9 (Frame +1, Start 44) of : XM_373433
ATGTGGATCTCTTGCAGATCAGCGGACAGCTCTCCCCTCGCCTCTTCCGGAAGCTGCCTC
CCCGGGTGTGCGTGTCCCTCAAGAACATTGTGGATGAGGACTTCCTCTATGCAGGACATA
TCTTCCTGGGCTTTTCCAAATGCGGCCGCTACGTCCTCTCCTACACCAGCAGCAGTGGGG
ATGACGACTTCTCCTTCTACATCTACCATCTGTACTGGTGGGAGTTCAACGTTCACAGCA
AGCTCAAGCTGGTCCGGCAGGTTCGGCTATTCCAGGACGAGGAGATCTACAGCGACCTGT
ACC
>HM_657 from Matreshka MAT_HMR_9031, mORF origin: >ORF 12 (Frame +1, Start 521) of : XM_373433
ATGCCAGCCGAGCCCACCCAGGAGACCCGAATGCACAGTGCCTACGGCATGGCTTCATGC
TGCACACCAAGTACCAGGTGGTCTACCCCTTCCCCACCTTCCAGCCCGCCTTCCAGCTCA
AGAAGGACCAGGTGGTGCTGCTCAACACCAGCTACTCCCTGGTGGCCTGCGCCGTCTCCG
TCCACTCGGCAGGTGACAGGAGTTTCTGCCAAATCCTGTATGACCACAGCACCTGCCCCC
TGGCGCCTGCCAGCCCCCCTGAGCCCCAGAGCCCAGAGCTGCCCCCTGCCCTCCCCAGCT
TCTGCCCTGAGGCGGCCCCAGCCCGTTCTTCTGGGTCTCCTGAGCCCTCGCCCGCCATTG
CCAAAGCCAAGGAGTTTGTGGCTGACATCTTCCGCCGGGCCAAAGAGGCCAAGGGCGGGG
TCCCTGAGGAAGCCCGGCCTGCCCTGTGCCCAGGACCCTCTGGCAGCCGCTGCCGTGCGC
ACTCTGAGCCCC
>HM_671 from Matreshka MAT_HMR_9147, mORF origin: >ORF 23 (Frame +1, Start 1892) of : XM_032996
ATGCCTCGGTGGTCCCGCCGCCCTTGCCCGCCACCTGGATGCGGCCCCCCCGGGAGCCTG
CTCAGCCCCCCAGAGAGGAGGTGCGGAAGTCGTTTGTGGAGAGCGTGGAGGAGATTCCCT
TTGCTGATGATGTGGAGGACACCTATGACGACAAGACTGAGGACTCAAGCCTGCAGGAGA
AATTCTTCACGCCCCCGTCCTGCTGGCCGCGCCCCGAGAAGCCTCGCCACCCGCCCCTGG
CCAAGGAGAACGGGAGGCTGCCTGCTCTGGAGGGGACGCTGCAGCCACAGAAGAGGGGGC
TGCCCTTGGTGTCCGCGGAAGCCAAGGAGTTGGCCGAGGAGCGCATGCGAGCCAGGGAGA
AGTCCG
>HM_678 from Matreshka MAT_HMR_9176, mORF origin: >ORF 25 (Frame +1, Start 1349) of : XM_294249
ATGAGCCGCCCCCGCGCAGGGCCTCCTTGCTGGTGGGCGGCCTCGCCGGCCCCGGGGGCG
CGCGCAGGACTGTCCGAGTCTACAAAGGCAACAAGAGCTTCGGCTTCACACTTCGCGGCC
ACGGGCCTGTCTGGATCGAGTCTGTCCTGCCTGGGAGCCCAGCTGACAATGCTGCCCTCA
AGTCAGGTGACCGGATCCTCTTCCTCAATGGACTGGACA
>HM_682 from Matreshka MAT_HMR_9177, mORF origin: >ORF 10 (Frame +1, Start 683) of : NM_021228
ATGACCCCTTCCACCCCACCGACGAGGCCTACTCTCCACCGCCTGCTCCGGAGCAAAAGT
ACGACCCTTTTGAGCCCACCGGCTCCAACCCCAGCTCATCAGCGGGGACCCCCTCACCTG
AGGAGGAAGAGGAGGAGGAAGAGGAAGAAGAAGAGGAAGAGGAAGACGAGGAGGAGGAGG
AAGGCCTGTCCCAGAGCATCAGCCGCATCTCGGAGACCCTGGCGGGCATCTACGATGACA
ACAGCC
>HM_697 from Matreshka MAT_HMR_9225, mORF origin: >ORF 4 (Frame +1, Start 11) of : NM_031472
ATGGCTTCGTGCCCCTGGGCACCCTCCTGCAGTTGCCCCAGTTCCGCGGCTTCTCTGCTG
AAGATGTGCAGCGCGTGGTGGACACCAATAGGAAGCAGCGGTTCGCCCTGCAGCTGGGCG
ATCCCAGCACTGGCCTTCTCATCCGGGCCAACCAGGGCCATTCCCTGCAGGTACCTAAGT
TGGAGC
>HM_715 from Matreshka MAT_HMR_9313, mORF origin: >ORF 54 (Frame +1, Start 2453) of : NM_016341
ATGACATCTTTGAGCAATCCAAAGAATACGACTCTCATGGTTCAGAGGACTCACAGAAGG
CCTTCGACCATGGGACGGAGCTCATCCCTTGGTACGTGCTGTCCATCCAAGCCGATGTGC
ACCAGTTCCTGCTGCAGGGGGCCACGGTCATCCACTACGACCAGGACACACACCTCTCTG
CCCGCTGCTTCCTCCAGCTTCAGCCCGACAATAGCACCT
>HM_720 from Matreshka MAT_HMR_9318, mORF origin: >ORF 11 (Frame +1, Start 290) of : NM_002924
ATGTCCTCACACTCAAGGATGATGGCACCTTTTACCGGTTTCAAACCCCCTATTTTTGGC
CATCAAATTGTTGGGAGCCGGAAAACACAGATTATGCCGTTTACCTCTGCAAGAGAACAA
TGCAAAACAAGGCACGACTGGAGCTCGCAGACTATGAGGCTGAGAGCCTGGCCAGGCTGC
AGAGAGCATTTGCCCGGAAGTGGGAGTTCATTTTCATGCAAGCAGAAGCACAAGCAAAAG
TGGACAAGAAGAGAGACAAGATTGAAAGGAAGATCCTTGACAGCCAAGAGAGAGCGTTCT
GGGACGTGCACAGGCCCGTGCCTGGATGTG
>HM_720 from Matreshka MAT_HMR_9319, mORF origin: >ORF 11 (Frame +1, Start 290) of : NM_002924
ATGTCCTCACACTCAAGGATGATGGCACCTTTTACCGGTTTCAAACCCCCTATTTTTGGC
CATCAAATTGTTGGGAGCCGGAAAACACAGATTATGCCGTTTACCTCTGCAAGAGAACAA
TGCAAAACAAGGCACGACTGGAGCTCGCAGACTATGAGGCTGAGAGCCTGGCCAGGCTGC
AGAGAGCATTTGCCCGGAAGTGGGAGTTCATTTTCATGCAAGCAGAAGCACAAGCAAAAG
TGGACAAGAAGAGAGACAAGATTGAAAGGAAGATCCTTGACAGCCAAGAGAGAGCGTTCT
GGGACGTGCACAGGCCCGTGCCTGGATGTG
>HM_727 from Matreshka MAT_HMR_9328, mORF origin: >ORF 25 (Frame +1, Start 2018) of : NM_002763
ATGACTTTGAGGTTCCAGAGAGATTCCTGGAAGTTGCTCAGATCACATTACGGGAGTTTT
TCAATGCCATTATCGCAGGCAAAGATGTTGATCCTTCCTGGAAGAAGGCCATATACAAGG
TCATCTGCAAGCTGGATAGTGAAGTCCCTGAGATTTTCAAATCCCCGAACTGCCTACAAG
AGCTGCTTCATGAGT
>HM_728 from Matreshka MAT_HMR_9331, mORF origin: >ORF 23 (Frame +1, Start 1187) of : NM_002763
ATGGGGAAAACCACAATTTCCACACCGCCAACCAGCGCCTGCAGTGCTTTGGCGACGTCA
TCATTCCGAACCCCCTGGACACCTTTGGCAATGTGCAGATGGCCAGTTCCACTGACCAGA
CAGAAGCACTGCCCCTGGTTGTCCGCAAAAACTCCTCTGACCAGTCTGCCTCCGGCCCTG
CCGCTGGCGGCCACCACCAGCCCCTGCACCAGTCGCCTCTCTCTGCCACCACGGGCTTCA
CCACGTCCACCTTCCGCCACCCCTTCCCCCTTCCCT
>HM_735 from Matreshka MAT_HMR_9373, mORF origin: >ORF 18 (Frame +1, Start 800) of : NM_001991
ATGCACTTCCCCCTCAGTGCACACCCAACATCGATGGCCCCAATGCCAAGTCTGTGCAGC
GGGAGCAATCTCTGCACTCCTTCCACACACTTTTTTGCCGGCGCTGCTTTAAATACGACT
GCTTCCTTCACCCTTTTCATGCCACCCCTAATGTATATAAACGCAAGAATAAAGAAATCA
AGATTGAACCAGAACCATGTGGCACAGACTGCTTCCTTTTGCTGGAAGGAGCAAAGGAGT
ATGCCATGCTCCACAACCCCCGCTCCAAGTGCTCTGGTCGTCGCCGGAGAAGGCACCACA
>HM_739 from Matreshka MAT_HMR_9413, mORF origin: >ORF 23 (Frame +1, Start 1121) of : NM_001991
ATGCCTCAGCCTCTGCTGTGGCTGAGACTAAAGAAGGAGACAGTGACAGGGACACAGGCA
ATGACTGGGCCTCCAGTTCTTCAGAGGCTAACTCTCGCTGTCAGACTCCCACAAAACAGA
AGGCTAGTCCAGCCCCACCTCAACTCTGCG
>HM_748 from Matreshka MAT_HMR_9458, mORF origin: >ORF 22 (Frame +1, Start 2489) of : NM_000921
ATGTGGCTGCAGCCATGCACGATTATGATCATCCAGGAAGGACTAATGCTTTCCTGGTTG
CAACTAGTGCTCCTCAGGCGGTGCTATATAACGATCGTTCAGTTTTGGAGAATCATCACG
CAGCTGCTGCATGGAATCTTTTCATGTCCCGGCCAGAGTATAACTTCT
>HM_778 from Matreshka MAT_HMR_10386, mORF origin: >ORF 5 (Frame +1, Start 281) of : NM_178167
ATGAGAAGAAATATGATATCTACTTTGCAGATGGAAAGGTGTACGCATTGTACAGGCAGC
TGCTGCAGCACGAGTGCCCGCGGTGCCCCGAGCTGCCACCTTTCAGCCTCTTCGGGGACC
TGGAGCAGCACATGCGGAGGCAGCATGAGCTCTTCTGCTGCCGTCTGTGCCTCCAGCACC
TCCAGATCTTCACATATGAGCGCAAGTGGTACTCGCGCAAGGACCTGGCCCGGCATCGCA
TGCAGGGTGACCCCGATGACACGTCGCACCGTGGGCACCCGCTCTGCAAGTTCTGTGACG
AGCGCTACCTGGACAATGATGAGCTGCTTAAGCACCTGCGCCGCGACCACTACTTCTGCC
ACTTCTGCGACTCGGACGGGGCCCAGGACTACTACAGCGACTATGCCTACCTGCGTGAGC
ACTTCCGGGAGAAGCACTTTCTGTGTGAGGAAGGCCGCTGCAGCACGGAGCAGTTCACCC
ACGCCTTCCGCACCGAGATCGACCTCAAGGCCCACAGGACGGCCTGCCACAGTCGCAGCC
GCGCCGAGGCACGCCAGAACCGCCACATCGACCTGCAGTTCAGCTACGCGCCACGGCACT
CGCGCCGGAACGAGGGGGTCGTTGGTGGCGAAGACTACGAGGAGGTGGACAGGTACAGCC
GCCAGGGCCGAGTGGCCCGGGCTGGCACTCGCGGAGCCCAGCAGAGCCGCCGAGGAAGCT
GGAGGTACAAAAGGGAAGAAGAGGACCGAGAAG
>HM_787 from Matreshka MAT_HMR_10635, mORF origin: >ORF 12 (Frame +1, Start 665) of : NM_178860
ATGATGAGGAGACCACCACTACCACCACCATCATCACCACCACCATCACCACAGTCCAGA
CACCAGGCCCTTGTAGCTGGAATTTCTCAGGCCCAGAGGGCTCTCTGGACTCCCCTACAG
ACCTCAGCTCCCCCACTGATGTTGGCCTGGACTGCTTCTTCTACATCTCTGTCTACCCTG
GCTATGGCGTGGAAATCAAGGTCAAGAATATCAGCCTCCGGGAAGGGGAGACAG
>HM_812 from Matreshka MAT_HMR_11765, mORF origin: >ORF 14 (Frame +1, Start 1271) of : NM_178860
ATGCCACCACCGGCCGCATCGTCTCTCCAGGCTTCCCGGGCAACTACAGCAACAACCTCA
CCTGTCACTGGCTGCTTGAGGCTCCTGAGGGCCAGCGGCTACACCTGCACTTTGAGAAGG
TTTCCCTGGCAGAGGATGATGACAGGCTCATCATTCGCAATGGGGACAACGTGGAGGCCC
CACCAGTGTATGATTCCTATGAGGTGGAATACCTGCCCATTGAGGGCCTGCTCAGCTCTG
GCAAACACTTCTTTGTTGAGCTCAGTACTGACAGCAGCGGGGCAGCTGCAGGCATGGCCC
TGCGCTATGAGGCCTTCCAGCAGGGCCATTGCTATGAGCCCTTTGTCAAATACGGTAACT
TCAGCAGCAGCACACCCACCTACCCTGTGGGTACCACTGTGGAGTTCAGCTGCGACCCTG
GCTACACCCTGGAGCAGGGCTCCATCATCATCGAGTGTGTTGACCCCCACGACCCCCAGT
GGAATGAGACAGAGCCAGCCTGCCGAGCCGTGTGCAGCGGGGAGATCACAGACTCGGCTG
GCGTGGTACTCTCTCCCAACTGGCCAGAGCCCTACGGTCGTGGGCAGGATTGTATCTGGG
GTGTGCATGTGGAAGAGGACAAGCGCATCATGCTGGACATCCGAGTGCTGCGCA
>HM_804 from Matreshka MAT_HMR_11341, mORF origin: >ORF 24 (Frame +1, Start 2447) of : NM_178860
ATGATCGCCAGGCTGGCAGCCCCAAGTGGAGTGACCGGGCCCCTAAATGTCTCCTGGAAC
AGCTCAAGCCATGCCATGGTCTCAGTGCCCCTGAGAATGGTGCCCGAAGTCCTGAGAAGC
AGCTACACCCAGCAGGGGCCACCATCCACTTCTCGTGTGCCCCTGGCTATGTGC
>HM_809 from Matreshka MAT_HMR_11535, mORF origin: >ORF 23 (Frame +1, Start 2036) of : NM_178860
ATGTCACCATTCAGTTCCAGTCGGACCCCGGGACCTCAGTGCTGGGCTACCAGCAGGGCT
TCGTCATCCACTTCTTTGAGGTGCCCCGCAATGACACATGTCCGGAGCTGCCTGAGATCC
CCAATGGCTGGAAGAGCCCATCGCAGCCTGAGC
>HM_820 from Matreshka MAT_HMR_12007, mORF origin: >ORF 12 (Frame +1, Start 446) of : NM_014160
ATGCCATCAGGAGTGGCCTTGATGACGTGGAGGCCAGCAGCTCCTACAGCAACGAGCAGC
AGCTGTGCCCCTACGCAGCTGCTGGGGAGTGCCGGTTTGGGGATGCCTGTGTCTACCTGC
ACGGGGAGGTGTGTGAAATCTGTAGGCTGCAAGTCTTGCACCCATTCGACCCAGAGCAGA
GGAAGGCTCACGAAAAGATCTGCATGT
>HM_828 from Matreshka MAT_HMR_12025, mORF origin: >ORF 28 (Frame +1, Start 854) of : NM_017990
ATGCTGATGGAAGAATTTATATTCGGAACTGGCAGGGTGGCATCCTGTCTGGGGGCTTTG
AGAAGAACCCGAAACCAATTTTCACTGAGGGCAAGAACCAGCTGGAGATTCAGAATCTAC
AGGAAGACTGGGATCACTTTGAGCCTCTGT
>HM_831 from Matreshka MAT_HMR_12026, mORF origin: >ORF 31 (Frame -1, Start 51) of : NM_017990
ATGGCAGAACTGGTCCTCTGCAAGAAACAGCACGTCAGCTGCCGAGGCGCGTTCCATGGC
CCTGCCCACCCAGGCACAGGTGGTCATCTGTGGAGGTGGAATCACGGGCACTTCTGTGGC
CTATCACCTCTCCAAAATGGGGTGGAAGGATATTGTCCTTTTGGAGCAGGGCAGGCTGGC
TGCTGGCTCTACCAGGTTCTGTGCTGGCATCCTGAGCACTGCCAGGCACTTGACCAT
>HM_839 from Matreshka MAT_HMR_12053, mORF origin: >ORF 76 (Frame +1, Start 161) of : NM_024721
ATGAGCGCAAAAGTGAAGCCTTGCTGGGTTTCAGCGTTGAGAATGCAGCTGCCACTCAGG
TTACCTCAGCAAAGGAGATACCCTGCAACGAATGTGCCACTTCTTTTCCCAGTTTACAGA
AATACATGGAACACCACTGCCCTAATGCCCGCCTTCCTGTCC
>HM_841 from Matreshka MAT_HMR_12109, mORF origin: >ORF 78 (Frame +1, Start 2177) of : NM_024721
ATGTTCAGAATCTCCAAAATGGCAATGGTGAGCAGGTGTTTGGCCACTCTGCCCCAGCCC
CCAACACCAGCCTCAGTGGCTGCGGAACACCCTCTCCGTCCAAACCCAAACAGAAACCCA
CCTGGCGGTGTGAAGTTTGTGATTATGAAACCAATGTCGCCAGGAACCTCCGAATTCATA
>HM_848 from Matreshka MAT_HMR_12300, mORF origin: >ORF 94 (Frame +1, Start 9749) of : NM_024721
ATGGCCCTACAATGCCCCAGACACTGGCAGGTCTGTCCCCAGGTGCACTGTTGCAGCAGT
ACCAACAGTATCAGCAGAACCTGCAGGAGTCCCTGCAAAAGCAGCAAAAGCAACAGCAAG
AACAGCAGCAGAAACCAGTTCAGGCAAAGACATCCAAAG
>HM_852 from Matreshka MAT_HMR_12363, mORF origin: >ORF 90 (Frame +1, Start 6692) of : NM_024721
ATGCTCGTCAGAAAGCACGAAAGAGTTATGAGAATCAAGCAGAAACAAAAGATAATGAAA
AAAGAGAACTCACTAATGAACGGTACATTCGAACAAGCAACATGCAGTACCAGTGTAAAA
AGTGCAATGTGGTTTTCCCCAGGATCTTTGACT
>HM_854 from Matreshka MAT_HMR_12478, mORF origin: >ORF 89 (Frame +1, Start 4397) of : NM_024721
ATGACATGGGCTCTGAACCAAAGCGGACCTTACCTTTTAGAAAAGGGCCCAATTTTACGA
TGGAAAAATTCCTTGATCCATCTCGTCCATATAAATGTACAGTGTGTAAAGAGTCATTCA
CCCAAAAGAACATTCTCTTGGTCCACTATAATTCAGTTTCTCACTTGCATAAGC
>HM_860 from Matreshka MAT_HMR_12521, mORF origin: >ORF 40 (Frame +1, Start 2570) of : NM_014376
ATGGGTCCACTAACCGTTTTGTGCGGACTGCCATTCCTTTCACCCAAGAACCACAACGAG
ACAAACCTGCCAACGTCCAGCCTTATTACCTCTATGGATCCAAGCCTCTCAACATTGCCT
ACAGCCACATCTACAGCTCCTACAGGAATTTCGTGGGGCCACCTCATTTCAAGACTATCT
GCAGACTCCTGGGTTATCAGGGCATCGCTGTGGTCATGGAGGAACTGC
>HM_869 from Matreshka MAT_HMR_12528, mORF origin: >ORF 7 (Frame +1, Start 386) of : NM_005199
ATGTGCTCGTGTCCCCTGACGGCTGTATCTACTGGCTGCCGCCTGCCATCTTCCGTTCCG
CCTGCTCTATCTCAGTCACCTACTTCCCCTTCGACTGGCAGAACTGCTCCCTTATCTTCC
AGTCCCAGACTTACAGCACCAATGAGATTGATCTGCAGC
>HM_871 from Matreshka MAT_HMR_12548, mORF origin: >ORF 8 (Frame +1, Start 557) of : NM_005199
ATGGCCAGACCATCGAGTGGATTTTCATTGACCCTGAGGCCTTCACAGAGAATGGGGAGT
GGGCCATCCAGCACCGACCAGCCAAGATGCTCCTGGACCCAGCGGCGCCAGCCCAGGAAG
CAGGCCACCAGAAGGTGGTGTTCTACCTGCTCATCCAGCGCAAGCCCCTCTTCTACGTCA
TCAACATCATCGCCCCCTGTGTGCTCATCTCCTCTGTCGCCATCCTCATCCACTTCCTTC
CTGCCAAGGCTGGGGGCCAGAAGTGTACCGTCGCCATCAACGTGCTCCTGGCCCAGACTG
TCTTCCTCTTCCTTGTGGCCAAGAAGGTGCCTGAAACCTCCCAGGCGGTGCCACTCATCA
GCAAGTACC
>HM_876 from Matreshka MAT_HMR_12560, mORF origin: >ORF 46 (Frame +1, Start 3377) of : NM_015425
ATGAGTTGGATGAGGAAAGCCGAAGGAAATACCAGAAGAAGGCGGCCGCTTGTCCTGACC
CCAGTCTGTCTGTCTGGCGTCCTGACATCTACTTTGCATCAGTGTCAGAAACATTTGAAA
CAAAGGTTGATGACTACAGTCAAGAGTGGGCAGCTCAAACAGAGAAGAGTTATGAGAAAT
CAGAGCTTTCTCTCGACAGGT
>HM_878 from Matreshka MAT_HMR_12567, mORF origin: >ORF 10 (Frame +1, Start 980) of : NM_023943
ATGGCCCCAGCCATAGTGACTCTTGGCTTACTGTTACCCCTGGCACCAGCAGACCTCTGT
CTACCAGCTCTGGGGTCTTCACGGCTGCCACGGGGCCCACCCCAGCTGCCTTCGATACCA
GTGTCTCAGCCCCTTCCCAGGGGATTCCTCAGGGAGCATCCACAACCCCACAAGCTCCAA
CCCATCCCTCCAGGGTCTCAGAAAGCACTATTTCTGGAGCCAAGGAGGAGACTGTGGCCA
CCCTCACCA
>HM_887 from Matreshka MAT_HMR_12572, mORF origin: >ORF 10 (Frame -1, Start 558) of : NM_054105
ATGCTCAGATACATGGGTAATAGAACAGATGGTTATACTTATGGCTGTATTTGCACTCAT
TATCACCCTAGTTTGTGTGATTCTGTCCTACTTGTACATAGTCAGAACAATTCTGAAGTT
CCCTTCTGTTCAGCAAAGGAAAAAGGCCTTTTCTACCTGTTCATCCCACATGATTGTGGT
TTCCATTGCCTATGGAAGCTGCATCTTCATCTATATCAAGCCCTCTGCAAAAGA
>HM_892 from Matreshka MAT_HMR_12575, mORF origin: >ORF 17 (Frame +1, Start 779) of : NM_030674
ATGCTGACACGTGTACGCCAAAATATGTTACCTTCAATTCAAAGACCGTGTATGCTTTAC
CCACCATTGCATTTGCATTTGTTTGCCACCCGTCAGTCCTGCCAATTTACAGTGAGCTTA
AAGACCGATCACAGAAAAAAATGCAGATGGTTTCAAACATCTCCTTTTTCGCCATGTTTG
TTATGTACTTCT
>HM_904 from Matreshka MAT_HMR_12624, mORF origin: >ORF 13 (Frame +1, Start 41) of : NM_017991
ATGAGTGTGAACGGCATGTCATCTTTGCCAGGACTGATGCAGATGCCCCTCCTCCACCAG
AGGACTGGGAGGAGCATGTCAACAGGACTGGCTGGACAATGGCCCAGAACAAGCTATTCA
ACAAGATCCTCAAAGCCCTGCAGTCTGACCGGCTTGCCCGCTTGGCCAACGAAGGGGCTT
GTAATGAGCCAGTGCTGCGCCGTGTTGCTGTGGACAAGTGTGCAAGGAGAGTGCGGCAGG
CTCTGGCAAGTG
>HM_907 from Matreshka MAT_HMR_12631, mORF origin: >ORF 3 (Frame +1, Start 47) of : NM_144609
ATGGCGGAGGCGGCGGCTTTGGCTCCTGGCTGGACGGACGGTTGGAGGCACTGGGAGTGG
ACCGAGCCGTTTATGGAGCCTACATCTTGGGTATCCTGCAGGAGGAGGAGGAAGAAGAGA
AGCTGGACGCTCTGCAGGGGATCCTCTCTGCTTTCCTGGAAGAAGATTCCCTCCTTAATA
TCTGCAAGGAGATTGTGGAACGATGGTCAGAAACTCAGAATGTTGTCACCAAAG
>HM_909 from Matreshka MAT_HMR_12633, mORF origin: >ORF 4 (Frame +1, Start 479) of : NM_145807
ATGGCCACGCTGCCCGCTGTGCCGCCCGTGCCCGGCCCCCCCGCTGCCACTGCCGCCACC
ATACCACTGGCCCGGGGTGCGAGAGCTGCCGCCCGTCCCATCGAGACTGGCCCTGGCGGC
CTGCCACGCCCCGGCACCCCCACCCTTGCCTACCCTGCTCCTGCAACCAGCACGCCCGAC
GCTGCCGGTTCAACTCTGAGCTGTTCAGACTGTCGGGCGGCCGGAGTGGGGGTGTTTGTG
AGCGGTGCCGCCACCACACAGCTGGGCGGCACTGCCACTACTGCCAACCTGGGTTCTGGA
GGGACCCTAGCCAGCCTATCTTCAGCCGCAGGGCCTGCAGAGCCTGCCAGTGCCACCCTA
TTGGGGCAACAGGAGGAACCTGCAACCAGACCAGTGGGCAGTGCACCTGCAAGT
>HM_915 from Matreshka MAT_HMR_12637, mORF origin: >ORF 3 (Frame +1, Start 80) of : NM_174902
ATGAGTGCAACATACCAGGCAACTTCATGTGCAGCAATGGACGGTGCATCCCGGGCGCCT
GGCAGTGTGACGGGCTGCCTGACTGCTTCGACAAGAGTGATGAGAAGGAGTGCCCCAAGG
CTAAGTCGAAATGTGGCCCAACCTTCTTCCCCTGTGCCAGCGGCATCCATTGCATCATTG
GTCGCTTCCGGTGCAATGGGTTTGAGGACTGTCCCGATGGCAGCGATGAAGAGAACTGCA
CAGCAAACCCTCTGCTTTGCTCCACCGCCCGCTACCACTGCAAGAACGGCCTCTGTATTG
ACAAGAGCTTCATCTGCGATGGACAGAATAACTGTCAAGACAACAGTGATGAGGAAAGCT
GTGAAAGTTCTCAAGAACCCGGCAGTGGGCAGGTGTTTG
>HM_956 from Matreshka MAT_HMR_14688, mORF origin: >ORF 117 (Frame +1, Start 6941) of : NM_003922
ATGCTGGTCTTAGAGTTGGAGGTCGGTGTGTTCACAAGCAAACTGGGCGCCATGCCACGC
TGCTGGGAGTGGTCAAAGAGGGCAGCACGTCTGCCAAGGTCCAATGGGATGAAGCAGAAA
TTACTATCAGCTTCCCAACTTTTTGGTCGCCTAGTGATACTCCATTGTATAATCTGGAAC
CCTGTGAACCATTGCCGTTTGATGTGGCGCGATTCCGAGGCC
>HM_959 from Matreshka MAT_HMR_15148, mORF origin: >ORF 135 (Frame -1, Start 10929) of : NM_003922
ATGTGCCAAAGAAGACAGTGTGAAACTCTGGGGCTCTATTTCGGGATGCTGGTGCTGTCT
ACATTCACTCTGCCATCCATCTATTGTAAATGGCATTGCTTGGTGCCGCCTTCCAGGGAA
AGGATCCAAGTTGCAGTTACTGATGGCTACTGGCTGTCAGAGTGGCTTAGTATGTGTTTG
GCGCATTCCTCAAGATACTACACAGACCAATGTGAC
>HM_935 from Matreshka MAT_HMR_13433, mORF origin: >ORF 114 (Frame +1, Start 1736) of : NM_003922
ATGGGAGAACTGTATGGTCTTTTGGAGGAGGAGACAATGGTAAACTTGGTCATGGTGATA
CCAACAGAGTGTATAAACCTAAAGTTATTGAAGCTTTACAAGGAATGTTCATTCGCAAAG
TTTGTGCTGGGAGCCAGTCTTCACTTGCTT
>HM_944 from Matreshka MAT_HMR_13845, mORF origin: >ORF 122 (Frame +1, Start 10343) of : NM_003922
ATGATGGCACCATCCGCGTATGGAATGTTACCAAGAAGCAATATTCACTGCAACAGACCT
GTGTGTTCAACAGATTGGAAGGGGATGCTGAGGAAAGCCTGGGATCACCCAGTGATCCAA
GTTTCTCACCAGTTTCCTGGAGTATCAGTGGCAAATATC
>HM_946 from Matreshka MAT_HMR_13881, mORF origin: >ORF 115 (Frame +1, Start 2957) of : NM_003922
ATGAACTGCTATGTTCACTACAGAAACAGCTGCTGGCATTTTGCCATATCAATAACATTA
GTGAGAACTCAAGCAGTGTGGCATTGCTTCATAAACATCTTCAGCTTTTGTTGCCTCATG
CCACAGATATTTATTCACGTTCTGCAAATTTGCTCAAAGAAAGTCCTTGGAATGGCAGTG
TTGGAGAAAAAT
>HM_947 from Matreshka MAT_HMR_14237, mORF origin: >ORF 120 (Frame +1, Start 10058) of : NM_003922
ATGATAAGTCAGAAGTTGAAAAGAAAGGCCCTCTGGAGTTGGCTAATGCCCTGGCAGCCT
GCTGCCTCTCCTCCAGGCTGTCCTCACAGCATCGGCAATGGGCAGCTCAGCAACTCGTGC
GCACTCTTGCTGCACACGACCGTGACAACCAAACTACTCTGCAGACACTTGCTGATATGG
GAGGAGATCTTAGAAAATGCTCCTTTATCAAATTGGAGGCTCATCAGAACAGAG
>HM_957 from Matreshka MAT_HMR_14849, mORF origin: >ORF 119 (Frame +1, Start 8477) of : NM_003922
ATGATCCCTGTTATTTGCAGTCACCTGGAGACATACCATCAGCTGATGCTGCTGAAATGG
AGGAAGGTTTTAGTGAAAGCCCTGATAATTTGGATCATACAGAGAATGCAGCTTCTGGAA
GTGGACCATCAGCTAGAGGTCGCTCAGCGG
>HM_973 from Matreshka MAT_HMR_15558, mORF origin: >ORF 23 (Frame +1, Start 248) of : NM_001605
ATGACCTGGACGATGTGGGCAAGGATGTCTATCATCACACCTTCTTCGAGATGCTGGGCT
CTTGGTCTTTTGGAGATTACTTTAAGGAATTGGCATGTAAGATGGCTCTGGAACTCCTCA
CCCAAGAGTTTGGCATTCCCATTGAAAGACTTTATGTTACTTACTTTGGCGGGGATGAAG
CAGCTGGCT
>HM_978 from Matreshka MAT_HMR_15570, mORF origin: >ORF 11 (Frame -1, Start 504) of : NM_005137
ATGGGACCAGCCCGAGCGGAGCTTTGGTTGGAAGGACCAGCGCAAGTTGTGGGTTGGCTA
TCAGTATGTTATCACTGGCCGGAACCGCTCCTTGGAAGGTCGCTGGGAGGTGGCATTCAA
AGGCTCTTCAGAGGTGTTCCTGCCCCCAGACCCCATCTTTGCCTCGGCCATGTC
>HM_986 from Matreshka MAT_HMR_15590, mORF origin: >ORF 12 (Frame +1, Start 569) of : NM_007170
ATGTCAGCATGGGGAGTGAGAAGCTGGCCGTGGTGGGTTCCCCATTCTGGATGGCACCTG
AGGTTCTCCGAGATGAGCCCTATAATGAAAAGGCAGATGTGTTCTCTTATGGTATCATCC
TCTGCGAGATCATCGCCCGCATCCAGGCCGATCCGGACTATCTTCCCCGCACAGAGAATT
TCGGGCTGGACTATGATGCTTTCCAGCACATGGTGGGAGACTGTCCCCCAGATTTTCTGC
AACTTACTTTCAACTGCTGTAACATGGATCCCAAACTGCGCCCATCTTTTGTGGAGATTG
GGAAGACCCTGGAGGAAATTC
>HM_1005 from Matreshka MAT_HMR_15691, mORF origin: >ORF 77 (Frame +1, Start 1730) of : NM_004326
ATGTCCCCAACCCTGCATCTAGACCAGGTCTTTCTGGAGTCAGTTGGCCAGATGATGTGC
CAAAAATCCCAGATGGTCGAAATTTTCCTCCTGGCCGGGGCATTTTCAGCGGCCCTGGCC
GAGGGGAACGCTTCCCAAACCCCCAAGGATTGTCTGAAGAGATGTTTCAGCAGCAGCTGG
CAGAGAAACAGCTGGGTCTCCCCCCAGGGATGGCCATGGAAGGCATCAGGCCCAGCATGG
AGA
>HM_999 from Matreshka MAT_HMR_15648, mORF origin: >ORF 76 (Frame +1, Start 686) of : NM_004326
ATGATCCGAAACCTCTCCCACAACAGCCCCCAGTTCCGGCCAACCAGGACCAGAATTCTT
CCCAGAATACCAGACTGCAGCCAACTCCACCCATTCCGGCACCAGCACCCAAGCCTGCCG
CACCCCCACGTCCCCTGGACCGGGAGAGTCCTGGGG
>HM_1001 from Matreshka MAT_HMR_15678, mORF origin: >ORF 81 (Frame +1, Start 2330) of : NM_004326
ATGGCATGGGCCCCAGACCATTCCTTCCCATGTCTCAGGGTCCAGGCAGCAACAGTGGCT
TGCGGAATCTCAGAGAACCAATTGGGCCCGACCAGAGGACTAACAGCCGGCTCAGTCATA
TGCCACCACTACCTCTCAACCCTTCCAGTAACCCCACCAGCCTCAACACAGCTCCTCCAG
TTCAGCGCGGCCTGGGGCGGAAGCCCTTGGATATATCTGTGGCAGGCAGCCAGGTGCATT
CCCCAGGCATTAACCCTC
>HM_1022 from Matreshka MAT_HMR_21455, mORF origin: >ORF 210 (Frame +1, Start 16862) of : NM_004543
ATGTCAAGGAAAGAGGAACCTGCCATGCCGTACCTGACACGCCTCAGATCCTGCTGGCGA
AGACTGTCAGCAACCTGGTGTCTGAGAACAAGTACAAGGACCATGTCAAGAAGCACTTGG
CACAGGGCTCATACACAACACTACCAGAGACCCGGGACACTGTTCACGTCAAGGAAG
>HM_1020 from Matreshka MAT_HMR_19791, mORF origin: >ORF 209 (Frame +1, Start 16583) of : NM_004543
ATGCTGTTCATATCAAAGCAGCCAAGGACGCCTACAAAGTCAACACCAATCTGGACTATA
AGAAACAGTACGAAGCCAACAAAGCCCACTGGAAGTGGACTCCTGACCGACCGGACTTCC
TCCAGGCTGCCAAGTCATCCCTGCAGCAAAGCGATTTTGAATATAAGCTGGACCGGGAGT
TCCTCAAGGGTTGCAAGCTTTCTGTCACTGATGACAAAAACACGGTGCTCGCCCTCAGGA
ATACTT
>HM_1021 from Matreshka MAT_HMR_20283, mORF origin: >ORF 198 (Frame +1, Start 12125) of : NM_004543
ATGAACGAGAGTACCGGCTGGACTGGGCCAAATGGAAGGCCAAGATCCAGAGCCCTGTGG
ACATGCTTTCCATCCTGCACTCTAAAAATTCCCAGGCTCTGGTCAGTGACATGGATTACC
GCAATTACCTGCACCAGTGGACCTGCATGCCCGACCAGAACGATG
>HM_1033 from Matreshka MAT_HMR_24637, mORF origin: >ORF 191 (Frame +1, Start 5471) of : NM_004543
ATGAACAAGCCAAAGGGAAACACATTGGCTTCCGGAGCCTGGAAGATGACCCCAAGCTGG
TGCACTTCATGCAAGTGGCCAAGATGCAGTCAGACCGGGAATACAAGAAGGGATATGAGA
AATCCAAGACCTCCTTCCACACCCCGGTGGACATGCTCAGTGTGGTGGCAGCCAAGAAGT
CTCAGGAAGTGGCCACCAATGCCAACTACAGGAACG
>HM_1027 from Matreshka MAT_HMR_23221, mORF origin: >ORF 194 (Frame +1, Start 9014) of : NM_004543
ATGAAGAAGCAAAAAAGAAAGGCTACGACTTGCGAAGTGACGCCATCCCCATCGTGGCTG
CCAAGGCCTCCAGGGACGTTATCAGTGATTACAAATACAAAGATGGTTACCGCAAGCAGC
TCGGCCACCACATTGGAGCCCGGAACATTGAAGATGACCCCAAGA
>HM_1027 from Matreshka MAT_HMR_23246, mORF origin: >ORF 194 (Frame +1, Start 9014) of : NM_004543
ATGAAGAAGCAAAAAAGAAAGGCTACGACTTGCGAAGTGACGCCATCCCCATCGTGGCTG
CCAAGGCCTCCAGGGACGTTATCAGTGATTACAAATACAAAGATGGTTACCGCAAGCAGC
TCGGCCACCACATTGGAGCCCGGAACATTGAAGATGACCCCAAGA
>HM_1038 from Matreshka MAT_HMR_25954, mORF origin: >ORF 183 (Frame +1, Start 452) of : NM_004543
ATGAAAAAGCAAAGGATATTGAACATGCAAAGAAAGTGTCGCAGCAAGTCAGTAAGGTTT
TATACAAGCAGAACTGGGAAGACACCAAGGATAAGTACCTGCTTCCTCCTGATGCCCCTG
AACTTGTCCAGGCCGTTAAGAACACCGCCATGTTCAGCAAGAAACTGTACACTGAAGACT
GGGAAGCAGACAAAAGTTTGTTTTACCCCTATAATGATAGCCCGGAAC
>HM_1064 from Matreshka MAT_HMR_30056, mORF origin: >ORF 199 (Frame +1, Start 12527) of : NM_004543
ATGATATTAAATACCGGAAAGACTGGAATGCCACCAAATCAAAGTACACCCTCACAGAAA
CCCCCCTGCTGCACACTGCCCAGGAGGCTGCTAGGATACTGGACCAGTATCTCTACAAGG
AAGGCTGGGAGAGACAAAAAGCCACAGGTTACATTTTGCCTCCAGATGCTGTGCCATTTG
TTCATGCCCATCACTGCAATGACGTTCAGAGTGAGC
>HM_1040 from Matreshka MAT_HMR_27015, mORF origin: >ORF 195 (Frame +1, Start 11240) of : NM_004543
ATGCTATTTCCATCAAAAGTGCCAAGGCCTCCAGGGACATCGCCAGTGACTACAAATACA
AGGAAGCCTATGAGAAACAGAAAGGCCACCACATTGGAGCCCAGAGCATTGAAGATGATC
CCAAGATTATGTGTGCCATACATGCAGAAAAAATTCAAAGTGAAAGGGAGTACAAGAAGG
AATTCCAAAAGTGGAAAACCAAGTTCTCTAGCCCAGTGGACATGT
>HM_1047 from Matreshka MAT_HMR_27433, mORF origin: >ORF 197 (Frame +1, Start 11954) of : NM_004543
ATGTCCGGCTGGATGCCATCCCCATCCAGGCTGCCAAGGCCTCCAGGGAGATTGCCAGTG
ACTATAAATATAAGCTTGACCATGAGAAGCAGAAGGGACACTACGTGGGCACCCTCACAG
CCAGGGATGACAACAAGATCCGCTGGGCCCTCA
>HM_1053 from Matreshka MAT_HMR_28223, mORF origin: >ORF 207 (Frame +1, Start 16265) of : NM_004543
ATGAGCCTAGACATCTGCTGGCTAAGACCCGCAGCGACCAGATCAGTCAGATCAAATACA
GGAAAAACTATGAAAAATCAAAGGACAAATTTACCTCAATTGTGGATACTCCAGAACACC
TGCGTACTACAAAAGTCAACAAACAAATCAGCGATATCCTTTATAAATTGGAATACAACA
AGGCCAAACCCAGAGGCTACACCACAATCCACGACACGCCCATGTTGCTGCATGTCCGCA
AGGTTAAAGATGAAGTCAGTGATC
>HM_1068 from Matreshka MAT_HMR_32284, mORF origin: >ORF 189 (Frame +1, Start 3926) of : NM_004543
ATGTGCTGGGCGATGCTATTCCCATCACTGCAGCCAAGGCATCGAGAAACATTGCCAGTG
ATTATAAATACAAGGAAGCTTATGAGAAGTCAAAGGGAAAGCATGTGGGTTTCAGAAGCC
TCCAGGATGATCCCAAGCTGGTCCACTATA
>HM_1097 from Matreshka MAT_HMR_33255, mORF origin: >ORF 23 (Frame -1, Start 2391) of : NM_000844
ATGTATAGTATGGCTTGCCTTCATTCCAATTTTTTTTGGCACCGCTCAATCAGCGGAAAA
GCTCTACATACAAACTACCACGCTTACAATCTCCATGAACCTAAGTGCATCAGTGGCGCT
GGGGATGCTATACATGCCGAAAGTGTACATCATCATTTTCCACCC
>HM_1121 from Matreshka MAT_HMR_33760, mORF origin: >ORF 6 (Frame +1, Start 26) of : NM_020433
ATGATGGAGGGGCGTACTGCGGGGGCTGGGAGGGGGGAAAGGCCCATGGGCATGGACTGT
GCACAGGCCCCAAGGGCCAGGGCGAATACTCTGGCTCCTGGAACTTTGGCTTTGAGGTGG
CAGGTGTCTACACCTGGCCCAGCGGAAACACCTTTGAGGGATACTGGAGCCAGGGCAAAC
GGCATGGGCTGGGCA
>HM_1112 from Matreshka MAT_HMR_33445, mORF origin: >ORF 17 (Frame +1, Start 977) of : NM_020433
ATGGCTGCACCACGCTGCCCGACGGCCACCGCGAGGAGGGCAAGTACCGCCACAACGTGC
TGGTCAAGGACACCAAGCGCCGCATGCTGCAGCTCAAGAGCAACAAGGTCCGCCAGAAAG
TGGAGCACAGTGTGGAGGGTGCCCAGCGCGCCGCTGCTATCGCGCGCCAGAAGGCCGAGA
TTGCCGCCTCCAGGACAAGCCACGCCAAGGCCAAAGCTGAGGCAGCGGAACAGGCCGCCC
TGGCTGCCAACCAGGAGTCCAACATTGCTCGCACTTTGGCCAGGGAGCTGGCTCCGGACT
TCTACCAGCCAGGTCCGGAATATCAGAAGCGCCGGCTGCTGCAGGAGATCCTGGAGAACT
CGGAGAGCCTGCTGGAGCCCCCCGACCGGGGCGCCGGCGCAGCGGGCCTCCCACAGCCGC
CCCGCGAGAGCCCGCAGCTGCACGAGCGTGAGACCCCTCGGCCCGAGGGTGGCTCCCCGT
CACCGGCCGGGACGCCCCCGCAGCCCAAGCGGCCCAGGCCCGGGGTGTCCAAGGACGGCC
TGC
>HM_1142 from Matreshka MAT_HMR_33989, mORF origin: >ORF 59 (Frame +1, Start 2705) of : NM_006289
ATGCAGCTGCGCAGAATGCCATCAAGAAAAAGCTGGTGCAGCGCCTGGAGCATGCAGCCA
AGCAGGCTGCAGCCTCAGCCACACAGACCATCGCTGCAGCTCAGCACGCAGCCTCTACCC
CCAAAGCCTCTGCCGGCCCCCAGCCCCTGCTGGTGCAGAGCTGCAAGGCAGTGGCAGAGC
AGATTCCACTGCTGGTGCAGGGCGTCCGAGGAAGCCAAGCCCAGCCTGACAGCCCCAGCG
CTCAGCTTGCCCTCATTGCTGCCAGCCAGAGCTTCCTGCAGCCAGGTGGGAAGATGGTGG
CAGCTGCAAAGGCCTCAGTGCCAACGATTCAGGACCAGGCTTCAGCCATGCAGC
>HM_1138 from Matreshka MAT_HMR_33965, mORF origin: >ORF 58 (Frame +1, Start 1241) of : NM_006289
ATGAGGAGTCTACTATGCTGGAGGACTCAGTGTCCCCCAAAAAGTCAACAGTCCTGCAGC
AGCAATACAACCGGGTGGGGAAAGTGGAGCATGGCTCTGTGGCCCTGCCTGCCATCATGC
GCTCTGGAGCCTCTGGTCCTGAGAATTTCCAGGTGGGCAGCATGCCCCCTGCCCAGCAGC
AGATTACCAGCGGCCAGATGCACCGAGGACACATGCCTCCTC
>HM_1147 from Matreshka MAT_HMR_34059, mORF origin: >ORF 2 (Frame +1, Start 212) of : NM_138707
ATGGCTTTCCTTCTGATGCCTCAGCCAATTCCTCTCTCCTTCTTGAATTCCAGGACGAAA
ACAGCAACCAGAGTTCCGTGTCTGACGTCTATCAGCTTAAGGTGGACAGCAGCACCAACT
CAAGCCCCAGCCCCCAGCAGAGTGAGTCCC
>HM_1151 from Matreshka MAT_HMR_34060, mORF origin: >ORF 16 (Frame +1, Start 899) of : NM_003100
ATGAATCGGATGCATGGTTTGAAGAAAAGCAGCAGCAATTTGAGAATCTGGATCAGCAAC
TTAGGAAACTTCATGTCAGTGTTGAAGCCTTGGTCTGTCATAGAAAAGAACTTTCAGCCA
ACACAGCTGCCTTTGCTAAAAGTGCTGCCATGT
>HM_1152 from Matreshka MAT_HMR_34067, mORF origin: >ORF 14 (Frame +1, Start 200) of : NM_003100
ATGATGACAGAGAAGATCTTTTTGCAGAAGCCACAGAAGAAGTTTCTTTGGACAGCCCTG
AAAGGGAACCTATCCTATCCTCGGAACCTTCTCCTGCAGTCACACCTGTCACTCCTACTA
CACTCATTGCTCCTAGAATTGAATCAAAGAGTATGTCTGCTCCCG
>HM_1156 from Matreshka MAT_HMR_34072, mORF origin: >ORF 24 (Frame +1, Start 383) of : NM_176787
ATGAAAGTAAATACACATGGAGCTGGGGAAGCCCAGATATCCTGCCTATGTTTGCCAAAG
GTGCTAGTGGAGACCACGTTTATACATATAGTTATGATGCTAAAAGAGAGGATTTTGGTG
CTCAAGATGCAACAAAACTGGATACGTGGGTTTTTGATAATGTTAAGGACTTCTTTCATC
ATGCCAGAAACAACCAGTCTTTGTTTTCTAAAA
>HM_1171 from Matreshka MAT_HMR_34158, mORF origin: >ORF 12 (Frame +1, Start 128) of : NM_000857
ATGATGACTCCAAAACTTATGATTTGGTTGCTGCTGCAAGCAAAGTCCTCAATCTCAATG
CTGGAGAAATCCTCCAAATGTTTGGGAAGATGTTTTTCGTCTTTTGCCAAGAATCTGGTT
ATGATACAATCTTGCGTGTCCTGGGCTCTAATGTCAGAGAATTTCTACAGAACCTTGATG
CTCTGCACGACCACCTTGCTACCATCTACCCAGGAATGCGTGCACCTTCCTTTAGGTGCA
CTGATGCAGAAAAGGGCAAAGGACTCATTTTGCACTACTACTCAGAGAGAGAAGGACTTC
AGGATATTGTCATTGGAATCATCAAAACAGTGGCACAACAAATCCATGGCACTGAAA
>HM_1176 from Matreshka MAT_HMR_34165, mORF origin: >ORF 5 (Frame +1, Start 338) of : NM_002896
ATGCCTTCGTACACATGGAGCGGGCAGAGGATGCAGTGGAGGCCATCAGGGGCCTTGATA
ACACAGAGTTTCAAGGCAAACGAATGCACGTGCAGTTGTCCACCAGCCGGCTTAGGACTG
CGCCCGGGATGGGAGACCAGAGCGGCTGCTATCGGTGCGGGAAAGAGGGGCACTGGTCCA
AAGAGTGTCCGA
>HM_1200 from Matreshka MAT_HMR_34267, mORF origin: >ORF 44 (Frame +1, Start 1841) of : NM_006197
ATGTTGCACAAGGTGAAGATGATGAGGAGGAGGAGGAAGAAGCAGAAGAGGAGGGAGTCA
GTGGAGCTTCATTATCTAGTCACAGGAGCAGTCTGGTTGATGAGCATCCAGAAGATGCTG
AATTTGAACAGAAGATCAACCGACTTATGGCTGCAAAACAGAAACTTAGACAGTTACAAG
ATCTTGTTGCTATGGTACAGGATGATGATGCAGCTCAAGGAGTTATCTCTGCCAGTGCAT
CAAATTTGGATGATTTCTACCCAGCAGAAGAAGACACCAAGCAAAATTCAAATAACACTA
GAGGAAATGCCAATAAAACACAGAAAGATACTGGAG
>HM_1189 from Matreshka MAT_HMR_34201, mORF origin: >ORF 49 (Frame +1, Start 5387) of : NM_006197
ATGGAAGTGGAGAAGATGAAAATGAGGATGAAGAAATGGAAGAATTTGAAGAAGGCCCTG
TGGATGTCCAGACTTCCCTCCAGGCTAACACTGAAGCTACTGAAGAAAATGAACATGATG
AACAGGTCCTACAACGTGACTTTAAAAAGACAGCAGAAAGCAAAAATGTCCCATTGGAAC
GAGAAGCCACTAGTAAAAAAAATAACTGTCCTG
>HM_1208 from Matreshka MAT_HMR_34286, mORF origin: >ORF 15 (Frame +1, Start 893) of : NM_004224
ATGAGAATTTCCGAAGAGAATACTGGACCATCTTCCATGCTATGCGGCACCCTATCATAT
TCTTCCCTGGCCTCATCAGTGATATTCGTGAGATGCAGGAGGCCCGTACCCTGGCCCGCG
CCCGTGCCCATGCTCGCGACCAAGCTCGTGAACAAGACCGTGCCCATGCCTGTCCTGCTG
TGGAGGAAACCCCGA
>HM_1210 from Matreshka MAT_HMR_34289, mORF origin: >ORF 16 (Frame +1, Start 2507) of : NM_006154
ATGGATTTGCTGAACTATACGGTTCAAATGGACCACAGTCATTTACAGTTGAACAGTGGG
GTACGCCTGAAAAGCTGCCAAGAGCTCATACCTGTTTTAATCGCCTGGACTTGCCACCTT
ATGAATCATTTGAAGAATTATGGGATAAACTTCAGATGGCAATTGAAAACACCCAGGGCT
TTGATGGAGTTGATT
>HM_1214 from Matreshka MAT_HMR_34290, mORF origin: >ORF 19 (Frame +1, Start 1835) of : NM_006812
ATGAGGACACGAGAAACCTCAAGGAGATCTTCTTCAATATCTTGGTGCCGGGAGCTGAAG
AGGCCCAGAAGGAACGCCAGCGGCAGAAAGAGCTGGAGAGCAATTACCGCCGGGTGTGGG
GCTCTCCAGGTGGGGAGGGCACAGGGGACCTGGACGAATTTGACTTCT
>HM_1215 from Matreshka MAT_HMR_34293, mORF origin: >ORF 8 (Frame +1, Start 1181) of : NM_006849
ATGTGTTTGTCAAGTTCTATGCCCCGTGGTGCACCCACTGCAAGGAGATGGCCCCTGCCT
GGGAGGCATTGGCTGAGAAGTACCAAGACCACGAGGACATCATCATTGCTGAGCTGGATG
CCACGGCCAACGAGCTGGATGCCTTCGCTGTGCACGGCTTCCCTACTCTCAAGTACTTCC
CAGCAGGGCCAGGTCGGAAGG
>HM_1224 from Matreshka MAT_HMR_34309, mORF origin: >ORF 3 (Frame +1, Start 380) of : NM_018683
ATGCATCTCTTCAGCCAAGGAATGTTCCAAACCGTTACACCTTTCCTTGTCCTTACTGTC
CTGAGAAGAACTTTGATCAGGAAGGACTTGTGGAACACTGCAAATTATTCCATAGCACGG
ATACCAAATCTGTGGTTTGTCCGATATGTGCCTCGATGCCCTGGGGAGACCCCAACTACC
GCAGCGCCAACTTCAGAGAGCACATCCAGCGCCGGCACCGGTTTTCTTATGACACTTTTG
TGGATTATGATGTTGATGAAGAGGACA
>HM_1231 from Matreshka MAT_HMR_34330, mORF origin: >ORF 17 (Frame +1, Start 359) of : NM_001387
ATGAGAAATGGAGAGAGTGGGCTGATGGGAAGAGTTGCTGTGACTATGCCCTGCATGTGG
ACATCACCCACTGGAATGACAGCGTCAAGCAGGAAGTGCAGAACCTCATCAAGGACAAAG
GGGTTAACTCCTTCATGGTTTATATGGCTTATAAGGATTTGTATCAAGTATCTAACACAG
AGCTCTATGAGATCTTCACCTGCCTGGGAGAGCTGGGGGCCATTGCTCAAGTTCATGCTG
AGAATGGGGATATCATTGCCCAGGAGCAAACCCGCATGTTGGAAATGGGGA
>HM_1244 from Matreshka MAT_HMR_34414, mORF origin: >ORF 13 (Frame +1, Start 185) of : NM_000908
ATGACTCGTACTTGTTTTCACTCACCCGGGTGCGGCCGGCCATCGAGTATGCTCTGCGCA
GCGTGGAGGGCAACGGGACTGGGAGGCGGCTTCTGCCGCCGGGCACTCGCTTCCAGGTGG
CTTACGAGGATTCAGACTGTGGGAACCGTGCGCTCTTCAGCTTGGTGGACCGCGTGGCGG
CGGCGCGGGGCGCCAAGCCAGACCTTATCCTGGGGCCAGTGTGCGAGTATGCAGCAGCGC
CAGTGGCCCGGCTTGCATCGCACTGGGACCTGCCCATGCTGTCGGCTGGGGCGCTGGCCG
CTGGCTTCCAGCACAAGGACTCTGAGTACTCGCACCTCACGCGCGTGGCGCCCGCCTACG
CCAAGATGGGCGAGA
>HM_1247 from Matreshka MAT_HMR_34417, mORF origin: >ORF 31 (Frame +1, Start 1967) of : XM_031553
ATGTTTTGTACAACTCTTCAGCCAAAGTTGCTAATGCTTCATATTATAGAAAATTTTTTG
AAACAAAGTTATGTCAGATATTTTCAGACCTCAATGCCACCTATCGTACAATTCAAGGCC
ATTTACAATCTGAAAACTTTAAGCAACGGG
>HM_1258 from Matreshka MAT_HMR_34440, mORF origin: >ORF 8 (Frame +1, Start 512) of : NM_001495
ATGACAACTGCAAGAAGCTGCGCTCCTCCTACATCTCCATCTGCAACCGCGAGATCTCGC
CCACCGAGCGCTGCAACCGCCGCAAGTGCCACAAGGCCCTGCGCCAGTTCTTCGACCGGG
TGCCCAGCGAGTACACCTACCGCATGCTCTTCTGCTCCTGCCAAGACCAGGCGTGCGCTG
AGCGCCGCCGGCAAACCATCCTGCCCAGCTGCTCCTATGAGGACAAGGAGAAGCCCAACT
GCCTGGACCTGCGTGGCGTGTGCCGGACTGACCACCTGTGTCGGTCCCGGCTGGCCGACT
TCCATGCCAATTGTCGAGCCTCCTACCAGACGGTCACCAGCTGCCCTGCGGACAATTACC
AGGCGTGTCTGGGCTCTTATGCTGGCA
>HM_1259 from Matreshka MAT_HMR_34441, mORF origin: >ORF 10 (Frame +1, Start 926) of : NM_001495
ATGTGGACTCCAGCCCCACTGGCATCGTGGTGTCCCCCTGGTGCAGCTGTCGTGGCAGCG
GGAACATGGAGGAGGAGTGTGAGAAGTTCCTCAGGGACTTCACCGAGAACCCATGCCTCC
GGAACGCCATCCAGGCCTTTGGCAACGGCACGGACG
>HM_1260 from Matreshka MAT_HMR_34458, mORF origin: >ORF 7 (Frame +1, Start 131) of : NM_001495
ATGAGCTGTGTGCCGCCGAATCCAACTGCAGCTCTCGCTACCGCACTCTGCGGCAGTGCC
TGGCAGGCCGCGACCGCAACACCATGCTGGCCAACAAGGAGTGCCAGGCGGCCTTGGAGG
TCTTGCAGGAGAGCCCGCTGTACGACTGCCGCTGCAAGCGGGGCA
>HM_1299 from Matreshka MAT_HMR_35797, mORF origin: >ORF 115 (Frame +1, Start 12629) of : XM_379967
ATGGTGGCTGCGTGCCAATTGGGCACTGTGACTGCACCGATGCCCAGGGCCACAGCTGGG
CCCCGGGGAGCCAGCACCAGGATGCCTGCAACAACTGCTCATGCCAAGCTGGGCAGCTCT
CCTGCACGGCTCAGCCCTGCCCGCCTCCCACCCACTGTGCCTGGAGCCACTGGTCGGCCT
GGAGTCCCTGCAGCCACTCATGCGGGCCCAGAGGGCAGCAGAGCCGCTTCCGGTCCTCCA
CGTCGGGCTCGTGGGCCCCAGAGTGTCGGGAGGAGCAGTCCCAGAGCCAGCCCTGCCCTC
AGCCCTCGTGCCCACCCCTGTGCCTGCAGGGCACTCGCTCCCGCACCCTGGGGGACAGCT
GGCTGCAGGGGGAGTGCCAGCGGTGCTCCTGCACCCCGGAGGGTG
>HM_1267 from Matreshka MAT_HMR_34644, mORF origin: >ORF 83 (Frame +1, Start 3650) of : XM_379967
ATGAGTGGTGCCTGTATGACGCCTGCGGCTGCGACTCGGGGGGTGACTGTGAGTGCCTCT
GCTCGGCCATTGCCACCTATGCAGATGAGTGTGCCCGGCATGGGCACCACGTGCGCTGGC
GTAGCCAGGAGCTCTGCTCCCTGCAGTGTGAAGGGGGACAGGTATATGAGGCCTGTGGCC
CCACGTGTCCCCCCACCTGCCATGAGCAGCATCCTGAGCCCGGGTGGCACTGCCAGGTGG
TGGCCTGTGTGGAGGGCTGCTTCTGCCCCGAGGGGACTCTGCTGCACGGAGGAGCCTGCT
TGGAGCCAGCTTCCTGCCCCTGTGAGTGGGGCCGCAACTCCTTCCCGCCGGGGTCTGTGC
TGCAAAAGGACTGCGGGAACTGCACGTGCCAGGAAGGTCAATGGCATTGTGGGGGTGACG
GTGGCCACTGTGAGGAGCTTGTGCCTGCCTGTGCAGAGGGAGAGGCCCTGTGCCAAGAGA
ATGGGCACTGTGTGCCCCATGGGTGGCTTTGTGACAACCAGGACGACTGTGGCGATGGCT
CTGATGAGGAGGGTTGTGCCGCCCCAGGCTGTGGGGAGGGGCAGA
>HM_1293 from Matreshka MAT_HMR_35546, mORF origin: >ORF 81 (Frame +1, Start 2819) of : XM_379967
ATGCCCCTGGTGCCTGTCTCCTCACCTGTGACAGCCCCAGCGCCAATCACTCCTGCCCTG
CAGGCAGTACTGATGGCTGTGTCTGTCCACCAGGCACGGTGCTGCTGGACGAGCGCTGTG
TGCCTCCTGACCTCTGTCCCTGCCGTCACAGTGGGCAGTGGTACCTGCCCAACGCCACCA
TCCAGGAAGACTGCAACGTTTGCGTGTGCCGGGGCCGGCAGTGGCACTGCACAGGCCAGC
GGCGCAGTGGGCGGTGCCAGGCATCAGGCGCCCCCCACTATG
>HM_1284 from Matreshka MAT_HMR_35182, mORF origin: >ORF 127 (Frame -1, Start 12096) of : XM_379967
ATGCACAGAGCTGCCCGTGTGCCCTGGCCCTGGCTGTGGGGCTGGGAACTGTTCCTGGAC
CTCCTGGGCCCCGTGGGAACCTTGCTCCCGCAGCTGCGGAGTGGGCCAGCAGCGCCGCCT
GCGGGCATACCGTCCCCCTGGGCCCGGCGGGCACTGGTGCCCCAACATCCTTACTGCCTA
CCAAGAGCGCCGCTTCTGCAACCTGCGAGCCTGCCCAGTGCCCGGGGGCTGGTCACGCTG
GAGTCCCTGGTCCTGGTG
>HM_1301 from Matreshka MAT_HMR_35924, mORF origin: >ORF 24 (Frame +1, Start 329) of : XM_371933
ATGGCTCAGTTGTTAAGTTGGAGTCTTCTGTTTCTGAACGAATTAGTAGATTTGACACTA
TGTACGATGGCCCTTCATATTCCAAGTTCACTGAGACTCGAAAGATGTTTGAGAGAAGTG
TGCATGAATCAGGACAGAACAACCGCTATTCCCCAAAGAAAGAGAAAGCTGGAGGGAGTG
AACCTCAGGATGAATGGGGAGGTTCCAAGTCCAACAGAGGCAGTACTGATTCCTTGGACA
GCCTTAGCTCCCGAACTGAGGCTGTCTCCCCAACTG
>HM_1302 from Matreshka MAT_HMR_35937, mORF origin: >ORF 23 (Frame +1, Start 119) of : XM_371933
ATGGGGAACAAAAAACAAAAGAAGGTGAGGGCTCCCAGCAGAGCAGGGGGAGGAAATATG
GCTCCAATGTCAACAGAATTAAAAACCTATTTATGCAGATGGGTATGGAACCCAACGAGA
ATGCTGCAGTCATTGCCAAAACAAGGGGGAAAGGTGGACATTCATCTCCTCAGAGAAGAA
>HM_1317 from Matreshka MAT_HMR_36064, mORF origin: >ORF 26 (Frame +1, Start 1049) of : XM_376679
ATGATTTTGACTTCGACAGATTACTGGATGCTGCTTCTGATGGTAGCCCCCTATCTGAGT
CGGGGGGTGAAAATGGAACCACCACCCAGCCAACCTACACTTCTCAGGTTATGCCCAAAG
TGGTACCTACACTCCCAGAGGGTCTACCTGTACTTCTTGAAAAACGTATCGAAGACCTTC
GTG
>HM_1324 from Matreshka MAT_HMR_36067, mORF origin: >ORF 4 (Frame +1, Start 332) of : NM_020387
ATGACCATGCTGAAGCCACGATCGTCGTCATGCTCGTGGGTAACAAAAGTGACCTCAGCC
AGGCCCGGGAAGTGCCCACTGAGGAGGCCCGAATGTTCGCTGAAAACAATGGACTGCTCT
TCCTGGAGACCTCAGCCCTGGACTCTACCAATGTTGAGC
>HM_1331 from Matreshka MAT_HMR_36074, mORF origin: >ORF 30 (Frame +1, Start 2402) of : NM_020808
ATGATGACGGCTCGCCCCGAAGAGGGTGTTCAGAGCTCTGCCGGATCCCTATGGTGGAAT
ATAAACTCGACAGCGAGGGCACCCCCTGCGAGTATAAAACCCCCTTCAGGAGGAACACTA
CGTGGCACCGGGTGCCCACTCCTGCCCTGCAGCCCCTCTCTAGAGCTTCCCCCATCCCCG
GCACGCCCGACCGGCTGCCGTGCCAACAGCTGCTCCAGCAGGCCCAGGCTGCCATTCCTC
GAAGCACCTCCTTCGACCGGAAGCTGCCCGATGGCACGAGAAGCTCACCCAGCAACCAGT
CATCCTCCAGCGACCCTGGACCCGGCGGGAGCGGACCCTGGAGACCACAAGTGGGCTACG
ACGGGTGCCAGTCCCCTCTACTGCTCGAACACCAGGGCTCAGGCCCTTTGGAATGTGACG
GAGCCAGGGAGAGGGAAGACACCATGGAAGCAAGCAGGCACCCGGAAACCAAATGGCATG
GCCCACCTTCCAAAGTCCTGGGTTCCTATAAAGAAAGAGCTCTGCAGAAAGATGGAAGTT
GCAAAGATTCCCCCAATAAGCTTTCTCACATTGGGGATAAAAGTTGCTCCAGTCACTCCA
GCAGCAACACGCTCTCCAGCAACACCTCCAGCAACAGTGACGACAAGCACTTTGGGTCTG
GCGACC
>HM_1338 from Matreshka MAT_HMR_36093, mORF origin: >ORF 26 (Frame +1, Start 2051) of : XM_050278
ATGCGCCAGCCCAGCACGCAGAGACACTCAGCACCGTGCAGCTCGCCGCCCGCATCCACC
GCCTGCGCAGGAAGAAGGCCAAGTACGCCTCCAGCTCCTCTGGCGGGGAGAGCTCCTGTG
AGGAAGGCCGGGCCCGTCGGCCCCCGCACCTGCGGCCCTTCCACCCACGCACTGTGGCCC
TGGACCCCGACCGCACGCCTCCCTGCCTGCCCGGTGACCCCGATTACTCCTCCAGCAGCG
AGCAGTCCTGTGACACGGTCATCTACGTGGGGCCCGGTGGGGCGGCGCTGTCAGACCGGG
AGCTCACCGACAACGAAGGTCCGCCTGACTTCGTGCCCATCATCCCTGCCC
>HM_1362 from Matreshka MAT_HMR_36235, mORF origin: >ORF 11 (Frame +1, Start 1568) of : NM_182830
ATGGTAATATTTGTTTGTTCACTCAAGATGATACAGATAATTTTGACTGGACAAAGCAAA
GTACAGCAACAAGAAATACAAAATATACTCCTAATACAGGACCTAATGCTGACCGTAGTG
GCTCCAAAGAAGGTTTTTATATGTACATTGAGACATCACGACCCAGATTGGAAGGCGAAA
AGGCTCGACTTCTCAGCCCTGTTTTCAGCA
>HM_1364 from Matreshka MAT_HMR_36243, mORF origin: >ORF 32 (Frame +1, Start 3257) of : NM_006702
ATGGCGGCTACATCAACAATCTGCCAGCGGACATCGCCCGCAGCATGGGTGCCAAAACGG
TCATCGCCATTGACGTGGGGAGCCAGGATGAGACGGACCTCAGCACCTACGGGGACAGCC
TGTCCGGCTGGTGGCTGCTGTGGAAGCGGC
>HM_1367 from Matreshka MAT_HMR_36295, mORF origin: >ORF 33 (Frame +1, Start 3584) of : NM_006702
ATGATGTGGGCTACCAGTACGGGAAGGCGGTGTTTGGAGGCTGGAGCCGTGGCAACGTCA
TTGAGAAAATGCTCACAGACCGGCGGTCTACAGACCTTAATGAGAGCCGCCGTGCAGACG
TGCTTGCCTTCCCAAGCTCTGGCTTCACTGACTTGGCAGAGATTGTGTCCCGGATTGAGC
CCCCCACGAGCTATGTCTCTGATGGCTGTGCTGACGGAGAGGAGTCAGATTGTC
>HM_1379 from Matreshka MAT_HMR_36328, mORF origin: >ORF 2 (Frame +1, Start 95) of : NM_005594
ATGAATCAGTACCAGAGCTTGAAGAACAGGATTCCACCCAGGCAACCACACAACAAGCCC
AGCTGGCGGCAGCAGCTGAAATCGATGAAGAACCAGTCAGTAAAGCAAAACAGAGTCGGA
GTGAAAAGAAGGCACGGAAGGCTATGTCCAAACTGGGTCTTCGGCAGGTTACAGGAGTTA
CTAGAGTCACTATCCGGAAATCTAAGAATATCCTCTTTGTCATCACAAAACCAGATGTCT
ACAAGAGCCCTGCTTCAGATACTTACA
>HM_1385 from Matreshka MAT_HMR_36392, mORF origin: >ORF 9 (Frame +1, Start 341) of : NM_020998
ATGGGGTTGGGTACCGGGGCACCATGGCCACGACCGTGGGTGGCCTGCCCTGCCAGGCTT
GGAGCCACAAGTTCCCGAATGATCACAAGTACACGCCCACTCTCCGGAATGGCCTGGAAG
AGAACTTCTGCCGTAACCCTGATGGCGACCCCGGAGGTCCTTGGTGCTACACAACAGACC
CTGCTGTGCGCTTCCAGAGCTGCGGCATCAAATCCTGCCGGGAGGCCGCGTGTGTCTGGT
GCAATGGCGAGGAATACCGCGGCGCGG
>HM_1405 from Matreshka MAT_HMR_36718, mORF origin: >ORF 6 (Frame +1, Start 443) of : NM_198560
ATGGCTGGGATGCCGAGACCATCCGGGACATGTGTGGGGCCAAGACGGGGAAGTACTCCC
TGGGGGACTGTTCAGTGCGCTGGGCATACATCCTGGCCATCATCGGCATCCTCAACGCCC
TCATCCTCTCCTTCCTCGCCTTCGTGCTGGGCAACCGGCAAACAGACCTGCTGCAGGAGG
AGCTCAAGCCGGAGAACAAAGATTTTGTGGGCTCTACAG
>HM_1412 from Matreshka MAT_HMR_36731, mORF origin: >ORF 25 (Frame -1, Start 63) of : NM_020745
ATGGCGGGGCCTCAGCCATCGGCCGCTCTCATCGGAGCCCCCTGCAGCCAAGGCCTCGGC
CGTGAGGGCCGCCTTTCTGAACTTCTTTCGGGACCGCCATGGCCACCGGCTGGTGCCCTC
CGCTTCCGTGCGGCCCCGCGGCGACCCCAGTTTGCTTTTTGTCAATGCGGGCATGAACCA
GTTCAAGCCAATCTTTCTGGGCACCGTGGATCCACGAAGCGAGATGGCAGGCTTCCGACG
TGTGGCCAACAGCCAGAAATGTGTGAGAGCTGGAGGACACCA
>HM_1422 from Matreshka MAT_HMR_36744, mORF origin: >ORF 7 (Frame +1, Start 95) of : NM_173570
ATGGGGAAAAGAACCACGTGGCTACTTGTTTGTGTGATTGTCAAGATCTGGATGAAGGGT
GTGATCGATGGATTACATGTAAATCTTTACAGCCAGAGACTTGTGAAAGAATCATGGATA
CAATTTCTGATCGCCTCCGAATTCCTTGGCTTAGGGGAGCCAAAAAAG
>HM_1429 from Matreshka MAT_HMR_36752, mORF origin: >ORF 20 (Frame +1, Start 101) of : NM_014828
ATGAGGAATTTGAAATCCCACCTATCTCCTTGGATTCTGATCCCTCATTGGCTGTCTCAG
ATGTGGTTGGCCACTTTGATGACCTGGCAGACCCTTCCTCTTCACAGGATGGCAGTTTTT
CAGCCCAGTATGGGGTCCAGACATTGGACATGCCTGTGGGCA
>HM_1431 from Matreshka MAT_HMR_36754, mORF origin: >ORF 20 (Frame +1, Start 1829) of : NM_014913
ATGGGATTCCAACCTACACGCTGGCCCCCGTGTCTGTCACTCTGCCGGTTCCCCCTGGAG
GCCTTGCAACTGTCGCTCCGCCCCAGATGCCCATCCAGCTCCTGCCGTCAGGTGCAGCTG
CACCAATGGCCGGTTCCATGCCCGGCATGCCCTCTCCTCCAGTGCTGG
>HM_1435 from Matreshka MAT_HMR_36755, mORF origin: >ORF 12 (Frame +1, Start 323) of : NM_001001664
ATGCTAAAAGGGAAGAAACAAAAGCAATGGAAAGCCAAAGAGCATATCGATTTGTGCAAG
GGAAGGACTGGGGTTTTAAAAAATTCATTAGAAGGGACTTTTTGCTTGATGAAGCTAATG
GTCTTTTACCAGATGACAAGCTTACATTATTTTGTGAGG
>HM_1449 from Matreshka MAT_HMR_36809, mORF origin: >ORF 22 (Frame +1, Start 2102) of : NM_173462
ATGACAACGTGGCCACTGCAGCCGGTCCTCTTGGGGAAGGCTGTGTGGGCCAGCCCAGCC
ATGCCTACCCCGTGCGGTGCCTGCTGCCCAGTGCCCATGGCTCTTGCGCAGACTGGGCTG
CCCGCTGGTACTTCGTTGCCTCTGTGGGCCAATGTAACCGCTTCTGGTATGGCGGCTGCC
ATGGCAATGCCAATAACTTTGCCTCGGAGCAAGAGTGCA
>HM_1463 from Matreshka MAT_HMR_36834, mORF origin: >ORF 16 (Frame +1, Start 1103) of : NM_017719
ATGTACCCCAGGACCTTGAGGATGACCTCACGGCCACTCCTTTGTCCCACGCGACTGTCC
CTCAGTCTCCTGCTCGGGCTGCTGACAGTGTCCTCAATGGCCACAGGAGCAAAGGCCTGT
GTGACTCAGCTAAGAAAGATGACCTCCCTGAGTTGGCTGGACCAGCACTCTCTACGGTGC
CACCCGCAAGCT
>HM_1468 from Matreshka MAT_HMR_36866, mORF origin: >ORF 34 (Frame +1, Start 4163) of : NM_144982
ATGTTCTGGCGCGAGCATTGGAAAATAACAAAGACAATCCAGAAATTTGGTGCCATTACC
TCAGATTGTTCTCAAAAAGAGGAACCAAGGACGAGGTGCAGGAAATGTGTGAAACAGCTG
TTGAATATGCTCCAGATTATCAAAGCTTTTGGACTTTTCTACACC
>HM_1471 from Matreshka MAT_HMR_36888, mORF origin: >ORF 33 (Frame +1, Start 3809) of : NM_144982
ATGAAAGTAAAGGTCATACTCCTCCATTTACAACCTACAAAGATAAAAGAAAGTGGAAGC
CAAAGTTTTGGAGAAAACCTATTTCAGATAATAGCTTCAGTAGTGATGAGGAACAGTCTA
CAGGACCAATTAAGTATGCTTTCCAGCCAGAGAACCAAA
>HM_1476 from Matreshka MAT_HMR_36951, mORF origin: >ORF 30 (Frame +1, Start 1574) of : NM_144982
ATGATAACTATGAAGAAGTTGCTATGGATACAGATAGTGAAACCAGTTCTCCAGCTCCTT
CACCAGTGCAACCGCCATTTTTCTCTGAATGTTCATTGGGGTATTTTTCTCCAGCACCAT
CTCTTTCTTTGCCTCCACCACCTCAGGTTTCTTCTCTGCCACCTT
>HM_1486 from Matreshka MAT_HMR_37022, mORF origin: >ORF 6 (Frame +1, Start 665) of : NM_020961
ATGAGATTGCAGCACCTCGATCATTTATTTTTCTCTGGTGTGGTTCTGGGGAGGGGTTGG
ACCTTGGAAGAGTGTGTTTACGAAAATGGGGTTACAGAAGATGTGAAGATATTTGTTGGA
TTAAAACCAATAAAAACAATCCTGGGAAGACTAAGACTT
>HM_1487 from Matreshka MAT_HMR_37029, mORF origin: >ORF 41 (Frame +1, Start 2018) of : NM_014703
ATGATGCTGAAATTCAGAAGTCAGCACTTCAGATTATCATCAATTGTGTGTGTGGCCCAG
ATAACCGAATATCCAGTATTGGTAAATTTATCTCTGGTACTCCTCGGAGAAAGCTGCCTC
AGAACCCTAAAAGCAGTGAGCACACCCTGGCCAAGATGTGGAATGTGGTTCAGTCCAACA
ACGGCATCAAGGTGCTCCTGTCCTTACTGTCCATTAAGATGCCCATCACAGATGCAGACC
AAATCCGGGCCCTGGCCTGCAAAGCCC
>HM_1488 from Matreshka MAT_HMR_37033, mORF origin: >ORF 40 (Frame +1, Start 1733) of : NM_014703
ATGGCCCAGCGCAGCTATATTGGGAACCAGCTGAAGTTTTCCTCAAACTTTCTTGTGTGC
AACTCTTGTTGCAGCTTATTTCTATTGCCTGCAATTGGAAGACCTATTATGCAAGGAATG
ACACTGTGCGCTTTGCTTTGGATGTCCTGGCTATTCTTACTGTGGTGCCAAAAATCCAGC
TCCAGTTGGCAGAATCAGTGGACGTGTTGGATGAGGCTGGATCTACAGTCTCTACTG
>HM_1497 from Matreshka MAT_HMR_37052, mORF origin: >ORF 14 (Frame +1, Start 971) of : NM_015630
ATGATTTTCACAGCTCAGATGAAGATGAATTTCCACAGGTATTGTCCCCAGTATCAGAAC
CGGAAGAAGAAAATGATCCTGATGGTCCCTGTGCTTTCAGAAGGCGGGCAGGATGCCAGT
ATTATGCTCCTCGTTTGGACCAAGCTAACCATTCATGTGAAAATTCAGAATTGGCAGATT
TGGATAAGT
>HM_1505 from Matreshka MAT_HMR_37070, mORF origin: >ORF 14 (Frame +1, Start 104) of : NM_014821
ATGAGGACCGCGAGCGCCGAGGGGACCGGACTATTTATGACTACGTGCGGGGAAATTACC
TGGATCCCCGGTCTTGCAAAGTCTCCTGGGATTGGAAGGACCCCTATGAGGTGGGCCACA
GCATGGCCTTCCGAGTGCATTTATTCTATAAGAACGGGCAGCCTTTCCCTGCACATCGGC
CTGTGGGAC
>HM_1516 from Matreshka MAT_HMR_37083, mORF origin: >ORF 16 (Frame +1, Start 260) of : NM_017728
ATGACGACTCCTCCACAGCCTCAGACAGCGATGTTCTCATCCGGGACAACTACGAGCGGG
CAGAGAAGCGGCCCATCCTGTCTGTGCAGAGACGTGGATCTCCCAACCCGTTTGAAATCA
CAGACCGGGTGGAAATGGGACAAATGGCCTCCATGTTCTTCAATAAAGTGGGGGTCAACT
TGTTCTATTTCTGCATCATCGTTTATCTGTATGGAGACCTCGCCATCTATGCTGCTGCCG
TGCCCTTCTCCCTCATGCAGG
>HM_1527 from Matreshka MAT_HMR_37126, mORF origin: >ORF 2 (Frame +1, Start 389) of : NM_173511
ATGGCCATCGTGCTCCACCCCCCCTTGTACAGAGAAGTAGCAGCACGCGCAGCATTGACA
CACAGACGCCTGGTGGGGCAGACAGGGGAAGCAACAACAGCAGCCGTTCCCAGTCCGTGT
CCCCAACATCGTTCCTCACCATTTCCAATGAAGGTAGCGAGGAGAGTCCTTGCTCAGCGG
ATGACCTGCTTGTTGATCCCAGAGATAAAGAGAATGGGAACAATTCTCCTTTGCCCAAAT
ATGCAACCTCACCAAAACCTAACAACAGTTATATGTTCAAAAGGGAACCTCCTGAGGGCT
GTGAAAGGGTCAAAGTCTTTGAGGAATGCTCGCCAAAACAGCTTCATGAAATCCCAGCCT
TTTATTGTCCTGACAAAAACAAGG
>HM_1528 from Matreshka MAT_HMR_37133, mORF origin: >ORF 5 (Frame +1, Start 125) of : NM_145314
ATGCAAAACAGAAGATTTTCATGCAGGAATCAGATGCCTCGAATTTCCTCAAGAGGCGCG
GCAAGCGGTCCCCCAAGTCCCGAGATGAGGTCAATGTGGAAAACAGGCAGAAGCTTCGGG
TTGATGAGCTGCGGAGAGAATATTACGAGGAACAAAGGAATGAATTTGAGAACTTCGTGG
AGGAACAAAACGATGAGCAGGAAGAGAGGAGCCGGGAGGCTGTGGAGCAGTGGCGCCAGT
GGCACTATGACGGCCTGCACCCATCCTATCTCTACAACCGCCACCACACGT
>HM_1532 from Matreshka MAT_HMR_37134, mORF origin: >ORF 13 (Frame +1, Start 1619) of : NM_198580
ATGGGGTGGCTGTTCCAGGAGTGGAGGGTAAGGCAGGGATGGCGGCCGTCGCAGACCCCC
ACAGCCTGCTGGACCCCAACGCGATATACCAGGAGCTGCAGAAGGTGCTGGCACCCTATG
CCCGGCCCATCTTCCTGCGCCTCCTGCCCCAGGTGGACACCACAGGCACCTTCAAGATCC
AGAAGACGAGGCTGCAGCGAGAGGGCTTTGACCCACGCCAGACCTCAGACCGGCTCTTCT
TCCTGGACC
>HM_1540 from Matreshka MAT_HMR_37148, mORF origin: >ORF 30 (Frame +1, Start 1247) of : NM_022841
ATGGTTCTGTCGTGTCGCTTCAGTCTCCTGGGTCCAGGAGCAGCAGTGCGGGGGGAACAT
CTGCTGTGGAAGTCAAAGTGGAACCCGAAACATCATCAGATGAGCATCCTGTACAGTGCC
AAGAGAACTCTGATGAGGCTAAAGCTCCCCAGACACCTAGTGCCCTTTTGGGGCAGAAAA
GTAATACAGACGGAGCACTGCAGAAACCTTCAAATGAAGGTGTCATTGAAA
>HM_1545 from Matreshka MAT_HMR_37150, mORF origin: >ORF 7 (Frame +1, Start 977) of : NM_145065
ATGCAGCGCGGCCCCAGTGCCCCGTGGGCCTCAGCACTCTGGCCTTCCCCAGCCCAGCCC
GTGGCCGCACAGCGCCCGACAAACAGCAGCCCTGGGTCTACGTCCGCTGCGGGCACGTCC
ATGGCTACCACGGCTGGGGCTGCCGGCGGGAGCGGGGCCCCCAGGAGCGCGAATGTCCTC
TCTGCCGCCTTGTGGGGCCTTATGTGCCTCTATGGCTTGGCCAGGAGGCCGGCCTCTGCC
TGGACCCTGGGCCGCCTAGCCATGCCTTTGCACCTTGCGGCCACGTCTGCTCTGAGAAGA
CTGCCCGCTACTGGGCCCAGACACCACTGCCCCACGGCACCCATGCTTTCCATGCCGCCT
GCCCCTTTTGCGGGGCCTGGCTTACCGGCGAGCATGGCTGCGTCCGCCTCATTTTCCAGG
GCCCGCTGGATT
>HM_1550 from Matreshka MAT_HMR_37155, mORF origin: >ORF 12 (Frame +1, Start 56) of : NM_017748
ATGTGGAGAAAGTGTGGAAGGCCGAGCAGAAGCATGAGGCTGAGCGGAAGAAGATTGAGG
AGCTTCAGCGGGAGCTGCGAGAAGAGAGAGCCCGGGAAGAGATGCAGCGCTATGCGGAGG
ATGTTGGGGCCGTCAAGAAAAAAGAAGAAAAGTTGGACTGGATGTACCAGGGTCCTGGTG
GGATGG
>HM_1559 from Matreshka MAT_HMR_37170, mORF origin: >ORF 1 (Frame -1, Start 318) of : NM_016643
ATGCGCGCACTGCGGCCGCCGCTTCGCGCAGAGCTCCAACTACGCACAGCACCTGCGCGT
GCACACGGGCGAGAAGCCGTACGCGTGCCCGGACTGCGGACGCGCCTTTGGCGGCAGCTC
GTGCCTGGCGCGCCACCGACGCACGCACACGGGCGAGCGGCCCTACGCTTGCGCCGACTG
CGGCACGCGCTTCGCTCAGAGCTCGGCGCTGGCCAAGCACCGGCGCGTGCACACGGGCGA
GAAGCCGCACCGCTGCGCTGTGTGTGGCCGTCGCTTCGGCCACCGCTCCAACCTGGCGGA
GCACGCGCGCACGCACACAGGCGAGCGGCCCTACCCCTGCGCCGAGTGCGGCCGCCGCTT
CCGCCTAAGCTCGCACTTCATTCGCCACCGACGCGCGCACATGCGGCGCCGCCTGTATAT
TTGCGCCGGCTGCGGCAGGGACTTCAAGCTGCCCCCTGGCGCCACGGCCGCCACTGCCAC
CGAGCGTTGCCCGGAGTG
>HM_1567 from Matreshka MAT_HMR_37201, mORF origin: >ORF 11 (Frame +1, Start 1070) of : NM_153607
ATGAGGAGGACGAGGAGGATGTTGATGATGAGGACCATGATGAAGGATTCGGCAGTGAGC
ATGAACTGTCTGAAAATGAGGAGGAGGAAGAAGAGGAAGAGGATTATGAAGATGACAAGG
ATGATGATATTAGTGATACTTTCTCTGAACCAGGCTATGAAAATGATTCTG
>HM_1574 from Matreshka MAT_HMR_37221, mORF origin: >ORF 15 (Frame +1, Start 824) of : NM_016147
ATGACATGGAGACCAAGAAAGACCATCCATACACCTGGAGAATTGAACTGGCAAAAACAG
AAAAATACTGGGACGGCTGGTTCCGAGGCTTATCCAATCTCTTTCTTAGTTGTCCCATTC
CTAAATTGCTGCTCTTGGCTGGTGTTGATAGATTGGATAAAGATC
>HM_1576 from Matreshka MAT_HMR_37223, mORF origin: >ORF 16 (Frame +1, Start 1268) of : NM_015308
ATGGTAGTGTGTCAGGGTCTAGTCCACGTTCTGATATCAGCCAGCCAGCATCTCAAGATG
GAATGCGTAGGCTTATGTCTAAAAGAGGAAAATGGAAGATGTTTGTTCGAGCTACCAGTC
CAGAATCTACCAGTAGGAGTTCTAGTAAAACTGGACGAGATACTCCAGAAAATGGAGAAA
CTGCAATTGGTGCTGAAAATTCAGAAAAAA
>HM_1582 from Matreshka MAT_HMR_37239, mORF origin: >ORF 41 (Frame +1, Start 2222) of : NM_015136
ATGGCAAAGGCAATTGCAGTGATGGGATCCAGGGCAATGGGGCCTGCCTCTGCTTCCCAG
ACTACAAGGGCATCGCCTGCCACATCTGCTCGAACCCAAACAAGCATGGAGAGCAATGCC
AGGAAGACTGCGGCTGTGTCCATGGTCTCTGCGACAACCGCCCAGGCAGTGGGGGGGTGT
GCCAGCAGGGCACGTGTGCCCCTGGCTTCAGTGGCCGGTTCTGCAACGAGTCCATGGGGG
ACTGTGGGCCCACAGGGCTGGCCCAGCACTGCCACCTGCATGCCCGCTGTGTTAGCCAGG
AGGGTGTTGCCAGATGTCGCTGTCTTGATGGCTTTGAGGGTGATGGCTTCTCCTGCACAC
CTAGCAACCCCTGCTCCCACCCGGACCGTGGAGGCTGCTCAGAGAATGCTGAGTGTGTCC
CTGGGTCCCTGGGCACCCACCACTGCACATGCCACAAAGGCTGGAGTGGGGATGGCCGCG
TCTGTGTGGCTATTGACGAGTGTGAGCTGGACA
>HM_1593 from Matreshka MAT_HMR_40390, mORF origin: >ORF 82 (Frame -1, Start 3813) of : NM_015136
ATGTGTAAACTGCACCAGGAGATTCCGCTGCACTCAGGGCTTCCAGCTGCAGGACACACC
CAGGAAGAGCTGTGTCTACCGATCTGGCTTCTCCTTCTCCCGGGGCTGCTCTTACACATG
TGCCAAGAAGATCCAGGTGCCGGACTGCTGCCCTGGTTTCTTTGGCACGCTGTG
>HM_1608 from Matreshka MAT_HMR_45170, mORF origin: >ORF 74 (Frame +1, Start 6887) of : NM_015136
ATGCCTACTGCTTCCGTGTGCAAGATGTGGCCTGCCGATGCCGAAATGGCTTCGTGGGTG
ACGGGATCAGCACGTGCAATGGGAAGCTGCTGGATGTGCTGGCTGCCACTGCCAACTTCT
CCACCTTCTATGGGATGCTATTGGGCTATGCCAATGCCACCCAGCGGGGTCTCGACTTCC
TGGACTTCCTGGATGATGAGCTCACGTATAAGACACTCTTCGTCCCTGTCAATGAAGGCT
TTGTGGACAACA
>HM_1634 from Matreshka MAT_HMR_54239, mORF origin: >ORF 58 (Frame +1, Start 4028) of : NM_015136
ATGGGCAGTGCCAGGACAGGTTCCTGGGCAGCGGGGAGTGCCACTGCCACGAGGGCTTCC
ATGGAACGGCCTGTGAGGTGTGTGAGCTGGGCCGCTACGGGCCCAACTGCACCGGAGTGT
GTGACTGTGCCCATGGGCTGTGCCAGGAGGGGCTGCAAGGGGACGGAAGCTGTGTCTGTA
ACGTGGGCTGGCAGGGCCTCCGCTGTGACCAGAAAATCACCAGCCCTCAGTGCCCTAGGA
AGTGCGACCCCAATGCCAACTGCGTGCAGGACTCGGCCGGAGCCTCCACCTGCGCCTGTG
CTGCGGGATACTCCGGCAATGGCATCTTCTGTTCAGAGGTGGACCCCTGCGCCCACGGCC
ATGGGGGCTGCTCCCCTCATGCCAACTGTACCAAGGTGGCACCTGGGCAGCGGACATGCA
CCTGCCAGGATGGCTACATGGGCGACGGGGAGCTGTGCCAGGAAATTAACAGCTGTCTCA
TCCACCACGGGGGCTGCCACATTCACGCCGAGTGCATCCCCACTGGCCCCCAGCAGGTCT
CCTGCAGCTGCCGTGAGGGTTACAGCGGGGATGGCATCCGGACCTGCGAGCTCCTGGACC
CCTGCTCTAAGAACAATGGAGGATGCAGCCCATATGCCACCTGCAAAAGCACAGGGGATG
GCCAGAGGACATGTACCTGCGACACAGCCCACACCGTGGGGGACGGCCTCACCTGCCGTG
CCCGAGTCGGCCTGGAGCTCC
>HM_1622 from Matreshka MAT_HMR_50020, mORF origin: >ORF 79 (Frame +1, Start 7346) of : NM_015136
ATGGCATCATCCATGCTCTGGCCAGCCCCCTCCTGGCACCCCCACAGCCCCAGGCAGTGC
TGGCGCCTGAAGCCCCACCTGTGGCGGCAGGCGTGGGGGCTGTGCTTGCCGCTGGAGCAC
TGCTTGGCTTGGTGGCCGGAGCTCTCTACCTCCGTGCCCGAGGCAAGCCCATGGGCTTTG
GCTTCTCTGCCTTCCAGGCGGAAGATGATGCTGATGACGACTTCTCACCGTGGCAAGAAG
GGACCAACCCCACCCTGGTCTCTGTCCCCAACCCTGTCTTTGGCAGCGACACCTTTTGTG
AACCCTTCGATGACTCACTGCTGGAGGAGGACTTCCCTGACACCCAGAGGATCCTCACAG
TCAAGT
>HM_1628 from Matreshka MAT_HMR_52069, mORF origin: >ORF 70 (Frame +1, Start 6077) of : NM_015136
ATGGCCGCTGTGATGAGGGCCTTGGGGGCTCTGGCTCCTGCTTCTGTGATGAAGGCTGGA
CTGGGCCACGCTGTGAGGTGCAACTGGAGCTGCAGCCTGTGTGTACCCCACCCTGTGCAC
CCGAGGCTGTGTGCCGTGCAGGCAACAGCTGTGAGTGCAGCCTGGGCTATGAAGGGGATG
GCCGTGTGTGTACAGTGGCAGACCTGTGCCAGGACGGGCATGGTGGCTGCAGTGAGCACG
CCAACTGTAGCCAGG
>HM_1667 from Matreshka MAT_HMR_63080, mORF origin: >ORF 47 (Frame +1, Start 2549) of : NM_015136
ATGGCTTTGAGGGTGATGGCTTCTCCTGCACACCTAGCAACCCCTGCTCCCACCCGGACC
GTGGAGGCTGCTCAGAGAATGCTGAGTGTGTCCCTGGGTCCCTGGGCACCCACCACTGCA
CATGCCACAAAGGCTGGAGTGGGGATGGCCGCGTCTGTGTGGCTATTGACGAGTGTGAGC
TGGACA
>HM_1680 from Matreshka MAT_HMR_64889, mORF origin: >ORF 11 (Frame +1, Start 2120) of : NM_017735
ATGATGGAGAAATCTGGAGGCTGTATGCCCACGTATATGGAAATGGGCAGAGTGAAAAGC
CTGATGAAAATGAAAAGGCATTCCAGTGCCTCTCAAAGGCATACAAGTGTGACACCCAGT
CCAATTGTTGGGAGAAAGATATTACATCATTTAAGGAAGTTGTTCAAAGAGCCT
>HM_1676 from Matreshka MAT_HMR_64858, mORF origin: >ORF 9 (Frame +1, Start 1412) of : NM_017735
ATGTTGTCATTTGTTATGAAAGAGCCGGGCAGCACGGAAAGGCAGAAGAAATCCTTAGAC
AAGAGCTGGAGAAAAAAGAAACGCCTAGTTTATACTGCTTGCTTGGAGATGTCCTCGGAG
ACCATTCTTGCTATGACAAGGCCTGGGAGTTGTCCCGGTACCGCAGTGCTCGTGCTCAGC
GCTCCAAAGCCCTCCTTCATCTTCGGAATAAGGAGTTTCAAGAGTGTG
>HM_1685 from Matreshka MAT_HMR_64893, mORF origin: >ORF 32 (Frame +1, Start 2525) of : NM_014738
ATGGGCTTGTCAACGCCTGCATCCGCTTTGTCTACTTCTCTTTGGAGGATGAGCTCAAAA
GCAAGGTGTTTGCAGAAAAAATGGGCCTGGAGACAGGCTGGAACTGCCACATCTCCCTCA
CACCCAATGGTGACATGCCTGGCTCCGAGATCCCCCCCTCCAGCCCCAGCCACGCAGGCT
CCCTGCATGATGACC
>HM_1688 from Matreshka MAT_HMR_64896, mORF origin: >ORF 16 (Frame +1, Start 152) of : NM_018711
ATGATGGGGCAGCTGTGCCCAAGGAGTTTGCCAATCCCACTGATGATACTTTCATGGTGG
AAGATGCAGTGGAAGCCATTGGCTTTGGAAAATTTCAGTGGAAGCTGTCTGTTCTCACTG
GCTTGGCTTGGATGGCTGATGCCATGGAGA
>HM_1692 from Matreshka MAT_HMR_64899, mORF origin: >ORF 16 (Frame +1, Start 800) of : NM_178554
ATGCCTGGAATGCTGTGTACCTGGAGGGAAGATGGCACCTGGTGGACAGCACCTGGGGCA
GCGGCCTGGTGGACACCATCACCTCCAAATTCACCTTCCTCTACAATGAGTTCTACTTCC
TCACCCACCCTGCACTGTTCATCGAGGACCACTTCCCAGACAACAAGAACTGGCAGCTGC
>HM_1698 from Matreshka MAT_HMR_64950, mORF origin: >ORF 52 (Frame +1, Start 2240) of : NM_005559
ATGCAGCTGAGTGTAATGTTCACGGCGTTTGCATTGCGTGTGCGCACAACACCACCGGCG
TCCACTGTGAGCAGTGCTTGCCCGGCTTCTACGGGGAGCCTTCCCGAGGGACACCTGGGG
ACTGCCAGCCCTGCGCCTGCCCTCTCACCA
>HM_1709 from Matreshka MAT_HMR_65125, mORF origin: >ORF 53 (Frame +1, Start 2426) of : NM_005559
ATGATGGAGATGAAGTGGTCTGTGACTGGTGTGCCCCGGGCTACTCAGGAGCTTGGTGTG
AGAGATGTGCAGATGGTTACTATGGAAACCCAACAGTGCCTGGCGAATCTTGTGTTCCCT
GTGACTGCAGCGGCAACGTGGACCCCTCGGAGGCTGGTCACTGTGACTCAGTCACCGGGG
AGTGCC
>HM_1716 from Matreshka MAT_HMR_65126, mORF origin: >ORF 12 (Frame +1, Start 344) of : NM_194453
ATGCCACTGGCATTGTTGGCTACATGGCTGTCATGTTTACCCTCTTTGGTCTTAACTTAT
TATTCAAGATCAAACCAGAAGATGCCATGGACTTTGGCATCTCCCTTCTCTTCTATGGCC
TCTACTATGGAGTTCTGGAACGGGACTTTGCAGAAATGTGTGCAGACTACATGGCATCTA
CCA
>HM_1727 from Matreshka MAT_HMR_65185, mORF origin: >ORF 30 (Frame +1, Start 464) of : NM_153618
ATGATGGGGAAGAAATTAGTGGCCTGGCAAGATGCCCATTTGATGCCAGACAAACCAATG
TTGCCCTCTTTGCTGATGGGAAGCTGTATTCTGCCACAGTGGCTGACTTCTTGGCCAGCG
ATGCCGTTATTTATCGAAGCATGGGTGATGGATCTGCCCTTCGCACAA
>HM_1729 from Matreshka MAT_HMR_65205, mORF origin: >ORF 36 (Frame +1, Start 1985) of : NM_153618
ATGTCCTCATCACCTGTGTCTTTGCTGCTTTTGTTTTGGGGGCATTCATTGCAGGTGTGG
CAGTATACTGCTATCGAGACATGTTTGTTCGGAAAAACAGAAAGATCCATAAAGATGCAG
AGTCCGCCCAGTCATGCACAGACTCCAGTGGAAGTTTTGCCAAAC
>HM_1731 from Matreshka MAT_HMR_65220, mORF origin: >ORF 27 (Frame -1, Start 390) of : NM_014853
ATGGGTACGCACGGCGCTCATCGAGAAAGTTCTGGACAAGGTCGTGCAATACCTGGCGGA
AAACTGCAGCAAGTACTACGAGAAGGAGGCACTGCTGGCAGACCCTGTGTTCGGCCCGAT
CCTGGCCTCTCTTCTAGTGGGACCCTGTGCCTTGGAATACAC
>HM_1739 from Matreshka MAT_HMR_65235, mORF origin: >ORF 4 (Frame +1, Start 332) of : NM_017592
ATGGACAAAAGAGCAGTGATGGACCCATACAGCGCTTTGACAAGTGCCTGGAAGAGTTCT
ATGCACTCTGTGACCAGCTGGAGCTGTGCCTGCGCCTGGCGCATGAGTGCCTGTCACAGA
GTTGTGACAGTGCCAAGCACTCTCCAACGTTGGTGCCCACAGCCACCAAGCCCGACGCAG
TGCAGCCTGACAGCCTCCCCTACCCACAGTACCTGGCGGTCATCAAAGCCCAGATTTCCT
GTGCCAAGGACATTCACACCGCCCTGCTGGACTGTGCCAACAAGGTCACGGGCAAGACAC
CCGCACCACCTGCTGGCCCTGGGGGCACTCTGT
>HM_1750 from Matreshka MAT_HMR_65244, mORF origin: >ORF 12 (Frame +1, Start 293) of : NM_198581
ATGATGCAGAGTTGGAGAAAAGAAAAGAGATCTGCAAATTTTATTTACAAGGATATTGTA
CCAAAGGAGAGAACTGCATTTATATGCATAATGAATTTCCATGCAAGTTCTATCATAGTG
GAGCAAAATGTTACCAGGGAGACAACTGTAAATTTTCCCATGATGATC
>HM_1755 from Matreshka MAT_HMR_65254, mORF origin: >ORF 18 (Frame +1, Start 20) of : NM_005541
ATGGCAACATCACCCGCTCCAAGGCGGAGGAGCTGCTTTCCAGGACAGGCAAGGACGGGA
GCTTCCTCGTGCGTGCCAGCGAGTCCATCTCCCGGGCATACGCGCTCTGCGTGCTGTATC
GGAATTGCGTTTACACTTACAGAATTCTGCCCAATGAAGATGATAAATTCACTGTTCAGG
CATCCGAAGGCGTCTCCA
>HM_1757 from Matreshka MAT_HMR_65257, mORF origin: >ORF 13 (Frame +1, Start 125) of : NM_212502
ATGAGAACTTGCAGCTCGGTCCTCTTGGCAGAGACCCCCCGCAGGAGTGCAGCACCTTCT
CCCCAACAGACAGCGGGGAGGAGCCGGGGCAGCTCTCCCCTGGCGTGCAGTTCCAGCGGC
GGCAGAACCAGCGCCGCTTCTCCATGGAGGACGTCAGCAAGAGGCTCTCTCTGCCCATGG
ATATCCGCCTGCCCCAGGAATTCCTACAGAAGCTACAGATGGAGAGCCCAGATCTGCCCA
AGCCGCTCAGCCGCATGTCCCGCCGGGCCTCCCTGTCAGACATTGGCTTTGGGAAACTGG
AAACATACG
>HM_1763 from Matreshka MAT_HMR_65258, mORF origin: >ORF 2 (Frame +1, Start 554) of : NM_152745
ATGCCAAAGATTCCAAGTCTTTTAATTGTCGCATTGAATATGAAAAGGTTGACAAGGCTA
CCAAGAACACACTCTGCAACTATGACCCTTCAAAAACCTGTTACCAGGAGCAAACCCAAA
GTCATGTATCCTGGCTCTGCTCCAAGCCCTTTAAGG
>HM_1770 from Matreshka MAT_HMR_65274, mORF origin: >ORF 17 (Frame +1, Start 1316) of : NM_015395
ATGCCACAGGGAACTCAGCCTCAGGCCTGGGGGCTGGCAGGACCGCAGAAGATACCGTGG
AAGATGCCTGCCCAGCCGAGGGCAGCAGGGAGGCCAGACCCAACACGCACCCCGGCCCGG
CCCCCACCCCGGCCGAGCTGCCCTGGACCAATATTGACCTCAAGGAGGCCAAGAAAGTGC
CCAGCCACTCGGCCGCTGGCTTCCCCGAGACCACCAGCCTCTCCTCTCTGGGGCTCCTCC
CACTGGGCTTGGAGGAGCCGTATGGGGTGGATGACCACCCGCTGTGGGCCTGGGTGTCGG
GAGGCGGCTGCGTGGTGGAGGCATGTGCCATGCCCAGATGGTTCACTGTCCAGGCGGGCC
TGTCCTCCTCGGTACACATGCTGTCCCTGTCCATCACGCCGGCCCAGACCGCTGCCTGGA
GGAAGCAGATCTTCCAGCAGCTCACGGAAAGGACCAAGCGGGAGCTGGAGAACTTCAGAC
ACTACGAGCAGGCCGTGGAGCAGTCGGTGTGGG
>HM_1777 from Matreshka MAT_HMR_65350, mORF origin: >ORF 16 (Frame +1, Start 374) of : NM_015395
ATGAGAATTTTGGAGGTGAACCCACTGAGAAAGGGGGGTGGACGTACGCCATCGACTTTC
CCGCCACCTACACGAAAGACAAGAAGTGGAATTCTTGTGTGCGGCGCCGGAAGTGGATCC
GGTACAGGAGATACAAGTCCCGGGACATCTGGGCCAAGATCCCCTCGAAGGATGACCCCA
AGGAGCTGCCCGACCCCTTCAACGACCTCTCTG
>HM_1781 from Matreshka MAT_HMR_65435, mORF origin: >ORF 23 (Frame +1, Start 2888) of : NM_015395
ATGTGCTGTGCCGCCTGGGCGTGTCGGAGCTCAACCCTGCGGGCTCCTCCTGGCTGCACG
TTGGCACCGACCAGCCCTTCGCCTCCATCTCCATCGGGGCCTGCTACCAGGTGTGGGCCG
TGGCAAGGGACGGCTCCGCCTTCTACCGGGGATCCGTGTACCCCTCGCAGCCAGCCGGTG
ACTGCTGGTACCACATCCCGTCCCCACCGAGACAGAGGC
>HM_1796 from Matreshka MAT_HMR_65589, mORF origin: >ORF 6 (Frame +1, Start 146) of : NM_002200
ATGCCACAAGGCATGGTCCCAGCCAGGACGGAGATAACACCATCTTCAAGGCCTGGGCCA
AGGAGACAGGGAAATACACCGAAGGCGTGGATGAAGCCGATCCGGCCAAGTGGAAGGCCA
ACCTGCGCTGTGCCCTTAACAAGAGCCGGGACTTCCGCCTCATCTACGACGGGCCCCGGG
ACATGCCACCTCAGCCCTACAAGATCTACGAGGTCTGCTCCAATGGCCCTGCTCCCACAG
ACTCCCAGCCCCCTGAGGATTACTCTTTTGGTGCAGGAGAGGAGGAGGAAGAAGAGGAAG
AGCTGCAGAGGATGTTGCCAAGCC
>HM_1797 from Matreshka MAT_HMR_65610, mORF origin: >ORF 10 (Frame +1, Start 974) of : NM_002200
ATGTCCTGGACCGCGGGCTCATCCTCCAGCTACAGGGCCAGGACCTTTATGCCATCCGCC
TGTGTCAGTGCAAGGTGTTCTGGAGCGGGCCTTGTGCCTCAGCCCATGACTCATGCCCCA
ACCCCATCCAGCGGGAGGTCAAGACCAAGCTTTTCAGCCTGGAGCATTTTCTCAATGAGC
TCATCCTGTTCCAAAAGGGCCAGACCAACACCCCACCACCCTTCGAGATCTTCTTCTGCT
TTGGGGAAGAATGGCCTGACCGCAAACCCCGAGAGAAGAAGCTCATTACTGTACAGGTGG
TGCCTG
>HM_1802 from Matreshka MAT_HMR_65637, mORF origin: >ORF 16 (Frame +1, Start 449) of : NM_004956
ATGCATCTCCAAACTCAACTCATACACCGAAACCTGACCGGGCCTTCCCAGCTCACCTCC
CTCCATCGCAGTCCATACCAGATAGCAGCTACCCCATGGACCACAGATTTCGCCGCCAGC
TTTCTGAACCCTGTAACTCCTTTCCTCCTTTGCCGACGATGCCAAGGGAAGGACGTCCTA
TGTACCAACGCCAGATGTCTGAGCCAAACATCCCCTTCCCACCACAAGGCTTTAAGCAGG
AGTACCACGACCCAGTGTATGAACACAACACCATGGTTGGCAGTGCGGCCAGCCAAAGCT
TTCCCCCTCCTC
>HM_1808 from Matreshka MAT_HMR_65647, mORF origin: >ORF 23 (Frame +1, Start 3329) of : NM_014630
ATGGCGCAACTGTCTCTTCCACCAAAAGGCACAAGTCCCTTTTTCAGTGCGCGAAATGTA
GTTTTGCCACAGACTCGGGGCTCGAGTTTCAGAGCCACATACCTCAGCACCAGGTGGACA
GCTCCACAGCCCAATGTCTCCTCTGTGGTTTGTGCTACACCTCTGCCAGCTCCCTCAGCC
GCCACCTCTTCATTGTCCACAAGG
>HM_1818 from Matreshka MAT_HMR_65685, mORF origin: >ORF 25 (Frame +1, Start 722) of : NM_031449
ATGCAGGGCAGCGTCTGCCCCAACATGGGTATCCTGGGCCTCCCCAGGCCCAGCCACTGC
CCCGACAGGGGGTCAAGAGAACCTACTCTGAGGTGTATCCAGGGCAGCAGTATCTGCAAG
GAGGCCAGTATGCACCCAGCACCGCCCAGTTTGCGCCCAGCCCTGGGCAGCCCCCTGCCC
CCTCCCCTTCCTACCCTGGGCACAGGCTGCCCCTGCAGCAGGGCA
>HM_1819 from Matreshka MAT_HMR_65692, mORF origin: >ORF 24 (Frame +1, Start 371) of : NM_031449
ATGCAGGCGGCCCGGGGGGCCTGGGCCTCCCCTCACATGCTGCAAGACCCTCCACTGACT
TCACGCAAGCGGCAGCTGCTGCAGCTGTGGCTGCTGCGGCAGCCACTGCCACCGCCACAG
CCACAGCCACCGTGGCTGCTCTCCAGGAGAAGCAGAGCCAGGAGC
>HM_1823 from Matreshka MAT_HMR_65737, mORF origin: >ORF 4 (Frame +1, Start 152) of : NM_000023
ATGTCGCTGTCCCACCCGCTGTCCACATCACCTACCACGCCCACCTCCAGGGACACCCAG
ACCTGCCCCGGTGGCTCCGCTACACCCAGCGCAGCCCCCACCACCCTGGCTTCCTCTACG
GCTCTGCCACCCCAGAAGATCGTGGGCTCCAGGTCATTGAGGTCACAGCCTACAATCGGG
ACAGCTTTGATACCACTCGGCAGAGGCTGGTGCTGGAGATTGGGGACCCAGAAGGCCCCC
TGCTGCCATACCAAGCCGAGTTCCTGGTGCGCAGCCACGATGCGGAGGAGGTGCTGCCCT
CAACACCTGCCAGCCGCTTCCTCTCAGCCTTGGGGGGACTCTGGGAGCCCGGAGAGCTTC
AGCTGCTCAACGTCACCTCTGCCTTGGACCGTGGGGGCCGTGTCCCCCTTCCCATTGAGG
GCCGAAAAGAAGGGGTATACATTAAGGTGGGTTCTGCCTCACCTTTTTCTACTTGCC
>HM_1823 from Matreshka MAT_HMR_65738, mORF origin: >ORF 4 (Frame +1, Start 152) of : NM_000023
ATGTCGCTGTCCCACCCGCTGTCCACATCACCTACCACGCCCACCTCCAGGGACACCCAG
ACCTGCCCCGGTGGCTCCGCTACACCCAGCGCAGCCCCCACCACCCTGGCTTCCTCTACG
GCTCTGCCACCCCAGAAGATCGTGGGCTCCAGGTCATTGAGGTCACAGCCTACAATCGGG
ACAGCTTTGATACCACTCGGCAGAGGCTGGTGCTGGAGATTGGGGACCCAGAAGGCCCCC
TGCTGCCATACCAAGCCGAGTTCCTGGTGCGCAGCCACGATGCGGAGGAGGTGCTGCCCT
CAACACCTGCCAGCCGCTTCCTCTCAGCCTTGGGGGGACTCTGGGAGCCCGGAGAGCTTC
AGCTGCTCAACGTCACCTCTGCCTTGGACCGTGGGGGCCGTGTCCCCCTTCCCATTGAGG
GCCGAAAAGAAGGGGTATACATTAAGGTGGGTTCTGCCTCACCTTTTTCTACTTGCC
>HM_1823 from Matreshka MAT_HMR_65734, mORF origin: >ORF 4 (Frame +1, Start 152) of : NM_000023
ATGTCGCTGTCCCACCCGCTGTCCACATCACCTACCACGCCCACCTCCAGGGACACCCAG
ACCTGCCCCGGTGGCTCCGCTACACCCAGCGCAGCCCCCACCACCCTGGCTTCCTCTACG
GCTCTGCCACCCCAGAAGATCGTGGGCTCCAGGTCATTGAGGTCACAGCCTACAATCGGG
ACAGCTTTGATACCACTCGGCAGAGGCTGGTGCTGGAGATTGGGGACCCAGAAGGCCCCC
TGCTGCCATACCAAGCCGAGTTCCTGGTGCGCAGCCACGATGCGGAGGAGGTGCTGCCCT
CAACACCTGCCAGCCGCTTCCTCTCAGCCTTGGGGGGACTCTGGGAGCCCGGAGAGCTTC
AGCTGCTCAACGTCACCTCTGCCTTGGACCGTGGGGGCCGTGTCCCCCTTCCCATTGAGG
GCCGAAAAGAAGGGGTATACATTAAGGTGGGTTCTGCCTCACCTTTTTCTACTTGCC
>HM_1823 from Matreshka MAT_HMR_65735, mORF origin: >ORF 4 (Frame +1, Start 152) of : NM_000023
ATGTCGCTGTCCCACCCGCTGTCCACATCACCTACCACGCCCACCTCCAGGGACACCCAG
ACCTGCCCCGGTGGCTCCGCTACACCCAGCGCAGCCCCCACCACCCTGGCTTCCTCTACG
GCTCTGCCACCCCAGAAGATCGTGGGCTCCAGGTCATTGAGGTCACAGCCTACAATCGGG
ACAGCTTTGATACCACTCGGCAGAGGCTGGTGCTGGAGATTGGGGACCCAGAAGGCCCCC
TGCTGCCATACCAAGCCGAGTTCCTGGTGCGCAGCCACGATGCGGAGGAGGTGCTGCCCT
CAACACCTGCCAGCCGCTTCCTCTCAGCCTTGGGGGGACTCTGGGAGCCCGGAGAGCTTC
AGCTGCTCAACGTCACCTCTGCCTTGGACCGTGGGGGCCGTGTCCCCCTTCCCATTGAGG
GCCGAAAAGAAGGGGTATACATTAAGGTGGGTTCTGCCTCACCTTTTTCTACTTGCC
>HM_1832 from Matreshka MAT_HMR_65748, mORF origin: >ORF 20 (Frame +1, Start 1145) of : NM_000070
ATGAGAAGGCCCGTCTGCAGCACCAGGTCACTGAGGATGGAGAGTTCTGGATGTCCTATG
AGGATTTCATCTACCATTTCACAAAGTTGGAGATCTGCAACCTCACGGCCGATGCTCTGC
AGTCTGACAAGCTTCAGACCTGGACAGTGTCTG
>HM_1839 from Matreshka MAT_HMR_65772, mORF origin: >ORF 21 (Frame +1, Start 683) of : NM_000256
ATGCCCAGCCTGCCTTCACTGGCAGCTACCGCTGTGAGGTGTCCACCAAGGACAAATTTG
AATGCTCCAACTTCAATCTCACTGTCCACGAGGCCATGGGCACCGGAGACCTGGACCTCC
TATCAGCCTTCCGCCGCACGAGCCTGGCTGGAGGTGGTCGGCGGATCAGTGATAGCCATG
AGGACACTGGGATTCTGGACTTCAGCTCACTGC
>HM_1850 from Matreshka MAT_HMR_65905, mORF origin: >ORF 23 (Frame +1, Start 3242) of : NM_000256
ATGTGGCTCTGGAGTGGAAGCCACCCCAGGATGTCGGCAACACGGAACTCTGGGGGTACA
CAGTGCAGAAAGCCGACAAGAAGACCATGGAGTGGTTCACCGTCTTGGAGCATTACCGCC
GCACCCACTGCGTGGTGCCAGAGCTCATCATTGGCAATGGCTACTACTTCCGCGTCTTCA
GCCAGAATATGGTTGGCTTTAGTGACAGAGCGGCCACCACCAAGGAGCCCGTCTTTATCC
CCAGACCAGGCATCACCTATGAGCCACCCAACTATAAGGCCCTGGACTTCTCCGAGGCCC
CAAGCTTCACCCAGCCCCTGG
>HM_1852 from Matreshka MAT_HMR_65909, mORF origin: >ORF 2 (Frame +1, Start 563) of : NM_000348
ATGTTTCTGGAGCCAATTTCCTCGGTGAGATCATTGAATGGATCGGCTATGCCCTGGCCA
CTTGGTCCCTCCCAGCACTTGCATTTGCATTTTTCTCACTTTGTTTCCTTGGGCTGCGAG
CTTTTCACCACCATAGGTTCTACCTCAAGATGTTTGAGGACTACCCCAAATCTCGGAAAG
CCCTTATTCCATTCATCTTTT
>HM_1856 from Matreshka MAT_HMR_65910, mORF origin: >ORF 10 (Frame +1, Start 539) of : NM_000673
ATGGCGCTGCTGTTAAAACTGGCAAGGTCAAACCTGGTTCCACTTGCGTCGTCTTTGGCC
TGGGAGGAGTTGGCCTGTCAGTCATCATGGGCTGTAAGTCAGCTGGTGCATCTAGGATCA
TTGGGATTGACCTCAACAAAGACAAATTTGAGAAGGCCATGGCTG
>HM_1864 from Matreshka MAT_HMR_65931, mORF origin: >ORF 56 (Frame +1, Start 1985) of : NM_000937
ATGACATCACTCGCCTCTTCTACTCCAACATTCAGACTGTCATTAACAACTGGCTCCTCA
TCGAGGGTCATACTATTGGCATTGGGGACTCCATTGCTGATTCTAAGACTTACCAGGACA
TTCAGAACACTATTAAGAAGGCCAAGCAGGACG
>HM_1878 from Matreshka MAT_HMR_66423, mORF origin: >ORF 19 (Frame +1, Start 1250) of : NM_001095
ATGAGACCATTGAACAGAAGAAGGCCTATGAGATTGCAGGGCTCCTGGGTGACATCGGGG
GCCAGATGGGGCTGTTCATCGGGGCCAGCATCCTCACGGTGCTGGAGCTCTTTGACTACG
CCTACGAGGTCATTAAGCACAAGCTGTGCCGACGAGGAAAATGCCAGAAGGAGGCCAAAA
GGAGCAGTGCGGACAAGGGCGTGGCCCTCAGCCTGGACGACGTCAAAAGACACAACCCGT
GCGAGAGCCTTCGGGGCCACCCTGCCGGGA
>HM_1881 from Matreshka MAT_HMR_66473, mORF origin: >ORF 17 (Frame +1, Start 647) of : NM_001095
ATGGGCTGGAAATCATGCTGGACATCCAGCAGGACGAGTACCTGCCTGTGTGGGGGGAGA
CTGACGAGACGTCCTTCGAAGCAGGCATCAAAGTGCAGATCCATAGTCAGGATGAACCTC
CTTTCATCGACCAGCTGGGCTTTGGCGTGGCCCCAGGCTTCCAGACCTTTGTGGCCTGCC
AGGAGCAGCGGCTCATCTACCTGCCCCCACCCTGGGGCACCTGCAAAGCTGTTACCATGG
ACTCGGATTTGGATTTCTTCGACTCCTACAGCATCACTGCCTGCCGCATCGACTGTGAGA
CGCGCTACCTGGTGGAGAACTGCAACTGCCGCATGGTGCACATGCCAGGGGATGCCCCAT
ACTGTACTCCAGAGCAGTACAAGGAGTGTGCAGATCCTGCTCTGGACTTCCTGGTGGAGA
AGGACCAGGAGTACTGCGTGTGTGAAATGCCTTGCAACC
>HM_1893 from Matreshka MAT_HMR_66568, mORF origin: >ORF 21 (Frame +1, Start 290) of : NM_001155
ATGCCAAAGAAATTAAAGATGCCATCTCGGGCATTGGCACTGATGAGAAGTGCCTCATTG
AGATCTTGGCTTCCCGGACCAATGAGCAGATGCACCAGCTGGTGGCAGCATACAAAGATG
CCTACGAGCGGGACCTGGAGGCTGACATCATCGGCGACACCTCTGGCCACTTCCAGAAGA
TGCTTGTGGTCCTGCTCCAGGGAACCAGGGAGGAGGATGACG
>HM_1905 from Matreshka MAT_HMR_66599, mORF origin: >ORF 12 (Frame +1, Start 812) of : NM_001257
ATGCAGATGACCCAGCCACCGATAATGCCCTCCTGCGGTATAATATCCGTCAGCAGACGC
CTGACAAGCCATCTCCCAACATGTTCTACATCGATCCTGAGAAAGGAGACATTGTCACTG
TTGTGTCACCTGCGCTGCTGGACCGAGAGACTCTGGAAAATCCCAAGTATGAAC
>HM_1908 from Matreshka MAT_HMR_66607, mORF origin: >ORF 12 (Frame +1, Start 833) of : NM_001343
ATGCCTTTTCTGCCAATCTCAACTTCTTTCCCACCCCTAATCCTGATCCTTTCCGTGACG
ATCCTTTCACACAGCCAGACCAATCGACACCTTCTTCGTTTGATTCTCTCAAATCTCCAG
ATCAGAAGAAAGAGAATTCGAGTAGCTCGTCTACTCCGC
>HM_1916 from Matreshka MAT_HMR_66618, mORF origin: >ORF 17 (Frame +1, Start 257) of : NM_001364
ATGTCAATGGGACAGAAATTGAATATGAATTTGAAGAAATTACACTGGAGAGGGGGAATT
CTGGCCTGGGATTCAGTATTGCTGGGGGGACAGATAATCCCCACATTGGAGATGACCCTG
GCATATTTATTACGAAGATTATACCAGGAGGTGCTGCAGCAGAGGATGGCAGACTCAGGG
TCAATGATTGTATCTTGCGGG
>HM_1921 from Matreshka MAT_HMR_66637, mORF origin: >ORF 12 (Frame +1, Start 452) of : NM_001493
ATGAGAATGACCCCAAGACCTTTGAGGGCGTTGACCCCCAGACTACCAGCATGCGTGACG
TCTACCGGAAGTTTGATCTGGGCCAGGATGTCATCGATTTCACTGGCCATGCCCTGGCGC
TCTACCGCACTGATGACTACCTGGACCAGCCCTGCCTTGAGACCGTCAACCGCATCAAGT
TGTACAGTGAGTCCCTGGCCCGGTATGGCAAGAGCCCATATTTATACCCGCTCTACGGCT
TGGGCGAGCTGCCCCAGGGTTTTGCAAGAT
>HM_1930 from Matreshka MAT_HMR_66655, mORF origin: >ORF 3 (Frame +1, Start 257) of : NM_002696
ATGCTGTTGTCACTCAGGTCAACAAGGTTGGACTCTTCACAGAAATTGGGCCCATGTCTT
GCTTCATCTCTCGACATTCCATCCCTTCAGAGATGGAGTTTGATCCTAACTCCAACCCAC
CATGTTACAAGACAATGGATGAGGATATTG
>HM_1934 from Matreshka MAT_HMR_66657, mORF origin: >ORF 5 (Frame +1, Start 740) of : NM_003395
ATGAGACGGCACTCAAGGTGGGCAGCACCACCAATGAAGCTGCCGGCGAGGCAGGTGCCA
TCTCCCCACCACGGGGCCGTGCCTCGGGGGCAGGTGGCAGCGACCCGCTGCCCCGCACTC
CAGAGCTGGTGCACCTGGATGACTCGCCTAGCTTCTGCCTGGCTGGCCGCTTCTCCCCGG
GCACCGCTGGCCGTAGGTGCCACCGTGAGAAGAACTGCGAGAGCATCTGCTGTGGCCGCG
GCCATAACACACAGAGCCGGGTGG
>HM_1945 from Matreshka MAT_HMR_66671, mORF origin: >ORF 7 (Frame +1, Start 1028) of : NM_003466
ATGCCTTTCCCCATGCTGCCTCCGTGTACGGGCAGTTCACGGGCCAGGCCCTCCTCTCAG
GGCGAGAGATGGTGGGGCCCACGCTGCCCGGATACCCACCCCACATCCCCACCAGCGGAC
AGGGCAGCTATGCCTCCTCTGCCATCGCAGGCATGGTGGCAGGAAGTGAATACTCTGGCA
ATGCCTATGGCCACACCCCCTACTCCTCCTACAGCGAGGCCTGGCGCTTCCCCAACTCCA
GCTTGC
>HM_1953 from Matreshka MAT_HMR_66694, mORF origin: >ORF 15 (Frame +1, Start 347) of : NM_003801
ATGAGACCCACGAGCGCTATATGGTGTCGGGCACCAACGTGTACGGCATCCTGCGGGCCC
CGCGTGCTGCCAGCACCGAGTCGCTTGTGCTCACCGTGCCCTGTGGCTCTGACTCTACCA
ACAGCCAGGCTGTGGGGCTGCTGCTGGCACTGGCTGCCCACTTCCGGGGGCAGATTTATT
GGGCCAAAGATATCGTCTTCCTGG
>HM_1955 from Matreshka MAT_HMR_66696, mORF origin: >ORF 18 (Frame +1, Start 989) of : NM_003801
ATGACCTGGTGGCAGTGGGCAAGGCTTTGGAGGGCATGTTCCGCAAGCTCAACCACCTCC
TGGAGCGCCTGCACCAGTCCTTCTTCCTCTACTTGCTCCCCGGCCTCTCCCGCTTCGTCT
CCATCGGCCTCTACATGCCCGCTGTCGGCTTCTTGCTCCTGGTCCTTGGTCTCAAGGCTC
TGGAACTGTGGATGCAGCTGCATGAGGCTGGAATGGGCCTTGAGGAGCCCGGGGGTGCCC
CTGGCCCCAGTGTACCCCTTCCCCCATCACAGGGTGTGGGGCTGGCCTCGCTCGTGGCAC
CTCTGC
>HM_1964 from Matreshka MAT_HMR_66724, mORF origin: >ORF 12 (Frame +1, Start 404) of : NM_001748
ATGCAGGGATCTTTCACTTCCAGTTCTGGCAATACGGCGAGTGGGTGGAGGTGGTGGTGG
ATGACAGGCTGCCCACCAAGGACGGGGAGCTGCTCTTTGTGCATTCAGCCGAAGGGAGCG
AGTTCTGGAGCGCCCTGCTGGAGAAGGCATACGCCAAGATCAACGGATGCTATGAAGCTC
TATCAGGGGGTGCCACCACTGAGGGCTTCGAAGACTTCACCGGAGGCATTGCTGAGTGGT
ATGAGT
>HM_1971 from Matreshka MAT_HMR_66737, mORF origin: >ORF 14 (Frame +1, Start 1481) of : NM_001748
ATGGGGATTTCTGCATCCGGGTCTTTTCTGAAAAGAAAGCTGACTACCAAGCTGTCGATG
ATGAAATCGAGGCCAATCTTGAAGAGTTCGACATCAGCGAGGATGACATTGATGATGGAG
TCAGGAGACTGTTTGCCCAGTTGGCAGGAGAGGATGCGGAGATCTCTGCCTTTGAGCTGC
AGACCATCC
>HM_1988 from Matreshka MAT_HMR_66861, mORF origin: >ORF 2 (Frame +1, Start 170) of : NM_002045
ATGATGTCCAAGCTGCTGAGGCTGAAGCTAATAAGAAGGATGAAGCCCCTGTTGCCGATG
GGGTGGAGAAGAAGGGAGAAGGCACCACTACTGCCGAAGCAGCCCCAGCCACTGGCTCCA
AGCCTGATGAGCCCGGCAAAGCAGGAGAAACTCCTTCCGAGGAGAAGAAGGGGGAGGGTG
ATGCTGCCACAGAGCAGGCAGCCCCCCAGGCTCCTGCATCCTCAGAGGAGAAGGCCGGCT
CAGCTGAGACAGAAAGTGCCACTAAAGCTTCCACTGATAACTCGCCGTCCTCCAAGGCTG
AAGATGCCCCAGCCAAGGAGGAGCCTAAACAAGCCGATGTGCCTGCTGCTGTCACTGCTG
CTGCTGCCACCACCCCTGCCGCAGAGGATGCTGCTGCCAAGGCAACAGCCCAGCCTCCAA
CGGAGACTGGGGAGAGCAGCCAAGCTGAAGAGAACA
>HM_2008 from Matreshka MAT_HMR_67343, mORF origin: >ORF 2 (Frame +1, Start 248) of : NM_002084
ATGCACTACAGGAAGAGCTTGCACCATTCGGTCTGGTCATTCTGGGCTTTCCCTGCAACC
AATTTGGAAAACAGGAACCAGGAGAGAACTCAGAGATCCTTCCTACCCTCAAGTATGTCC
GACCAGGTGGAGGCTTTGTCCCTAATTTCCAGCTCTTTGAGAAAGGGGATGTCAATGGAG
AGAAAGAGCAGAAATTCTACACTTTCC
>HM_2012 from Matreshka MAT_HMR_67345, mORF origin: >ORF 5 (Frame +1, Start 512) of : NM_002136
ATGGCCACAACTGTGAAGTTAGAAAAGCCCTGTCAAAGCAAGAGATGGCTAGTGCTTCAT
CCAGCCAAAGAGGTCGAAGTGGTTCTGGAAACTTTGGTGGTGGTCGTGGAGGTGGTTTCG
GTGGGAATGACAACTTCGGTCGTGGAGGAAACTTCAGTGGTCGTGGTGGCTTTGGTGGCA
GCCGTGGTGGTGGTGGATATGGTGGCAGTGGGGATGGCTATAATGGATTTGGCAATGATG
GAAGCAATTTTGGAGGTGGTGGAAGCTACAATGATTTTGGGAATTACAACAATCAGTCTT
CAAATTTTGGACCCA
>HM_2015 from Matreshka MAT_HMR_67346, mORF origin: >ORF 3 (Frame +1, Start 125) of : NM_002144
ATGCAAGCGAGGGCCGCTACGGTGGGGGGCTGTCCAGCCCTGCGTTTCAGCAGAACTCCG
GCTATCCCGCCCAGCAGCCGCCTTCGACCCTGGGGGTGCCCTTCCCCAGCTCCGCGCCCT
CGGGGTATGCTCCTGCCGCCTGCAGCCCCAGCTACGGGCCTTCTCAGTACTACCCTCTGG
GTCAATCAGAAGGAGACGGAGGCTATTTTCATCCCTCGAGCTACGGGGCCCAGC
>HM_2018 from Matreshka MAT_HMR_67352, mORF origin: >ORF 11 (Frame +1, Start 56) of : NM_002233
ATGGTTATGCTGCCCAGGCCCGGGCCCGGGAGCGGGAGAGGCTTGCTCACTCCAGGGCAG
CTGCAGCAGCTGCTGTTGCAGCGGCCACAGCTGCTGTCGAAGGTAGCGGGGGTTCTGGTG
GGGGCTCCCACCACCACCACCAGTCACGCGGGGCCTGTACCTCCCATGACCCTCAGAGCA
GCCGGGGTAGTCGGAGGAGGAGGCGACAGCGGTCTGAGAAGAAGAAAGCCCACTACCGGC
AGAGCAGCTTCCCTCATTGCTCTGACC
>HM_2024 from Matreshka MAT_HMR_67356, mORF origin: >ORF 14 (Frame +1, Start 1055) of : NM_002233
ATGATACTTCAGCACCCCATCTGGAGAACTCAGGGCACACAATATTCAATGACCCCTTCT
TCATCGTGGAAACAGTCTGTATTGTATGGTTTTCCTTTGAGTTTGTGGTTCGCTGCTTTG
CTTGTCCCAGCCAAGCACTCTTCTTCAAAAACATCA
>HM_2030 from Matreshka MAT_HMR_67377, mORF origin: >ORF 33 (Frame +1, Start 5249) of : NM_002837
ATGATGATCCTTGCTCTGACTACATCAATGCCAGCTACATCCCTGGCAACAACTTCAGAA
GAGAATACATTGTCACTCAGGGACCGCTTCCTGGCACCAAGGATGACTTCTGGAAAATGG
TGTGGGAACAAAACGTTCACAACATCGTCATGG
>HM_2040 from Matreshka MAT_HMR_67382, mORF origin: >ORF 14 (Frame +1, Start 341) of : NM_002957
ATGGCGTCCTCAAGGTCCCCGCCCACCCCTCAGGAAACATGGCTTCCTTCACCAAGCACA
TCTGCGCCATCTGCGGGGACCGCTCCTCAGGCAAGCACTATGGAGTGTACAGCTGCGAGG
GGTGCAAGGGCTTCTTCAAGCGGACGGTGCGCAAGGACC
>HM_2045 from Matreshka MAT_HMR_67470, mORF origin: >ORF 49 (Frame +1, Start 8048) of : NM_004370
ATGGTTATGAAATTCTTGGAAAACTCCTTAAAGGGGAAAGGAAATCAGCCGCATTCCAAA
TCCAGAGTTTTGACATTGTCTGCAGTCCAGTGTGGACCAGTAGAGACAGATGCTGTGATA
TTCCCTCTAGGAGAGATGAGGGAAAATGCCCTGCTTTTCCAAATTCTTGCACATGTACAC
AGGACAGCGTTGGACCTCCAGGACCTCCAGGCCCTGCAGGAGGACCTGGTGCTAAAGGTC
CCAGAGGTGAAAGAGGTATCAGTGGGGCAATTGGGCCCCCTGGTCCTCGTGGAGACA
>HM_2052 from Matreshka MAT_HMR_67535, mORF origin: >ORF 45 (Frame +1, Start 5582) of : NM_004370
ATGTCCGCTGGGACCATGCAGAGGGAAATCCTCGTCAGTACAAGCTCTTCTATGCACCAG
CAGCAGGTGGTCCAGAGGAACTGGTACCAATCCCCGGGAATACCAATTATGCCATTCTTA
GGAATCTGCAGCCAGATACCTCATACACTG
>HM_2061 from Matreshka MAT_HMR_67683, mORF origin: >ORF 52 (Frame +1, Start 8438) of : NM_004370
ATGCTGGAGAGCCAGGACTTCCAGGCCGAACAGGAACCCCAGGATTACCTGGCCCACCAG
GACCAATGGGACCTCCAGGAGACAGAGGCTTCACTGGAAAAGACAGTGCAATGGGACCCA
GGGGCCCACCAGGGCGGCCGGGAAGCCCAGGCTCCCCAGGAGTCACAGGACCAAGTGGGA
AGCCAGGAAAACCTGGAGATCATGGCAGACCAGGTCCATCTGGGT
>HM_2066 from Matreshka MAT_HMR_67709, mORF origin: >ORF 29 (Frame +1, Start 2945) of : NM_004446
ATGATGGCCAAAGGAAAGACCCTTCTAAAAACCAAGGAGGTGGGCTCTCATCAAGTGGAG
CAGGAGAAGGGCAGGGGCCTAAGAAACAGACCAGGTTGGGTCTTGAGGCAAAAAAAGAAG
AAAATCTTGCTGATTGGTATTCTCAGGTCATCACAAAGTCAGAAA
>HM_2070 from Matreshka MAT_HMR_67711, mORF origin: >ORF 13 (Frame -1, Start 1860) of : NM_004460
ATGGGGCTGGTCCTATGGAGGATACGTTTCATCACTGGCCCTTGCATCTGGAACTGGTCT
TTTCAAATGTGGTATAGCAGTGGCTCCAGTCTCCAGCTGGGAATATTACGCGTCTGTCTA
CACAGAGAGATTCATGGGTCTCCCAACAAAGGA
>HM_2073 from Matreshka MAT_HMR_67713, mORF origin: >ORF 5 (Frame +1, Start 830) of : NM_004473
ATGCGGCTGCCTACGCGGGCCCCGACGGCGCGTACCCGCAGGGCGCCGGCAGTGCGATCT
TTGCCGCTGCTGGCCGCCTGGCGGGACCCGCTTCGCCCCCAGCGGGCGGCAGCAGTGGCG
GCGTGGAGACCACGGTGGACTTCTACGGGCGCACGTCGCCCGGCCAGTTCGGAGCGCTGG
GAGCCTGCTACAACCCTGGCGGGCAGCTCGGAGGGGCCAGTGCAGGCGCCTACCATGCTC
GCCATGCTGCCGCTTATCCCGGTGGGA
>HM_2077 from Matreshka MAT_HMR_67717, mORF origin: >ORF 18 (Frame +1, Start 1157) of : NM_004519
ATGCTACCAACCCCAACAGGATTGACCTGGTGGCGACATGGAGATTTTATGAATCAGTCG
TCTCTTTTCCTTTCTTCAGGAAAGAACAGCTGGAGGCAGCATCCAGCCAAAAGCTGGGTC
TCTTGGATCGGGTTCGCCTTTCTAATCCTCGTGGTAGCAATACTAAAGGAAAGCTATTTA
CCCCTC
>HM_2080 from Matreshka MAT_HMR_67721, mORF origin: >ORF 19 (Frame -1, Start 537) of : NM_004519
ATGTTGCTGCCGATACAAAGGCTGGCGGGGCCGACTGAAGTTTGCCAGGAAGCCCCTGTG
CATGTTGGACATCTTTGTGCTGATTGCCTCTGTGCCAGTGGTTGCTGTGGGAAACCAAGG
CAATGTTCTGGCCACCTCCCTGCGAAGCCTGCGCTTCCTGCAGATCCTGCGCATGCTGCG
GATGGACCGGAGAGGTGGCACCTGGAAGCTTCTGGGCTCAGCCATCTGTGCCCACAGCAA
AGAACTCATCACGGCCTGGTACATCGGTTTCCTGACACTCATCCTTTCTTCATTTCTTGT
CTACCTGGT
>HM_2085 from Matreshka MAT_HMR_67756, mORF origin: >ORF 37 (Frame +1, Start 1169) of : NM_004639
ATGGGACTCGGCCCCCCCCAACTCCCAATGCAGAGGCACCTCCCCCTGGTCCTGGGCAGG
CCTCATCCGTGGCTCCGTCTTCTACCAATGTCGAGTCCTCAGCTGAGGGGGCTCCCCCGC
CAGGTCCAGCTCCCCCGCCAGCCACCAGCCACCCGAGGGTCATCCGGATTTCCCACCAGA
GTGTGGAACCCGTGGTCA
>HM_2090 from Matreshka MAT_HMR_67778, mORF origin: >ORF 42 (Frame -1, Start 2625) of : NM_004639
ATGCCTGGCCCTAAACCTGCACTGCTTGGGGGGACAGCAGATGGAGCTTGCTGCTGTTAT
CAATGGCCGAATTCGTCGTATGTCTCGTGGGGTGAATCCCTCCTTGGTGAGCTGGCTGAC
CACTATGATGGGACTGAGGCTTCAGGTGGTACTGGAGCACATGCCTGTAGGCCC
>HM_2103 from Matreshka MAT_HMR_68069, mORF origin: >ORF 40 (Frame +1, Start 2801) of : NM_004639
ATGCCATTCTCAGATACGTTCGCAGGGTTGGTGATCCCCCCCAGCCACTTCCTGAGGAGC
CAATGGAAGTTCAGGGAGCAGAAAGAGCTTCCCCTGAGCCTCAGCGGGAGAATGCTTCCC
CAGCCCCTGGAACAACAGCAGAAGAGGCCATGTCCCGAGGTCCACCTCCTGCTCCTGAGG
GGGGCTCCCGGGATGAACAGGATGGAGCTTCAGCTGAGACAGAACCTTGGGCAGCTGCAG
TCCCCCCAGAATGGGTCCCTATTATCCAGCAGGACATTCAGAGCCAGCGGAAGG
>HM_2099 from Matreshka MAT_HMR_67945, mORF origin: >ORF 33 (Frame +1, Start 203) of : NM_004639
ATGATAAGAAGCTTCAGGAATACAATGTTGGGGGAAAGGTTATCCACCTGGTGGAACGGG
CTCCTCCTCAGACTCACCTCCCTTCTGGGGCATCTTCTGGGACGGGGTCTGCCTCAGCCA
CTCATGGTGGGGGATCCCCCCCTGGTACTCGGGGGCCTGGGGCCTCTGTTCATGACCGGA
ATGCCAACAGCTATGTCATGGTTGGAACCTTCAATCTTCCTAGTGACGGCTCTGCTGTGG
ATGTTCACATCAACATGGAACAGGCCCCGATTCAGAGTGAGCCCCGGGTACGGCTGG
>HM_2106 from Matreshka MAT_HMR_68103, mORF origin: >ORF 33 (Frame +1, Start 1175) of : NM_004801
ATGGGATTCTTACCACAACGGGCTACACGCAAGAAGATTATACCATGCTGGGGTCTGATG
ACTTTTTCTATGTTGGAGGCAGTCCCAGCACAGCCGACCTTCCAGGGTCACCAGTCAGTA
ACAACTTTATGGGCTGTCTCAAAGAGGTTGTATATAAAAATAATGATG
>HM_2108 from Matreshka MAT_HMR_68104, mORF origin: >ORF 39 (Frame +1, Start 3176) of : NM_004801
ATGGACGGCTTCCGGACCTCATCTCCGATGCTCTTTTCTGCAACGGACAGATCGAGAGAG
GATGTGAAGGGCCCAGCACAACCTGCCAAGAGGACTCATGTTCCAATCAAGGTGTGTGCT
TGCAACAATGGGATGGCTTCAGCTGTGACTGTAGTA
>HM_2115 from Matreshka MAT_HMR_68110, mORF origin: >ORF 9 (Frame +1, Start 560) of : NM_004807
ATGTGCAGAGGGGTGCCACGTGGAAGACGTCTTTGCATATGTGTGATGGGCGCACGCCCA
CGCCTGAGGAGCTGCCGCCCTGCTACGAGGGCACGGACTGGTCGGGCTGCACGCTACAGG
AGTTCATGGACTGCCCGTACAACCTGGCCAACAACCGCCAGGTGCGCATGCTGGCCGACC
>HM_2127 from Matreshka MAT_HMR_68176, mORF origin: >ORF 12 (Frame +1, Start 1145) of : NM_004860
ATGAGCAGCTTCGGCAGATTGGGCTGGGCTTTCGCCCTCCTGGGAGTGGGCGGGGCAGCG
GTGGCAGCGACAAGGCTGGATATAGCACTGATGAGAGCTCCTCCTCCTCCCTCCATGCGA
CTCGAACCTATGGGGGCAGCTATGGGGGCCGTGGCCGTGGCCGGAGGACAGGCGGTCCTG
CCTATGGCCCCAGCTCAGATGTGTCTACAGCTTCAGAGACTGAGTCAGAGAAGAGAGAGG
AGCCCAACCGAGCTGGGCCTGGCGACAGGGATCCCCCAACCCGAGGGGAAGAAAGCCGGA
GGCGGCCGACTGGGGGCCGGGGTAGGGGACCCCCACCTGCCCCCCGGCCCACTTCGAGAT
ACAATTCTTCATCTATTAGCTCAGTGC
>HM_2133 from Matreshka MAT_HMR_68196, mORF origin: >ORF 31 (Frame +1, Start 1403) of : NM_004298
ATGTGGGAGGAGATGGAGAAGAGATTGAAAGATTCTTTAAATTACATCAGGAAGACCAGG
CTTGTGCAACTTGCCTTATTCTTGCTTGCTCCACTGCTGCCTGTGATAGAGAAGTATCTG
CCTGGGCTACTCGGGCTTTCTTTAGGTATGGTGGTGAAGCACAGA
>HM_2137 from Matreshka MAT_HMR_68507, mORF origin: >ORF 68 (Frame +1, Start 2000) of : NM_005045
ATGTTTATATTGGCCCGTCATGTCTCAAATTCTGTTCTGGCAGAGGACAGTGCACTAGAC
ATGGTTGCAAGTGTGACCCTGGATTTTCTGGCCCAGCTTGTGAGATGGCATCCCAGACAT
TCCCAATGTTTATTTCTGAAAGCTTTGGCAGTTCCAGGCTCTCCTCTTACCATAACTTTT
ACTCTATCCGTGGTGCTGAAGTCAGCTTTGGTTGTGGTGTCTTGGCCAGTGGTAAGGCCC
TGGTTTTCAACAAAGATGGGCGGCGTCAGC
>HM_2159 from Matreshka MAT_HMR_70181, mORF origin: >ORF 72 (Frame +1, Start 4436) of : NM_005045
ATGGCAAATCTCTCTACTTCAATGGCCCTGGGAAAAGGGAAGCCCGGACGGTCCCTCTGG
ACACCAGGAATATCAGACTTGTTCAATTTTATATACAAATTGGAAGCAAAACTTCAGGCA
TTACCTGCATCAAACCAAGAACTAGAAATGAAGGGCTTATTGTTCAGTATTCAAATGACA
ATGGGATACTCTGGCATTTGCTTCGAGAGTTGGACTTCATGTCCTTCCTGGAACCACAGA
TCATTTCCATTGACCTGCCACAGGACGCGAAGACACCTGCAACGGCATTTCGATGGTGGC
AACCGCAACATGGGAAGCATTCAGCCCAGTGGGCTTTGGATGATGTTCTTA
>HM_2156 from Matreshka MAT_HMR_69742, mORF origin: >ORF 82 (Frame +1, Start 7889) of : NM_005045
ATGCTAAAGAGATTGCCACTCGCTTCCGCTGGTGGCAGCCAAGACATGACGGCCTGGATC
AGAACGACTGGGCCATTGACAATGTCCTCATCTCAGGCTCTGCTGACCAAAGGACCGTTA
TGCTGGACACCTTCAGCAGCGCCCCAGTACCCCAGCATGAGCGCTCCCCTGCAGATGCCG
GCCCTGTCGGGAGGATCGCCTTTGACATGTTTATGGAAGACAAAACTTCAG
>HM_2164 from Matreshka MAT_HMR_70722, mORF origin: >ORF 70 (Frame +1, Start 3119) of : NM_005045
ATGGCTCATGCGATCATGGCATATGCAGGTGTGACCAGGGGTACCAAGGCACTGAATGCC
ACCCAGAAGCTGCCCTTCCGTCCACAATTATGTCAGATTTTGAGAACCAGAATGGCTGGG
AGTCTGACTGGCAAGAAGTTATTGGGGGAGAAATTG
>HM_2167 from Matreshka MAT_HMR_71245, mORF origin: >ORF 79 (Frame +1, Start 5687) of : NM_005045
ATGAATTTTACTTTCCTCAAACAACGAATATACTTTTCATCAATGTTCCCTTGCCATACA
CTGCCCAAACCAATGCTACAAGATTCAGACTCTGGCAACCTTATAATAACGGTAAGAAAG
AAGAAATCTGGATTGTTGATGACTTCATTATCGATGGAAATAATG
>HM_2175 from Matreshka MAT_HMR_71822, mORF origin: >ORF 71 (Frame +1, Start 4211) of : NM_005045
ATGGAGTGTACATATCCGAGCCTTGTCCCAGTTACTGCAGTGGCCATGGGGACTGCATTT
CAGGAGTGTGTTTCTGTGACCTGGGATATACTGCTGCACAAGGAACCTGTGTGTCAAATG
TCCCCAATCACAATGAGATGTTCGATAGGTTTGAGGGGAAGCTCAGCCCTCTGTGGTACA
AGA
>HM_2188 from Matreshka MAT_HMR_72073, mORF origin: >ORF 36 (Frame +1, Start 29) of : NM_004996
ATGGCTCCGACCCGCTCTGGGACTGGAATGTCACGTGGAATACCAGCAACCCCGACTTCA
CCAAGTGCTTTCAGAACACGGTCCTCGTGTGGGTGCCTTGTTTTTACCTCTGGGCCTGTT
TCCCCTTCTACTTCCTCTATCTCTCCCGACATGACCGAGGCTACATTCAGA
>HM_2193 from Matreshka MAT_HMR_72077, mORF origin: >ORF 45 (Frame +1, Start 1643) of : NM_005219
ATGCCAAGAAAGAAATGGCTTCCCTCTCTGCGGCAGCTATTACTGTACCTCCTTCTGTTC
CTAGTCGTGCTCCTGTTCCCCCTGCCCCTCCTTTACCTGGTGACTCTGGCACTATTATTC
CACCACCACCTGCTCCTGGGGATAGTACCACTCCTCCTCCTCCTCCTCCTCCTCCTCCTC
CTCCACCTCCTTTACCTGGAGGTACTGCTATCTCTCCACCCCCTCCTTTGTCTGGGGATG
CTACCATCCCTCCACCCCCTCCTTTGCCTGAGGGTGTTGGCATCCCTTCACCCTCTTCTT
TGCCTGGAGGTACTGCCATCCCCCCACCTCCTCCTTTGCCTGGGAGTGCTAGAATCCCCC
CACCACCACCTCCTTTGCCTGGGAGTGCTGGAATTCCCCCCCCACCTCCTCCCTTGCCTG
GAGAAGCAGGAATGCCACCTCCTCCTCCCCCTCTTCCTGGTGGTCCTGGAATCCCTCCAC
CTCCTCCATTTCCCGGAGGCCCTGGCATTCCTCCACCTCCACCCGGAATGGGTATGCCTC
CACCTCCCCCATTTGGATTTGGAGTTCCTGCAGCCCCAGTTCTGCCATTTGGAT
>HM_2205 from Matreshka MAT_HMR_72171, mORF origin: >ORF 6 (Frame +1, Start 338) of : NM_005264
ATGATCTGCTGGAGGATTCCCCATATGAACCAGTTAACAGCAGATTGTCAGATATATTCC
GGGTGGTCCCATTCATATCAGATGTTTTTCAGCAAGTGGAGCACATTCCCAAAGGGAACA
ACTGCCTGGATGCAGCGAAGGCCTGCAACCTCGACGACATTTGCAAGAAGTACAGGTCGG
CGTACATCACCCCGTGCACCACCAGCGTGTCCAATGATGTCTGCAACCGCCGCAAGTGCC
ACAAGGCCCTCCGGCAGTTCTTTGACAAGGTCCCGGCCAAGCACAGCTACGGAATGCTCT
TCTGCTCCTGCCGGGACATCGCCTGCACAGAGCGGAGGCGACAGACCATCGTGCCTGTGT
GCTCCTATGAAGAGAGGGAGAAGCCCAACTGTT
>HM_2221 from Matreshka MAT_HMR_72284, mORF origin: >ORF 23 (Frame +1, Start 2327) of : NM_005474
ATGCTGTGCTGCCTTGTGGGGGCATCGGGGTGGACAGTGACACCGTGTGGAATGAGATGC
ACTCCTCCAGTGCTGTGCGCATGGCAGTGGGCTGCCTGCTGGAGCTGGCCTTCAAGGTGG
CTGCAGGAGAGCTCAAGAATGGATTTGCCATCATCCGGCCCCCAGGACACCACGCCGAGG
AATCCACAGCCATGGGATTCTGCTTCTTCAACTCTG
>HM_2225 from Matreshka MAT_HMR_72323, mORF origin: >ORF 21 (Frame +1, Start 857) of : NM_005474
ATGGGACTGTTATTAGCACCTTTAAGAAGAGAGCTGTTGAGATCACAGGTGCCGGGCCTG
GGGCGTCGTCCGTGTGTAACAGCGCACCCGGCTCCGGCCCCAGCTCTCCCAACAGCTCCC
ACAGCACCATCGCTGAGAATGGCTTTACTGGCTCAGTCCCCAACATCCCCACTGAGATGC
TCCCTCAGCACCGAGCCCTCCCTCTGGACAGCTCCCCCAACCAGTTCAGCCTCTACACGT
CTCCTTCTCTGCCCAACATCTCCC
>HM_2229 from Matreshka MAT_HMR_72331, mORF origin: >ORF 8 (Frame +1, Start 647) of : NM_005429
ATGTTTACAGACAAGTTCATTCCATTATTAGACGTTCCCTGCCAGCAACACTACCACAGT
GTCAGGCAGCGAACAAGACCTGCCCCACCAATTACATGTGGAATAATCACATCTGCAGAT
GCCTGGCTCAGGAAGATTTTATGTTTTCCTCGGATGCTGGAGATGACTCAACAGATGGAT
TCCATGACATCTGTGGACCAAACAAGGAGCTGGATGAAGAGACCTGTCAGTGTGTCTGCA
GAGCGGGGCTTCGGCCTGCCAGCTGTGGACCCCACAAAGAAC
>HM_2231 from Matreshka MAT_HMR_72332, mORF origin: >ORF 8 (Frame +1, Start 1091) of : NM_005721
ATGTACAAGTCATTACACACCACATGCAGCGATATGCAGTTTGGTTTGGAGGATCAATGC
TGGCTTCCACGCCTGAGTTCTACCAAGTATGCCACACCAAAAAGGATTATGAAGAAATTG
GACCTAGCATTTGTCGTCACAATCCAGTGTTTGGAGTCATGTCGT
>HM_2232 from Matreshka MAT_HMR_72345, mORF origin: >ORF 6 (Frame +1, Start 734) of : NM_005721
ATGATACAGATGGGTCAAAATGGATTAAACAGTATACTGGAATCAATGCTATCTCAAAGA
AAGAGTTTTCTATCGATGTTGGTTATGAGAGATTTTTGGGACCTGAAATCTTTTTTCATC
CAGAGTTTGCTAATCCAGACTTTACACAACCTATCTCAGAAGTTG
>HM_2239 from Matreshka MAT_HMR_72359, mORF origin: >ORF 41 (Frame +1, Start 1076) of : NM_005688
ATGAAGTTCTTACTTACATTAAATTTATCAAAATGTATGCCTGGGTCAAAGCATTTTCTC
AGAGTGTTCAAAAAATCCGCGAGGAGGAGCGTCGGATATTGGAAAAAGCTGGGTACTTCC
AGAGCATCACTGTGGGTGTGGCTCCCATTGTGGTGG
>HM_2243 from Matreshka MAT_HMR_72361, mORF origin: >ORF 23 (Frame +1, Start 1238) of : NM_006133
ATGCTGAGCGCCTCCCCGTGGAGGGGCACCACGGCACCTGGCTGGGCCACAAGGGTATGG
TCCTCTCAGCTGAGTACATCAAGAAGAAACTGGAGCAGGAGATGGTCCTGTCCCAGGCCT
TTGGGCGAGACCTGGGCCGCGGAACCAAACACTACGGCC
>HM_2248 from Matreshka MAT_HMR_72364, mORF origin: >ORF 4 (Frame +1, Start 704) of : NM_006350
ATGAGGGAAAGTGTATCAAAGCAAAGTCCTGTGAAGATATCCAGTGCACTGGTGGGAAAA
AATGTTTATGGGATTTCAAGGTTGGGAGAGGCCGGTGTTCCCTCTGTGATGAGCTGTGCC
CTGACAGTAAGTCGGATGAGCCTGTCTGTGCCAGTGACAATGCCACTTATGCCAGCGAGT
GTGCCA
>HM_2286 from Matreshka MAT_HMR_72669, mORF origin: >ORF 13 (Frame +1, Start 1283) of : NM_007037
ATGCCCCTCGTGCGGCCCTGCCCCTCCCCACAGGCCTCCCGGGCCGCATGGCCCTGTACC
AGCTGGACCAGCAGTGCAGGCAGATCTTTGGGCCGGATTTCCGCCACTGCCCCAACACCT
CTGCTCAGGACGTCTGCGCCCAGCTTTGGTGCCACACTGATGGGGCTGAGCCCCTGTGCC
ACACGAAGAATGGCAGCCTGCCCTGGGCTGACGGCACGCCGTGCGGGCCTGGGCACCTCT
GCTCAGAAGGCAGCTGTCTACCTGAGGAGGAAGTGGAGAGGCCCAAGCCCGTGGCAGATG
GAGGCTGGGCACCGTGGGGACCCTGGGGAGAATGTTCTCGGACCTGTGGAGGAGGAGTAC
AGTTTTCACACCGTGAGTGCAAGGACCCCGAGCCTCAGAATGGAGGAAGATACTGCCTGG
GTCGGAGAGCCAAGTACCAGTCATGCCACACGGAGGAATGCCCCCCTGACGGGAAAAGCT
TCAGGGAGCAGCAGTGTGAGAAGTATAATGCCTACAATTACACTGACATGGACGGGAATC
TCCTGCAGTGGGTCCCCAAGTATGCTGGGGTGTCCCCCCGGGACCGCTGCAAGTTGTTCT
GCCGAGCCCGGGGGAGGAGCGAGTTCAAAGTGTTCGAGGCCAAGG
>HM_2286 from Matreshka MAT_HMR_72670, mORF origin: >ORF 13 (Frame +1, Start 1283) of : NM_007037
ATGCCCCTCGTGCGGCCCTGCCCCTCCCCACAGGCCTCCCGGGCCGCATGGCCCTGTACC
AGCTGGACCAGCAGTGCAGGCAGATCTTTGGGCCGGATTTCCGCCACTGCCCCAACACCT
CTGCTCAGGACGTCTGCGCCCAGCTTTGGTGCCACACTGATGGGGCTGAGCCCCTGTGCC
ACACGAAGAATGGCAGCCTGCCCTGGGCTGACGGCACGCCGTGCGGGCCTGGGCACCTCT
GCTCAGAAGGCAGCTGTCTACCTGAGGAGGAAGTGGAGAGGCCCAAGCCCGTGGCAGATG
GAGGCTGGGCACCGTGGGGACCCTGGGGAGAATGTTCTCGGACCTGTGGAGGAGGAGTAC
AGTTTTCACACCGTGAGTGCAAGGACCCCGAGCCTCAGAATGGAGGAAGATACTGCCTGG
GTCGGAGAGCCAAGTACCAGTCATGCCACACGGAGGAATGCCCCCCTGACGGGAAAAGCT
TCAGGGAGCAGCAGTGTGAGAAGTATAATGCCTACAATTACACTGACATGGACGGGAATC
TCCTGCAGTGGGTCCCCAAGTATGCTGGGGTGTCCCCCCGGGACCGCTGCAAGTTGTTCT
GCCGAGCCCGGGGGAGGAGCGAGTTCAAAGTGTTCGAGGCCAAGG
>HM_2296 from Matreshka MAT_HMR_72685, mORF origin: >ORF 20 (Frame +1, Start 1304) of : NM_007027
ATGATTCTACTCACATTTCTTTGCAAGAAGAAAACCAGTCTTCTGTCAGTCATTGTGTCC
CTGATGTTTCTACAATTACTGAAGAAGGCTTATTTAGCCAAAAGAGTTTCCTTGTTTTGG
GTTTTAGTAATGAAAATGAATCTAACATCGCAAACATCA
>HM_2299 from Matreshka MAT_HMR_72695, mORF origin: >ORF 43 (Frame +1, Start 4880) of : NM_012115
ATGAATTTCTTAAAGATGCTTCAGATAAGATGGGTCATAGTGATGAAGTGGCTGATGAAT
GTTTCAAATTGCATCAAGTATGGGAAACAAAAGTGCCTGAAAGCATTGAAGAATTGCCTT
CAATGGAAGAAATCTCACACTCTGTTGGGGAACATCTTCCAAACACATACG
>HM_2307 from Matreshka MAT_HMR_72756, mORF origin: >ORF 34 (Frame +1, Start 11) of : NM_012115
ATGATGACAATGGTGATGGAACAAGTTTATTTGATGTCTTTTCTGCTTCTCCTCTTAAGA
ACAATGATGAAGGCTCACTGGACATATACGCTGGGTTGGACAGTGCTGTTTCTGACAGCG
CTTCCAAATCCTGTGTACCATCAAGAAATTGTTTGGACTTATATGAAGAGATCC
>HM_2324 from Matreshka MAT_HMR_72839, mORF origin: >ORF 13 (Frame +1, Start 1733) of : NM_012324
ATGTCTTCGTCAACAGCACATCTCGGTCCTCCAGCACCGAGTCCTTTGGCCTTTTCTCCT
GTCTGGTCAACGGCGAGGAGCGAGAGCAGACTCACCGGGCTGTGTTCAGGTTCATCCCGC
GGCATCCAGACGAGCTGGAGCTGGATGTGGATGACCCTGTGTTGGTGGAGGCCGAGGAGG
ACGACTTCTGGTTCCGTGGCTTCAACATGCGCACGGGGGAGCGCGGTGTGTTTCCTGCCT
TCTACGCCCATGCGGTGCCCGGCCCTGCCAAGGACCTGCTGGGGAGTAAGCGGAGCCCCT
GCTGGGTGGAGCGCTTTGACGTGCAGTTCCTGGGCTCCGTGGAGGTGCCCTGCCACCAGG
GCAACGGCATCCTGTGTGCAGCCATGCAGAAGATTGCCACTGCCCGGAAAC
>HM_2326 from Matreshka MAT_HMR_72851, mORF origin: >ORF 18 (Frame +1, Start 23) of : NM_014203
ATGGGATGCGGGGGCTCGCGGTGTTCATCTCCGACATCCGGAACTGTAAGAGCAAAGAGG
CGGAAATTAAGAGAATCAACAAGGAACTGGCCAACATCCGCTCCAAGTTCAAAGGAGACA
AAGCCTTGGATGGCTACAGTAAGAAAAAATATGTGTGTAAACTGCTTTTCATCTTCCTGC
TTGGCCATGACATTGACTTTGGGCACATGGAGGCTG
>HM_2329 from Matreshka MAT_HMR_72868, mORF origin: >ORF 20 (Frame +1, Start 959) of : NM_014203
ATGACAGTGAGCCCAACCTCCTGGTTCGGGCCTGCAACCAGCTGGGCCAGTTCCTGCAGC
ACCGGGAGACCAACCTGCGCTACCTGGCCCTGGAGAGCATGTGCACGCTGGCCAGCTCCG
AGTTCTCCCATGAAGCCGTCAAGACGCACATTGACACCGTCATCAATGCCCTCAAGACGG
AGCGGGACGTCAGCGTGCGGCAGCGGGCGGCTGACCTCCTCTACGCCATGTGTGACCGGA
GCAATGCCAAGCAGATCGTGTCGGAGATGCTGCGGTACCTGGAGACGGCAGACTACGCCA
TCCGCGAGGAGATCGTCC
>HM_2337 from Matreshka MAT_HMR_72886, mORF origin: >ORF 11 (Frame +1, Start 122) of : NM_014459
ATGCTCGACTGCAGCCTGGGCTTCCGCCTGCAGAGCGCGGCGGCGGAGGGCGCAGCAAGT
CGGGTAGCTACCGGGTGCTGGAGAACTCCGCACCGCACCTGCTGGACGTGGACGCAGACA
GCGGGCTCCTCTACACCAAGCAGCGCATCGACCGCGAGTCCCTGTGCCGCCACAATGCCA
AGTGCCAGCTGTCCCTCGAGGTGTTCGCCAACGACAAGGAGATCTGCA
>HM_2346 from Matreshka MAT_HMR_73041, mORF origin: >ORF 12 (Frame +1, Start 698) of : NM_013227
ATGGCATCCGAGACACCAACGAGACCTATGATGTGTACTGCTTCGCCGAGGAGATGGAGG
GTGAGGTCTTTTATGCAACATCTCCAGAGAAGTTCACCTTCCAGGAAGCAGCCAATGAGT
GCCGGCGGCTGGGTGCCCGGCTGGCCACCACGGGCCACGTCTACCTGGCCTGGCAGGCTG
GCATGGACATGTGCAGCGCCGGCTGGCTGGCCGACCGCAGCGTGCGCTACCCCATCTCCA
AGGCCCGGCCCAACTGCGGTGGCAACCTCCTGGGCG
>HM_2344 from Matreshka MAT_HMR_73002, mORF origin: >ORF 19 (Frame +1, Start 6938) of : NM_013227
ATGATGTTCCCTGCAATTACCACCTCCCCTTCACGTGTAAAAAGGGCACAGTGGCCTGCG
GAGAGCCCCCTGTGGTGGAGCATGCCAGGACCTTCGGGCAGAAGAAGGACCGGTATGAGA
TCAATTCCCTGGTGCGGTACCAGTGCACAGAGGGGTTTGTCCAGCGCCACATGCCCACCA
TCCGGTGCCAGCCCAGCGGGCACTGGGAGGAGCCTCGGATCACCTGCACAGACCCCACCA
CCTACAAACGCAGACTACAGAAGCGGAGCTCACGGCACCCTCGGAGGAGCCGCCCCAGCA
CAGCCCACT
>HM_2379 from Matreshka MAT_HMR_73529, mORF origin: >ORF 23 (Frame +1, Start 98) of : NM_013993
ATGCCCTGGGCATGCAGGACCGGACCATCCCAGACAGTGACATCTCTGCTTCCAGCTCCT
GGTCAGATTCCACTGCCGCCCGCCACAGCAGGTTGGAGAGCAGTGACGGGGATGGGGCCT
GGTGCCCCGCAGGGTCGGTGTTTCCCAAGGAGGAGGAGTACTTGCAGGTGGATCTACAAC
GACTGCACCTGGTGGCTCTGGTGGGCACCCAGGGACGGCATGCCGGGGGCCTGGGCAAGG
AGTTCTCCCGGAGCTACCGGCTGCGTTACTCCCGGGATGGTCGCCGCTGGATGGGCTGGA
AGGACCGCTGGGGTCAGGAGG
>HM_2366 from Matreshka MAT_HMR_73315, mORF origin: >ORF 25 (Frame +1, Start 548) of : NM_013993
ATGGCTGCCTCTGGAGGGATGGACTCCTGTCTTACACCGCCCCTGTGGGGCAGACAATGT
ATTTATCTGAGGCCGTGTACCTCAACGACTCCACCTATGACGGACATACCGTGGGCGGAC
TGCAGTATGGGGGTCTGGGCCAGCTGGCAGATGGTGTGGTGGGGCTGGATGACTTTAGGA
AGAGTCAGGAGCTGCGGGTCTGGCCAGGCTATGACTATGTGGGATGGAGCAACCACAGCT
TCTCCAGTGGCTATGTGGAGATGGAGTTTGAGTTTGACCGGC
>HM_2371 from Matreshka MAT_HMR_73328, mORF origin: >ORF 29 (Frame +1, Start 1505) of : NM_013993
ATGGCTCTGCGTTGCTGCTCTCCAATCCAGCCTACCGCCTCCTTCTGGCCACTTACGCCC
GTCCCCCTCGAGGCCCGGGCCCCCCCACACCCGCCTGGGCCAAACCCACCAACACCCAGG
CCTACAGTGGGGACTATATGGAGCCTGAGAAGCCAGGCGCCCCGCTTCTGCCCCCACCTC
CCCAGAACAGCGTCCCCCATTATGCCGAGGCTGACATTGTTACCCTGCAGGGCGTCACCG
GGGGCAACACCTATGCTGTGCCTGCACTGCCCCCAGGGGCAGTCGGGGATGGGCCCCCCA
GAGTGGATTTCCCTCGATCTCGACTCCGCTTCAAGGAGAAGCTTGGCGAGGGCCAGTTTG
GGGAGGTGCACCTGTGTGAGGTCGACAGCCCTCAAGATCTGGTTAGTCTTGATTTCCCCC
TTAATGTGCGTAAGGGACACCCTTTGCTGG
>HM_2425 from Matreshka MAT_HMR_81601, mORF origin: >ORF 48 (Frame +1, Start 4586) of : NM_014727
ATGCGGTGTTGCCCCCATCCCTGGATCATGTCTATGCGCAGTGGAGACAGCAGGAACCAG
AGACCCCAGAATCAGGGCAGCCTCCAGGGGATCCCTCAGCAGCATTCCAGGGCAAGGATC
CGGCTGCCTTCTCACACCTGGAGGACCCCCGTCAGTGTGCACTCTGCCTCAAATACGGGG
ATGCAGACTCCAAGGAGGCGGGGCGGCTCTTGTACATCGGGCAGAACGAGTGGACACACG
TCAACTGTGCCATCTGGTCGGCGGAAGTCTTCGAGGAGAACGACGGCTCCCTCAAGAATG
TGCATGCTGCTGTGGCCCGAGGGAGGCAGATGCGCTGCGAGCTCTGCC
>HM_2396 from Matreshka MAT_HMR_76060, mORF origin: >ORF 39 (Frame +1, Start 2537) of : NM_014727
ATGAGTCGGTGGAAGCTAAGAGAGAGCGGCCCTCAGGTCCCGAGTCCCCTGTGCAAGGTC
CCCGCATCAAACATGTCTGCCGTCATGCTGCTGTGGCCCTGGGTCAGGCCCGGGCCATGG
TGCCTGAAGATGTCCCTCGCCTCAGTGCCCTCCCTCTCCGGGATCGGCAGGACCTCGCCA
CAGAGGATACATCATCGGCGTCCGAGACTGAGAGTGTCCCGTCACGGTCCCGGCGGGGAA
AGGTGGAGGCAGCAGGCCCTGGGGGAGAATCAGAGCCCACAGGTTCTGGAGGGACCCTGG
CCCACACACCCCGGCGCTCACTGCCCTCCCATCACGGCAAGAAGATGCGCATGGCTCGAT
GTGGACACTGTCGGGGCTGCCTACGTGTGCAGGACTGTGGGTCCTGTGTCAACTGCC
>HM_2418 from Matreshka MAT_HMR_80306, mORF origin: >ORF 55 (Frame +1, Start 7091) of : NM_014727
ATGGTCCTCCCCAGGTCCCCGATGGTCCCCCAGACCTGCTGCTTGAGTCCCAGTGGCACC
ACTATTCAGGTGAGGCTTCGAGCTCTGAGGAAGAGCCTCCATCCCCAGATGATAAAGAGA
ACCAGGCCCCAAAACGGACTGGCCCACATCTGCGCTTCGAGATCAGCAGTGAGGATGGGT
TCAGCGTTGAGGCAGAGAGCTTGGAGGGGGCGTGGAGAACTC
>HM_2399 from Matreshka MAT_HMR_77274, mORF origin: >ORF 52 (Frame +1, Start 5177) of : NM_014727
ATGCCATCAACGTGCTCATTGGTTCCATCCGCATTGACTCCCTGGGTACTCTGTCTGATC
TCTCGGACTGCGAGGGACGGCTCTTCCCCATTGGCTACCAGTGCTCCCGTCTGTACTGGA
GCACAGTGGATGCTCGGAGGCGCTGCTGGTATCGGTGCCGAATTCTGGAGTATCGGCCAT
GGGGGCCGAGGGAAGAGCCAGCTCACCTGGAGGCTGCAGAGGAGAACCAGACCATTGTGC
ACAGCCCCGCCCCTTCCTCAGAGCCCCCAGGTGGTGAGGACCCCCCACTGGACACAGATG
TTCTTGTCCCTGGAGCTCCTGAGCGCCACTCGCCCATTCAGAACCTGGACCCTCCACTGC
GGCCAGATTCAGGCAGCGCCCCTCCTCCAGCCCCCCGTTCTTTTTCGGGGGCTCGAATCA
AAGTGCCCAACTACTCGCCATCCCGGAGGCCCTTGGGGGGTGTCTCCTTTGGCCCCCTGC
CCTCCCCTGGAAGTCCATCTTCAC
>HM_2403 from Matreshka MAT_HMR_78037, mORF origin: >ORF 43 (Frame +1, Start 3098) of : NM_014727
ATGAATCTCCTGAGGCCTCCCCTGGTCCTCCAGGCCCACGCCGGGGGGCGGGAGCTGGGG
GGCCCCGGGAGGAGGTGGTGGCCCACCCAGGGCCCGAGGAGCAGGACTCCCTCCTGCAGC
GCAAGTCAGCTCGGCGCTGCGTCAAACAGCGACCCTCCTATGATATCTTCGAGGATTCGG
ATGACTCGGAGCCCGGGGGCCCCCCTGCTCCTCGGCGTCGGACCCCCCGAGAAAATGAGC
TGCCACTGCCAGAACCTGAGGAGCAGAGCCGGCCCCGCAAACCTACCCTGCAGCCTGTGT
TGCAGCTCAAGGCCCGAAGGCGCCTGGACAAGGATGCTTTGGCCCCTGGCCCCTTTGCTT
CTTTTCCCAATGGCTGGACTGGAAAGCAGAAGTCTCCCGATGGTGTGCACCGCGTCCGTG
TGGATTTTAAGGAGGATTGTGATT
>HM_2404 from Matreshka MAT_HMR_78742, mORF origin: >ORF 57 (Frame +1, Start 7520) of : NM_014727
ATGGGGCTGCTCGGGCAGAGGTCTATCTCCGGAAGTGCACCTTTGACATGTTCAACTTCC
TGGCCTCCCAGCACCGGGTGCTCCCTGAGGGGGCCACCTGTGATGAGGAAGAGGATGAGG
TGCAGCTCAGGTCAACCAGACGTGCCACCAGCCTGGAGCTGCCCATGGCCATGCGTTTTC
GTCACCTTAAGAAGACGTCCAAAGAAGCTGTGGGTGTCTACAGATCAGCCATCCACGGGC
GAGGCCTGTTCTGTAAGCGCAACATCGACGCGGGGGAGATGGTCATCGAGTACTCTGGCA
TTGTCATCCGCTCGGTGT
>HM_2422 from Matreshka MAT_HMR_81003, mORF origin: >ORF 60 (Frame +1, Start 7931) of : NM_014727
ATGGCAATGCCGCCCGCTTCATCAACCACTCCTGTGAGCCCAACTGCTTCTCTCGGGTCA
TCCACGTGGAGGGCCAGAAACACATTGTTATCTTCGCCCTGCGCCGCATCCTGCGTGGTG
AGGAGCTCACCTACGACTACAAGTTCCCCATCGAGGATGCCAGCAACAAGCTGCCCTGCA
ACTGTGGCGCCAAGCGCTGCCGTCGGTTCCTTAACT
>HM_2442 from Matreshka MAT_HMR_82403, mORF origin: >ORF 47 (Frame +1, Start 3818) of : NM_014727
ATGCATACCACCCGGCCTGTCTGGGGCCCAGCTATCCAACCCGGGCCACGCGCAAACGGC
GCCACTGGATCTGTTCAGCCTGTGTGCGCTGTAAGAGCTGTGGGGCAACTCCAGGCAAGA
ACTGGGACGTCGAGTGGTCTGGAGATTACAGCCTCTGCCCCAGGTGCACCCAGCTATATG
AGAAAGGAAACTACTGCCCGATCTGTACACGCTGCTATGAAGACAACGACTATGAGAGCA
AGA
>HM_2447 from Matreshka MAT_HMR_82754, mORF origin: >ORF 4 (Frame +1, Start 482) of : NM_015584
ATGATGACAGTCGGGCCCTCTATGCCATCCCAGGCTTGGACTATGTCAGCCATGAAGACA
TCCTCCCCTACACCTCCACTGATCAGGTTCCCATCCAACATGAACTCTTTGAAAGATTTC
TTCTGTATGACCAGACAAAAGCACCTCCTTTTGTGGCTCGGGAGACGC
>HM_2449 from Matreshka MAT_HMR_82772, mORF origin: >ORF 3 (Frame +1, Start 221) of : NM_015584
ATGGAAAATATGAGACCGGGCAGCTTTTCCTTCATAGCATTTTTGGCTACCGAGGTGTCG
TCCTGTTTCCCTGGCAGGCCAGACTGTATGACCGGGATGTGGCTTCTGCAGCTCCAGAAA
AAGCAGAGAACCCTGCTGGCCATGGCTCCAAGGAGG
>HM_2459 from Matreshka MAT_HMR_82805, mORF origin: >ORF 49 (Frame +1, Start 2588) of : NM_001520
ATGGTGTCACCTGGGAGGCTGAAGTGGAGCTTGCCACGGAGACAGTGTATGTCGACGATG
CCTCGTGGATGCGCTACATCCCCCCAATCCCAGTCCACAGGGACTTCGGCTTTGGCTGGG
CTCTCGTCAGCGACATCCTCCTCTGCCTTCCCCTCTCCATCTTCATCCAGATTGTGCAAG
TCAGCTACAAGGTGGACAACCTGGAGGAATTTC
>HM_2468 from Matreshka MAT_HMR_82831, mORF origin: >ORF 69 (Frame +1, Start 2963) of : NM_002222
ATGAAAGCAATTCCCAGACTTCAGAAACATCCTCCGGAAACAGCAGCCAAGAAGGGCCAA
GTAATGTACCAGGTGCTCTTGACTTTGAACACATTGAAGAACAAGCAGAAGGCATCTTTG
GAGGAAGTGAGGAGAACACCCCACTGGACTTGGATGACCACGGCGGCAGAACCTTTCTCC
GTGTCCTGCTCCACT
>HM_2472 from Matreshka MAT_HMR_82832, mORF origin: >ORF 70 (Frame +1, Start 3167) of : NM_002222
ATGACTACCCACCCCTGGTGTCAGGGGCCCTGCAGCTCCTCTTCCGGCACTTCAGCCAGA
GGCAGGAGGTGCTCCAGGCCTTCAAACAGGTTCAACTGCTGGTTACCAGCCAAGATGTGG
ACAACTACAAACAGATCAAACAAGACTTGGATCAAC
>HM_2474 from Matreshka MAT_HMR_82837, mORF origin: >ORF 4 (Frame +1, Start 653) of : NM_001947
ATGGCATCAAGTATATCCTCAATGTCACACCCAACCTACCCAACGCCTTCGAGCACGGCG
GCGAGTTCACCTACAAGCAGATCCCCATCTCTGACCACTGGAGCCAGAACCTCTCCCAGT
TCTTCCCTGAGGCCATCAGCTTCATTGACGAAGCCCGCTCCAAGAAGTGTGGTGTCCTGG
TGCACTGCCTGGCAGGCATCAGCCGCTCAG
>HM_2482 from Matreshka MAT_HMR_82861, mORF origin: >ORF 17 (Frame +1, Start 965) of : NM_004454
ATGAAGGTTTTTCATATGAAAAAGATCCCCGATTATACTTTGACGACACTTGTGTTGTGC
CTGAGAGACTGGAAGGCAAAGTCAAACAGGAGCCTACCATGTATCGAGAGGGGCCCCCTT
ACCAGAGGCGAGGTTCCCTTCAGCTGTGGCAGTTCCTGGTCACCCTTCTTGATGACCCAG
CCAATGCCCACTTCATTGCCTGGACAGGTCGAGGCATGGAGTTCAAGC
>HM_2484 from Matreshka MAT_HMR_82867, mORF origin: >ORF 14 (Frame +1, Start 194) of : NM_004454
ATGATGAACAGTTTGTCCCAGATTTTCAGTCTGATAACCTGGTGCTTCATGCCCCACCTC
CAACCAAGATCAAACGGGAGCTGCACAGCCCCTCCTCTGAGCTGTCGTCTTGTAGCCATG
AGCAGGCTCTTGGTGCTAACTATGGAGAAAAGTGCCTCTACAACTATTGTGCCTATGATA
GGAAGCCTCCCTCTGGGTTCAAGCCAT
>HM_2497 from Matreshka MAT_HMR_82962, mORF origin: >ORF 13 (Frame +1, Start 530) of : NM_006077
ATGGAAAGACAGAGAAAATTTCCCAGGAACGAGAAAAATTTGCTGATGAAGGCAGTATAT
TTTACACCCTTGGAGAATGTGGGCTCATATCCTTTTCAGATTACATTTTCCTCACAACTG
TTCTTTCCACTCCTCAGAGAAATTTTGAAATTGCCTTCAAGATGTTTGATT
>HM_2502 from Matreshka MAT_HMR_82965, mORF origin: >ORF 26 (Frame +1, Start 635) of : NM_006108
ATGGGAATTGGTCCGAGAAGACACACCCAAAGGATTACCCTCGTCGGGCCAACCACTGGT
CTGCGATCATCGGAGGATCCCACTCCAAGAATTATGTACTGTGGGAATATGGAGGATATG
CCAGCGAAGGCGTCAAACAAGTTGCAGAATTGGGCTCACCCG
>HM_2520 from Matreshka MAT_HMR_84060, mORF origin: >ORF 2 (Frame +1, Start 92) of : NM_006979
ATGACGACCTGCACGACGATCTGCAAGAGGACTTCCATGGCCACAGCCACAGGCACTCAC
ATGAAGATTTCCACCATGGTCACAGCCATGCCCATGGTCATGGCCACACTCACGAGAGCA
TCTGGCATGGACATACCCACGATCACGACCATGGACATTCACATGAGGATTTACACCATG
GCCATAGCCATGGCTACTCCCATGAGAGCCTCTACCACAGAGGACATGGACATGACCATG
AGCATAGCCATGGAGGCTATGGGGAGTCTGGGGCTCCAGGCATCAAGCAGGACCTGGATG
CTGTCACTCTCTGGGCTTATGCACTGGGGGCCACAGTGC
>HM_2542 from Matreshka MAT_HMR_85165, mORF origin: >ORF 14 (Frame +1, Start 956) of : NM_012305
ATGACAGTGAGCCGAACCTGCTCGTCCGTGCCTGCAACCAGTTGGGCCAGTTTCTGCAGC
ACCGCGAGACCAACCTGCGCTACCTGGCCCTGGAGAGCATGTGCACGCTGGCCAGCTCTG
AGTTCTCCCATGAGGCTGTCAAGACGCACATCGAGACGGTCATCAACGCCC
>HM_2549 from Matreshka MAT_HMR_85168, mORF origin: >ORF 13 (Frame +1, Start 557) of : NM_014798
ATGAGTGGACGCTCACCCCATTGGCCCTGTCTGGGCTTTGCCCGCTTTCTGAGCTGGACC
CTCTCTCTACCTCTGGTGCAGAACTACAGCGGAAGGAATCTCTGGATTCCATTTCCCATT
CTTCAGGCTCTGAAGACATCGAAGTCCATCACTCGGGCCATAAGATACGGAGGAACCAGA
AGC
>HM_2556 from Matreshka MAT_HMR_85190, mORF origin: >ORF 26 (Frame +1, Start 1277) of : NM_014862
ATGAGATTGAGTACATCATCTGCACCAACACCAACGTCAAGCAACTTCAGCAACAGCAGG
CAGAATTGGAAGTGCACCAGAGAGATGGATTGTCATCGTATGACTTATCCCAGGTCCCCG
TCCCCAACCTACCAGCCGGTGTTCATGAGGCCGGGAAGTCCGTGGAAAAGGCGGATGCAA
TCTTCTCCCAGGAAAGAGATCCTCGGTTTGCTGAAATGTTTGCAGGAATTAGTGCATCGG
AGAAGAAGA
>HM_2565 from Matreshka MAT_HMR_85206, mORF origin: >ORF 39 (Frame +1, Start 4100) of : NM_015103
ATGAAGAGCGTTACGTGCTGCCCTCCCAGACCCTCAACTCCCAGGGCAGCTCCCAGGCAC
AGGAAACCCACCCACTGCTGGGAGAGTGGAAGATTCCTGAGAGCTGCCGGCCCAACATGG
AAGAGGGAATTAGCTTGTTCTCCTCACTACTCAACAACAAGCACTTCCTCATCGTCTTTG
TCCACGCGCTGGAGCAGCAGAAGGACTTTGCGGTGCGCGACAGGTGCAGCCTGGCCTCGC
TGC
>HM_2566 from Matreshka MAT_HMR_85214, mORF origin: >ORF 6 (Frame +1, Start 710) of : NM_015167
ATGTTATTTATCCCCGGACACAGCTTCCAACCTGGCCACCTGAATTCAAACCCCTGGAAA
TCTTACAAAAACCAGGAGAGACTGTCTTTGTACCAGGAGGCTGGTGGCATGTTGTCCTCA
ATCTCGACACTACTATCGCCATCACCCAAAATTTTGCCAGCAGCACCAACTTCCCTGTGG
TATGGCACAAGACGG
>HM_2567 from Matreshka MAT_HMR_85219, mORF origin: >ORF 5 (Frame +1, Start 377) of : NM_015167
ATGATAGTCCCCTTTACATCTTTGACAGCAGCTATGGTGAACACCCTAAAAGAAGGAAAC
TTTTGGAAGACTACAAGGTGCCAAAGTTTTTCACTGATGACCTTTTCCAGTATGCTGGGG
AGAAGCGCAGGCCCCCTTACAGGTGGTTTG
>HM_2575 from Matreshka MAT_HMR_85230, mORF origin: >ORF 24 (Frame +1, Start 1043) of : NM_015194
ATGAGCGCCTTTTTTGTTGGATCGTTACTCGCATCAATGATATTATTGAGGTCAAGAACT
ATGACACCACAATCCATGGGAAAAACACTGTTATTGGTGTCTTGGATATCTATGGCTTTG
AAATCTTCGACAACAACAGTTTTGAACAATTCTGTATCAATTACTGCAATGAGAAACTGC
AGCAGCTATTTATTCAGCTGGTTC
>HM_2576 from Matreshka MAT_HMR_85231, mORF origin: >ORF 26 (Frame +1, Start 1385) of : NM_015194
ATGTCGGCAAAGTCACCGATGAAATGTTTCTTGAAGCACTTAACAGTAAATTGGGCAAAC
ACGCCCATTTTTCCAGCCGAAAGCTCTGTGCCTCAGACAAAATTCTGGAGTTTGATCGAG
ATTTTCGAATTCGACATTATGCAGGCGATG
>HM_2588 from Matreshka MAT_HMR_85271, mORF origin: >ORF 22 (Frame +1, Start 2270) of : NM_015316
ATGTGGACAATGGAAACACCAATGCCAATGGAAACCTGGAAGAGCTCCCCCCTGCCCAGC
CCACAGCCCCACTCCCCGCTGAGCCTGCCCCGTCATCAGATGCCAATGATAATGAGTTAC
CTTCCCCCGAACCAGAGGAGCTCATCTGTCCCCAAACCACCCACCAAACTGCCGAGCCGG
CAGAGGACAATAACAACAACGTGGCCACGGTCCCCACCACGGAGCAGATCCCGAGTCCTG
TGGCTGAGGCCCCATCTCCAGGGGAAGAGCAGGTCCCTCCAGCACCTCTTCCCCCTGCCA
GCCACCCTCCTGCCACCTCCACGAACAAGCGGACCAACT
>HM_2594 from Matreshka MAT_HMR_85375, mORF origin: >ORF 18 (Frame +1, Start 323) of : NM_015316
ATGTACCTGGAGATAAACGTACTGAATATGGGGTTGGGAATCCACGTGTTGAACTTACCC
TCTCAGAGCTCCAAGATATGGCAGCTAGGCAACAGCAGCAGATTGAAAATCAGCAGCAGA
TGTTGGTTGCCAAGGAACAGCGTTTACATTTTC
>HM_2604 from Matreshka MAT_HMR_85570, mORF origin: >ORF 29 (Frame +1, Start 230) of : NM_015461
ATGTTGAAGATGATCCGACTTGCTCTTGGCCAGCTTCCTCACCTTCTAGCAAGGATCAGA
CTTCCCCTAGCCATGGAGAAGGTTGCGATTTTGGAGAGGAAGAAGGTGGCCCTGGGCTTC
CATACCCGTGTCAATTCTGTGACAAGTCGTTTAGCCGCCTCAGCTACC
>HM_2615 from Matreshka MAT_HMR_85585, mORF origin: >ORF 11 (Frame +1, Start 1292) of : NM_015503
ATGACCGCCTGTCGCAGGGGGCATATGGGGGCCTCTCAGACCGCCCCTCGGCATCCATCT
CCCCCAGCTCTGCCTCCATTGCCGCCTCCCATTTTGACTCGATGGAACTGCTTCCCCCAG
AGTTGCCCCCCCGCATCCCCATTGAAGAGGGACCCCCAGCAGGGACAGTTCATCCCCTCT
CAGCCCCCTACCCTCCCTTGGACACTCCGGAAACAGCCACAGGGTCCTTCCTGTTCCAGG
GGGAGCCAGAGGGCGGTGAGGGGGACCAGCCCCTCTCAGGGTATCCTTGGTTCCACGGGA
TGCTCTCTCGGCTCAAGGCTGCACAGTTGGTGC
>HM_2618 from Matreshka MAT_HMR_85604, mORF origin: >ORF 9 (Frame +1, Start 5) of : NM_015503
ATGGTGCCCCTTCCCCAGAGGACGGGGCCTCCCCCTCGTCTCCCCCGCTGCCCCCACCCC
CGCCCCCTAGTTGGCGGGAGTTCTGTGAGTCCCACGCCCGGGCTGCGGCTCTGGACTTTG
CCCGCCGTTTTCGCCTCTACCTGGCCTCCCACCCCCAATATGCGGGGCCCGGGGCCGAGG
CTGCCTTCTCCCGCCGTTTTGCTGAGCTCTTCCTGCAGCACTTTGAAGCCGAGGTGGCCC
GGGCCTCTGGCTCCCTGTCGCCACCCATCCTGGCTCCCC
>HM_2628 from Matreshka MAT_HMR_85652, mORF origin: >ORF 20 (Frame +1, Start 41) of : NM_015577
ATGAGTGGAACAAGAATGATGACCGGCTACTGCAGGCCGTGGAGAATGGAGATGCGGAGA
AGGTGGCCTCACTGCTCGGCAAGAAGGGGGCCAGTGCCACCAAACACGACAGTGAGGGCA
AGACCGCTTTCCATCTTGCTGCTGCAAAAGGACACGTGGAATGCCTCAGGGTCA
>HM_2626 from Matreshka MAT_HMR_85637, mORF origin: >ORF 23 (Frame +1, Start 452) of : NM_015577
ATGGGAATATACCGCTGCTTCTTGCTGTACAAAATGGTCACAGTGAGATCTGTCACTTTC
TCCTGGATCATGGAGCAGATGTCAATTCCAGGAACAAAAGTGGAAGAACTGCTCTCATGC
TGGCCTGTGAGATTGGCAGCTCTAACGCTGTGGAAGCCT
>HM_2632 from Matreshka MAT_HMR_85655, mORF origin: >ORF 26 (Frame +1, Start 2450) of : NM_018993
ATGTGTGTCAGATCTGCGCTGAGAAGTTCAAGGTGGGGGACCCTGAGGAGTACAGCCTCT
TTCTCTTCGTTGACGAGACATGGCAGCAGCTGGCAGAGGACACTTACCCTCAAAAAATCA
AGGCGGAGCTGCACAGCCGACCACAGCCCCACATCTTCCACTTTGTCTACAAACGCATCA
AGAACGATCCTTATGGCATCATTTTCCAGAACGGGGAAGAAGACCTCACCACCTCCT
>HM_2637 from Matreshka MAT_HMR_85656, mORF origin: >ORF 5 (Frame +1, Start 1442) of : NM_018905
ATGCGGACGCGCAGGAGAACGCGCTGGTGTCCTACTCGCTGGTGGAGCGGCGGGTGGGCG
AGCGCGCGTTGTCGAGCTACGTTTCGGTGCACGCGGAGAGCGGCAAGGTGTACGCGCTGC
AGCCGCTGGACCACGAGGAAGTGGAGCTGCTGCAGTTCCAGG
>HM_2645 from Matreshka MAT_HMR_85689, mORF origin: >ORF 32 (Frame +1, Start 467) of : NM_020477
ATGAGAACGTCGTCGCGCACCTCATCAACTACGGCACCAAGGGGAAGGTGCGCCTCCCGG
CCCTGCACATCGCGGCCCGCAACGACGACACGCGCACGGCTGCGGTGCTGCTGCAGAACG
ACCCCAACCCGGACGTGCTTTCCAAGACGGGATTCACGCCCCTGCACATTGCGGCTCACT
ACGAGAACCTCAACGTGGCCCAGTTGCTCCTCAACAGAGGAGCCAGCGTCAATTTCACAC
CACAGAACGGCATCACGCCACTGCACATCGCCTCCCGCAGGGGCAACG
>HM_2669 from Matreshka MAT_HMR_86241, mORF origin: >ORF 6 (Frame +1, Start 473) of : NM_019074
ATGAGCAAACCAGCACCCTCACAAGGCTGCGCTACTCTTACCGGGTCATCTGCAGTGACA
ACTACTATGGAGACAACTGCTCCCGCCTGTGCAAGAAGCGCAATGACCACTTCGGCCACT
ATGTGTGCCAGCCAGATGGCAACTTGTCCTGCCTGCCCGGTTGGACTGGGGAATATTGCC
AACAGCCTATCTGTCTTTCGGGCTGTCATGAACAGAATGGCTACTGCAGCAAGCCAGCAG
AGTGCCTCTGCCGCCCAGGCTGGCAGGGCCGGCTGTGTAACGAATGCATCCCCCACAATG
GCTGTCGCCACGGCACCTGCAGCACTCCCTGGCAATGTACTTGTGATGAGGGCTGGGGAG
GCCTGTTTTGTGACCAAGATCTCAACTACTGCACCCACCACTCCCCATGCAAGAATGGGG
CAACGTGCTCCAACAGTGGGCAGCGAAGCTACACCTGCACCTGTCGCCCAGGCTACACTG
GTGTGGACTGTGAGCTGGAGCTCAGCGAGTGTGACAGCAACCCCTGTCGCAATGGAGGCA
GCTGTAAGGACCAGGAGGATGGCTACCACTGCCTGTGTCCTCCGGGCTACTATGGCCTGC
ATTGTGAACACAGCACCT
>HM_2694 from Matreshka MAT_HMR_87542, mORF origin: >ORF 23 (Frame +1, Start 2366) of : NM_021729
ATGAGCTGCGGGTGCGGCGGTACCGAGAGGAGACCACCCGTATCCGCCAGGAGATCCAAG
AGCTCAAGGCCAGTCCTAAGATTTTCCAAAAGACCAAGTGCAGCATCTGTAACAGTGCCT
TGGAGTTGCCCTCAGTCCACTTCCTGTGTGGCCACTCCTTCCACCAACACTGCTTTGAGA
GTTACTCGGAAAGTGATGCTGACTGCCCCACCTGCCTCCCTGAAAACCGGAAGGTCATGG
ATA
>HM_2705 from Matreshka MAT_HMR_87660, mORF origin: >ORF 15 (Frame +1, Start 71) of : NM_021729
ATGATGGGGCCGCTCCCGGGGCCACACCTGCTTCTGGATCCGCTGCTTCCAAGTTCCTTT
GCCTCCCTCCTGGCATCACTGTCTGCGACTCAGGCCGAGGGAGCCTGGTCTTTGGAGATA
TGGAAGGCCAGATCTGGTTCTTGCCACGTTCCCTACAGCTTACAGGCTTCCAAGCCTACA
AACTACGGG
>HM_2699 from Matreshka MAT_HMR_87640, mORF origin: >ORF 17 (Frame +1, Start 755) of : NM_021729
ATGAGTGTGTCTACTTGTACCAGCCTGATGAACGTGGGCCCTGCTTCGCCTTTGAGGGCC
ATAAGCTCATTGCCCACTGGTTTAGAGGCTACCTTATCATTGTCTCCCGTGACCGGAAGG
TTTCTCCCAAGTCAGAGTTTACCAGCAGGGATTCACAGAGCTCCGACAAGCAGATTC
>HM_2728 from Matreshka MAT_HMR_88737, mORF origin: >ORF 17 (Frame +1, Start 1040) of : NM_001844
ATGGTCAGCCAGGCCCCGCAGGTCCTCCGGGTCCTGTCGGTCCTGCTGGTGGTCCTGGCT
TCCCTGGTGCTCCTGGAGCCAAGGGTGAAGCCGGCCCCACTGGTGCCCGTGGTCCTGAAG
GTGCTCAAGGTCCTCGCGGTGAACCTGGTACTCCTGGGTCCCCTGGGCCTGCTGGTGCCT
CCGGTAACCCTGGAACAGATGGAATTCCTGGAGCCAAAGGATCTGCTGGTGCTCCTGGCA
TTGCTGGTGCTCCTGGCTTCCCTGGGCCACGGGGTCCTCCTGGCCCTCAAGGTGCAACTG
GTCCTCTGGGCCCGAAAGGTCAGACGGGTGAACCTGGTATTGCTGGCTTCAAAGGTGAAC
AAGGCCCCAAGGGAGAACCTGGCCCTGCTGGCCCCCAGGGAGCCCCTGGACCCGCTGGTG
AAGAAGGCAAGAGAGGTGCCCGTGGAGAGCCTGGTGGCGTTGGGCCCATCGGTCCCCCTG
GAGAAAGAGGTGCTCCCGGAAACCGCGGTTTCCCAGGTCAAGATGGTCTGGCAGGTCCCA
AGGGAGCCCCTGGAGAGCGAGGGCCCAGTGGTCTTGCTGGCCCCAAGGGAGCCAACGGTG
ACCCTGGCCGTCCTGGAGAACCTGGCCTTCCTGGAGCCCGGGGTCTCACTGGCCGCCCTG
GTGATGCTGGTCCTCAAGGCAAAGTTGGCCCTTCTGGAGCCCCTGGTGAAGATGGTCGTC
CTGGACCTCCAGGTCCTCAGGGGGCTCGTGGGCAGCCTGGTGTCATGGGTTTCCCTGGCC
CCAAAGGTGCCAACGGTGAGCCTGGCAAAGCTGGTGAGAAGGGACTGCCTGGTGCTCCTG
GTC
>HM_2746 from Matreshka MAT_HMR_90164, mORF origin: >ORF 23 (Frame +1, Start 2732) of : NM_001844
ATGGCAACCCTGGACCCCCTGGTCCCCCTGGTCCTTCTGGAAAAGATGGTCCCAAAGGTG
CTCGAGGAGACAGCGGCCCCCCTGGCCGAGCTGGTGAACCCGGCCTCCAAGGTCCTGCTG
GACCCCCTGGCGAGAAGGGAGAGCCTGGAGATGACGGTCCCTCTGGTGCCGAAGGTCCAC
CAGGTCCCCAGGGTCTGGCTGGTCAGAGAGGCATCGTCGGTCTGCCTGGGCAACGTGGTG
AGAGAGGATTCCCTGGCTTGCCTGGCCCATCGGGTGAGCCCGGCAAGCAGGGTGCTCCTG
GAGCATCTGGAGACAGAGGTCCTCCTGGCCCCGTGGGTCCTCCTGGCC
>HM_2723 from Matreshka MAT_HMR_88504, mORF origin: >ORF 28 (Frame +1, Start 3524) of : NM_001844
ATGGTGCTAATGGAATCCCTGGCCCCATTGGGCCTCCTGGTCCCCGTGGACGATCAGGCG
AAACCGGTCCTGCTGGTCCTCCTGGAAATCCTGGGCCCCCTGGTCCTCCAGGTCCCCCTG
GCCCTGGCATCGACATGTCCGCCTTTGCTGGCT
>HM_2740 from Matreshka MAT_HMR_89701, mORF origin: >ORF 21 (Frame +1, Start 1904) of : NM_001844
ATGGTGAGACAGGTGCTGCAGGACCCCCTGGCCCTGCTGGACCTGCTGGTGAACGAGGCG
AGCAGGGTGCTCCTGGGCCATCTGGGTTCCAGGGACTTCCTGGCCCTCCTGGTCCCCCAG
GTGAAGGTGGAAAACCAGGTGACCAGGGTGTTCCCGGTGAAGCTGGAGCCCCTGGCCTCG
TGGGTCCCAGGGGTGAACGAGGTTTCCCAGGTGAACGTGGCTCTCCCGGTGCCCAGGGCC
TCCAGGGTCCCCGTGGCCTCCCCGGCACTCCTGGCACTGATGGTCCCAAAGGTGCATCTG
GCCCAGCAGGCCCCCCTGGCGCACAGGGCCCTCCAGGTCTTCAGGGAATGCCTGGCGAGA
GGGGAGCAGCTGGTATCGCTGGGCCCAAAGGCGACAGGGGTGACGTTGGTGAGAAAGGCC
CTGAGGGAGCCCCTGGAAAGGATGGTGGACGAGGCC
>HM_2736 from Matreshka MAT_HMR_89262, mORF origin: >ORF 26 (Frame +1, Start 3128) of : NM_001844
ATGGCCCCCCTGGCAGAGATGGCGCTGCTGGAGTCAAGGGTGATCGTGGTGAGACTGGTG
CTGTGGGAGCTCCTGGAGCCCCTGGGCCCCCTGGCTCCCCTGGCCCCGCTGGTCCAACTG
GCAAGCAAGGAGACAGAGGAGAAGCTGGTGCACAAGGCCCCATGGGACCCTCAGGACCAG
CTGGAGCCCGGGGAATCCAGGGTCCTCAAGGCCCCAGAGGTGACAAAGGAGAGGCTGGAG
AGCCTGGCGAGAGAGGCC
>HM_2753 from Matreshka MAT_HMR_90406, mORF origin: >ORF 11 (Frame +1, Start 1616) of : NM_021832
ATGCTACTTGCAAAGGCGTGTCCTACTGCACAGGTAATAGCAGTGAGTGCCCGCCTCCAG
GAAATGCTGAAGATGACACTGTTTGCTTGGATCTTGGCAAGTGTAAGGATGGGAAATGCA
TCCCTTTCTGCGAGAGGGAACAGCAGCTGGAGTCCTGTGCATGTAATGAAACTGACAACT
CCTGCAAGGTGTGCTGCAGGGACCTTTCCGGCCGCTGTGTGCCCTATGTCGATGCTGAAC
AAAAGAACTTATTTT
>HM_2763 from Matreshka MAT_HMR_90432, mORF origin: >ORF 58 (Frame +1, Start 38) of : NM_021906
ATGACAACCAGGGCCAGGCTCCTGATGGACAGTCTCTGCCCCCCCTCCAACAGAATCAGA
CTTCATCGCCTGATTCTTCCAATGAAAATTCCCCGGCAACTCCCCCAGATGAGCAAGGTC
AAGGTGATGCCCCACCACAGCTTGAAGATGAGGAACCTGCATTTCCACATACTGACTTGG
CCAAGTTGGATGACA
>HM_2776 from Matreshka MAT_HMR_90524, mORF origin: >ORF 14 (Frame +1, Start 92) of : NM_005186
ATGAGAATGCCATCAAGTACCTGGGCCAGGATTATGAGCAGCTGCGGGTGCGATGCCTGC
AGAGTGGGACCCTCTTCCGTGATGAGGCCTTCCCCCCGGTACCCCAGAGCCTGGGTTACA
AGGACCTGGGTCCCAATTCCTCCAAGACCTATGGCATCAAGTGGAAGCGTCCCACGGAAC
TGCTGTCAAACCCCCAGTTCATTGTGGATGGAGCTACCCGCACAGACATCTGCCAGGGAG
CACTGGGGGACTGCTGGCTCTTGGCGGCCATTGCCTCCCTCACTCTCAACGACACCCTCC
TGCACCGAGTGGTTCCGCACGGCCAGAGCTTCCAGAATGGCTATGCCGGCATCTTCCATT
TCCAGCTGTGGCAATTTGGGGAGTGGGTGGACGTGGTCGTGGATGACCTGCTGCCCATCA
AGGACGGGAAGC
>HM_2776 from Matreshka MAT_HMR_90512, mORF origin: >ORF 14 (Frame +1, Start 92) of : NM_005186
ATGAGAATGCCATCAAGTACCTGGGCCAGGATTATGAGCAGCTGCGGGTGCGATGCCTGC
AGAGTGGGACCCTCTTCCGTGATGAGGCCTTCCCCCCGGTACCCCAGAGCCTGGGTTACA
AGGACCTGGGTCCCAATTCCTCCAAGACCTATGGCATCAAGTGGAAGCGTCCCACGGAAC
TGCTGTCAAACCCCCAGTTCATTGTGGATGGAGCTACCCGCACAGACATCTGCCAGGGAG
CACTGGGGGACTGCTGGCTCTTGGCGGCCATTGCCTCCCTCACTCTCAACGACACCCTCC
TGCACCGAGTGGTTCCGCACGGCCAGAGCTTCCAGAATGGCTATGCCGGCATCTTCCATT
TCCAGCTGTGGCAATTTGGGGAGTGGGTGGACGTGGTCGTGGATGACCTGCTGCCCATCA
AGGACGGGAAGC
>HM_2791 from Matreshka MAT_HMR_90623, mORF origin: >ORF 10 (Frame +1, Start 812) of : NM_006690
ATGACGGGAACGACCTCTTCCTGGTGGCTGTGCATGAGCTGGGCCACGCGCTGGGACTGG
AGCACTCCAGCGACCCCAGCGCCATCATGGCGCCCTTCTACCAGTACATGGAGACGCACA
ACTTCAAGCTGCCCCAGGACGATCTCCAGGGCATCCAGAAGATCTATGGACCCCCAGCCG
AGCCTCTGGAGCCCACAAGGCCACTCCCTACACTCCCCGTCCGCAGGATCCACTCACCAT
CGGAGAGGAAACACGAGCGCCAGCCCAGGCCCCCTCGGCCGCCCCTCGGGGACCGGCCAT
CCACACCAGGCACCAAACCCAACATCTGTGACGGCAACTTCAACACAGTGGCCCTCTTCC
GGGGCGAGATGTTTGTCTTTAAGGATCGCTGGTTCTGGCGTCTGCGCAATAACCGAGTGC
AGGAGGGCTACCCCATGCAGATCGAGCAGTTCTGGAAGGGCCTGCCTGCCCGCATCGACG
CAGCCTATGAAAGGGCCGATGGGAGATTTGTCTTCTTCAAAGGTGACAAGTATTGGGTGT
TTAAGGAGG
>HM_2808 from Matreshka MAT_HMR_90761, mORF origin: >ORF 84 (Frame +1, Start 5180) of : NM_023035
ATGAAGATGAGTTCCAAATCACTGAGCACAATAACTTCCGGACCTTCTTCCAGGCCCTCA
TGCTTCTCTTCCGGAGTGCCACCGGGGAAGCTTGGCACAACATCATGCTTTCCTGCCTCA
GCGGGAAACCGTGTGATAAGAACTCTGGCATCC
>HM_2822 from Matreshka MAT_HMR_90813, mORF origin: >ORF 26 (Frame +1, Start 1394) of : NM_023105
ATGGTCCCTTGTATGTCATCGTGGAGTATGCCTCCAAGGGCAACCTGCGGGAGTACCTGC
AGGCCCGGAGGCCCCCAGGGCTGGAATACTGCTACAACCCCAGCCACAACCCAGAGGAGC
AGCTCTCCTCCAAGGACCTGGTGTCCTGCGCCTACCAGGTGGCCCGAGGCATGGAGTATC
TGGCCTCCAAGAAGTGCATACACCGAGACCTGGCAGCCAGGAATGTCCTGG
>HM_2825 from Matreshka MAT_HMR_90852, mORF origin: >ORF 9 (Frame +1, Start 671) of : NM_000761
ATGAGTTCGTGGAGACTGCCTCCTCCGGGAACCCCCTGGACTTCTTCCCCATCCTTCGCT
ACCTGCCTAACCCTGCCCTGCAGAGGTTCAAGGCCTTCAACCAGAGGTTCCTGTGGTTCC
TGCAGAAAACAGTCCAGGAGCACTATCAGGACTTTGACAAGAACAGTGTCCGGGACATCA
CGGGTGCCCTGTTCAAGCACAGCAAGAAGGGGCCTAGAGCCAGCGGCAACCTCATCCCAC
AGGAGAAGATTGTCAACCTTGTCAATGACATCTTTGGAGCAGGATTTGACACAGTCACCA
CAGCCATCTCCTGGAGCCTCATGTACCTTG
>HM_2838 from Matreshka MAT_HMR_90990, mORF origin: >ORF 28 (Frame +1, Start 236) of : NM_030380
ATGACTGTAAGCAGGAGGCTGAGGTGGTCATCTATGAGACCAACTGCCACTGGGAAGACT
GCACCAAGGAGTACGACACCCAGGAGCAGCTGGTGCATCACATCAACAACGAGCACATCC
ACGGGGAGAAGAAGGAGTTTGTGTGCCGCTGGCAGGCCTGCACGCGGGAGCAGAAGCCCT
TCAAGGCGCAGTACATGCTGGTGGTGCACATGCGGCGACACACGGGCGAGAAGCCCCACA
AGTGCACGTTCGAGGGCTGCTCGAAGGCCTACTCCCGCCTGGAGAACC
>HM_2840 from Matreshka MAT_HMR_91026, mORF origin: >ORF 30 (Frame +1, Start 563) of : NM_030380
ATGTGTGTGAGCACGAGGGCTGCAACAAAGCCTTCTCCAACGCCTCGGACCGCGCCAAGC
ACCAGAATCGCACCCACTCCAACGAGAAACCCTACATCTGCAAGATCCCAGGCTGCACCA
AGAGATACACAGACCCCAGCTCTCTCCGGAAGCATG
>HM_2844 from Matreshka MAT_HMR_91379, mORF origin: >ORF 31 (Frame +1, Start 740) of : NM_030380
ATGCCCACGTCACCAAGAAGCAGCGCAATGACGTGCACCTCCGCACACCGCTGCTCAAAG
AGAATGGGGACAGTGAGGCCGGCACGGAGCCTGGCGGCCCAGAGAGCACCGAGGCCAGCA
GCACCAGCCAGGCCGTGGAGGACTGCCTGCACGTCAGAGCCATCAAGACCGAGAGCTCCG
GGCTGTGTCAGTCCAGCCCCGGGGCCCAGTCGTCCTGCAGCAGCGAGCCCTCTCCTCTGG
GCAGTGCCCCCAACAATGACAGTGGCGTGGAGATGCCGGGGACGGGGCCCGGGAGCCTGG
GAGACC
>HM_2846 from Matreshka MAT_HMR_91454, mORF origin: >ORF 34 (Frame +1, Start 3167) of : NM_030380
ATGCCATGGCTGCCATGCCGTCCAGTCAGGAAACAGCAGAGGCTGTGCCCAAGGGAGCGA
TGGGCAACATGGGGTCGGTGCCTCCCCAGCCGCCTCCGCAGGACGCAGGTGGGGCCCCGG
ACCACAGCATGCTCTACTACTACGGCCAGATCCACATGTACGAACAGGATGGAGGCCTGG
AGAACCTCGGGAGCTGCCAGGTCATGCGGTCCCAGCCACCACAGCCACAGGCCTGTCAGG
ACAGCATCCAGCCCCAGCCCTTGCCCTCACCAGGGGTCAACCAGGTGTCCAGCACTGTGG
ACTCCCAGCTCCTGGAGGCCCCCCAGATTGACTTCGATGCCATCATGGATGATGGCGATC
ACTCGAGTTTGTTCTCGGGTGCTC
>HM_2864 from Matreshka MAT_HMR_91974, mORF origin: >ORF 21 (Frame +1, Start 503) of : NM_019030
ATGATGCACTTCCTGAAGGATTCAGTCAGGAATTTGAAGAGCAGCAACCTAAAAGTAGGC
CTAAATTTCAGTCTCCTCAAATACAAGCCACTATTTCACCTCCATTGCAACCTAAAACAA
AAACATATGAAGAGGACCCTAAGAGTAAGCCAAAAAAGGAAGAAAAAAATATGGAAG
>HM_2872 from Matreshka MAT_HMR_91987, mORF origin: >ORF 28 (Frame +1, Start 599) of : NM_017570
ATGAGCAGCAGGTGGGTGTGCTGGCCCGGGAGCTGGGCTTCACGCACGTGTCACTGTCCT
CGGAGGCCATGCCCATGGTGCGCATCGTCCCTCGGGGGCACACGGCCTGTGCCGACGCCT
ACCTCACGCCCGCCATCCAGCGCTACGTGCAGGGCTTCTGCCGTGGCTTCCAGGGCCAAC
TCAAGGATGTGCAGGTGTTGTTCATGCGCTCCGATGGCGGCCTGGCGCCCATGGACACCT
TCAGCGGCTCCAGTGCTGTGCTCTCGGGCCCGGCCGGCGGCGTGGTGGGCTACTCAGCCA
CCACCTACCAGCAGGAGGGTGGCCAGCCTGTCATCGGCTTTGACATGGGAGGCACGTCCA
CGGATG
>HM_2879 from Matreshka MAT_HMR_92009, mORF origin: >ORF 31 (Frame +1, Start 974) of : NM_017570
ATGCTGGGGAATTCGAGCACGTCTTCGAGGCCAGCACAGCTGGCGTCACCCTCCAGGCCC
CGCAGCTGGACATCAACACCGTGGCAGCGGGAGGGGGTTCCCGCCTCTTCTTCAGGTCTG
GCCTCTTTGTGGTTGGGCCCGAGTCAGCAGGAGCCCACCCAGGACCCGCCTGCTACCGCA
AAGGGGGCCCTG
>HM_2883 from Matreshka MAT_HMR_92025, mORF origin: >ORF 14 (Frame +1, Start 1115) of : NM_020850
ATGGCCCCAGTAGTTCCCACATGCACAACACAGGAGCAGACAGTCCCAGCTGTAGCAATG
GCGTCGCGTCCACCAAGAGCAAACAGAACCACAGTAAATACCCTGCACCCAGCTCCTCAT
CCTCGTCCTCCTCCTCCTCCTCGTCCTCTTCCCCATCCTCCGTCAATTACTCCGAGTCCA
ACTCAACAGACTCCACCAAGTCCCAGCACCACAGCAGTACCAGTAACCAGGAGACCAGCG
ACAGTGAGATGGAGATGGAGGCAGAGCACTACCCCAACGGTGTGC
>HM_2893 from Matreshka MAT_HMR_92060, mORF origin: >ORF 17 (Frame +1, Start 1793) of : NM_021235
ATGATCCTTTCAAAAATAAAGCCTTGTTATTTAGCAACAACACGCAAGAGTTGCATCCGG
ATCCTTTCCAGACAGAAGACCCCTTCAAATCTGACCCATTTAAAGGAGCTGACCCCTTCA
AAGGCGACCCGTTCCAGAATGACCCCTTTGCAGAACAGCAGACAACTTCAACAGATCCAT
TTGGAGGGGACCCTTTCAAAGAAAGTGACCCATTCCGTGGCTCTGCCACTGACGACTTCT
TCAAGAAACAGACAAAGAATGACCCATTTACCTCGGATCCATTCACGAAAAACCCTTCCT
TACCTTCGAAGCTCGACCCCTTTGAATCCAGTGATCCCTTTTCATCCTCCAGTGTCTCCT
CAAAAGGATCAGATCCCTTTGGAACCT
>HM_2901 from Matreshka MAT_HMR_92148, mORF origin: >ORF 14 (Frame +1, Start 485) of : NM_021235
ATGTCCTGGGCAGGGTCTGGGACCTCAGTGACATTGACAAGGATGGGCACTTGGATCGAG
ATGAGTTCGCTGTGGCCATGCACTTGGTGTACCGAGCCCTGGAGAAGGAGCCCGTGCCCT
CCGCCCTGCCCCCGTCCCTCATCCCACCCTCCAAGAGAAAGAAGACTGTGTTCCCTGGCG
CCGTCCCCGTCCTGCCTGCCAGCCCCCCACCAAAAGACAGCCTCCGCTCCACGCCGTCCC
ACGGCAGCGTCAGCAGCCTCAACAGCACAGGGAGCCTGTCCCCCAAGCACAGCCTCAAGC
AAACACAGCCAACAG
>HM_2913 from Matreshka MAT_HMR_92157, mORF origin: >ORF 28 (Frame +1, Start 254) of : NM_022058
ATGGAAGGGAGTCACCTTCTTTTGACACCCCATCACAGAGGGTACAGTTTATTCTTGGAA
CCGAGGATGATGACGAGGAACACATTCCTCATGACCTTTTCACAGAACTGGATGAGATTT
GTTGGCGTGAAGGTGAGGACGCTGAGTGGCGAGAAACAGCCAGGTGGT
>HM_2914 from Matreshka MAT_HMR_92161, mORF origin: >ORF 18 (Frame +1, Start 1409) of : NM_023071
ATGACAGTATGGGTCGTTACAGAAACAGCTCGTGGTATTCATCTGGTTCCAGGTATCAGA
GTGCTCCATCTCAGGCACCAGGAAACACCATTGAAAGAGGCCAGACTCACTCTGCAGGGA
CCAATGGAACTAGAGTCAGCATGGAGCCCAGCCCTCCCACGCCTTCATTCAAAAAGGGGC
TCCCCCAGCGCAAACCCAGGACCTCTCAGACTGAAGCCG
>HM_2918 from Matreshka MAT_HMR_92165, mORF origin: >ORF 13 (Frame +1, Start 245) of : NM_024740
ATGAAACATTCAACTACTGGGAGCCAACACACTACCTCATCTATGGGGAAGGGTTTCAGA
CTTGGGAATATTCCCCAGCATATGCCATTCGCTCCTATGCTTACCTGTTGCTTCATGCCT
GGCCAGCTGCATTTCATGCAAGAATTCTACAAACTAATAAGATTCTTGTGTTTTACTTTT
TGCGATGTCTTCTGGCTTTTG
>HM_2924 from Matreshka MAT_HMR_92168, mORF origin: >ORF 20 (Frame +1, Start 1814) of : NM_025248
ATGGAGCAGCCACCCCCTCAGCACCCTGTGGGTCAGGCGGCCGGAGCAGCGGGGCCACCC
CGGTGTCCGGCCCGCCCCCGCCCTCGGCCAGCAGCACCCCCGCAGGTCAGCCTACCGCCG
TTAGCCGGCTGCAGATGCAGCTTCACCTGCGAGGCCTGCAGAACAGCGCCAGTGACTTGC
GCGGCCAGCTCCAGCAGTTGCGCAAGCTCCAGCTACAGAACCAGGAGTCGGTGCGCGCGC
TGC
>HM_2926 from Matreshka MAT_HMR_92169, mORF origin: >ORF 1 (Frame +1, Start 89) of : NM_030981
ATGACACGTACACAGAGAGCTACATCAGCACCATCGGGGTGGACTTCAAGATCCGAACCA
TCGAGCTGGATGGCAAAACTATCAAACTTCAGATCTGGGACACAGCGGGCCAGGAACGGT
TCCGGACCATCACTTCCAGCTACTACCGGGGGGCTCATGGCATCATCGTGGTGTATGACG
TCACTGACCAGGAATCCTACGCCAACG
>HM_2938 from Matreshka MAT_HMR_92265, mORF origin: >ORF 23 (Frame +1, Start 1205) of : NM_004501
ATGCTAAGAATGGACAAGATCTTGGCGTTGCCTTCAAAATCAGTAAGGAAGTTCTTGCTG
GACGGCCACTGTTCCCGCATGTTCTCTGCCACAACTGTGCAGTTGAATTTAATTTTGGTC
AGAAGGAAAAGCCATATTTTCCAATACCTGAAGAGTATACTTTCATCCAGAACGTCCCCT
>HM_2937 from Matreshka MAT_HMR_92246, mORF origin: >ORF 20 (Frame +1, Start 701) of : NM_004501
ATGGCCGTGGATATTTTGAGTACATTGAAGAGAACAAGTATAGCAGAGCCAAATCTCCTC
AGCCACCTGTTGAAGAAGAAGATGAACACTTCGATGACACAGTGGTTTGTCTTGATACTT
ATAATTGTGATCTACATTTTAAAATATCAAGAGATCGTCTCAGTGCTTCTTCCCTTACAA
TGGAGAGTTTTGCTTTTCTTTGGGCTGGAGGAAGAGCATCCTATGGTGTGTCAAAAGGCA
AAGTGTGTTTTGAGA
>HM_2943 from Matreshka MAT_HMR_92376, mORF origin: >ORF 25 (Frame +1, Start 1904) of : NM_004501
ATGTTGAACTTCAGAAGGAAGAAGCCCAAAAACTCTTGGAGCAATATAAGGAAGAAAGCA
AAAAGGCTCTTCCACCAGAAAAGAAACAGAACACTGGCTCAAAGAAAAGCAATAAAAATA
AGAGTGGCAAGAACCAGTTTAACAGAGGTGGTGGCCATAGAGGACGTGGAGGATTCAATA
TGCGTGGTGGAAATTTCAGAGGAGGAGCCCCTGGGAATCGTGGCGGATATAATAGGAGGG
GCAACATGCCACAGAGAGGTGGTGGCGGTGGAGGAAGTGGTGGAATCGGCTATCCATACC
CTCGTGCCCCTGTTTTTCCTGGCCGTGGTAGTTACTCAAACAGAGGGAACTACAACAGAG
GTGGAATGCCCAACAGAGGGAACTACAACCAGAACTTCAGAGGACGAGGAAACAATCGTG
GCTACAAAAATCAATCTCAGGGCTACAACCAGTGGCAGCAGGGTCAATTCTGGGGTCAGA
AGCCATGGAGTCAGCATTATCACCAAGGATATTATT
>HM_2948 from Matreshka MAT_HMR_92380, mORF origin: >ORF 15 (Frame +1, Start 353) of : NM_031885
ATGGGGCAAATGCAATTGTGCTGGGGACATTGGGAGACATTTCTTCCCCTCTTGCGATTA
TTGGTGGCAATTGTGCTCTGCAAGGTTTCAATCATGAAGGAAGTGATCTCTTTTGGACGG
TTACTGGAGACAATGTTAATTCCTTGGCCTTGTGTGACTTTGATGGTGATGGAAAGAAAG
AGCTTCTTGTTGGATCTGAGGATTTTGATATCCGAGTTTTTAAGGAAGATGAGATTGTGG
CAGAAA
>HM_2958 from Matreshka MAT_HMR_92398, mORF origin: >ORF 12 (Frame +1, Start 908) of : NM_032052
ATGCCAACCGGCTCCGGCAGCACGAGGCCCAGCACGGTGTCACCAGCCTCCAGCTGGGCT
ACATCGACCTTCCTCCTCCGAGGCTGGGTGAGAATGGGCTACCCATCTCTGAAGACCCCG
ACGGCCCCCGAAAGAGGAGCCGGACCAGGAAGCAGGTGGCTTGTGAGATCTGCGGCAAGA
TCTTCCGTGATGTGTATCATCTTAACCGGCACAAGCTGTCCCACTCTGGGGAGAAGCCCT
ACTCCTGCCCTGTGTGTGGGTTGCGGTTCAAGAGAAAAGACCGCATGTCCTACCATGTGC
GGTCCCATGATGGGTCCGTGGGCAAGCCTTACATCTGCCAGAGCTGTGGGAAAGGCTTCT
CCAGGCCTGATCACT
>HM_2967 from Matreshka MAT_HMR_92452, mORF origin: >ORF 12 (Frame +1, Start 65) of : NM_004068
ATGACATCGGGAGGAACGCAGTGGATGCCTTTCGGGTCAATGTTATCCATGCCCGGCAGC
AGGTGCGCAGCCCCGTCACCAACATTGCTCGCACCAGCTTCTTCCACGTTAAGCGGTCCA
ACATTTGGCTGGCAGCAGTCACCAAGCAGAATGTCAACGCTGCCATGGTCTTCGAATTCC
TCTATAAGATGTGTGACG
>HM_2977 from Matreshka MAT_HMR_92485, mORF origin: >ORF 20 (Frame +1, Start 758) of : NM_006310
ATGTTCCTTATCCTCTACCTAAAATTGATCTCATTGCTATTGCAGACTTTGCAGCTGGTG
CCATGGAGAACTGGGGCCTTGTTACTTATAGGGAGACTGCATTGCTTATTGATCCAAAAA
ATTCCTGTTCTTCATCCCGCCAGTGGGTTGCTCTGGTTGTGGGACATGAACTCGCCCATC
AATGGTTTGGAAATCTTGTTACTATGGAATGGTGGACTCATCTTTGGT
>HM_2978 from Matreshka MAT_HMR_92486, mORF origin: >ORF 4 (Frame +1, Start 188) of : NM_000989
ATGCTATGTTGGCTAAAACTGGTGTCCATCACTACAGTGGCAATAATATTGAACTGGGCA
CAGCATGCGGAAAATACTACAGAGTGTGCACACTGGCTATCATTGATCCAGGTGACTCTG
ACATCATTAGAAGCATGCCAGAACAGACTGGTGAAAAGT
>HM_2993 from Matreshka MAT_HMR_92517, mORF origin: >ORF 24 (Frame +1, Start 302) of : NM_019592
ATGAAAACATCCGTATCATCCTTAAACGTTATGATCTGGAGCAGGGCTTGGGAGACCTAC
TCACAGAACGAAAAGCCCTTGTTGTGCCTGAACCAGAACCAGACTCTGATAGCAATCAGG
AGCGTAAAGATGACCGAGAGAGAGGGGAAGGGCAAGAGCCAGCTTTCTCTTTCCTTGCTA
CTTTGGCCAGCAGTTCCAGTGAAGAGATGGAGTCTCAGCTGCAGGAACGTGTGGAGTCTT
CCCGCCGAGCCGTGTCCCAGATTG
>HM_3004 from Matreshka MAT_HMR_92547, mORF origin: >ORF 63 (Frame +1, Start 4580) of : NM_058004
ATGTGCCTGAAGCAATCAAGTTCCTGGTCACCTGGCACACCATCGACGCCGATGCTCCAG
AGCTCAGCCATGTGCTGTGCTGGGCGCCCACGGACCCACCCACAGGCCTCTCCTACTTCT
CCAGCATGTACCCGCCGCACCCTCTCACGGCGCAGTACGGGG
>HM_3008 from Matreshka MAT_HMR_92555, mORF origin: >ORF 65 (Frame +1, Start 5603) of : NM_058004
ATGAGTCCACCCTGGCCTTCCAGCAGGCCCGCTACAACTTCATCCGAAGCATGGCCGCCT
ACAGCCTCCTGCTGTTCCTGCTGCAGATCAAGGACAGACACAACGGCAACATTATGCTGG
ACAAGAAGGGCCATATCATCCACATCGACTTTGGCTTCATGTTTGAAAGCTCGCCGGGCG
GCAATCTCGGCTGGGAACCCGACATCAAGC
>HM_3010 from Matreshka MAT_HMR_92596, mORF origin: >ORF 11 (Frame +1, Start 680) of : NM_013245
ATGAGGTGGATTCCCTCTGCGGGTCCCGAAATGAAAATGAGAGTGAGGCCGCCCGGAGGA
TCAAAACGGAGTTCTTGGTCCAGATGCAGGGGGTGGGGAATAACAATGATGGGACTCTGG
TTCTTGGAGCCACAAACATCCCATGGGTGTTGGATTCGGCCATCAGGAGGAGGTTTGAAA
AACGAATTTATATCCCCTTGCCGGAGGAAGCTGCCCGCGCCCAGATGTTCCGGTTGCATC
TCGGGAGCACTCCCCACAACCTCACGGATGCAAACATCCACGAGCTGGCCCGGAAGACGG
AAGGCTACTCGGGCGCGGACATCAGCATCATCGTGCGGGACTCTCTCATGCAGCCCG
>HM_3026 from Matreshka MAT_HMR_92667, mORF origin: >ORF 12 (Frame +1, Start 1259) of : NM_080549
ATGGGGTCCCCAGTGAGCCTGGGGGTGTCCTCAGCTTCCTGGACCAGATCAACCAGCGGC
AGGAAAGTCTGCCTCACGCAGGGCCCATCATCGTGCACTGCAGCGCCGGCATCGGCCGCA
CAGGCACCATCATTGTCATCGACATGCTCATGGAGAACATCTCCACCAAGGGCCTGGACT
GTGACATTGACATCCAGAAGACCATCCAGATGGTGCGGGCGCAGCGCTCGGGCATGGTGC
AGACGGAGGCGCAGTACAAGTTCATCTACGTGGCCATCGCCCAGTTCATTGAAACCACTA
AGAAGAAGCTGGAGGTCCTGCAGTCGCAGAAGGGCCAGGAGTCGGAGTACGGGAACATCA
CCTATCCCCCAGCCA
>HM_3028 from Matreshka MAT_HMR_92671, mORF origin: >ORF 11 (Frame +1, Start 335) of : NM_080549
ATGGCCACATGTCTGGCGGGCAGGCAGAGACGCTGCTGCAGGCCAAGGGCGAGCCCTGGA
CGTTTCTTGTGCGTGAGAGCCTCAGCCAGCCTGGAGACTTCGTGCTTTCTGTGCTCAGTG
ACCAGCCCAAGGCTGGCCCAGGCTCCCCGCTCAGGGTCACCCACATCAAGGTCATGTGCG
AGGGTGGACGCTACACAGTGGGTGGTTTGGAGACCTTCGACAGCCTCACGGACCTGGTGG
AGCATTTCAAGAAGACGGGGATTGAGGAGGCCTCAGGCGCCTTTGTCTACCTGCGGCAGC
CGTACTATGCCACGAGGG
>HM_3034 from Matreshka MAT_HMR_92680, mORF origin: >ORF 23 (Frame +1, Start 1811) of : NM_080706
ATGACTCCCTGCCGTCTGAGTCCACGTCGCACAGGTGGCGGGGGCCTGCCTGCAGGCCCC
CCGATAGCTCCTACAACAGCCTGTACTCCACCTGCCTGGAGCTGTTCAAGTTCACCATCG
GCATGGGCGACCTGGAGTTCACTGAGAACTATGACTTCAAGGCTGTCTTCATCATCCTGC
TGCTGGCCTATG
>HM_3035 from Matreshka MAT_HMR_92681, mORF origin: >ORF 22 (Frame +1, Start 77) of : NM_080706
ATGGAGACCCTAACTCCAGGCCACCTCCAGCCAAGCCCCAGCTCTCCACGGCCAAGAGCC
GCACCCGGCTCTTTGGGAAGGGTGACTCGGAGGAGGCTTTCCCGGTGGATTGCCCTCACG
AGGAAGGTGAGCTGGACTCCTGCCCGACCATCACAGTCAGCCCTGTTATCACCATCCAGA
GGCCAGGAGACGGCTCCACCGGTGCCAGGCTGCTGTCCCAGGACTCTGTCGCCGCCAGCA
CCGAGAAGACCCTCAGGCTCTATGATCGCAGGAGTATCTTTGAAGCCGTTGCTCAGAATA
ACTGCCAGGATCTGGAGAGCCTGCTGCTCTTCCTGCAGAAGAGCAAGAAGCACCTCACAG
ACAACGAGTTCAAAGACCCTGAGACAGGGAAGACCTGTCTGC
>HM_3054 from Matreshka MAT_HMR_92772, mORF origin: >ORF 22 (Frame +1, Start 1385) of : NM_001396
ATGACCCCAAAACTCGAATTCAACCTTATTATGCTCTGCAGCACAGTTTCTTCAAGAAAA
CAGCTGATGAAGGTACAAATACAAGTAATAGTGTATCTACAAGCCCCGCCATGGAGCAGT
CTCAGTCTTCGGGCACCACCTCCAGTACATCGTCAAGCTCAGGTGGCTCATCGGGGACAA
GCAACAGTGGGAGAGCCCGGTCGGATCCGACGCACCAGCATCGGCACAGTGGTGGGCACT
TCACAGCTGCCGTGCAGGCCATGGACTGCGAGACACACAGTCCCCAGGTGCGTCAGCAAT
TTCCTGCTCCTCTTGGTTGGTCAGGCACTGAAGCTCCTACACAGGTCACTGTTGAAACTC
ATCCTGTTCAAGAAACAACCTTTCATG
>HM_3052 from Matreshka MAT_HMR_92761, mORF origin: >ORF 25 (Frame +1, Start 1787) of : NM_001396
ATGCATTGCATCATCACCATGGTAACAGTTCCCATCACCATCACCACCACCACCACCATC
ACCACCACCATGGACAACAAGCCTTGGGTAACCGGACCAGGCCAAGGGTCTACAATTCTC
CAACGAATAGCTCCTCTACCCAAGATTCTATGGAGGTTGGCCACAGTCACCACTCCA
>HM_3058 from Matreshka MAT_HMR_92790, mORF origin: >ORF 9 (Frame +1, Start 944) of : NM_130799
ATGAACACATCTACCCCTACATGTACCTGGCTGGCTACCACTGTCGCAACCGCAATGTGC
GGGAAGCCCTGCAGGCCTGGGCGGACACGGCCACTGTCATCCAGGACTACAACTACTGCC
GGGAAGACGAGGAGATCTACAAGGAGTTCTTTGAAG
>HM_3060 from Matreshka MAT_HMR_92793, mORF origin: >ORF 10 (Frame +1, Start 1031) of : NM_004451
ATGCCGAGGCTGTGGAGCAGCTGCGAGAAGCTCTGCACGAGGCCCTGCTGGAGTATGAAG
CCGGCCGGGCTGGCCCCGGAGGGGGTGCTGAGCGGCGGCGGGCGGGCAGGCTGCTGCTCA
CGCTACCGCTCCTCCGCCAGACAGCGGGCAAAGTGCTGGCCCATTTCTATGGGG
>HM_3063 from Matreshka MAT_HMR_92804, mORF origin: >ORF 5 (Frame +1, Start 164) of : NM_004451
ATGGGGAGGGGGCTGGGCCTGGCGAGCAGGGCGGTGGGAAGCTGGTGCTCAGCTCCCTGC
CCAAGCGCCTCTGCCTGGTCTGTGGGGACGTGGCCTCCGGCTACCACTATGGTGTGGCAT
CCTGTGAGGCCTGCAAAGCCTTCTTCAAGAGGACCATCCAGGGGAGCATCGAGTACAGCT
GTCCGGCCTCCAACGAGTGTGAGATCACCAAGCGGAGACGCAAGGCCTGCCAGGCCTGCC
GCTTCACCAAGTGCCTGCGGGTGGGCATGCTCAAGGAGGGAGTGCGCCTGGACCGCGTCC
GGGGTGGGCGGCAGAAGTACAAGCGGCGGCCGGAGGTGGACCCACTGCCCTTCCCGGGCC
CCTTCCCTGCTGGGCCCCTGGCAGTCGCTGGAGGCCCCCGGAAGACAGCAGCCCCAG
>HM_3073 from Matreshka MAT_HMR_92825, mORF origin: >ORF 25 (Frame +1, Start 128) of : NM_130839
ATGAAGCCTGCACGAATGAGTTTTGTGCTTCCTGTCCAACTTTTCTTCGTATGGATAATA
ATGCAGCAGCTATTAAAGCCCTCGAGCTTTATAAGATTAATGCAAAACTCTGTGATCCTC
ATCCCTCCAAGAAAGGAGCAAGCTCAGCTTACCTTGAGAACTCGAAAGGTGCCCCCAACA
ACTCCTGCTCTGAGA
>HM_3082 from Matreshka MAT_HMR_92826, mORF origin: >ORF 9 (Frame +1, Start 662) of : NM_133327
ATGACTCCAAGTGGTTCAAAGAGCCTTACTTTGTCCATGCGGTGGAGTGGGGCAGCCATG
TCTACTTCTTCTTCCGGGAGATTGCGATGGAGTTTAACTACCTGGAGAAGGTGGTGGTGT
CCCGCGTGGCCCGAGTGTGCAAGAACGACGTGGGAGGCTCCCCCCGCGTGCTGGAGAAGC
AGTGGACGTCCTTCC
>HM_3085 from Matreshka MAT_HMR_92830, mORF origin: >ORF 27 (Frame +1, Start 1289) of : NM_133631
ATGGCACTTTCGTCCTCAGCTGTGTGGCCACAGGCAGTCCAGTGCCCACCATTCTGTGGA
GAAAGGATGGAGTCCTCGTTTCAACCCAAGACTCTCGAATCAAACAGTTGGAGAATGGAG
TACTGCAGATCCGATATGCTAAGCTGGGTGATACTGGTCGGTACACCTGCATTGCATCAA
CCCCCAGTGGTGAAGCAACATGGAGTGCTTACATTGAAGTTCAAGAATTTGGAGTTCCAG
TTCAGCCTCCAAGACCTACTGACCCAAATT
>HM_3097 from Matreshka MAT_HMR_92857, mORF origin: >ORF 38 (Frame +1, Start 488) of : NM_001067
ATGGCTATGGAGCCAAATTGTGTAACATATTCAGTACCAAATTTACTGTGGAAACAGCCA
GTAGAGAATACAAGAAAATGTTCAAACAGACATGGATGGATAATATGGGAAGAGCTGGTG
AGATGGAACTCAAGCCCTTCAATGGAGAAGATTATACATGTATCACCTTTCAGCCTGATT
TGTCTAAGTTTAAAATGCAAAGCCTGGACAAAGATATTGTTGCAC
>HM_3102 from Matreshka MAT_HMR_92908, mORF origin: >ORF 94 (Frame +1, Start 2957) of : NM_006015
ATGGGACACCCAAGACAGAATCCAAATCCAAGAAATCCAGTTCTTCTACTACAACCAATG
AGAAGATCACCAAGTTGTATGAGCTGGGTGGTGAGCCTGAGAGGAAGATGTGGGTGGACC
GTTATCTGGCCTTCACTGAGGAGAAGGCCATGGGCA
>HM_3117 from Matreshka MAT_HMR_93759, mORF origin: >ORF 96 (Frame +1, Start 4007) of : NM_006015
ATGATTCCTATGGCAATCAGTTCTCCACCCAAGGCACCCCTTCTGGCAGCCCCTTCCCCA
GCCAGCAGACTACAATGTATCAACAGCAACAGCAGAATTACAAGCGGCCAATGGATGGCA
CATATGGCCCTCCTGCCAAGCGGCACGAAGGGGAGATGTACAGCGTGCCATACAGCACTG
GGCAGGGGCAGCCTCAGCAGCAGCAGTTGCCCCCAGCCCAGCCCCAGCCTGCCAGCCAGC
AACAAGCTGCCCAGCCTTCCCCTCAGCAAGATGTATACAACCAGTATGGCAATGCCTATC
CTGCCACTGCCACAGCTGCTACTGAGCGCCGACCAGCAGGCGGCCCCCAGAACCAATTTC
CATTCCAGTTTGGCCGAGACCGTGTCTCTGCACCCCCTGGCACCAATGCCCAGCAAAACA
TGCCACCACAAA
>HM_3105 from Matreshka MAT_HMR_93186, mORF origin: >ORF 102 (Frame +1, Start 5888) of : NM_006015
ATGAGACCCCACTGTGTACCCTTCTGGACTGGCAGGATTCTCTTGCCAAGCGCTGCGTCT
GTGTGTCCAATACCATTCGAAGCCTGTCATTTGTGCCAGGCAATGACTTTGAGATGTCCA
AACACCCAGGGCTGCTGCTCATCCTGGGCAAGC
>HM_3134 from Matreshka MAT_HMR_94559, mORF origin: >ORF 91 (Frame +1, Start 1361) of : NM_006015
ATGGACAACAAGGCCCCAGCGGGTATGGTCAACAGGGCCAGACTCCATATTACAACCAGC
AAAGTCCTCACCCTCAGCAGCAGCAGCCACCCTACTCCCAGCAACCACCGTCCCAGACCC
CTCATGCCCAACCTTCGTATCAGCAGCAGCCACAGTCTCAACCACCACAGCTCCAGTCCT
CTCAGCCTCCATACTCCCAGCAGCCATCCCAGCCTCCACATCAGCAGTCCCCGGCTCCAT
ACCCCTCCCAGCAGTCGACGACACAGCAGCACCCCCAGAGCCAGCCCCCCTACTCACAGC
CACAGGCTCAGTCTCCTTACCAGCAGCAGCAACCTCAGCAGCCAGCACCCTCGACGCTCT
CCCAGCAGGCTGCGTATCCTCAGCCCCAGTCTCAGCAGTCCCAGCAAACTGCCTATTCCC
AGCAGCGCTTCCCTCCACCGCAGGAGCTATCTCAAGATTCATTTGGGTCTCAGGCATCCT
CAGCCCCCTCAA
>HM_3136 from Matreshka MAT_HMR_94663, mORF origin: >ORF 95 (Frame +1, Start 3302) of : NM_006015
ATGCCTTTGAATGCAAGATTGAACGGGGAGAAGACCCTCCCCCAGACATCTTTGCAGCTG
CTGATTCCAAGAAGTCCCAGCCCAAGATCCAGCCTCCCTCTCCTGCGGGATCAGGATCTA
TGCAGGGGCCCCAGACTCCCCAGTCAACCAGCAGTTCCATGGCAGAAGGAGGAGACT
>HM_3142 from Matreshka MAT_HMR_94890, mORF origin: >ORF 6 (Frame +1, Start 944) of : NM_032564
ATGGTCGAGGCCTCTTCTCCTCCGACACCTGGGGGCTGGTGCCCTACTCCAAGCCCATCA
CCACTGTTGTGGGAGAGCCCATCACCATCCCCAAGCTGGAGCACCCAACCCAGCAAGACA
TCGACCTGTACCACACCATGTACATGGAGGCCCTGG
>HM_3144 from Matreshka MAT_HMR_94891, mORF origin: >ORF 20 (Frame +1, Start 146) of : NM_032726
ATGCACGGCAGGCCAGGGGCAGTGCCAAGCCCAGCTTCTCAATCTCTGATGTGGAGACAA
TACGTAATGGCCATGATTCCGAGTTGCTGCGTAGCCTGGCAGAGGAGCTCCCCCTGGAGC
AGGGCTTCACCATTGTCTTCCATGGCCGCCGCTCCAACCTGGACC
>HM_3155 from Matreshka MAT_HMR_94914, mORF origin: >ORF 14 (Frame +1, Start 98) of : NM_052854
ATGCGCACTTTCCTGAGCACCTGGACCACTTTACGGAGAACATGGAGGACTTCTCCAATG
ACCTGTTCAGCAGCTTCTTTGATGACCCTGTGCTGGATGAGAAGAGCCCTCTATTGGACA
TGGAACTGGACTCCCCTACGCCAGGCATCCAGGCGGAGCACAGCTACTCCC
>HM_3157 from Matreshka MAT_HMR_94943, mORF origin: >ORF 18 (Frame +1, Start 1286) of : NM_052854
ATGACGGGGCAGGCTTATGGGAAGATGGCCGCAGCACCCTGCTGCCCATGGAGCCCCCAG
ATGGCTGGGAAATCAACCCCGGGGGGCCGGCAGAGCAGCGGCCCCGGGACCACCTGCAGC
ATGATCACCTGGACAGCACCCACGAGACCACCAAGTACC
>HM_3164 from Matreshka MAT_HMR_94956, mORF origin: >ORF 15 (Frame +1, Start 635) of : NM_052854
ATGGCAGTGACAGCGACGGCTCCCAGAGTCCCCGCTCTCTGCCCCCCTCCAGCCCTGTCA
GGCCCATGGCGCGCTCCTCCACGGCCATCTCCACCTCCCCACTCCTCACTGCCCCTCACA
AATTACAGGGGACATCAGGGCCACTGCTCC
>HM_3173 from Matreshka MAT_HMR_94978, mORF origin: >ORF 12 (Frame +1, Start 671) of : NM_000944
ATGGACCTATGTGTGATATCCTGTGGTCAGACCCCCTGGAAGATTTTGGAAATGAGAAGA
CTCAGGAACATTTCACTCACAACACAGTCAGGGGGTGTTCATACTTCTACAGTTACCCGG
CTGTATGTGAATTCTTACAGCACAATAACTTGTTATCTATACTCCGAGCCCACGAAGCCC
AAGATGCAGGGTACCGCATGTACAGGAAAAGCCAAACAACAGGCTTCCCTTCTC
>HM_3186 from Matreshka MAT_HMR_95289, mORF origin: >ORF 38 (Frame +1, Start 356) of : NM_005560
ATGCCATCGATGGCACGGAGCGCTGGTGGCAGAGTCCACCGCTGTCCCGCGGCCTGGAGT
ACAACGAGGTCAACGTCACCCTGGACCTGGGCCAGGTCTTCCACGTGGCCTACGTCCTCA
TCAAGTTTGCCAACTCACCCCGGCCGGACCTCTGGGTGCTGGAGCGGTCCATGGACTTCG
GCCGCACCTACCAGCCCTGGCAGTTCTTTGCCTCCTCCAAGAGGGACTGTCTGGAGCGGT
TCGGGCCACAGACGCTGGAGCGCATCACACGGGACGACGCGGCCATCTGCACCACCGAGT
ACTCACGCATCGTGCCCCTGGAGAACGGAGAGATCGTGGTGTCCCTGG
>HM_3195 from Matreshka MAT_HMR_95656, mORF origin: >ORF 47 (Frame +1, Start 2438) of : NM_005560
ATGGCTTCTTTGGACTGGATCAGGCTGACTATTTTGGCTGCCGCAGCTGCCGGTGTGACA
TTGGCGGTGCACTGGGCCAGAGCTGTGAACCGAGGACGGGCGTCTGCCGGTGCCGCCCCA
ACACCCAGGGCCCCACCTGCAGCGAGCCTGCGAGGGACCACTACCTCCCGGACCTGCACC
ACCTGCGCCTGGAGCTGGAGGAGGCTGCCACACCTGAGGGTCACGCCGTGCGCTTTGGCT
TCAACCCCCTCGAGTTCGAGAACTTCAGCTGGAGGGGCTACGCGCAGATGGCACCTGTCC
AGCCCAGGATCGTGGCCAGGC
>HM_3213 from Matreshka MAT_HMR_95864, mORF origin: >ORF 17 (Frame +1, Start 395) of : NM_001879
ATGCCCACTACATGGCTGTGGATGTGGACGAGTGCAAGGAGAGGGAGGACGAGGAGCTGT
CCTGTGACCACTACTGCCACAACTACATTGGCGGCTACTACTGCTCCTGCCGCTTCGGCT
ACATCCTCCACACAGACAACAGGACCTGCCGAGTGGAGTGCAGTGACAACCTCTTCACTC
AAAGGACTGGGG
>HM_3218 from Matreshka MAT_HMR_95887, mORF origin: >ORF 20 (Frame +1, Start 1094) of : NM_139181
ATGGCGCTGGGAACCGCTTCTGGGCAGCCAACGTGCCCCCCAGTGAGGCCCTGCAGCCCA
GCAGCAGCCCCAGCACCCGGCGGTGCCACCTGGAGGCCAAGTACCGTGAGGGCAAGTACC
GCCGCTACCACCCGCTCTTTGGCAACCAGGAGGAGCTGGACAAGGCCCTGTGTGCTGCAG
TCACCACCACAGACCTGGCTGAGACCCAGGCGCTCCTGGGCTGTGGGGCTGGGATCAACT
GCTTCTCGGGGGACCCTGAGGCCCCCACGCCCCTGGCTCTTGCAGAGCAGGCGGGGCAGA
CGCTGCAGATGGAATTCCTTCGGAACAACCGGACCACAGAGGTGCCTCGGCTGGACTCGA
>HM_3228 from Matreshka MAT_HMR_95959, mORF origin: >ORF 6 (Frame +1, Start 59) of : NM_139215
ATGGAAATCCAGGCAGCCAAGGCTATGGACAAGCATCACAAAGCTATTCTGGCTATGGGC
AAACGACTGATTCCTCTTATGGACAGAACTACAGCGGTTACTCCAGTTATGGACAAAGTC
AGTCAGGTTATTCACAGTCCTATGGTGGTTATGAGAATCAAAAGCAGAGCTCATATAGCC
AGCAACCATATAATAACCAGGGACAGCAGCAAAACATGGAATCATCAGGAAGCCAAGGTG
GAAGAGCACCTTCCTATGACCAGCCAGACTATGGTCAACAAGATTCATATGACCAGCAGT
CAGGCTATGATCAACATCAAGGCTCATATGATGAGCAGTCAAATTATGATCAGCAGCATG
ATTCCTATAGTCAAAACCAGCAGTCCTATCATTCACAAAGGGAAAACTACAGCCACCACA
CACAAGATGACCGTCGTGATG
>HM_3265 from Matreshka MAT_HMR_97632, mORF origin: >ORF 4 (Frame +1, Start 383) of : NM_013324
ATGTACGCATTGAGTATGCCGACTCCAGCTTCCGTCTGGACTCCAACTGCTTGTCCAGGC
CACGCATCCTGGCCTTTCCGGATGTGGTCAGCCTTGTGCAGCACTATGTGGCCTCCTGCA
CTGCTGATACCCGAAGCGACAGCCCCGATCCTGCTCCCACCCCGGCCCTGCCTATGCCTA
AGGAGGATGCGCCTAGTGACCCAGCACTGCCTGCTCCTCCACCAGCCACTGCTGTACACC
>HM_3272 from Matreshka MAT_HMR_97671, mORF origin: >ORF 19 (Frame +1, Start 626) of : NM_145906
ATGCCTACTCAGAAGAACGTCGAAGTGCCCGCCTACATGAGAAAAAGGAGCATTCTACAG
CAGAAAAAGCAGTTGATCCTAAGACACGTTTACTTATGTATAAAATGGTCAACTCTGGAA
TGTTGGAGACAATCACTGGCTGTATTAGTACAGGAAAGGAGTCTGTTGTCTTTCATGCAT
ATGGAGGGAGCATGGAGGATGAAAAGGAAGATAGTAAAGTTATACCTACAGAATGTGCCA
TCAAGGTATTTAAAACAACCCTTAATGAATTTAAGAATCGTGACAAATATATTAAAGATG
ATTTCAGGTTTAAAGATCGCTTCAGTAAAC
>HM_3282 from Matreshka MAT_HMR_97777, mORF origin: >ORF 15 (Frame +1, Start 263) of : NM_145906
ATGACAGAGAATATGATGCACAGCTTAGGCGTGAAGAAAAAAAATTCAATGGAGATAGCA
AAGTTTCCATTTCCTTTGAAAATTATCGAAAAGTGCATCCTTATGAAGACAGCGATAGCT
CTGAAGATGAGGTTGACTGGCAGGATACTCGTGATGATCCCTACAGACCAGCAAAACCGG
TTCCCACTCCTAAAAAGGGCTTTATTGGAAAAGGAAAAGATATCACCACCAAACATGATG
AAG
>HM_3293 from Matreshka MAT_HMR_97840, mORF origin: >ORF 17 (Frame +1, Start 143) of : NM_152247
ATGGCATCCTCAGGGGCGTGTACCCTGGCAGCCCCACCAGCTGGCTGGTCGTCATCATGG
CAACAGTGGGTTCCTCCTTCTGCAACGTGGACATCTCCTTGGGGCTGGTCAGTTGCATCC
AGAGATGCCTCCCTCAGGGGTGTGGCCCCTACCAGACCCCGCAGACCCGGGCACTTCTCA
GCATGGCCATCTTCTCCACGGGCGTCTGGG
>HM_3294 from Matreshka MAT_HMR_97843, mORF origin: >ORF 19 (Frame -1, Start 267) of : NM_152247
ATGCCTCCCTCAGGGGTGTGGCCCCTACCAGACCCCGCAGACCCGGGCACTTCTCAGCAT
GGCCATCTTCTCCACGGGCGTCTGGGTGACGGGCATCTTCTTCTTCCGCCAAACCCTGAA
GCTGCTTCTCTGCTACCATGGGTGGATGTT
>HM_3298 from Matreshka MAT_HMR_97918, mORF origin: >ORF 28 (Frame +1, Start 4238) of : NM_015885
ATGAAGAAGTTGTGCTCAAAACTCAAGAGGCTGCTAAAGAAAAAGAGTTCCAAAGTGTAC
CTGCTGGACCAGCTGGAGCAGTTGAGAGTTGTGAAATCTGTCAAGAACAATTTGAACAAT
ACTGGGATGAAGAAGAGGAGGAATGGCATT
>HM_3316 from Matreshka MAT_HMR_98481, mORF origin: >ORF 19 (Frame +1, Start 3119) of : NM_015885
ATGGGCAGCCAGGTCAGCCGTCACTCTTGCCAAGATTTGATGGATTACATGGTCAGCCAG
GTCCTAGATTTGAAAGGACTCCTGGTCAGCCAGGCCCTCAGAGGTTTGATGGACCACCTG
GACAGCAGGTTCAACCCAGATTTGACGGTGTACCTCAAAGATTTGATGGTCCACAACATC
AGCAAGCATCAAGGTTTGATATTCCTCTTGGTCTTCAAGGCACAAGATTTGACAATCATC
CTTCACAAAGGCTTGAATCAGTATCTTTCAATCAGACTGGTCCATATAATGATCCACCTG
GCAATGCTTTTAATGCCCCATCCCAAGGACTACAGTTCCAAAGACATGAACAAATATTTG
ATTCACCTCAAGGACCAAATTTTAATGGACCACATGGCCCTGGAAACCAGAGTTTCTCTA
ATCCACTTAACAGAGCTTCTGGACACTATTTTGATGAAAAAAATCTTCAGAGTTCTCAAT
TTGGAAACTTTGGCAATATACCTGCTCCAA
>HM_3327 from Matreshka MAT_HMR_98659, mORF origin: >ORF 18 (Frame +1, Start 1712) of : NM_018059
ATGTCTCCAAGTCCCTGTACATCTGCCTCCCGGCACTCCTGGAGTGCCCGCCATTCCAGA
CGGAGCGCCGTGAGAGCTGGTCCTCGGCCCCCGAACTGCCCGAGGAGCTGCGCCGCGTGG
TGTCTGTGTACCAGGCAGCCCTGGACCTCCTGCGGCAGCTGCAGGTGCACCCCGAGGTGG
CCTCGCAGATGCTCGCCTACCTCTTCTTCTTCTCCGGGACACTGCTTCTCAACCAGCTCC
TCGACAGGGGCCCCTCCC
>HM_3336 from Matreshka MAT_HMR_98678, mORF origin: >ORF 8 (Frame +1, Start 296) of : NM_022465
ATGGGAGTGGGCCAGAGCCTCACTCCCCTGGGGGCATCCGGCTGCCCAATGGCAAGCTCA
AGTGTGACGTCTGCGGCATGGTCTGTATTGGACCCAACGTGCTCATGGTGCACAAGCGCA
GTCACACTGGTGAAAGGCCCTTCCATTGCAACCAGTGTGGTGCCTCCTTCACCCAGAAGG
GGAACCTGCTGCGCCACATCAAGCTGCACTCTGGGGAGAAGCCCTTTAAATGTCCCTTCT
GCAACTATGCCTGCCGCCGGCGTGATGCACTCACTGGTCACCTCCGCACACACTCAGTCT
CCTCTCCCACAGTGGGCAAGCCCTACAAGTGTAACTACTGTGGCCGGAGCTACAAACAGC
AGAGTACCCTGGAGGAGCACAAGGAGCGGTGCCATAACTACCTACAGAGTCTCAGCACTG
AAGCCCAAGCTTTGGCTGGCCAACCAGGTGACGAAATACGTGACCTGGAGATGGTGCCAG
ACTCCATGCTGCACTCATCCTCTGAGCGGCCAACTTTCATCGATCGTCTGGCCAATAGCC
TCACCAAACGCAAGCGTTCCACACCCCAGAAGTTTG
>HM_3346 from Matreshka MAT_HMR_98685, mORF origin: >ORF 6 (Frame +1, Start 533) of : NM_018222
ATGTGGATTCTGTTCATGCCAAGAGCCTGGTGGCCATCTTACACCTGCTCGTTGCTCTGT
CTCAGTATTTCCGCGCACCAATTCGACTCCCAGACCATGTTTCCATCCAAGTGGTTGTGG
TCCAGAAACGAGAAGGAATCCTCCAGTCTCGGCAAATCCAAGAGGAAA
>HM_3353 from Matreshka MAT_HMR_98686, mORF origin: >ORF 2 (Frame +1, Start 401) of : NM_006305
ATGTGTTCAAGCTCCTCCCGCAACTCACATATCTCGACGGCTATGACCGGGACGACAAGG
AGGCCCCTGACTCGGATGCTGAGGGCTACGTGGAGGGCCTGGATGATGAGGAGGAGGATG
AGGATGAGGAGGAGTATGATGAAGATGCTCAGG
>HM_3358 from Matreshka MAT_HMR_98688, mORF origin: >ORF 11 (Frame +1, Start 230) of : NM_006164
ATGAAGAGACAGGTGAATTTCTCCCAATTCAGCCAGCCCAGCACATCCAGTCAGAAACCA
GTGGATCTGCCAACTACTCCCAGGTTGCCCACATTCCCAAATCAGATGCTTTGTACTTTG
ATGACTGCATGCAGCTTTTGGCGCAGACATTCCCGTTTG
>HM_3370 from Matreshka MAT_HMR_98706, mORF origin: >ORF 10 (Frame +1, Start 236) of : NM_022466
ATGGGAAGCTTAAGTGTCGGTACTGCAACTATGCCAGCAAAGGAACAGCCCGGCTTATTG
AACACATCAGAATCCACACAGGTGAAAAACCTCATCGATGTCATCTTTGTCCATTTGCAT
CTGCTTATGAGCGTCATCTGGAAGCCCATATGCGTTCTCATACTGGAGAAAAACCATACA
AATGTGAATTATGTTCCTTCCGCTGCAGTGATCGAAGTAACTTGTCCCATCATCGAAGGC
GCAAGCATAAAATGGTACCAATTAAAGGTACTAGGTCTTCCT
>HM_3373 from Matreshka MAT_HMR_98765, mORF origin: >ORF 22 (Frame +1, Start 560) of : NM_006387
ATGACGTGCTGCACCACTGCCAGCGCAAGCAGGCCCGGGAGCTGCTGGCCGCCCTGCAGA
AGGTCGTGGTGCCCATCTACTGCACCAGCTTCTTGGCCGTGGAGGAAGACAAGCAGCAGA
AGATCGCCCGGCTCCTGCAGCTCTGGGAGAAAAACGGCTACTTCGATGACTCCATCATTC
AGCAGCTACAGAGCCCAGCCCTGGGGCTTGGTCAGTACCAGGCCACCCTCATCAACGAGT
ACTCCTCAGTGGTCCAGCCGGTGCAGCTGGCCTTCCAGCAGCAGATCCAGACCCTCAAGA
CGCAGCACGAGGAGTTTGTCACCAGCCTGGCCCAGCAGCAGCAGCAGCAGCAACAGCAGC
AGCAGCAGCTCCAGATGCCGCAGATGGAGGCTGAAGTCAAGGCCACGCCTCCACCGCCTG
CTCCACCCCCGGCCCCAGCACCTGCCCCTGCCATCCCGCCCACCACCCAGCCTGATGACA
GCAAGCCTCCCATCCAGATGCCTGGCTCTTCAGAGTACGAAGCTCCAGGAGGGGTCCAGG
ATCCTGCAGCTGCCGGCCCCCGGGGCCCCGGGCCACACGACCAGATCCCACCAAACAAGC
CCCCTTGGTTTGACCAGCCTCACCCCGTGGCTCCTTGGGGCCAGCAGCAGCCGCCAGAGC
AGCCACCCTACCCGCACCACCAGGGCGGCCCACCCCACTGCCCCCCCTGGAACAACAGCC
ATGAGGGCATGTGGGGCGAGCAGCGCGGTGACCCCGGCTGGAACGGCCAGCGCGACGCGC
CCTGGAACAACCAGCCCGACGCCGCCTGGAACAGCCAGTTCGAGGGCCCCTGGAACAGCC
AGCACGAGCAGCCGCCCTGGGGCGGGGGCCAGCGCGAGCCACCCTTCCGCATGCAGCGGC
CCCCACACTTCCGGGGGCCCTTCCCGCCCCACCAGCAGCACCCGCAGTTCAACCAGCCTC
CGCACCCCCACAACTTCAACCGCTTCCCGCCCCGCTTCATGCAGGACGACTTCCCGCCAC
GGCACCCCTTCGAGCGGCCGCCCTATCCCCACCGCTTCGACTACCCCCAGGGGGACTTCC
CTGCCGAAATGGGGCCCCCTCACCACCACCCTGGCCACCGCATGCCTCATCCTGGCATCA
ACGAGCACCCGCCTTGGGCTGGACCCCAGCACCCTGACTTCGGCCCTCCCCCCCATGGCT
TCAACGGGCAGCCCCCACACATGCGGCGACAGGGCCCGCCCCACATCAACCACGATGACC
CCAGCCTGGTCCCCAATGTGCCCTACTTCGATCTCCCTGCTGGGC
>HM_3373 from Matreshka MAT_HMR_98768, mORF origin: >ORF 22 (Frame +1, Start 560) of : NM_006387
ATGACGTGCTGCACCACTGCCAGCGCAAGCAGGCCCGGGAGCTGCTGGCCGCCCTGCAGA
AGGTCGTGGTGCCCATCTACTGCACCAGCTTCTTGGCCGTGGAGGAAGACAAGCAGCAGA
AGATCGCCCGGCTCCTGCAGCTCTGGGAGAAAAACGGCTACTTCGATGACTCCATCATTC
AGCAGCTACAGAGCCCAGCCCTGGGGCTTGGTCAGTACCAGGCCACCCTCATCAACGAGT
ACTCCTCAGTGGTCCAGCCGGTGCAGCTGGCCTTCCAGCAGCAGATCCAGACCCTCAAGA
CGCAGCACGAGGAGTTTGTCACCAGCCTGGCCCAGCAGCAGCAGCAGCAGCAACAGCAGC
AGCAGCAGCTCCAGATGCCGCAGATGGAGGCTGAAGTCAAGGCCACGCCTCCACCGCCTG
CTCCACCCCCGGCCCCAGCACCTGCCCCTGCCATCCCGCCCACCACCCAGCCTGATGACA
GCAAGCCTCCCATCCAGATGCCTGGCTCTTCAGAGTACGAAGCTCCAGGAGGGGTCCAGG
ATCCTGCAGCTGCCGGCCCCCGGGGCCCCGGGCCACACGACCAGATCCCACCAAACAAGC
CCCCTTGGTTTGACCAGCCTCACCCCGTGGCTCCTTGGGGCCAGCAGCAGCCGCCAGAGC
AGCCACCCTACCCGCACCACCAGGGCGGCCCACCCCACTGCCCCCCCTGGAACAACAGCC
ATGAGGGCATGTGGGGCGAGCAGCGCGGTGACCCCGGCTGGAACGGCCAGCGCGACGCGC
CCTGGAACAACCAGCCCGACGCCGCCTGGAACAGCCAGTTCGAGGGCCCCTGGAACAGCC
AGCACGAGCAGCCGCCCTGGGGCGGGGGCCAGCGCGAGCCACCCTTCCGCATGCAGCGGC
CCCCACACTTCCGGGGGCCCTTCCCGCCCCACCAGCAGCACCCGCAGTTCAACCAGCCTC
CGCACCCCCACAACTTCAACCGCTTCCCGCCCCGCTTCATGCAGGACGACTTCCCGCCAC
GGCACCCCTTCGAGCGGCCGCCCTATCCCCACCGCTTCGACTACCCCCAGGGGGACTTCC
CTGCCGAAATGGGGCCCCCTCACCACCACCCTGGCCACCGCATGCCTCATCCTGGCATCA
ACGAGCACCCGCCTTGGGCTGGACCCCAGCACCCTGACTTCGGCCCTCCCCCCCATGGCT
TCAACGGGCAGCCCCCACACATGCGGCGACAGGGCCCGCCCCACATCAACCACGATGACC
CCAGCCTGGTCCCCAATGTGCCCTACTTCGATCTCCCTGCTGGGC
>HM_3373 from Matreshka MAT_HMR_98743, mORF origin: >ORF 22 (Frame +1, Start 560) of : NM_006387
ATGACGTGCTGCACCACTGCCAGCGCAAGCAGGCCCGGGAGCTGCTGGCCGCCCTGCAGA
AGGTCGTGGTGCCCATCTACTGCACCAGCTTCTTGGCCGTGGAGGAAGACAAGCAGCAGA
AGATCGCCCGGCTCCTGCAGCTCTGGGAGAAAAACGGCTACTTCGATGACTCCATCATTC
AGCAGCTACAGAGCCCAGCCCTGGGGCTTGGTCAGTACCAGGCCACCCTCATCAACGAGT
ACTCCTCAGTGGTCCAGCCGGTGCAGCTGGCCTTCCAGCAGCAGATCCAGACCCTCAAGA
CGCAGCACGAGGAGTTTGTCACCAGCCTGGCCCAGCAGCAGCAGCAGCAGCAACAGCAGC
AGCAGCAGCTCCAGATGCCGCAGATGGAGGCTGAAGTCAAGGCCACGCCTCCACCGCCTG
CTCCACCCCCGGCCCCAGCACCTGCCCCTGCCATCCCGCCCACCACCCAGCCTGATGACA
GCAAGCCTCCCATCCAGATGCCTGGCTCTTCAGAGTACGAAGCTCCAGGAGGGGTCCAGG
ATCCTGCAGCTGCCGGCCCCCGGGGCCCCGGGCCACACGACCAGATCCCACCAAACAAGC
CCCCTTGGTTTGACCAGCCTCACCCCGTGGCTCCTTGGGGCCAGCAGCAGCCGCCAGAGC
AGCCACCCTACCCGCACCACCAGGGCGGCCCACCCCACTGCCCCCCCTGGAACAACAGCC
ATGAGGGCATGTGGGGCGAGCAGCGCGGTGACCCCGGCTGGAACGGCCAGCGCGACGCGC
CCTGGAACAACCAGCCCGACGCCGCCTGGAACAGCCAGTTCGAGGGCCCCTGGAACAGCC
AGCACGAGCAGCCGCCCTGGGGCGGGGGCCAGCGCGAGCCACCCTTCCGCATGCAGCGGC
CCCCACACTTCCGGGGGCCCTTCCCGCCCCACCAGCAGCACCCGCAGTTCAACCAGCCTC
CGCACCCCCACAACTTCAACCGCTTCCCGCCCCGCTTCATGCAGGACGACTTCCCGCCAC
GGCACCCCTTCGAGCGGCCGCCCTATCCCCACCGCTTCGACTACCCCCAGGGGGACTTCC
CTGCCGAAATGGGGCCCCCTCACCACCACCCTGGCCACCGCATGCCTCATCCTGGCATCA
ACGAGCACCCGCCTTGGGCTGGACCCCAGCACCCTGACTTCGGCCCTCCCCCCCATGGCT
TCAACGGGCAGCCCCCACACATGCGGCGACAGGGCCCGCCCCACATCAACCACGATGACC
CCAGCCTGGTCCCCAATGTGCCCTACTTCGATCTCCCTGCTGGGC
>HM_3373 from Matreshka MAT_HMR_98746, mORF origin: >ORF 22 (Frame +1, Start 560) of : NM_006387
ATGACGTGCTGCACCACTGCCAGCGCAAGCAGGCCCGGGAGCTGCTGGCCGCCCTGCAGA
AGGTCGTGGTGCCCATCTACTGCACCAGCTTCTTGGCCGTGGAGGAAGACAAGCAGCAGA
AGATCGCCCGGCTCCTGCAGCTCTGGGAGAAAAACGGCTACTTCGATGACTCCATCATTC
AGCAGCTACAGAGCCCAGCCCTGGGGCTTGGTCAGTACCAGGCCACCCTCATCAACGAGT
ACTCCTCAGTGGTCCAGCCGGTGCAGCTGGCCTTCCAGCAGCAGATCCAGACCCTCAAGA
CGCAGCACGAGGAGTTTGTCACCAGCCTGGCCCAGCAGCAGCAGCAGCAGCAACAGCAGC
AGCAGCAGCTCCAGATGCCGCAGATGGAGGCTGAAGTCAAGGCCACGCCTCCACCGCCTG
CTCCACCCCCGGCCCCAGCACCTGCCCCTGCCATCCCGCCCACCACCCAGCCTGATGACA
GCAAGCCTCCCATCCAGATGCCTGGCTCTTCAGAGTACGAAGCTCCAGGAGGGGTCCAGG
ATCCTGCAGCTGCCGGCCCCCGGGGCCCCGGGCCACACGACCAGATCCCACCAAACAAGC
CCCCTTGGTTTGACCAGCCTCACCCCGTGGCTCCTTGGGGCCAGCAGCAGCCGCCAGAGC
AGCCACCCTACCCGCACCACCAGGGCGGCCCACCCCACTGCCCCCCCTGGAACAACAGCC
ATGAGGGCATGTGGGGCGAGCAGCGCGGTGACCCCGGCTGGAACGGCCAGCGCGACGCGC
CCTGGAACAACCAGCCCGACGCCGCCTGGAACAGCCAGTTCGAGGGCCCCTGGAACAGCC
AGCACGAGCAGCCGCCCTGGGGCGGGGGCCAGCGCGAGCCACCCTTCCGCATGCAGCGGC
CCCCACACTTCCGGGGGCCCTTCCCGCCCCACCAGCAGCACCCGCAGTTCAACCAGCCTC
CGCACCCCCACAACTTCAACCGCTTCCCGCCCCGCTTCATGCAGGACGACTTCCCGCCAC
GGCACCCCTTCGAGCGGCCGCCCTATCCCCACCGCTTCGACTACCCCCAGGGGGACTTCC
CTGCCGAAATGGGGCCCCCTCACCACCACCCTGGCCACCGCATGCCTCATCCTGGCATCA
ACGAGCACCCGCCTTGGGCTGGACCCCAGCACCCTGACTTCGGCCCTCCCCCCCATGGCT
TCAACGGGCAGCCCCCACACATGCGGCGACAGGGCCCGCCCCACATCAACCACGATGACC
CCAGCCTGGTCCCCAATGTGCCCTACTTCGATCTCCCTGCTGGGC
>HM_3393 from Matreshka MAT_HMR_99017, mORF origin: >ORF 2 (Frame +1, Start 395) of : NM_016073
ATGGAAAAGGCAAAAGAAAGAATGAAAAAGCAGGCTCAAAACGGAAAAAGTCATATACTT
CAAAGAAATCCTCTAAACAGTCCCGGAAATCTCCAGGAGATGAAGATGACAAAGACTGCA
AAGAAGAGGAAAACAAAAGCAGCTCTGAGGGTGGAGATGCGGGCAACGACACAAGAAACA
CAACTTCAGACTTGCAGAAAACCAGTGAAGGGACCT
>HM_3400 from Matreshka MAT_HMR_99020, mORF origin: >ORF 20 (Frame +1, Start 2321) of : NM_024947
ATGCTAATGAATTTTTGCGGTCAAAACGATTCTGCACTATGTCATGTGCCAAAAGGTACA
ATGTTAGCTGTTCTAAAAAATTTGCACTTAGTCGTTGGAATCGTAAGCCTGATAATCAAA
GTCTTGGGCATCGTGGCCGTCGTCCAAGTGGCCCTGATGGGGCAGCGAGAGAACATATCC
TTAGGCAGCTTCCAATTACTTATCCATCTGCAGAAGAAGACTTGGCTTCTCATGAAGATT
CTGTGCCATCTGCTA
>HM_3406 from Matreshka MAT_HMR_99025, mORF origin: >ORF 11 (Frame +1, Start 1703) of : NM_003260
ATGGCAACATTGTGGTCTGGGACCTGCAGAATCAGACTATGGTCAGGCAGTTCCAGGGCC
ACACGGACGGCGCCAGCTGCATTGATATTTCCGATTACGGCACTCGGCTCTGGACAGGGG
GCCTGGACAACACGGTGCGCTGCTGGGACCTGCGGGAGGGCCGCCAGCTGCAGCAGCATG
ACTTCAGCTCCCAGATTTTCTCCCTGGGCCACTGCCCTAACCAGGACTGGCTGGCGGTCG
GAATGGAGAGTAGCAACGTGGAGATCCTGCACGTCCGCAAGCCGGAGAAATACCAGCTGC
ACCTCCACGAGAGCTGCGTGCTGTCCC
>HM_3407 from Matreshka MAT_HMR_99029, mORF origin: >ORF 3 (Frame +1, Start 956) of : NM_004750
ATGGCTCCAAGAAAGCCGGGATCTGGAGTGAGTGGAGCCACCCCACAGCCGCCTCCACTC
CCCGCAGTGAGCGCCCGGGCCCGGGCGGCGGGGCGTGCGAACCGCGGGGCGGAGAGCCGA
GCTCGGGGCCGGTGCGGCGCGAGCTCAAGCAGTTCCTGGGCTGGCTCAAGAAGCACGCGT
ACTGCTCCAACCTCAGCTTCCGCCTCTACGACCAGTGGCGAGCCTGGATGCAGAAGTCGC
ACAAGACCCGCAACCAGGACGAGGGGATCCTGCCCTCGGGCAGACGGGGCACGGCGAGAG
GTCCTGCCAGAT
>HM_3415 from Matreshka MAT_HMR_99041, mORF origin: >ORF 18 (Frame +1, Start 1538) of : NM_006058
ATGAGGAGAAGGCAAGAGAAGCCCTCAGACAGCAGAAGAGGAAAGCAAAGGCCTCAGGAG
AGCGTTACCATGTGGAGCCCCACCCAGAACATCTCTGCGGGGCCTACCCCTACGCCTACC
CGCCCATGCCAGCCATGGTGCCACACCATGGCTTCGAGGACTGGTCCCAGATCCGCTACC
CCCCTCCCCCCATGGCCATGGAGCACCCGCCCCCACTCCCCAACTCGCGCCTCTTCCATC
TGCCGGAATACACCTGGCGTCTACCCTGTGGAGGGGTTCGAAATCCAAATCAGAGCTCCC
AAG
>HM_3421 from Matreshka MAT_HMR_99058, mORF origin: >ORF 12 (Frame +1, Start 416) of : NM_012267
ATGCCGCAGACTTCTGCCAGCTGTCTGGCATGCACCTGCTGGTGGGCCGGTACCTGGAGG
CGGGGGCTGCGGGACTGCGGTGGCGGGCGGCACAGCTCATCGGCACGTGCAGTCAGAACG
TGGCAGCCATCCAGGAGCAGGTGCTGGGCCTGGGTGCCCTGCGTAAGCTGCTGCGGCTGC
TGGACCGCGACGCCTGCGACACGGTGCGCGTCAAGGCCCTCTTCGCCATCTCCTGTCTGG
TCCGAGAGCAGGAGGCTGGGCTGCTGCAGTTCCTCCGCCTGGACGGCTTCTCTGTGT
>HM_3427 from Matreshka MAT_HMR_99061, mORF origin: >ORF 15 (Frame +1, Start 524) of : NM_013326
ATGTCCTGCAGCCTTTTCACTTTAGGGCTGGCACTATGTCGAAGCTGCCCAAGTTTGAGA
TTGAATTACCAGCTGCGCCTAAGTCAACTAAACCCAGCCTTTCCGAAAGAGACATCGCAA
TGGCTACCATATACGGGCAGCTGTATGTTCTCTTCT
>HM_3429 from Matreshka MAT_HMR_99070, mORF origin: >ORF 11 (Frame +1, Start 983) of : NM_019852
ATGTTCACTATGAAATTGATGCTTGCATGGATTCTGAGGCCCCTGGCAGCAAAGACCACA
CGCCAAGCCAGGAGCTTGCTCTTACACAGAGTGTCGGAGGTGATTCCAGTGCAGACCGAC
TCTTCCCACCTCAGTGGATCTGTTGTGATATCCGCTACCTGGACGTCAGTATCTTGGGCA
AGTTTGCAGTTG
>HM_3437 from Matreshka MAT_HMR_99082, mORF origin: >ORF 8 (Frame +1, Start 1004) of : NM_014063
ATGAGGAACCTCCAGAGCAGGAGACCTTCTACGAGCAGCCCCCACTGGTGCAGCAGCAAG
GTGCTGGCTCTGAGCACATTGACCACCACATTCAGGGCCAGGGGCTCAGTGGGCAAGGGC
TCTGTGCCCGTGCCCTGTACGACTACCAGGCAGCCGACGACACAGAGATCTCCTTTGACC
CCGAGAACCTCATCACGGGCATCGAGG
>HM_3442 from Matreshka MAT_HMR_99091, mORF origin: >ORF 16 (Frame +1, Start 248) of : NM_145059
ATGTCCTGCACTCGGCCTGGATCCTCATTCTGCACATGGGTCGAGACTTCCCCTTTGATG
ACTGTGGCAGGGCTTTCACCTGCCTCCCCGTGGAGAACCCCGAGGCCCCCGTGGAAGCCT
TGGTCTGCAACCTGGACTGCCTGCTGGACATCA
>HM_3451 from Matreshka MAT_HMR_99101, mORF origin: >ORF 29 (Frame -1, Start 195) of : NM_015024
ATGCCTTACCAAGCTTGTATCACGCACAAACAACCCCCTACCATTGGAACAGCGAATAGA
TATTCGGAACTATGTGCTCAACTACCTTGCCACTCGGCCGAAGTTGGCTACTTTCGTGAC
ACAAGCACTTATTCAGTTATATGCCAGAATCACAAAACTGGGCTGGTT
>HM_3455 from Matreshka MAT_HMR_99108, mORF origin: >ORF 28 (Frame +1, Start 1280) of : NM_015024
ATGGCCTGGAAGATCCCCTGGAGGATACGGGGCTGGTCCAGCAGCAGTTGGACCAGCTGT
CCACCATTGGGCGTTGTGAATATGAGAAGACGTGTGCACTCCTCGTGCAGTTGTTTGACC
AGTCGGCCCAGTCGTACCAGGAGCTGCTACAGAGCGCCAGCGCAAGCCCAATGGACATTG
CAGTGCAGGAGGGAAGGC
>HM_3457 from Matreshka MAT_HMR_99115, mORF origin: >ORF 21 (Frame +1, Start 287) of : NM_152467
ATGCATACACCCGGACCGTGCCTATCACACCGGACAATGTGGAGAAACTGCTTGCTGCTG
CAGACCAGTTTAACATCATGGGTATCGTCAGGGGTTGCTGCGAGTTCCTCAAGTCAGAGC
TGTGCTTGGATAATTGTATCGGCATCTGTAAGTTCACGGACTACTACTACTGCCCTGAGC
>HM_3461 from Matreshka MAT_HMR_99123, mORF origin: >ORF 22 (Frame +1, Start 1217) of : NM_152467
ATGAGCCAGAGACCAATCAATGGACACTCATCGCCCCCATGCACGAACAGAGGAGTGATG
CAAGCGCCACAACACTTTATGGGAAGGTCTACATATGTGGTGGGTTTAATGGAAACGAGT
GCCTGTTCACAGCAGAAGTGTATAACACTGAAAGTAATCAGTGGACAGTCA
>HM_3465 from Matreshka MAT_HMR_99130, mORF origin: >ORF 32 (Frame +1, Start 2585) of : NM_017944
ATGACAGGAGTACAAGTTCAGTGGACAGTGATATTCTTAGCTCCAGTCATAGCAGTGATA
CTTTGTGCAATGCAGACAATGCTCAGATCCCTTTGGCTAATGGACTTGACTCTCACAGTA
TCACAAGTAGTAGAAGAACGAAAGCAAATGAAGGGAAAAAAGAAACATGGGATACAGCAG
AAGAAGACTCTGGAACTGATAGTGAATATGATGAGAGTGGCAAGAGTAGGGGAGAAATGC
AGTACATGTATTTCAAAGCTGAACCTTATGCTGCAGATGAAGGTTCTGGGGAAGGACATA
AATGGT
>HM_3467 from Matreshka MAT_HMR_99161, mORF origin: >ORF 30 (Frame +1, Start 2405) of : NM_017944
ATGGAGATAATGGGGACAGCAGCAAAAGTACTGAGACAAGTGACTTTGAAAACATCGAAT
CACCTCTCAATGAGAGGGACTCTTCAGCATCAGTGGATAATAGAGAACTTGAACAGCATA
TTCAGACTTCTGATCCAGAAAATTTTCAGTCTGAAGAACGATCAGACTCAGATG
>HM_3475 from Matreshka MAT_HMR_99238, mORF origin: >ORF 28 (Frame +1, Start 683) of : NM_017944
ATGAGGGCTGGCGAATCGACACATATCTTGATATCCCATTGGTCATCCGACCTTATGGGT
CCAGCCAAGCATTTGCTAGTGTGGAAGAAGCATTGCATGCATTTATTCAGCCAGAGATTC
TGGATGGCCCAAATCAGTATTTTTGTGAACGTTGTAAGAAGAAGTGTGATGCACGGAAGG
GCCTTCGGTTTTTGCATTTTCCTTATCTGC
>HM_3486 from Matreshka MAT_HMR_99357, mORF origin: >ORF 19 (Frame +1, Start 98) of : NM_153279
ATGCCAACCTCAGCAAGAACGGGGGGCTGGAGGTCTGGCTGCCCCGGGACAGGCAGGGGC
AGCCTGAGTCCTGCCTCCGCTTCACCTCCCCGCAGTGGGGACTGCCCTTTCTCAATGGCA
CAGAAGCCAATGGCACAGGGGCCACAGAGCCCTGCACCGATGGCTGGATCTATGACAACA
GCACCTTCCCATCTACCATCG
>HM_3488 from Matreshka MAT_HMR_99359, mORF origin: >ORF 20 (Frame +1, Start 620) of : NM_153279
ATGTCTACAGCCTGGGCCAGTTCCTCCTGGCTGGTGTGGCCTACGCTGTGCCCCACTGGC
GCCACCTGCAGCTACTGGTCTCTGCGCCTTTTTTTGCCTTCTTCATCTACTCCTGGTTCT
TCATTGAGTCGGCCCGCTGGCACTCCTCCTCCGGGAGGCTGGACCTCACCC
>HM_3491 from Matreshka MAT_HMR_99364, mORF origin: >ORF 13 (Frame +1, Start 1124) of : NM_153819
ATGAGCTGTACCAGCTGTCCCTGCAGCGGGAGCCGCGCTCCAAGTCCTCGCCAACCAGCC
CCACGAGTTGCACCCCACCACCCCGGCCCCCGGTACTGGAGGAGTGGACCTCGGCTGCCA
AACCCAAGCTGGATCAGGCCCTCGTGGTGGAGCACATCGAGAAGATGGTGGAGTCTGTGT
TCCGGAACTTTGACGTCGATGGGGATGGCCACATCTCACAGGAAGAATTCCAGATCATCC
GTGGGAACTTCCCTTACCTCAGCGCCTTTGGGGACCTCGACCAGAACCAGGATGGCTGCA
TCAGCAGGGAGGAGATGGTTTCCTATTTCCTGCGCTCCAGCTCTGTGTTGGGGGGGCGCA
TGGGCTTCGTACACAACTTCCAGGAGAGCAACTCCTTGCGCCCCGTCGCCTGCCGCCACT
GCAAAGCCC
>HM_3494 from Matreshka MAT_HMR_99365, mORF origin: >ORF 5 (Frame +1, Start 1301) of : NM_172016
ATGAGGCCGGCACACTGTCTTTCTACAATGTCACAGACCGCTCTCATATCTACACCTTCA
CTGATACTTTTACTGAGAAACTTTGGCCCCTCTTCTACCCAGGCATCCGGGCTGGACGGA
AGAATGCTGCACCACTTACCATCAGGCCCCCAACAGATTGGGAGT
>HM_3497 from Matreshka MAT_HMR_99366, mORF origin: >ORF 9 (Frame +1, Start 674) of : NM_172337
ATGCAGTCACCAGCCATCTCAATCAGTCCCCAGCTTCTCTTTCCACCCAGGGATATGGAG
CTTCAAGCTTGGGTTTTAACTCAACCACTGATTGCTTGGATTATAAGGACCAAACTGCCT
CCTGGAAGCTTAACTTCAATGCTGACTGCTTGGATTATAAAGATCAGACATCCTCGTGGA
AATTCCAGGTTTTGT
>HM_3615 from Matreshka MAT_HMR_171951, mORF origin: >ORF 39 (Frame +1, Start 1505) of : NM_017617
ATGGCCGCTGCCTGGACAAGATCAATGAGTTCCAGTGCGAGTGCCCCACGGGCTTCACTG
GGCATCTGTGCCAGTACGATGTGGACGAGTGTGCCAGCACCCCCTGCAAGAATGGTGCCA
AGTGCCTGGACGGACCCAACACTTACACCTGTGTGTGCACGGAAGGGTACACGGGGACGC
ACTGCGAGGTGGACATCGATGAGTGCGACCCCGACCCCTGCCACTACGGCTCCTGCAAGG
ACGGCGTCGCCACCTTCACCTGCCTCTGCCGCCCAGGCTACACGGGCCACCACTGCGAGA
CCAACATCAACGAGTGCTCCAGCCAGCCCTGCCGCCACGGGGGCACCTGCCAGGACCGCG
ACAACGCCTACCTCTGCTTCTGCC
>HM_3512 from Matreshka MAT_HMR_107183, mORF origin: >ORF 44 (Frame +1, Start 1928) of : NM_017617
ATGACTGTGCCAGCAGCCCCTGCGACTCGGGCACCTGTCTGGACAAGATCGATGGCTACG
AGTGTGCCTGTGAGCCGGGCTACACAGGGAGCATGTGTAACATCAACATCGATGAGTGTG
CGGGCAACCCCTGCCACAACGGGGGCACCTGCGAGGACGGCATCAATGGCTTCACCTGCC
GCTGCCCCGAGGGCTACCACGACCCCACCTGCCTGTCTGAGGTCAATGAGTGCAACAGCA
ACCCCTGCGTCCACGGGGCCTGCCGGGACAGCCTCAACGGGTACAAGTGCGACTGTGACC
CTGGGTGGAGTGGGACCAACTGTGACATCAACAACAATGAGTGTGAATCCAACCCTTGTG
TCAACGGCGGCACCTGCAAAGACA
>HM_3587 from Matreshka MAT_HMR_154762, mORF origin: >ORF 53 (Frame +1, Start 3803) of : NM_017617
ATGTCAACGAGTGCCTGTCCAATCCCTGCGACGCCCGTGGCACCCAGAACTGCGTGCAGC
GCGTCAATGACTTCCACTGCGAGTGCCGTGCTGGTCACACCGGGCGCCGCTGCGAGTCCG
TCATCAATGGCTGCAAAGGCAAGCCCTGCAAGAATGGGGGCACCTGCGCCGTGGCCTCCA
ACACCGCCCGCGGGTTCATCTGCAAGTGCCCTGCGGGCTTCGAGGGCGCCACGTGTGAGA
ATGACGCTCGTACCTGCGGCAGCCTGCGCTGCCTCAACGGCGGCACATGCATCTCCGGCC
CGCGCAGCCCCACCTGCCTGTGCCTGGGCCCCTTCACGGGCCCCGAATGCCAGTTCCCGG
CCAGCAGCCCCTGCCTGGGCGGCAACCCCTGCTACAACCAGGGGACCTGTGAGCCCACAT
CCGAGAGCCCCTTCTACCGTTGCCTGTGCCCCGCCAAATTCAACGGGCTCTTGTGCCACA
TCCTGGACTACAGCTTCGGGGGTGGGGCCGGGCGCGACATCCCCCCGCCGC
>HM_3619 from Matreshka MAT_HMR_176749, mORF origin: >ORF 49 (Frame +1, Start 3065) of : NM_017617
ATGTCAATGAGTGCGACTCACAGCCCTGCCTGCATGGCGGCACCTGTCAGGACGGCTGCG
GCTCCTACAGGTGCACCTGCCCCCAGGGCTACACTGGCCCCAACTGCCAGAACCTTGTGC
ACTGGTGTGACTCCTCGCCCTGCAAGAACGGCGGCAAATGCTGGCAGACCCACACCCAGT
ACCGCTGCGAGTGCCCCAGCGGCTGGACCGGCCTTTACTGCGACGTGCCCAGCGTGTCCT
GTGAGGTGGCTGCGCAGCGACAAGGTGTTGACGTTGCCCGCCTGTGCCAGCATGGAGGGC
TCTGTGTGGACGCGGGCAACACGCACCACTGCCGCTGCCAGGCGGGCTACACAGGCAGCT
ACTGTGAGGACCTGGTGGACGAGTGCTCACCCAGCCCCTGCCAGAACGGGGCCACCTGCA
CGGACTACCTGGGCGGCTACTCCTGCAAGTGCGTGGCCGGCTACCACGGGG
>HM_3627 from Matreshka MAT_HMR_184023, mORF origin: >ORF 30 (Frame +1, Start 512) of : NM_017617
ATGGCCCCACCTGCCGGCAGGATGTCAACGAGTGTGGCCAGAAGCCCGGGCTTTGCCGCC
ACGGAGGCACCTGCCACAACGAGGTCGGCTCCTACCGCTGCGTCTGCCGCGCCACCCACA
CTGGCCCCAACTGCGAGCGGCCCTACGTGCCCTGCAGCCCCTCGCCCTGCCAGAACGGGG
GCACCTGCCGCCCCACGGGCGACGTCACCCACGAGTGTGCCTGCCTGCCAGGCTTCACCG
GCCAGAACTGTGAGGAAAATATCGACGATTGTCCAGGAAACAACTGCAAGAACGGGGGTG
CCTGTGTGGACGGCG
>HM_3569 from Matreshka MAT_HMR_139543, mORF origin: >ORF 32 (Frame +1, Start 911) of : NM_017617
ATGCCTGCCAGAACGGCGGGACCTGCCACAACACCCACGGTGGCTACAACTGCGTGTGTG
TCAACGGCTGGACTGGTGAGGACTGCAGCGAGAACATTGATGACTGTGCCAGCGCCGCCT
GCTTCCACGGCGCCACCTGCCATGACCGTGTGGCCTCCTTCTACTGCGAGTGTCCCCATG
GCCGCACAGGTCTGCTGTGCCACCTCAACGACGCATGCATCAGCAACCCCTGTAACGAGG
GCTCCAACTGCGACACCAACCCTGTCAATGGCAAGGCCATCTGCACCTGCCCCTCGGGGT
ACACGGGCCCGGCCTGCAGCCAGGACGTGGATGAGTGCTCGCTGGGTGCCAACCCCTGCG
AGCATGCGGGCAAGTGCATCAACACGCTGGGCTCCTTCGAGTGCCAGTGTCTGCAGGGCT
ACACGGGCCCCCGATGCGAGATCGACGTCAACGAGTGCGTCTCGAACCCGTGCCAGAACG
ACGCCACCTGCCTGGACCAGATTGGGGAGTTCCAGTGCATCTGCATGCCCGGCTACGAGG
GTGTGCACTGCGAGGTCAACACAGACGAGTGTGCCAGCAGCCCCTGCCTGCACAATGGCC
GCTGCCTGGACAAGATCAATGAGTTCCAGTGCGAGTGCCCCACGGGCTTCACTGGGCATC
TGTGCCAGTACGATGTGGACGAGTGTGCCAGCACCCCCTGCAAGAATGGTGCCAAGTGCC
TGGACGGACCCAACACTTACACCTGTGTGTGCACGGAAGGGTACACGGGGACGCACTGCG
AGGTGGACATCGATGAGTGCGACCCCGACCCCTGCCACTACGGCTCCTGCAAGGACGGCG
TCGCCACCTTCACCTGCCTCTGCCGCCCAGGCTACACGGGCCACCACTGCGAGACCAACA
TCAACGAGTGCTCCAGCCAGCCCTGCCGCCACGGGGGCACCTGCCAGGACCGCGACAACG
CCTACCTCTGCTTCTGCC
>HM_3585 from Matreshka MAT_HMR_149978, mORF origin: >ORF 58 (Frame +1, Start 4454) of : NM_017617
ATGACCCCTGGAAGAACTGCACGCAGTCTCTGCAGTGCTGGAAGTACTTCAGTGACGGCC
ACTGTGACAGCCAGTGCAACTCAGCCGGCTGCCTCTTCGACGGCTTTGACTGCCAGCGTG
CGGAAGGCCAGTGCAACCCCCTGTACGACCAGTACTGCAAGGACCACTTCAGCGACGGGC
ACTGCGACCAGGGCTGCAACAGCGCGGAGTGCGAGTGGGACGGGCTGGACTGTGCGGAGC
ATGTACCCGAGAGGCTGGCGGCCGGCACGCTGGTGGTGGTGGTGC
>HM_3641 from Matreshka MAT_HMR_184743, mORF origin: >ORF 16 (Frame +1, Start 1289) of : NM_001807
ATGCCAAGAGTGCCAAGACCTACGCCTACCTGTTTTCCCATCCCTCTCGGATGCCCGTCT
ACCCCAAATGGGTGGGGGCCGACCATGCAGATGACATTCAGTACGTTTTCGGGAAGCCCT
TCGCCACCCCCACGGGCTACCGGCCCCAAGACAGGACAGTCTCTAAGGCCA
>HM_3647 from Matreshka MAT_HMR_184750, mORF origin: >ORF 30 (Frame +1, Start 2015) of : NM_175940
ATGGCAGGCTCACCGTGCTCCGCACCATCCAGCTGCAGCCTCCACAGAAGGTCAACTTCG
TCCTGTCCAGCAACCGTGGACGCCGCACTCTGCTGCTCAAGATCCCCAAGGAGTATGACC
TGGTGCTGCTGTTTAACTTGGAGGAAGAGCGGCAGGCGCTGGTGGAAAATCTCCGGGGAG
CTC
>HM_3649 from Matreshka MAT_HMR_184754, mORF origin: >ORF 25 (Frame +1, Start 536) of : NM_175940
ATGGTTCCTCGCATTCCTGGAGCGACGCGCTGCGGAGCTTCTCCAGGGGACAGCTGGCGT
CGGGGCCCGACCCCGCTTTTCCCCGAGACTCGCAGAACCCCCTGCTCATGTGGGCGGCGC
CCGACCCCGCCACCGGGCAGAACGGGCCCCGGGGGCTGTACGCCTTCGGGGCAGAGAGAG
GGAACCGGGAACCCTTCCTGCAGGCGCTGGGCCTGCTCTGGTTCCGCTACCACAACCTGT
GGGCGCAGAGGCTGGCCCGCCAGCACCCAGACTGGGAGGACGAGGAGCTGTTCCAGCACG
CACGCAAGAGGGTCATCGCCACCTACCAGAACATCGCTGTGTATGAGTGGCTGCCCAGCT
TCCTGCAGAAAACACTCCCGGAGTATACAGGATACCGGCCATTTCTGGACCCCAGCATCT
CCTCAGAGTTCGTGGCGGCCTCTGAGCAGTTCCTGTCCACCATGGTGCCCCCTGGCGTCT
ACA
>HM_3650 from Matreshka MAT_HMR_184767, mORF origin: >ORF 26 (Frame +1, Start 1025) of : NM_175940
ATGCCAGCTGCCACTTCCAGGGGGTCATCAATCGGAACTCAAGTGTCTCCAGAGCTCTCC
GGGTCTGCAACAGCTACTGGAGCCGTGAGCACCCAAGCCTACAAAGTGCTGAAGATGTGG
ATGCACTGCTGCTGGGCATGGCCTCCCAGATCGCAGAGCGAGAGGACCATGTGTTGGTTG
AAGATGTGCGGGATTTCTGGCCTGGGCCAC
>HM_3657 from Matreshka MAT_HMR_184771, mORF origin: >ORF 31 (Frame +1, Start 1568) of : NM_177423
ATGGCCGACCCCACTTGGGCAGTGTCCCAGATTTCAGGTTCCCCATGGCAGACGGCCACA
CAGACTCCTACAGCACCAGTGCAGTGCTGCGGCGCCCACAGAAAGGCCGGCTGGCAGCCC
TGCGAGATGAGCCTTCCAAGGTACAAACTCTTAATGAGCAGGATTGGGAACGTGCCCAGC
AAGCTAGTGTCTTGGCAAATG
>HM_3663 from Matreshka MAT_HMR_184772, mORF origin: >ORF 11 (Frame -1, Start 729) of : NM_001004137
ATGCGCTTCTCACCTCTGTGCCATCCTGATCTTTTATGTTCCCATTGCTGTTTCTTCCCT
GATTCACCGATTTGGTCAGTGTGTGCCTCCTCCAGTCCACACTCTGCTGGCCAACTTCTA
TCTCCTCATTCCTCCAATCCTCAATCCCATTGTCTATGCTGTTCGCACCAAGCAGATCCG
AGAGAGCCTTCTCCAAATACCAAGGATAGAAATGAAGAT
>HM_3666 from Matreshka MAT_HMR_184773, mORF origin: >ORF 2 (Frame +1, Start 281) of : NM_172367
ATGCCCAAGACCAAGAAGCCCCCAGAGATTACCTCATCCTGGCCGTCGTCGCCTGCTTCT
GCCCCGTCTGGCCCCTCAACCTCATCCCCCTCATCATTTCCATCATGTCTCGAAGCAGCA
TGCAACAGGGCAACGTGGACGGCGCCCGGAGGCTGGGCCGCCTGGCTCGGCTGCTCAGCA
TTACCCTCATCATCATGGGCATCGTCATTATCATGGTGGCCG
>HM_3674 from Matreshka MAT_HMR_184783, mORF origin: >ORF 10 (Frame -1, Start 372) of : NM_002699
ATGGGCGCAGGGCAGCACAGCGCACCACTTGGGCCCGGCCATGTCGCCCTCGCCCGGGGC
CAGCGGGGGCCACCAGCCCCAGCCGCTCGGGCTGTACGCGCAGGCGGCCTACCCGGGGGG
CGGCGGCGGCGGCCTGGCCGGGATGCTGGCGGCGGGCGGTGGCGGCGCGGGGCCGGGCCT
GCACCACGCGCTGCACGAGGATGGCCACGAGGCGCAGCTGGAGCCGTCGCCGCCGCCGCA
TCTGGGCGCCCACGGACACGCACACGGACATGCACACGCGGGCGGCCTGCACGCGGCGGC
GGCGCACCTGCACCCGGGCGCGGGCGGCGGCGGCTCATCGGTGGGCGAGCACTCGGACGA
GGATGCGCCCAGCTCGGACGACCTGGAGCAGTTCGCCAAGCAGTTCAAGCAGCGGCGCAT
CAAGCTGGGCTTTACGCAGGCCGACGTGGGGCTGGCGCTGGGCACGCTCTACGG
>HM_3676 from Matreshka MAT_HMR_184792, mORF origin: >ORF 7 (Frame +1, Start 572) of : NM_002699
ATGGCCACGAGGCGCAGCTGGAGCCGTCGCCGCCGCCGCATCTGGGCGCCCACGGACACG
CACACGGACATGCACACGCGGGCGGCCTGCACGCGGCGGCGGCGCACCTGCACCCGGGCG
CGGGCGGCGGCGGCTCATCGGTGGGCGAGCACTCGGACGAGGATGCGCCCAGCTCGGACG
ACCTGGAGCAGTTCGCCAAGCAGTTCAAGCAGCGGCGCATCAAGCTGGGCTTTACGCAGG
CCGACGTGGGGCTGGCGCTGGGCACGCTCTACGGTAACGTGTTCTCGCAGACCACCATCT
GCCGCTTCGAGGCCCTGCAGC
>HM_3682 from Matreshka MAT_HMR_185102, mORF origin: >ORF 34 (Frame +1, Start 176) of : NM_003170
ATGACGATGATGATGAAGATGAAGGGGAGGAGGATGAGGGCAGTGACTCTGGTGATTCAG
AAGATGATGTTGGCCACAAGAAGAGAAAACGCACCTCTTTTGATGACCGCCTGGAGGATG
ATGATTTTGACCTCATTGAGGAGAATTTGGGTGTCAAAGTCAAAAGAGGACAAAAGTACC
GGCGTGTCAAAAAAATGTCAGATGACGAGGACGATGACGAGGAGGAATATGGCAAGGAGG
AACATGAAAAAGAAGCTATTGCGGAAGAAATCTTCCAGGATGGGGAAGGGGAAGAAGGGC
AGGAGGCCATGGAGGCCCCCATGGCTCCTCCAGAGGAGGAGGAAGAAGATGATGAGGAGT
CAGATATTGACGACTTCATTGTGGATGATGATGGACAGCCTC
>HM_3716 from Matreshka MAT_HMR_186383, mORF origin: >ORF 44 (Frame +1, Start 563) of : NM_178140
ATGGCAACAGTAGCAACAGCTCTGAACCAGGAGAAACACCTACCTTGGAGCTGGGTGACC
GAACTGCGAAAAAGGGGAAACGAACCAGAAAGTTTGGGGTCATCTCCAGGCCTCCTGCCA
ACAAGGCCCCTGAAGAATCCAAGGGCAGCGCTGGCTGTGAGGTGTCCAGTGACCCCAGCA
CTGAGCTGGAGAACGGCCCTGACCCTGAACTTGGAAACGGCCATGTCTTTCAGC
>HM_3719 from Matreshka MAT_HMR_186388, mORF origin: >ORF 45 (Frame +1, Start 914) of : NM_178140
ATGACAAACGCCGCTTCTCAAAAGGTGGGAAGACGGACTTCCAATCGAGTGACTGCCTGG
CACGGGAGGAAGTTGGCCGAATATGGAAGATGGAGCTGCTCAAAGAATCGGATGGGCTGG
GAATTCAGGTTAGTGGAGGCCGAGGATCAAAGCGCTCACCTCACGCTATCGTTGTCACTC
AAG
>HM_3723 from Matreshka MAT_HMR_186391, mORF origin: >ORF 16 (Frame +1, Start 1541) of : NM_016652
ATGAAAGGGCCATTGCCAATGTCCCACCCATTCAGGAGAAGAGGCACTGGAAGCGCTACA
TTTATCTTTGGATCAACTATGCACTCTATGAAGAATTGGAGGCAAAGGATCCTGAGAGGA
CAAGACAGGTGTATCAAGCCTCTTTGGAAC
>HM_3730 from Matreshka MAT_HMR_186446, mORF origin: >ORF 18 (Frame -1, Start 750) of : NM_016652
ATGGGAAGAAAGCCTAAAGGAGATTCAAAGGGCTCGATCCATATACGAGCGTGCTTTAGA
TGTAGACTACCGAAATATTACACTCTGGCTGAAATACGCAGAAATGGAAATGAAGAATCG
CCAAGTCAACCATGCTCGAAATATCTGGGACCGGGCCATAACAACGCTGCCTCGAGT
>HM_3733 from Matreshka MAT_HMR_186489, mORF origin: >ORF 17 (Frame +1, Start 2372) of : NM_016652
ATGATGGGTCTGATGCAGGCTGGGAAGAATACTTTGATTACATCTTTCCAGAAGATGCTG
CCAACCAACCTAACCTCAAACTCCTGGCCATGGCCAAACTGTGGAAGAAACAGCAGCAGG
AAAAGGAGGATGCTGAGCACCATCCAGATGAGGACGTCGATGAGAGTGAATCCT
>HM_3744 from Matreshka MAT_HMR_186552, mORF origin: >ORF 9 (Frame +1, Start 431) of : NM_031946
ATGAAGGAGGCCCCCCTGAGCTCCAGTTTGCTGCCTGGGTGGATGCAGTGGTGTTTGTGT
TCAGCCTGGAGGATGAAATCAGTTTCCAGACGGTGTACAACTACTTCCTGCGTCTCTGCA
GCTTCCGCAACGCCAGCGAGGTGCCCATGGTGCTTGTGGGCACGCAGGATGCCATCAGCG
CTGCGAATCCCCGGGTTATCGACGACAGCAGAGCCCGCAAGCTCTCCACAGATC
>HM_3748 from Matreshka MAT_HMR_186561, mORF origin: >ORF 13 (Frame +1, Start 2096) of : NM_031946
ATGCCCTCGCCAACAGCGTCTGGGAGGGGGCCTTGGGTGGCTACTCCAAGCCAGGGCCTG
ATGCCTGCAGAGAGGAGAAGGAACGCTGGATACGGGCCAAGTATGAACAGAAGCTCTTCC
TGGCCCCACTGCCAAGCTCAGATGTGCCACTGGGGCAGCAGCTGCTCCGGGCCGTGGTGG
AAGATGACCTGCGGCTGTTGG
>HM_3750 from Matreshka MAT_HMR_186583, mORF origin: >ORF 11 (Frame +1, Start 521) of : NM_181798
ATGCGCTGTGGTGGGGGGTGGTCACAGTCACCACCATCGGCTATGGGGACAAGGTGCCCC
AGACGTGGGTCGGGAAGACCATCGCCTCCTGCTTCTCTGTCTTTGCCATCTCCTTCTTTG
CGCTCCCAGCGGGGATTCTTGGCTCGGGGTTTGCCC
>HM_3754 from Matreshka MAT_HMR_186601, mORF origin: >ORF 10 (Frame +1, Start 62) of : NM_181798
ATGCCGCCCTGGCCACGGGGACTCTCTTCTGGATGGAGATCGTGCTGGTGGTGTTCTTCG
GGACGGAGTACGTGGTCCGCCTCTGGTCCGCCGGCTGCCGCAGCAAGTACGTGGGCCTCT
GGGGGCGGCTGCGCTTTGCCCGGAAGCCCATTTCCATCATCGACCTCATCGTGGTCGTGG
CCTCCATGGTGGTCCTCTGCGTGGGCTCCAAGGGGCAGGTGTTTGCCACGTCGGCCATCA
GGGGCATCCGCTTCCTGCAGATCC
>HM_3760 from Matreshka MAT_HMR_186616, mORF origin: >ORF 11 (Frame +1, Start 287) of : NM_181871
ATGCTGAGTCCATCGCCAACGTCCGGGAGGCGGTGGAGAGCTTTGCAGGTTCCCCACTCA
GCTACCGGCCCGTGGCCATCGCCCTGGACACCAAGGGACCGGAGATCCGCACTGGGATCC
TGCAGGGGGGTCCAGAGTCGGAAGTGGAGCTGG
>HM_3773 from Matreshka MAT_HMR_186628, mORF origin: >ORF 35 (Frame +1, Start 1094) of : NM_014715
ATGCAGTTGATGGTGATTCTAAGCTCTTCCGACCCAGAAGACCCAGATCTTCCAGTGATG
CACTGTCTGCCTCTTTTAATGGAGAAATGCTGGGGAACCGCTGTAACTCCTATGATAATC
TGCCTCATGACAATGAGAGTGAGGAGGAAGGAGGGCTGCTTCATATCCCAGCCCTTATGT
CTCCTCATTCAGCTGAGGATGTTGACT
>HM_3775 from Matreshka MAT_HMR_186631, mORF origin: >ORF 26 (Frame +1, Start 1364) of : NM_178510
ATGCCCAGGAACGTGAAGGGTGGACCCCTCTTCACCTGGCTGCACAGAATAACTTTGAGA
ATGTGGCACGGCTTCTGGTCTCCCGTCAGGCTGACCCCAACCTGCATGAGGCTGAGGGCA
AGACCCCCCTCCATGTGGCCGCCTACTTTGGCCATGTTAGCCTGGTCAAGCTGC
>HM_3787 from Matreshka MAT_HMR_186648, mORF origin: >ORF 8 (Frame +1, Start 122) of : NM_022351
ATGATGATGGAAAATTATCCTTTGAAGAATTCAAAGCATATTTTGCAGATGGTGTTCTCA
GTGGAGAAGAATTACACGAGCTTTTCCATACCATTGATACACATAATACTAATAATCTTG
ACACAGAAGAGCTATGTGAATATTTTTCTCAGCACTTGGGCGAGTATGAGAATGTAC
>HM_3794 from Matreshka MAT_HMR_186661, mORF origin: >ORF 10 (Frame +1, Start 305) of : NM_031284
ATGGGAAAGATCACAGCATTCTGCATTCAAGGAATGATCTGGAAGAAGCCTTCATTCACT
TCATGGGGAAGGGAGCAGCTGCTGAGCGCTTCTTCAGTGATAAGGAAACTTTTCACGACA
TTGCCCAGGTTGCGTCAGAGTTCCCAGGAGCCCAGCACTATG
>HM_3804 from Matreshka MAT_HMR_186667, mORF origin: >ORF 9 (Frame +1, Start 71) of : NM_181784
ATGACTCCAGCGGGGGATGGTTCCCACAGGAAGGAGGCGGGATCAGTCGCGTCGGGGTCT
GTAAGGTCATGCACCCCGAAGGCAATGGACGAAGCGGCTTTCTCATCCATGGTGAACGAC
AGAAAGACAAACTGGTGGTATTGGAATGCTATG
>HM_3817 from Matreshka MAT_HMR_186728, mORF origin: >ORF 13 (Frame +1, Start 956) of : NM_182826
ATGACCACGAAGAGAACATGCATGATCTTCAGTACCATACCCACTACGCCCAGAACCGCA
CTGTGGAGAGGTTTGAGTCTCTGGAAGGACGCATGGCTTCTCACGAGATTGAAATTGGCA
CCATCTTCACCAACATCAATGCCACCGACAACCACGTGCACAGCATGCTCAAGTACCTGG
ATGACGTGCGGCTCTCCTGCACGCTGGGCTTCCACACCCATGCCGAGGAGCTCTACTACC
>HM_3818 from Matreshka MAT_HMR_186764, mORF origin: >ORF 10 (Frame +1, Start 26) of : NM_182826
ATGGAGATGCCTTGTGCGTTACAGAAGAGGACCTGGCGGGTGACGACGAGGACATGCCGA
CCTTCCCATGCACCCAGAAGGGCCGGCCAGGGCCCCGCTGCAGCCGCTGCCAGAAGAACC
TATCTTTGCACACATCGGTGCGGATTCTTTACCTCTTCCTGGCCCTGCTCCTGGTGGCCG
TGGCTGTGTTGGCCTCTCTGGTTTTCAGAAAAGTGGACTCTCTCTCCGAAGACATCTCCT
>HM_3826 from Matreshka MAT_HMR_186793, mORF origin: >ORF 12 (Frame +1, Start 425) of : NM_018674
ATGCGAAACCCAAGGAGAAGGAGGCAGGGGATGAGCAGAGCCTCCTCGGGGCTGTTGCCC
CTGGAGCAGCCCCCCGAGACCTGGCCACCTTTGCCAGCACCAGCACCCTGCATGGACTGG
GCCGGGCCTGTGGCCCAGGCCCCCACGGACTGCGCAGAACCCTGTGGGCACTGGCCCTAC
TCACCTCGCTGGCTGCCTTCCTGTACCAGGCGGCTGGCCTGGCCCGGGGCTACC
>HM_3831 from Matreshka MAT_HMR_186809, mORF origin: >ORF 6 (Frame +1, Start 968) of : NM_182895
ATGGCGAGGGCTGCAGCCACCGCTGTCCGCCATGCCGCGACGGGCATGCCTGTAACCATG
TCACCGGCAAGTGTACGCGCTGCAACGCGGGCTGGATCGGCGACCGGTGCGAGACCAAGT
GTAGCAATGGCACTTACGGCGAGGACTGCGCCTTCGTGTGCGCCGACTGCGGCAGCGGAC
ACTGCGACTTCCAGTCGGGGCGCTGCCTGTGCAGCCCTGGCGTCCACGGGCCCCACTGTA
ACG
>HM_3833 from Matreshka MAT_HMR_186828, mORF origin: >ORF 5 (Frame +1, Start 461) of : NM_182895
ATGCGTGCCAGTGCCAGCACGGCACGTGCCACCCGCGGAGCGGCGCGTGCCGCTGTGAGC
CCGGCTGGTGGGGCGCGCAGTGCGCCAGCGCGTGCTACTGCAGCGCCACGTCGCGCTGCG
ACCCACAGACCGGCGCCTGCCTGTGCCACGCAGGCTGGTGGGGCCGCAGCTGCAACAACC
AGTGCGCCTGCAACTCGTCTCCCTGCGAGCAGCAGAGCGGCCGCTGTCAGTGCCGCGAGC
GTACGTTCGGCGCGCGCTGCGATCGCTACTGCCAGTGCTTCCGCGGCCGCTGCCACCCTG
TGGACGGCACGTGTGCCTGCGAGCCGGGCTACCGCGGCAAGTACTGTCGCGAGCCGTGCC
CCGCCGGCTTCTACGGCTTGGGCTGTCGCCGCCGGTGTGGCCAGTGCAAGGGCCAGCAGC
CGTGCACGGTGGCCGAGGGCCGCTGCT
>HM_3843 from Matreshka MAT_HMR_186908, mORF origin: >ORF 29 (Frame +1, Start 2222) of : NM_006696
ATGATGGCTTCAGCATACACAATGCTACACTGCAGTCACACACACTGGCAGACTCCATCC
CCAGCAGCCCTGCTTCTTCACAGTTCTCTGTCTGTAGTGAGGATCAGGAAGCTATTCAGG
CACAGAAAATTTGGAAGAAAGCCATCATGCTTGTATGGAGAGCTGCAGCTAATCATAGGT
ATGCCAATGTCTTCCTGCAGCCTGTTACAGATGACA
>HM_3862 from Matreshka MAT_HMR_187101, mORF origin: >ORF 46 (Frame -1, Start 4419) of : NM_183387
ATGCTACCATTCAAAGGGAGTATGTTCAGTCAGCTTCAGTGCTACTGGCAAACTATTGCT
GTCTGTGGGACTAGACCCAGAACATACTATTACCATTTGGAGATGGCAGGAAGGTGCCAA
AATTGCCAGCAGAGCTGGTCACAATCAACGTATTTTTGTGGCAGAATTCCGACCAGATTC
AGATACCCAGTTTGTCTCAGTGGGAGTAAAACATGTGAAGTTCTGGACCCTGGCAGGAAG
AGCTCTTCT
>HM_3870 from Matreshka MAT_HMR_187198, mORF origin: >ORF 38 (Frame +1, Start 1256) of : NM_183387
ATGGAACTTACCTTGCTGTTGGATGCAATGACAGCTCGGTTGATATTTATGGAGTTGCTC
AGCGTTATAAAAAAGTTGGCGAGTGTTTGGGATCCCTTAGTTTCATCACTCATCTGGACT
GGTCTTCAGACAGTAGATATTTGCAGACAAATGATGGAAATGGGAAAAGACTTTTTTATA
GAATGCCAGGAGGAAAGGAAG
>HM_3879 from Matreshka MAT_HMR_187245, mORF origin: >ORF 31 (Frame +1, Start 2075) of : NM_005337
ATGTATACAGTTTCTCCGTGTTTGAACATACTATCTTCCCTTCTGAGTACCTCAGCAGCC
ACCTGGAGGCCAGACTCAACAGAGCCATTGTGTGGCTGGCTGGCTACAATGCCACGACCC
AGGAGATCGTACGGCCTTCTGAGCTGTTGGCAGGAGTCAAAGCATACATTGGTTTCATAC
AGTCACTGGCCCAGTTTTTGGGTGCAGATGCTTCCAGAGTCATCCGCAACGCCCTCCTGC
AGCAGACACAACCACTGGATTCCTGTGGGGAACAGACAATCACCACACTCTACACAAACT
GGTACCTGGAAAGTCTGCTTAGACAGGCAAGCAGTGGGACCATCATCCTCTCCCCAGCCA
TGCAGGCCTTCGTCAGCCTGCCCAGAGAAGGGGAGCAGAACTTCAGTGCAGAGGAGTTCT
CTGACATCTCTGAGATGCGGGCCTTGGCAGAACTCCTGGGCCCCTATGGCA
>HM_3878 from Matreshka MAT_HMR_187236, mORF origin: >ORF 30 (Frame +1, Start 1070) of : NM_005337
ATGAACCGGGACTACTGGGTCCTAAGGCTCTTTTTGCTTTCATGGCCCTGTCCTTCATTC
GTGATGAGGTCACCTGGCTGGTTCGCCACACAGAGAATGTCACCAAGACAAAGACACCTG
AGGACTATGCTGACTCGAGCATTGCAGAGCTACTTTTCTTGTTGGAGGGGATTAGGTCTC
TGGTCCGAAGACACATCAAAG
>HM_3881 from Matreshka MAT_HMR_187250, mORF origin: >ORF 19 (Frame +1, Start 686) of : NM_006096
ATGCCTACAACAGCCGGCGCGACCTGGAGATTGAGCGACCAATGCCGGGAACCCACACAG
TCACCCTGCAGTGCCCTGCTCTGTTGGTGGTTGGGGACAGCTCGCCTGCAGTGGATGCCG
TGGTGGAGTGCAACTCAAAATTGGACCCAACAAAGACCACTCTCCTCAAGATGGCGGACT
GTGGCGGCCTCCCGCAGATCTCCCAGCCGGCCAAGCTCGCTGAGGCCTTCAAGTACTTCG
TGCAGGGCATGGGATACATGCCCTCGGCTAGCA
>HM_3887 from Matreshka MAT_HMR_187252, mORF origin: >ORF 9 (Frame +1, Start 908) of : NM_025126
ATGAAGAAAACCAAAAGTCCTATGGCGAGCGGCTGCAGCTGCAGGATGAGGAAGACGACA
GCCTGTGTCGCATCTGCATGGATGCCGTCATCGACTGTGTCCTACTGGAGTGTGGGCACA
TGGTTACCTGCACCAAGTGCGGCAAGCGCA
>HM_3888 from Matreshka MAT_HMR_187256, mORF origin: >ORF 26 (Frame +1, Start 731) of : NM_016128
ATGGCAGCCGTGACAGCCCACTGTTTGACTTCATCGAGAGCTGCTTGCGCAACAAGCACG
AGATGGTGGTGTATGAAGCCGCCTCGGCCATCGTCAATCTGCCAGGCTGCAGTGCCAAAG
AGCTGGCCCCGGCTGTGTCAGTGCTCCAGCTTTTCTGCAGCTCACCCAAGGCTGCTCTCC
GCTATGCTGCTGTTCGTACCCTCAATAAGGTTGCCA
>HM_3891 from Matreshka MAT_HMR_187257, mORF origin: >ORF 27 (Frame +1, Start 1937) of : NM_016128
ATGTCATCCGCTGCACCAAACACACCTTCACCAACCACATGGTTTTTCAGTTTGACTGCA
CAAACACACTCAATGACCAGACCTTGGAGAATGTCACAGTGCAGATGGAGCCCACTGAGG
CCTATGAGGTGCTCTGTTACGTGCCTGCCCGGAGCCTGCCCTACAACCAGCCCGGGACCT
GCTACACACTGGTGGCACTGCCCAAAGAAGACCCCACAGCTGTGGCCTGCACATTCAGCT
GCA
>HM_3897 from Matreshka MAT_HMR_187264, mORF origin: >ORF 6 (Frame +1, Start 170) of : NM_194436
ATGAGTCGGTGCACAGGTGCGAACCTCCTGATGCTGTGGTGTGGCCCCAGAACGTGGAGC
AGGTCAGCCGGCTGGCAGCCCTGTGCTATCGCCAAGGTGTGCCCATCATCCCATTCGGCA
CCGGCACCGGGCTTGAGGGTGGCGTCTGTGCTGTGCAGGGCGGCGTCTGCGTTAACC
>HM_3921 from Matreshka MAT_HMR_187521, mORF origin: >ORF 37 (Frame +1, Start 2624) of : NM_197968
ATGATACTTGGAGGACAGAATATGTTCCAGTGCCTATCCCTGTGCCTGTGTATATCCCAG
TTCCTATGCACATGTACAGTCAGAATATTCCTGTTCCTACTACAGTTCCTGTTCCTGTGC
CAGTTCCTGTTTTTCTGCCTGCTCCATTGGACAGCAGTGAGAAGATTCCTGCAGCAATTG
AGGAGC
>HM_3915 from Matreshka MAT_HMR_187391, mORF origin: >ORF 35 (Frame +1, Start 794) of : NM_197968
ATGTGGCAGGAGACGTTTTTCAGAATGGAGAATCTGCAACTCATCATAATCCTGATTCTT
GGATCTCCCAGTCAGCTTCATTTCCCCGTAATCAGAAACAACCAGGGGTGGACTCTTTAT
CACCAGTGGCCTCACTTCCTAAACAGATTTTCCAGCCGTCTGTCCAACAGCAGCCTACTA
AACCAGTTAAAGTCACTTGTGCAAACTGCAAAAAACCTTTACAGAAGGGCCAGACAGCTT
ATCAACGAAAAGGATCAGCTCACCTCTTTTGTTCTACCACCTGCCTTTCTTCCTTCTCCC
ACAAGCCTGCTCCAAAGAAACTCTGTGTTATGTGTAAAAAAGATA
>HM_3919 from Matreshka MAT_HMR_187455, mORF origin: >ORF 39 (Frame +1, Start 3062) of : NM_197968
ATGAATTTTTATTACCACCTGTTTTTGGCGAAGAATATGAGGAACAGCCCAGACCTCGAT
CTAAAAAAAAGGGAGCCAAGAGAAAGGCTGTATCAGGATACCAGTCTCATGATGATAGTT
CTGACAATTCAGAATGCAGCTTTCCTTTCAAATATACGTATGGCG
>HM_3923 from Matreshka MAT_HMR_187564, mORF origin: >ORF 72 (Frame +1, Start 3170) of : NM_000335
ATGACCAAGAAGAAGATGAGGAGAACAGCCTGGGCACGGAGGAGGAGTCCAGCAAGCAGG
AATCCCAGCCTGTGTCCGGTGGCCCAGAGGCCCCTCCGGATTCCAGGACCTGGAGCCAGG
TGTCAGCGACTGCCTCCTCTGAGGCCGAGGCCAGTGCATCTCAGGCCGACTGGCGGCAGC
AGTGGAAAGCGGAACCCCAGGCCCCAGGGTGCGGTGAGACCCCAGAGGACAGTTGCTCCG
AGGGCAGCACAGCAGACA
>HM_3938 from Matreshka MAT_HMR_187699, mORF origin: >ORF 76 (Frame +1, Start 5039) of : NM_000335
ATGTCAAGTGGGAGGCTGGCATCGACGACATGTTCAACTTCCAGACCTTCGCCAACAGCA
TGCTGTGCCTCTTCCAGATCACCACGTCGGCCGGCTGGGATGGCCTCCTCAGCCCCATCC
TCAACACTGGGCCGCCCTACTGCGACCCCACTCTGCCCAACAGCAATGGCTCTCGGGGGG
ACTGCGGGAGCCCAGCCGTGGGCATCCTCTTCTTCACCACCTACATCATCATCTCCTTCC
TCATCGTGGTCAACATGTACATTGCCATCATCCTGGAGAACTTCAGCGTGGCCACGGAGG
AGAGCACCGAGCCCC
>HM_3930 from Matreshka MAT_HMR_187662, mORF origin: >ORF 75 (Frame +1, Start 4646) of : NM_000335
ATGACCAAAGTCCTGAGAAAATCAACATCTTGGCCAAGATCAACCTGCTCTTTGTGGCCA
TCTTCACAGGCGAGTGTATTGTCAAGCTGGCTGCCCTGCGCCACTACTACTTCACCAACA
GCTGGAATATCTTCGACTTCGTGGTTGTCATCCTCTCCATCGTGGGCACTGTGCTCTCGG
ACATCATCCAGAAGTACTTCTTCTCCCCGACGCTCTTCCGAGTCATCCGCCTGGCCCGAA
>HM_3941 from Matreshka MAT_HMR_187765, mORF origin: >ORF 70 (Frame +1, Start 1634) of : NM_000335
ATGATGAAAACAGCACAGCGGGGGAGAGCGAGAGCCACCACACATCACTGCTGGTGCCCT
GGCCCCTGCGCCGGACCAGTGCCCAGGGACAGCCCAGTCCCGGAACCTCGGCTCCTGGCC
ACGCCCTCCATGGCAAAAAGAACAGCACTGTGGACTGCAATGGGGTGGTCTCATTACTGG
GGGCAGGCGACCCAGAGGCCACATCCCCAGGAAGCCACCTCCTCCGCCCTG
>HM_3942 from Matreshka MAT_HMR_187810, mORF origin: >ORF 25 (Frame +1, Start 1208) of : NM_004644
ATGAGACCAACATTCCTACTGTCCTACGGGAATTCCAGACCTATATTCGCAGCATGGACA
AGGACTTTGTGGCAGCCACAATCCAGGCCATTGGACGCTGTGCAACTAACATCGGCCGAG
TCCGTGACACCTGCCTCAATGGCCTGGTGCAGCTGCTGTCCAACCGTGATGAGCTTGTGG
TTGCAGAGTCAGTGGTCGTCATTAAGAAATTGCTACAGATGCAGCCAGCACAACATGGAG
AGATCATCAAACACTTGGCAAAGCTTACAGACAACATCCAGGTGCCCATGGCCCGAGCCA
GCATCCTGTGGCTCATCGGAGAGTACTGTGAGCATGTCCCCAGGATTGCACCTGATGTCT
>HM_3962 from Matreshka MAT_HMR_188081, mORF origin: >ORF 28 (Frame +1, Start 1706) of : NM_004644
ATGACCAGAACTATGATATTCGCGACCGGGCGCGCTTCACCCGGCAGCTCATCGTCCCTT
CCGAGCAGGGTGGGGCCCTCAGCCGCCATGCCAAGAAGCTCTTCCTGGCACCCAAACCAG
CTCCAGTCTTGGAGTCATCCTTCAAAGACCGGGACCACTTCCAGCTGGGCTCACTGTCCC
ACCTGCTTAATGCCAAGGCCACAGGCTACCAGGAGCTCCCAGACTGGCCGGAGGAAGCCC
CAGACCCATCTGTGCGCAACGTGGAGGTACCTGAATGGACCAAGTGCTCAAATCGGGAGA
AGAGAAAGGAGAAGGAAAAACCCTTCTACTCGGACTCTGAGGGGGAGTCAGGCCCCACGG
AGTCCGCAGACAGTGACCCTGAGTCTGAGAGTGAATCGGACAGTAAGAGCAGCAGTGAGA
GCGGCTCTGGGGAGTCCAGCAGTGAGTCCGACAATGAAGACCAGGATGAGGATGAGGAGA
AAGGGAGAGGCAGTGAGAGTGAACAGAGTGAGGAGGATGGTAAGAGGAAGACAAAGAAGA
AGGTGCCAGAGAGAAAAGGAGAAGCGTCATCCTCTGATGAGGGCAGCGATTCCAGCAGTA
GCTCATCAGAGTCCGAGA
>HM_3966 from Matreshka MAT_HMR_188098, mORF origin: >ORF 12 (Frame +1, Start 1292) of : NM_014552
ATGAAGAACGAAAGCAAAGCAAAAGAAAAGTTTCTGATGTTAAAGTGCCACTGCTTCCCT
CTCACAAGCGAATGGATATCACAGTTTTCAAACCCTTCATTGATCTCGATACTCAGCCTG
TCCTCTTCATTCCTGACGTGCACTTTGCCAACTTGCAGCGGGGCACTCATGTCCTTCCCA
TTGCCTCTGAAGAATTGGAGGGTGAAGGCTCTGTCT
>HM_3974 from Matreshka MAT_HMR_188114, mORF origin: >ORF 7 (Frame +1, Start 461) of : NM_000326
ATGGCCGAGTGGTCATGCTCTTCAACATTGAGAACTGGCAAAGTCAAGAAATCACCTTTG
ATGAGATCTTGCAGGCATATTGCTTCATCCTGGAGAAGCTGCTGGAGAATGAGGAAACTC
AAATCAATGGCTTCTGCATCATTGAGAACTTCAAGGGCTTTACCATGCAGCAGGCTGCTA
GTCTCCGGACTTCAGATCTCAGGAAGATGGTGGACATGCTCCAGGATTCCTTCCCAGCCC
GGTTCAAAGCCATCCACTTCATCCACCAGCCATGGTACTTCACCACGACCTACAATGTGG
TCAAGCCCTTCT
>HM_3977 from Matreshka MAT_HMR_188126, mORF origin: >ORF 22 (Frame +1, Start 926) of : NM_014610
ATGAGCTGTACAACCCAATGGCCTTGTATGGGTCTGTGCCTGTGCTCCTGGCACACAACC
CTCATCGCGACTTGGGCATCTTCTGGCTCAATGCTGCAGAGACCTGGGTTGATATATCTT
CCAACACTGCCGGGAAGACCCTGTTTGGGAAGA
>HM_3978 from Matreshka MAT_HMR_188144, mORF origin: >ORF 24 (Frame +1, Start 1187) of : NM_014610
ATGTTTTCCGGCAATATGCTAGTCTCACAGGAACCCAGGCGTTGCCCCCACTCTTCTCCC
TCGGCTACCACCAGAGCCGTTGGAACTACCGGGACGAGGCTGATGTGCTGGAAGTGGATC
AGGGCTTTGATGATCACAACCTGCCCTGTGATGTCATCTGGC
>HM_3984 from Matreshka MAT_HMR_188207, mORF origin: >ORF 18 (Frame +1, Start 512) of : NM_014610
ATGCCCGAGGACTCTTGGAGTTTGAGCATCAGAGGGCCCCTAGGGTCTCTTTCTCGGATA
AGGTTAATCTCACGCTTGGTAGCATATGGGATAAGATCAAGAACCTTTTCTCTAGGCAAG
GATCAAAAGACCCAGCTGAGGGCGATGGGGCCCAGCCTGAGGAAACACCCAGGGATGGCG
ACAAGCCAGAGGAGACTCAGGGGAAGGCAGAGAAAGATGAGCCAGGAGCCTGGGAGGAGA
CATTCAAAACTCACTCTGACAGCAAGCCGTATGGCCCCATGTCTGTGGGTTTGGACTTCT
CTCTGCCAGGCATGGAGCATGTCTATGGGATCCCTGAGCATGCAGACAACC
>HM_3990 from Matreshka MAT_HMR_188240, mORF origin: >ORF 9 (Frame -1, Start 777) of : NM_004200
ATGCAGCGATGGGAGTGGGAGCCGAGGGGAGCTGCTCTTGTCTCTCTGCTACAACCCCTC
TGCCAACTCCATCATCGTGAACATCATCAAAGCCCGGAACCTCAAAGCCATGGACATCGG
GGGCACATCAGACCCCTACGTGAAGGTATGGCTGATGTACAAGGACAAGCGGGTGGAGAA
GAAGAAGACGGTGACGATGAAGAGGAACCTGAACCCCATCTTCAA
>HM_3992 from Matreshka MAT_HMR_188242, mORF origin: >ORF 8 (Frame +1, Start 275) of : NM_004200
ATGAGTCCGACCGCCGGACCGAGCCACGTTCCTCCGTCTCAGACCTCGTCAACTCCCTCA
CCAGCGAGATGCTCATGCTCTCCCCAGGCTCCGAGGAGGATGAGGCCCACGAGGGTTGCA
GCCGAGAGAACCTGGGCCGGATCCAGTTCAGTGTCGGCTACAACTTCCAGGAGTCCACGC
TCACCG
>HM_4000 from Matreshka MAT_HMR_188247, mORF origin: >ORF 8 (Frame +1, Start 653) of : NM_152300
ATGGCAAAACTGGGTTCAGAGACCAGCTGGCTTCCATTTTCCTGGCCTGCACATCCCACA
AGGTCCGAAGAGCTATGTTCAGTGCAACTTTTGCATATGATGTTGAACAGTGGTGCAAAC
TCAACCTGGACAATGTCATCAGTGTGTCCATTGGAGCAAGGAATTCTGCAG
>HM_4002 from Matreshka MAT_HMR_188266, mORF origin: >ORF 22 (Frame +1, Start 2249) of : NM_014272
ATGGTGGCTGGACCATCCAGTGGAACGGGGACTACCAGGTGGCAGGGACCACCTTCACAT
ACGCACGCAGGGGCAACTGGGAGAACCTCACGTCCCCGGGTCCCACCAAGGAGCCTGTCT
GGATCCAGCTGCTGTTCCAGGAGAGCAACCCTGGGGTGCACTACGAGTACACCATCCACA
GGGAGGCAGGTGGCCACGACGAGGTCCCGCCGCCCGTGTTCTCCTGGCATTATGGGCCCT
GGACCAAGTGCACAGTCACCTGCGGCAGAGGTGTGCAGAGACAGAATGTGTACTGCTTGG
AGCGGCAGGCAGGGCCCGTGGACGAGGAGCACTGTGACCCCCTGGGCCGGCCTGATGACC
AACAGAGGAAGTGCAGCGAGCAGCCCTGCCCTGCCAGGTGGTGGGCAGGTGAGTGGCAGC
TGTGCTCCAGCTCCTGCGGGCCTGGGGGCCTCTCCCGCCGGGCCGTGCTCTGCATCCGCA
GCGTGGGGCTGGATGAGCAGAGCGCCCTGGAGCCACCCGCCTGTGAACACCTTCCCCGGC
CCCCTACTGAAACCCCTTGCAACCGCCATGTACCCTGTCCGGCCACCTGGGCTGTGGGGA
ACTGGTCTCAGTGCTCAG
>HM_4016 from Matreshka MAT_HMR_188304, mORF origin: >ORF 13 (Frame +1, Start 1262) of : NM_005146
ATGACTTGCTGCCTCTCGGGGACCAGACTCAGGATGGGGACTTTGGTTCCAGACTGCGGG
GACGGGGTCGCCGCCGAGTGTCCGAAGTGGAGGAGGAGAAGGAGCCTGTGCCTCAGCCCC
TGCCGTCGGACGACACCCGAGTGGAGAACATGGACATCAGTGATGAGGAGGAAGGTGGAG
CTCCACCGCCGGGGTCCCCGCAGGTGCTGGAGGAGGACGAGGCGGAGCTGGAGCTGCAGA
AGCAGCTGGAGAAGGGACGCCGGCTGCGACAGTTACAGCAGCTACAGCAGCTGCGAGACA
GTGGCGAGAAGGTGGTGGAGATTG
>HM_4020 from Matreshka MAT_HMR_188310, mORF origin: >ORF 19 (Frame +1, Start 392) of : NM_019035
ATGACAATTCTCCCCAGTTTTCAAGATCTCTCATACCTATTGAGATATCTGAGAGTGCAG
CAGTTGGGACTCGCATTCCCCTGGACAGTGCATTTGATCCAGATGTTGGGGAAAATTCCC
TCCACACATACTCGCTCTCTGCCAATGATTTTTTTAATATCGAGGTTCGGACCAGGACTG
ATGGAGCCAAGTATGCAGAACTCA
>HM_4042 from Matreshka MAT_HMR_188314, mORF origin: >ORF 13 (Frame +1, Start 611) of : NM_006151
ATGAGGAGGGTGTTCTGGACCAAAACAGGTCCCTGCTCTTCATGCAGTGGGGTCAGATTG
TGGATCATGACCTGGACTTTGCCCCTGACACCGAGCTGGGGAGTAGCGAGTACTCCAAAG
CCCAGTGTGATGAGTACTGTATCCAGGGAGACAACTGCTTCCCCATCATGTTCCCACCCA
ATGACCCCAAGGCGGGGACTCAAGGGAAATGCATGCCTTTCTTCCGAGCTGGGTTCGTCT
GCCCCACTCCACCCTACAAGTCCCTGGCCCGAGAGCAGATCAACGCTC
>HM_4046 from Matreshka MAT_HMR_188315, mORF origin: >ORF 59 (Frame -1, Start 282) of : NM_199420
ATGGCAGGCAGAGTGCCTTTTGCTTGGACAAGTCCTGGAAGGAAAGAATTTAGTTTATTC
AGCTCCTACAAGTGCTGGGAAGACTCTTGTGGCAGAATTACTTATTTTGAAGCGGGTTTT
GGAAATGCGGAAGAAAGCTTTGTTTATTCTTCCCTTTGTTTCTGTGGC
>HM_4047 from Matreshka MAT_HMR_188317, mORF origin: >ORF 16 (Frame +1, Start 44) of : NM_006841
ATGGCAAACACTCAGAGGGGCTGCTCCCGGTCATCACCCCCATGGCAGGCAACCAGAGGG
TCGAGGACCCTGCACGGAGCTGTATGGAGGGCAAGAGCTTCCTACAGAAAAGTCCCAGCA
AGGAGCCACACTTCACTGACTTCGAGGGGAAGACATCATTCGGGATGTCAGTGTTCAACC
TCAGCAATGCCATCATGGGCAGCGGCATCCTGGGACTCGCCTATGCCATGGCCAATACGG
GCATTATCCTTTTCCTGTTCCTGT
>HM_4052 from Matreshka MAT_HMR_188318, mORF origin: >ORF 42 (Frame -1, Start 255) of : NM_181882
ATGCGCCGAGCCTTACAAAGTCTCCTTCTGCCTGAAGCGCACTGTGCCCACCGGGGACCT
GGCTCTGCGGCCCGGGACCGTGTCTGGCTACGAGATCAAGGGCCCGCGGGCCAAGGTGGC
CAAGCTGAACATCCAGAGTCTGTCCCCTGTGAAGAAGAAGAAGATGGTGCCTGGGGCTCT
GGGGGTCCCCGC
>HM_4055 from Matreshka MAT_HMR_188334, mORF origin: >ORF 10 (Frame +1, Start 1100) of : NM_152312
ATGGGAACCTGCTGCGGAGAGAGCTCTTTGTGTGCCCCAGCCAGCCCCCACCTGGTGCTG
AGCAGTTGCAGCAGGCCCTGGCACAACTGGACGAGGAAGACCCCTGCTTTGAGTTCCGGC
AGCAGCAGCTCACTGTGCACCGTGTGCATGTCACTTTCCTGCCCCATGAACCGCCACCCC
CCCGGCCTCACGATGTCACCCTTGTGGCCCAGCTGTCCATGGACCGGCTGCAGATGTTGG
AAGCCCTGTGCAGGCACTGGCCTGGCCCCA
>HM_4057 from Matreshka MAT_HMR_188341, mORF origin: >ORF 11 (Frame +1, Start 1469) of : NM_152312
ATGTGGTGTACCGTGAGGGGCCCCTATACCCCGTCAACCAGCTTCGCAACGTGGCCTTGG
CCCAGGCCCTCACGCCTTACGTCTTCCTCAGTGACATTGACTTCCTGCCTGCCTATTCTC
TCTACGACTACCTCAGGGCCTCCATTGAGCAGCTGGGGCTGGGCAGCCGGCGCAAGGCAG
CACTGGTGGTGCCGGCATTTGAGACCCTGCGCTACCGCTTCAGCTTCCCCCATTCCAAGG
TGGAGCTGTTGGCCTTGCTGGATGCGGGCACTCTCTACACCTTCAGGTACCACGAGTGGC
CCCGAGGCCACGCACCCACAGACTATGCCCGCTGGCGGGAGGCTCAGGCCCCGTACCGTG
TGCAATGGGCGGCCAACTATGAACCCTACGTGGTGGTGCCACGAGACTGTCCCCGCTATG
ATCCTCGCTTTGTGGGCTTCGGCTGGAACAAAGTGGCCCACATTGTGGAGCTGGATGCCC
AGGAATATGAGCTCCTGGTGCTGCCCGAGGCCTTCACCATCCATCTGCCCCACGCTCCAA
GCCTGGACATCTCCCGCTTCCGCTCCAGCCCCACCTATCGTGACTGCCTCCAGGCCCTCA
AGGACGAATTCCACCAGGACTTGTCCCGCCACCATGGGGCTGCTGCCCTCAAATACCTCC
CAGCCCTGCAGCAGCCCCAGAGCCCTGCCCGAGGCT
>HM_4057 from Matreshka MAT_HMR_188342, mORF origin: >ORF 11 (Frame +1, Start 1469) of : NM_152312
ATGTGGTGTACCGTGAGGGGCCCCTATACCCCGTCAACCAGCTTCGCAACGTGGCCTTGG
CCCAGGCCCTCACGCCTTACGTCTTCCTCAGTGACATTGACTTCCTGCCTGCCTATTCTC
TCTACGACTACCTCAGGGCCTCCATTGAGCAGCTGGGGCTGGGCAGCCGGCGCAAGGCAG
CACTGGTGGTGCCGGCATTTGAGACCCTGCGCTACCGCTTCAGCTTCCCCCATTCCAAGG
TGGAGCTGTTGGCCTTGCTGGATGCGGGCACTCTCTACACCTTCAGGTACCACGAGTGGC
CCCGAGGCCACGCACCCACAGACTATGCCCGCTGGCGGGAGGCTCAGGCCCCGTACCGTG
TGCAATGGGCGGCCAACTATGAACCCTACGTGGTGGTGCCACGAGACTGTCCCCGCTATG
ATCCTCGCTTTGTGGGCTTCGGCTGGAACAAAGTGGCCCACATTGTGGAGCTGGATGCCC
AGGAATATGAGCTCCTGGTGCTGCCCGAGGCCTTCACCATCCATCTGCCCCACGCTCCAA
GCCTGGACATCTCCCGCTTCCGCTCCAGCCCCACCTATCGTGACTGCCTCCAGGCCCTCA
AGGACGAATTCCACCAGGACTTGTCCCGCCACCATGGGGCTGCTGCCCTCAAATACCTCC
CAGCCCTGCAGCAGCCCCAGAGCCCTGCCCGAGGCT
>HM_4057 from Matreshka MAT_HMR_188351, mORF origin: >ORF 11 (Frame +1, Start 1469) of : NM_152312
ATGTGGTGTACCGTGAGGGGCCCCTATACCCCGTCAACCAGCTTCGCAACGTGGCCTTGG
CCCAGGCCCTCACGCCTTACGTCTTCCTCAGTGACATTGACTTCCTGCCTGCCTATTCTC
TCTACGACTACCTCAGGGCCTCCATTGAGCAGCTGGGGCTGGGCAGCCGGCGCAAGGCAG
CACTGGTGGTGCCGGCATTTGAGACCCTGCGCTACCGCTTCAGCTTCCCCCATTCCAAGG
TGGAGCTGTTGGCCTTGCTGGATGCGGGCACTCTCTACACCTTCAGGTACCACGAGTGGC
CCCGAGGCCACGCACCCACAGACTATGCCCGCTGGCGGGAGGCTCAGGCCCCGTACCGTG
TGCAATGGGCGGCCAACTATGAACCCTACGTGGTGGTGCCACGAGACTGTCCCCGCTATG
ATCCTCGCTTTGTGGGCTTCGGCTGGAACAAAGTGGCCCACATTGTGGAGCTGGATGCCC
AGGAATATGAGCTCCTGGTGCTGCCCGAGGCCTTCACCATCCATCTGCCCCACGCTCCAA
GCCTGGACATCTCCCGCTTCCGCTCCAGCCCCACCTATCGTGACTGCCTCCAGGCCCTCA
AGGACGAATTCCACCAGGACTTGTCCCGCCACCATGGGGCTGCTGCCCTCAAATACCTCC
CAGCCCTGCAGCAGCCCCAGAGCCCTGCCCGAGGCT
>HM_4057 from Matreshka MAT_HMR_188352, mORF origin: >ORF 11 (Frame +1, Start 1469) of : NM_152312
ATGTGGTGTACCGTGAGGGGCCCCTATACCCCGTCAACCAGCTTCGCAACGTGGCCTTGG
CCCAGGCCCTCACGCCTTACGTCTTCCTCAGTGACATTGACTTCCTGCCTGCCTATTCTC
TCTACGACTACCTCAGGGCCTCCATTGAGCAGCTGGGGCTGGGCAGCCGGCGCAAGGCAG
CACTGGTGGTGCCGGCATTTGAGACCCTGCGCTACCGCTTCAGCTTCCCCCATTCCAAGG
TGGAGCTGTTGGCCTTGCTGGATGCGGGCACTCTCTACACCTTCAGGTACCACGAGTGGC
CCCGAGGCCACGCACCCACAGACTATGCCCGCTGGCGGGAGGCTCAGGCCCCGTACCGTG
TGCAATGGGCGGCCAACTATGAACCCTACGTGGTGGTGCCACGAGACTGTCCCCGCTATG
ATCCTCGCTTTGTGGGCTTCGGCTGGAACAAAGTGGCCCACATTGTGGAGCTGGATGCCC
AGGAATATGAGCTCCTGGTGCTGCCCGAGGCCTTCACCATCCATCTGCCCCACGCTCCAA
GCCTGGACATCTCCCGCTTCCGCTCCAGCCCCACCTATCGTGACTGCCTCCAGGCCCTCA
AGGACGAATTCCACCAGGACTTGTCCCGCCACCATGGGGCTGCTGCCCTCAAATACCTCC
CAGCCCTGCAGCAGCCCCAGAGCCCTGCCCGAGGCT
>HM_4067 from Matreshka MAT_HMR_188379, mORF origin: >ORF 11 (Frame +1, Start 446) of : NM_014444
ATGGTTGTCAAATCCTGGAAACAGTCTACAAACACAGCTGTGGGGGGTTGCCTCCTGTTC
GAAGTGCACTGGAAAAAATCCTGGCCGTTTGTCATGGGGTCATGTATAAACAGCTCTCAG
CCTGGATGCTCCATGGACTCCTCTTGGACCAGCATGAAGAATTCTTTATCAAACAGGGGC
CATCTTCTGGTAATGTCAGTGCCCAGCCAGAAGAGGACGAGGAGGATCTGGGCATTGGGG
GAC
>HM_4085 from Matreshka MAT_HMR_188558, mORF origin: >ORF 17 (Frame +1, Start 599) of : NM_199320
ATGATGAAGATGTTGTCTGTGATGTCTGCCAGTCTCCTGATGGTGAGGACGGCAATGAGA
TGGTGTTCTGTGACAAATGCAACATCTGTGTGCACCAGGCCTGTTATGGAATCCTCAAGG
TACCAGAGGGCAGCTGGCTGTGCCGGACATGTGCCCTGGGGGTTCAGCCAAAATGTCTGC
TGTGTCCGAAGAAGGGTGGAGCTA
>HM_4072 from Matreshka MAT_HMR_188409, mORF origin: >ORF 23 (Frame +1, Start 1067) of : NM_199320
ATGATGAAGTCAAGTTCAAGTCCTATTGCCCAAAGCACAGCTCACATAGGAAACCCGAGG
AGAGTCTTGGCAAGGGGGCTGCACAGGAGAATGGGGCCCCTGAGTGTTCCCCCCGGAATC
CGCTGGAGCCCTTTGCCAGCCTTGAGCAGAACCGGGAGGAGGCCCACCGGG
>HM_4089 from Matreshka MAT_HMR_188574, mORF origin: >ORF 26 (Frame +1, Start 74) of : NM_014874
ATGCATCCCCACTTAAGCACTTTGTCACTGCCAAGAAGAAGATCAATGGCATTTTTGAGC
AGCTGGGGGCCTACATCCAGGAGAGCGCCACCTTCCTTGAAGACACGTACAGGAATGCAG
AACTGGACCCCGTTACCACAGAAGAACAGGTTCTGGACGTCAAAGGTTACCTATCCAAAG
>HM_4097 from Matreshka MAT_HMR_188598, mORF origin: >ORF 17 (Frame +1, Start 1571) of : NM_152754
ATGGATTGGTTCAGCTCTCCTTGCACAGATGCGACACTTATGGGAAAGCTTGCGCAGACT
GTTGTCTTGCCAGAGACCCCTACTGTGCCTGGGATGGAAATGCATGCTCTCGATATGCTC
CTACTTCTAAAAGGAGAGCTAGACGCCAAGATG
>HM_4104 from Matreshka MAT_HMR_188639, mORF origin: >ORF 16 (Frame +1, Start 1025) of : NM_152754
ATGGAGTCTTTACTACAACCAGCTCCATCTTCAAAGGCTCTGCTGTTTGTGTGTATAGCA
TGGCTGACATCAGAGCAGTTTTTAATGGTCCATATGCTCATAAGGAAAGTGCAGACCATC
GTTGGGTGCAGTATGATGGGAGAATTCCTTATCCACGGCCTGGTACATGTCCAAGCAAAA
CCTATGACCCAC
>HM_4107 from Matreshka MAT_HMR_188666, mORF origin: >ORF 15 (Frame +1, Start 716) of : NM_152754
ATGGAGCAAAATTTATTGGAACTTTCTTCATACCAGACACCTACAATCCAGATGATGATA
AAATATATTTCTTCTTTCGTGAATCATCTCAAGAAGGCAGTACCTCCGATAAAACCATCC
TTTCTCGAGTTGGAAGAGTTTGTAAGAATGATG
>HM_4115 from Matreshka MAT_HMR_188675, mORF origin: >ORF 40 (Frame +1, Start 3620) of : NM_004850
ATGTCCGACCAGTTACACAGACAGATGTGTATAGAGCAGATGCTAAAGAAATTCCAAGGA
TATTCCAGATTCTGTATGCCAATGAAGGAGAAAGTAAGAAGGAACAAGAATTTCCAGTGG
AGCCAGTTGGAGAAAAATCTAATTATATTTGCCACAAGGGACATGAGTTTATTCCTACTC
TTTATCATTTCCCAACCAACTGTGAGGCTTGTA
>HM_4120 from Matreshka MAT_HMR_188685, mORF origin: >ORF 9 (Frame -1, Start 57) of : NM_138967
ATGTTTCTACCAAGACTTCGAGGCAGATATTCCTCCCCAGCATGTCAGCATGACCAAGCG
CCTCTACTACCTCTGGATGTTGAACAGCGTCACGCTGGCCGTGAACCTGGTGGGCTGTCT
CGCGTGGCTGATCGGAGGCGGGGGAGCCACCAACTTTGGCCTCGCCTTTCTCTGGCTCAT
CCTCTTCACACCCTGCTCCTACGTCTGCTGGTTTCGGCCCATTTACAAGGCCTTCAAGAC
>HM_4122 from Matreshka MAT_HMR_188686, mORF origin: >ORF 19 (Frame +1, Start 377) of : NM_024628
ATGTGTTTGGACAGTGTGTTGCAGGTGCCATGTATATCACCGGCTTTGCTGAATCCATCT
CGGATTTGCTGGGCCTCGGGAATATCTGGGCTGTGCGAGGAATTTCAGTTGCGGTGCTTC
TGGCCTTGCTGGGCATTAACCTCGCAGGTGTCAAATGGA
>HM_4128 from Matreshka MAT_HMR_188687, mORF origin: >ORF 30 (Frame +1, Start 1097) of : NM_015213
ATGGCCTGGATGACCGGTCAAAGCTGGAGCTGCCTCAAGAGGCTAACCTCTGCTTTGTGG
ACATTGACAACCACTTCATTGAGTTGCCAGAGGACTTGCCACAGTTCCCCAACAAATTGG
AGTTTGTCCAGGAAGTCTCTGAGATTCTCATGGCATTTGGAATTCCCCCTGAAGGGAATC
TTCATTGCAGTGAGAGTGCCTCCAAGC
>HM_4133 from Matreshka MAT_HMR_188689, mORF origin: >ORF 16 (Frame +1, Start 2447) of : NM_006187
ATGCCGACCTCGTGGTGTTCCTCAGCTGCTTCAGCCAGTTCACTGAGCAGGGCAACAAGC
GGGCCGAGATCATCTCCGAGATCCGAGCCCAGCTGGAGGCATGTCAACAGGAGCGGCAGT
TCGAGGTCAAGTTTGAAGTCTCCAAATGGGAGAATCCCCGCGTGC
>HM_4137 from Matreshka MAT_HMR_188694, mORF origin: >ORF 23 (Frame +1, Start 1940) of : NM_006105
ATGTGCTGGGCCCCCAGCATCTGCGGGATGTCACCACCGCCAACCTGGAGCGCTTCATGC
GCCGCTTCAATGAGCTGCAGTACTGGGTGGCCACCGAGCTGTGTCTCTGCCCCGTGCCCG
GCCCCCGGGCCCAGCTGCTCAGGAAGTTCATTAAGCTGGCGGCCCACCTCAAGGAGCAGA
AGAATCTCAATTCCTTCTTTGCCGTCATGTTTGGCCTCAGCAACTCGGCCATCAGCCGCC
>HM_4145 from Matreshka MAT_HMR_188702, mORF origin: >ORF 21 (Frame +1, Start 2507) of : NM_203499
ATGGTGGTCGCCATGGAGATGGATACCGCCATCCAGAAAGCAGCAGCCGTCATACTGATG
GCCATCGGCACGGGGAGAACAGACATGGAGGAAGCGCAGGCCGGCATGGGGAGAACCGGG
GTGCAAATGATGGTCGGAATGGGGAAAGCAGGAAAGAAGCTTTTAATCGTGAGAGCAAGA
TGGAGCCCAAGATGGAACCCAAAGTGGACAGCAGCAAGATGGACAAGGTGGACAGCAAGA
CAGATAAGACAGCTGACGGCTTTGCTGTCCCAGAGCCGCCTAAACGCAAGAAAAGTCGAT
GGGACAGTT
>HM_4148 from Matreshka MAT_HMR_188717, mORF origin: >ORF 16 (Frame +1, Start 1868) of : NM_005898
ATGGATACCGGGGCCCTGCCAATGGATTCAGAGGAGGATATGATGGTTACCGCCCTTCAT
TCTCTAACACTCCAAACAGTGGTTATACACAGTCTCAGTTCAGTGCTCCCCGGGATTACT
CTGGCTATCAACGGGATGGATATCAGCAGAATTTCAAGCGAGGCTCTGGGCAGAGTGGAC
CACGGGGAGCCCCACGAGGTCGTGGAGGGCCCCCAAGACCCAACAGAGGGATGCCGCAAA
>HM_4168 from Matreshka MAT_HMR_189391, mORF origin: >ORF 28 (Frame +1, Start 167) of : NM_002373
ATGGTTTCAACATCCTGGTGGATGGTGGCTCTGATCGCAAGTCCTGTTTTTGGAAGCTGG
TACGGCACTTGGACCGCATTGACTCGGTGCTACTCACACACATTGGGGCAGACAACCTGC
CAGGCATCAATGGACTACTGCAGCGCAAAGTGGCAGAGC
>HM_4176 from Matreshka MAT_HMR_189722, mORF origin: >ORF 30 (Frame +1, Start 2192) of : NM_002373
ATGTCTCTTACATCCAGGATGAGACAATCCCTGGCTACTCAGAGACTGAGCAGACCATCT
CAGATGAGGAGATCCATGATGAGCCGGAGGAGCGCCCAGCTCCACCCAGATTTCATACAA
GTACATATGACCTGCCCGGGCCTGAAGGTGCTGGCCCATTCGAAGCCAGCCAACCTGCCG
ATAGTGCTGTTCCTGCTACCTCTGGCAAAGTCTATGGAACGCCAGAGACTGAACTCACCT
ACCCCACTAACA
>HM_4189 from Matreshka MAT_HMR_190622, mORF origin: >ORF 35 (Frame +1, Start 2474) of : NM_002373
ATGTGTCCTCGGCCACTTCAATCACTGAGTGTGACAAACTTTCTTCCTTTGCCACATCAG
TGGCTGAGGACCAATCTGTGGCCTCACTTACAGCTCCCCAGACAGAGGAGACAGGCAAGA
GCTCCCTGCTGCTTGACACAGTCACAAGCATCCCTTCCTCCCGTACTGAAGCTACGCAGG
GCTTGGACTATGTGCCATCAGCTGGTACCATCTCACCCACCTCCTCACTGGAAGAAGACA
AGGGCTTCAAATCACCACCCTGTGAGGACTTCTCTG
>HM_4203 from Matreshka MAT_HMR_191656, mORF origin: >ORF 13 (Frame +1, Start 116) of : NM_001543
ATGGCTGGAAGCGAGGCCTGGAGCCCTCGGCGGATGCCCCCGAGCCTGACTGCGGGGACC
CGCCGCCTGTGGCCCCCAGTCGCCTGCTGCCACTCAAGCCTGTGCAGGCAGCCACCCCTT
CCCGCACAGACCCGTTGGTGCTGGTCTTTGTGGAGAGCCTCTACTCGCAACTGGGCCAGG
AGGTGGTGGCCATCCTGGAGTCCAGCCGCTTCAAATACCGCACAGAGATTGCGCCGGGCA
AGGGTGACATGCCCACGCTCACTGACAAGGGCCGTGGCCGCTTCGCCCTCATCATCTATG
AGAACATCCTCAAGTATGTCAACCTGGACGCCTGGAACCGGGAGCTGCTGGACAAGTACT
GTGTGGCCTACGGCGTGGGCATCATTGGCTTCTTCAAGGCCAATGAGAACAGCCTGC
>HM_4214 from Matreshka MAT_HMR_191707, mORF origin: >ORF 16 (Frame +1, Start 1427) of : NM_001543
ATGGCATCATGGTTCTCCCACGGCAGACCTGCGGCCTCTTCACACACACCATCTTCTACA
ACGAGTACCCTGGCGGCTCCAGTGAGCTGGACAAGATCATCAACGGGGGCGAGCTCTTCC
TCACCGTGCTCCTCAATCCTATCAGCATCTTCA
>HM_4220 from Matreshka MAT_HMR_191722, mORF origin: >ORF 18 (Frame +1, Start 1094) of : NM_206883
ATGGCTACCAGGTTGACGGCAATCAGGAGCTCATTGCCCTGGGACTGTGCAATTCCATTG
GCTCACTCTTCCAGACCTTTTCAATTTCATGCTCCTTGTCTCGAAGCCTTGTTCAGGAGG
GAACCGGTGGGAAGACACAGCTTGCAGGTTGTTTGGCCTCAT
>HM_4231 from Matreshka MAT_HMR_191757, mORF origin: >ORF 20 (Frame +1, Start 416) of : NM_206887
ATGTTGCGGTCTTCAAGTGCATTATCCCCTCCTCGGTGGAGGCGTACATCACTGTCGTCT
CATGGGAGAAAGACACTGTTTCACTTGTCTCAGGATCTAGATTTCTCATCACATCCACGG
GAGCCTTGTATATTAAAGATGTACAGAATGAAGATGGATTGTATAACTACCGCTGCATCA
CGCGGCATCGATACACCGGAGAGACGAGGCAGAGCAACAGCGCCAGACTTTTTGTATCAG
ACCCAGCGAACTCAGCCCCATCCATACTGGATGGGTTTGACCATCGCAAAGCCATGGCTG
GGCAGCGTGTGGAGCTGCCTTGCAAAGCGCTCGGGCACCCTGAGCCAGATTACCGCTGGC
>HM_4238 from Matreshka MAT_HMR_191768, mORF origin: >ORF 24 (Frame +1, Start 3506) of : NM_145686
ATGGATCCTGTGCTGGATTCCATGCTGTTGATGTGGATTCAGGATCAGTCTATGACATTT
ATCTACCAACACATATCCAGTGTAGCATCAAACCCCATGCAATCATCATCCTCCCCAATA
CAGATGGAATGGAGCTTCTGGTGTGCTATGAAGATGAGGGGGTTTATG
>HM_4246 from Matreshka MAT_HMR_191792, mORF origin: >ORF 2 (Frame +1, Start 140) of : NM_007108
ATGACCAACTCTTGGATGATGGCAAGACACTGGGCGAGTGTGGCTTCACCAGTCAAACAG
CACGGCCACAGGCCCCAGCCACAGTGGGGCTGGCCTTCCGGGCAGATGACACCTTTGAGG
CCCTGTGCATCGAGCCGTTTTCCAGCCCGCCAGAGCTGCCCGATG
>HM_4250 from Matreshka MAT_HMR_191794, mORF origin: >ORF 31 (Frame +1, Start 2234) of : NM_015069
ATGAGAAGAAGATGTACCGCTGCACGGCCTGCAACTGGGACTTCCGCAAGGAGGCTGACC
TGCAGGTGCACGTCAAACACAGCCACCTGGGCAACCCGGCCAAGGCTCACAAGTGCATCT
TCTGTGGGGAGACCTTCAGCACCGAGGTGGAGCTGCAGTGCCACATCACCACACACAGCA
AGAAGTATAACTGTAAGTTCTGCAGCAAGGCCTTCCACGCCATCATCCTGCTGGAGAAGC
ACCTGCGGGAGAAGCACTGTGTGTTTGATGCTGCGACCGAGAACGGCACGGCCAATGGGG
TACCCCCAATGGCCACCAAGAAAGCTGAGCCTGCTGACCTGCAGGGCATGCTGCTTAAGA
ACCCTGAGGCACCTAACAGCCATGAGGCCAGCGAGGATGACGTGGACGCGTCGGAGCCCA
TGTACGGCTGTGACATCTGTGGGGCGGCCTACACCATGGAGGTGCTGCTGCAGAATCACC
GGCTGCGGGACCACAATATCCGGCCGGGCGAGGATGATGGCTCACGCAAGAAGGCTGAGT
TTATCAAGGGCAGTCACAAGTGCAACGTTTGTTCACGGACTTTCTTCTCGGAGAACGGGC
TACGGGAGCACCTGCAGACGCACCGGGGCCCTGCCAAGCACTACATGTGTCCCATCTGTG
GTGAGCGCTTCCCTTCGCTGC
>HM_4257 from Matreshka MAT_HMR_191802, mORF origin: >ORF 16 (Frame +1, Start 620) of : NM_003178
ATGCAGGCCTCCCCAGCATCAACTCACTGGAATCCATATACAACTTCTGTGACAAGCCAT
GGGTGTTTGCCCAGCTGGTCGCTATCTATAAGACACTGGGAGGAGAAAAGTTCCCTCTCA
TTGAACAGACATACTACCCCAACCACAAAGAGATGC
>HM_4273 from Matreshka MAT_HMR_191874, mORF origin: >ORF 19 (Frame +1, Start 1448) of : NM_006715
ATGGGCTGCCCAGGGTGCAGCTATCTTCTCCAAGACAGCTCTTCTCAGCACTGGAGAGTG
ACTCAGAGCAGCTGTGCACGTGGGTTGGGGAGCTCTTCTTGGAGCTGCACAATGGCACAT
ACACCACCCATGCCCAGATCAAGAAGGGGAACCGGGAATGTGAGCGGATCCTGCACGACG
TGGAGCTGCTCAGTAGCCTGGCCCTGGCCCGCAGTGCCCAGTTCCTATACCCAGCAGCCC
AGCTGCAGCACCTCTGGAGGCTCCTTCTTC
>HM_4278 from Matreshka MAT_HMR_191882, mORF origin: >ORF 39 (Frame +1, Start 143) of : NM_015254
ATGCCCGGGGCCAGCCGAAGGTGTTTGCTTATGATCATTGTTTCTGGTCTATGGATGAAT
CTGTCAAAGAAAAGTATGCAGGTCAAGATATTGTTTTCAAGTGCCTTGGAGAGAATATCC
TGCAGAATGCTTTTGATGGCTACAATGCATGTATCTTTGCCTATGGACAGACTGGCTCTG
GAAAATCTTATACCA
>HM_4283 from Matreshka MAT_HMR_191893, mORF origin: >ORF 9 (Frame +1, Start 596) of : NM_212481
ATGCTGCTGACCCAGCACCACTTCCCAGCCAGGAGCCCCCCAGGAACAGCACAGAACAGC
AGGGCCTGGCCTCTGGGTCTTCTGTGTCCTTTGTGGGTGCCAGCGGCTGTCCTGAGGCCT
ACAAGCGGCTCCTATCCAGCTTCTACTGCAAGGGGACACACGGCATCATGTCACCACTGG
CCAAAAAGAAGCTCCTGGCCCAGG
>HM_4289 from Matreshka MAT_HMR_191897, mORF origin: >ORF 14 (Frame +1, Start 1364) of : NM_002741
ATGAGAGGCATGAGGTGCAGCTGGACATGGAACCCCAGGGCTGCCTGGTGGCTGAGGTCA
CCTTCCGCAACCCTGTCATTGAGAGGATTCCTCGGCTCCGACGGCAGAAGAAAATTTTCT
CCAAGCAGCAAGGGAAGGCGTTCCAGCGTGCTAGGCAGA
>HM_4291 from Matreshka MAT_HMR_191899, mORF origin: >ORF 27 (Frame +1, Start 365) of : NM_004320
ATGAGCCAGAGATGGGGAAGGTCTACCGGGCTGACCGCAAGTCAGTGCAAAGGATCAAGG
CTCGGGACATCGTCCCTGGGGACATCGTGGAGGTGGCTGTGGGGGACAAAGTCCCTGCAG
ACATCCGAATCCTCGCCATCAAATCCACCACGCTGCGGGTTGACCAGTCCATCC
>HM_4293 from Matreshka MAT_HMR_191904, mORF origin: >ORF 29 (Frame +1, Start 1193) of : NM_004320
ATGATAAGCCAGTCCGGCCAGGGCAGTATGACGGGCTGGTGGAGCTGGCCACCATCTGTG
CCCTCTGCAATGACTCCTCCTTGGACTTCAACGAGGCCAAAGGTGTCTATGAGAAGGTCG
GCGAGGCCACCGAGACAGCACTCACCACCCTGGTGGAGAAGA
>HM_4307 from Matreshka MAT_HMR_191960, mORF origin: >ORF 25 (Frame +1, Start 386) of : NM_020796
ATGATGCATTGTTTGTCTGTGGAACTAATGCCTTCAACCCTTCCTGCAGAAACTATAAGA
TGGATACATTGGAACCATTCGGGGATGAATTCAGCGGAATGGCCAGATGCCCATATGATG
CCAAACATGCCAACGTTGCACTGTTTGCAGATGGAAAACTATACTCAGCCACAG
>HM_4309 from Matreshka MAT_HMR_191979, mORF origin: >ORF 28 (Frame +1, Start 1727) of : NM_020796
ATGGGCATTCCAGTTCCCTCTTGCCCAGCACAACCACATCAGATTCGACGGCTCAAGAGG
GGTATGAGTCTAGGGGAGGAATGCTGGACTGGAAGCATCTGCTTGACTCACCTGACAGCA
CAGACCCTTTGGGGGCAGTGTCTTCCCATAATCACCAAGACAAGAAGGGAG
>HM_4310 from Matreshka MAT_HMR_192013, mORF origin: >ORF 27 (Frame +1, Start 926) of : NM_020796
ATGTTGTCCTGGCAACGTTTTCTACACCTTATAACAGCATCCCTGGGTCTGCAGTCTGTG
CCTATGACATGCTTGACATTGCCAGTGTTTTTACTGGGAGATTCAAGGAACAGAAGTCTC
CTGATTCCACCTGGACACCAGTTCCTGATGAACGAGTTCCTAAGCCCAGGCCAGGTTGCT
GTGCTGGCTCATCCTCCT
>HM_4312 from Matreshka MAT_HMR_192026, mORF origin: >ORF 10 (Frame +1, Start 158) of : NM_017457
ATGAGGGCAGTAAGACCTTGCAACGGAACCGGAAGATGGCAATGGGCAGGAAGAAGTTCA
ACATGGACCCCAAGAAGGGGATCCAGTTCTTGGTGGAGAATGAACTGCTGCAGAACACAC
CCGAGGAGATCGCCCGCTTCCTGTACAAGGGCGAGGGGC
>HM_4314 from Matreshka MAT_HMR_192038, mORF origin: >ORF 9 (Frame +1, Start 98) of : NM_198403
ATGAACATGCGGCCAACTGTGCCACCCATGCTTTCTGGATCATCCCCAGCATCCTGGGCA
GCTCCAACCTCTACTTCCTGTCGGACGATGACTGGGAGACCATCTCTGCCTGGATCTACG
GCCTCGGCCTCTGCGGCCTCTTCGTGGTGTCCACTGTGTTTCACACCATCTCCTGGAAGA
AGAGCCACC
>HM_4325 from Matreshka MAT_HMR_192071, mORF origin: >ORF 9 (Frame +1, Start 59) of : NM_021975
ATGTGGAGATCATTGAGCAGCCCAAGCAGCGGGGCATGCGCTTCCGCTACAAGTGCGAGG
GGCGCTCCGCGGGCAGCATCCCAGGCGAGAGGAGCACAGATACCACCAAGACCCACCCCA
CCATCAAGATCAATGGCTACACAGGACCAGGGACAGTGCGCATCTCCCTGGTCACCAAGG
ACCCTCCTCACCGGCCTCACCCCCACGAGCTTG
>HM_4330 from Matreshka MAT_HMR_192121, mORF origin: >ORF 10 (Frame +1, Start 629) of : NM_021975
ATGAGATCTTCCTACTGTGTGACAAGGTGCAGAAAGAGGACATTGAGGTGTATTTCACGG
GACCAGGCTGGGAGGCCCGAGGCTCCTTTTCGCAAGCTGATGTGCACCGACAAGTGGCCA
TTGTGTTCCGGACCCCTCCCTACGCAGACCCCAGCCTGCAGGCTCCTGTGCGTGTCTCCA
TGCAGCTGCGGCGGCCTTCCGACCGGGAGCTCAGTGAGCCCATGGAATTCCAGTACCTGC
CAGATACAGACGATCGTCACCGGATTGAGGAGAAACGTAAAAGGACATATGAGACCTTCA
AGAGCATCA
>HM_4346 from Matreshka MAT_HMR_192169, mORF origin: >ORF 9 (Frame +1, Start 158) of : NM_002743
ATGACTATTGCGACTGCAAAGATGGCTCTGACGAGCCAGGCACGGCTGCCTGTCCTAATG
GCAGCTTCCACTGCACCAACACTGGCTATAAGCCCCTGTATATCCCCTCCAACCGGGTCA
ACGATGGTGTTTGTGACTGCTGCGATGGAACAGACGAGTACAACAGCGGCGTCATCTGTG
AGAACACCTGCAAAGAGAAGGGCCGTAAGGAGAGAGAGTCCCTGCAGCAGATGGCCGAGG
TCACCCGCGAAGGGTTCCGTC
>HM_4353 from Matreshka MAT_HMR_192230, mORF origin: >ORF 13 (Frame +1, Start 890) of : NM_001001420
ATGGATTCACAGATCCTTCAAATAACAAAAGTAGATTCTGCTTGGGTTTGTTGTCAAATG
TTAATCGTAATTCGACAATTGAAAACACTAGGCGACATATTGGAAAAGGTGTTCATCTGT
ACTATGTTGGTGGAGAGGTGTATGCGGAATGCCTCAGTGACAGCAGCATATTTGTACAGA
GTAGGAACTGCAACTTTCATCATGGCTTTCATCCCACCACTGTCTGTAAGATTCCCAGCA
GCTGCAGCCTCAAAATTTTTAACAATCAGGAGTTTGCTCAGCTTCTGGCTCAATCTGTCA
ACCATGGGTTTGAGGCAGTATATGAGCTCACCAAAATGTGTACCATTCGGA
>HM_4354 from Matreshka MAT_HMR_192239, mORF origin: >ORF 11 (Frame +1, Start 488) of : NM_001001420
ATGAACCACACATGCCACAAAATGCCACGTTTCCAGATTCTTTCCACCAGCCCAACAACA
CTCCTTTTCCCTTATCTCCAAACAGCCCTTATCCCCCTTCTCCTGCTAGCAGCACATATC
CCAACTCCCCAGCAAGTTCTGGACCAGGAAGTCCATTTCAGCTCCCAGCTGATACGCCTC
CTCCTGCCTATATGCCACCTGATGATCAGATGGGTCAAGATAATTCCCAGCCTATGGATA
CAAGCAATAATA
>HM_4366 from Matreshka MAT_HMR_192298, mORF origin: >ORF 4 (Frame +1, Start 647) of : NM_006764
ATGGCTTGGGGGGCAGCTCCACAAGTCCTGTGGTTCCTGCCAGCCTGCACGGCCTGCTCT
CTGCTGCCCTGCAGGCCTGGGCATTGCTGCTCACCATCTGCCCTAGCACCCAAATCAGCC
ACATCCTTGACAGGCAGCTGCCCCGGCTGCCCCAGCTCTTGTCCAGTGAAAGTG
>HM_4372 from Matreshka MAT_HMR_192304, mORF origin: >ORF 14 (Frame +1, Start 560) of : NM_014840
ATGACAACTGCAATATTAAGATTGCTGACTTTGGGCTTTCCAACCTGTACCAGAAGGATA
AGTTCTTACAAACGTTTTGTGGGAGTCCACTCTATGCATCTCCTGAGATTGTCAATGGGA
GACCTTACCGAGGGCCAGAGGTGGACAGCTGGGCCCTGGGTGTGTTGCTTTACACTCTTG
TTTATGGAACAATGCCCTTCGATGGTTTCGATCACAAAAACCTCATTCGGCAAATCAGCA
GCGGAGAGTACCGGGAGCCAACACAGCCCTCAGATGCTCGAGGACTCATACGGTGGATGC
>HM_4382 from Matreshka MAT_HMR_192330, mORF origin: >ORF 14 (Frame +1, Start 1949) of : NM_005407
ATGGCCAACATGGAGGTGAGAGGCCCTTCAAATGCAAAGTGTGTGGCAGAGCCTTCTCCA
CCAGGGGTAATCTGCGTGCACATTTCGTGGGCCACAAGGCCAGTCCAGCTGCCCGGGCAC
AGAATTCCTGCCCCATCTGCCAGAAGAAGTTCACCAATGCTGTCACTCTGCAGCAGCATG
TCCGGATGCACCTGGGGGGCCAGATCCCCAACGGTGGTACTGCACTCCCTGAAGGTGGAG
GAGCTGCTCAGGAGAATGGCTCCGAGCAATCTACAGTCTCCGGGGCAGGGAGTTTCCCCC
AGCAGCAGTCCCAGCAGCCATCACCGGAAGAGGAGTTGTCTGAGGAGGAGGAAGAGGAGG
ATGAGGAAGAAGAGGAAGATG
>HM_4390 from Matreshka MAT_HMR_192377, mORF origin: >ORF 10 (Frame +1, Start 275) of : NM_001678
ATGTCATTGTCAATGTCAGTGACACTGAAAGCTGGGACCAGCATGTTCAGAAGCTCAACA
AGTTCTTGGAGCCTTACAACGACTCTATCCAAGCCCAAAAGAATGATGTCTGCCGCCCTG
GGCGCTATTACGAACAGCCAGATAATGGAGTCCTCAACTACCCCAAACGTGCCTGCCAAT
TCAACCGGACCCAGCTGGGCAACTGCTCCGGCATTGGGGACTCCACCCACTATGGTTACA
GCACTGGGCAGCCCTGTGTCTTCATCAAGA
>HM_4395 from Matreshka MAT_HMR_192379, mORF origin: >ORF 7 (Frame +1, Start 560) of : NM_001420
ATGGGCAGAAGCCGCTGGGCGCAGCTGAGCCCATCACAGTCAAGTTCGCGAACAACCCAA
GTCAGAAGACGGGGCAGGCGCTGCTCACCCACCTCTACCAGTCATCCGCCCGGCGCTACG
CAGGCCCCCTACACCATCAGACCCAGCGTTTCCGGCTGGACAATTTGCTCAACATGGCCT
ACGGCGTCAAGAGTCCCCTGTCGCTCATCGCCAGGTTCTCGCCGATCGCCATCGATGGTA
>HM_4399 from Matreshka MAT_HMR_192381, mORF origin: >ORF 7 (Frame +1, Start 608) of : NM_001001933
ATGGGAATGGGATTAGTGTGGAAGGTGCCCTCCTCACAGAGCAAGATGTTAACCATCCAA
AACCAGCAAAAAGAGCTCGGACCAGCTTTACAGCAGATCAGCTTCAGGTTATGCAAGCAC
AATTTGCTCAGGACAACAACCCAGATGCACAGACACTCCAGAAATTGGCAGAAAGGACAG
GCT
>HM_4402 from Matreshka MAT_HMR_192382, mORF origin: >ORF 11 (Frame +1, Start 977) of : NM_001001935
ATGTGTCTGCTTACATTCCAACAAATGTCATTTCCATCACTGACGGACAGATCTTCTTGG
AAACAGAATTGTTCTACAAAGGTATCCGCCCTGCAATTAACGTTGGTCTGTCTGTATCTC
GTGTCGGATCCGCTGCCCAAACCAGGGCTA
>HM_4404 from Matreshka MAT_HMR_192383, mORF origin: >ORF 2 (Frame +1, Start 314) of : NM_016185
ATGAAAATGTGGACACAGACTTGCCAGGCAGCCTGGGGCAGAGTGAAGAGAAGCCCGTGC
CTGCTGCGCCTGTGCCCAGCCCGGTGGCCCCGGCCCCAGTGCCATCCAGAAGAAATCCCC
CTGGCGGCAAGTCCAGCCTCGTCTTGGGTT
>HM_4409 from Matreshka MAT_HMR_192389, mORF origin: >ORF 16 (Frame +1, Start 1448) of : NM_006988
ATGCCAACCGGCAGTGCCAGTTTACATTTGGGGAGGACTCCAAACACTGCCCCGATGCAG
CCAGCACATGTAGCACCTTGTGGTGTACCGGCACCTCTGGTGGGGTGCTGGTGTGTCAAA
CCAAACACTTCCCGTGGGCGGATGGCACCAGCTGTGGAGAAGGGAAATGGTGTATCAACG
GCAAGTGTG
>HM_4412 from Matreshka MAT_HMR_192392, mORF origin: >ORF 15 (Frame +1, Start 971) of : NM_006988
ATGCTGCCCTCACTCTGCGGAACTTTTGCAACTGGCAGAAGCAGCACAACCCACCCAGTG
ACCGGGATGCAGAGCACTATGACACAGCAATTCTTTTCACCAGACAGGACTTGTGTGGGT
CCCAGACATGTGATACTCTTGGGATGGCTGATGTTGGAACTGTGTGTGATCCGAGCAGAA
GCTGCTCCGTCA
>HM_4415 from Matreshka MAT_HMR_192396, mORF origin: >ORF 7 (Frame +1, Start 668) of : NM_001002254
ATGCCTTTGGGGAGACGGACCTCTATGATCAGCACATTTTCACTCCTGGTGGCTTTGTCA
ACCGCTTCCAGAAGTGGTTCCAGAGCATGGTACACATCTACCCTTGTGCTTTCTATGGAC
GTGGCTTCACCAAGAACTCCTGGGGCCTTCTGCCCTATAGTCGGCCTG
>HM_4420 from Matreshka MAT_HMR_192416, mORF origin: >ORF 19 (Frame +1, Start 1613) of : NM_015554
ATGAGCGTGGCATGGAATCTCTTAAAGCCATGCTGCCCTTGTATGACACTGGCTCAGGAA
CCATCTATGACCTCCGTCACTTCATGCTTGGCATCGCTCCTAACCTGGCTCGCTGGGACT
ATCATACCACCCACATCAATCAGTTGCAGCTACTCAGTACCATTGATGAGTCCCCAGTCT
TCAAAGAATTTGTCAAGAGGTGGAAAAGCTACCTTAAAGGCAGCAGGGCAAAGCACAACT
>HM_4424 from Matreshka MAT_HMR_192443, mORF origin: >ORF 13 (Frame +1, Start 335) of : NM_015554
ATGATGAACACACAATTAAAGGGAGACGAGAGGGGAACGAAGTCTTTCTTCCATTCACTT
GGGTTGAGAAATATTTTGATGTTTATGGAAAGGTGGTTCAGTATGATGGCTATGATCGGT
TTGAATTCTCTCATAGCTATTCCAAAGTCTATGCACAGAGAGCCCCCTATCACCCCGATG
GTGTGTTTATGTCTTTTGAAGGCTACAATGTGGAAGTCCGAGACAGAGTCAAGTGCA
>HM_4431 from Matreshka MAT_HMR_192526, mORF origin: >ORF 17 (Frame +1, Start 707) of : NM_015554
ATGAAACAGCAGAAGACAGAGACAAAAACAAGCCTAATGACTGGACTGTGCCAAAGGGCT
GCTTTATGGCGAATGTGGCTGATAAGTCTAGATTCACCAATGTCAAACAGTTTATTGCAC
CAGAAACCAGTGAAGGTGTATCCTTGCAACTGGGAAACACAAAAGATTTTATTATTTCAT
TTGACCTCAAGTTCT
>HM_4436 from Matreshka MAT_HMR_192538, mORF origin: >ORF 11 (Frame +1, Start 1157) of : NM_004259
ATGCCGCCATTGCCAAGTACTTCGGGGATGCGCTGCCTGCCTGCGCCAAAGGCTGCGACC
ACTGCCAGAACCCCACGGCCGTGCGGAGGCGGCTGGAGGCCTTGGAGCGCAGCAGCAGCT
GGAGCAAGACCTGCATCGGGCCCTCCCAGGGGAACGGCTTTGACCCCGAGCTGTACGAGG
GAGGCCGCAAGGGCTACGGGGACTTCAGCAGGTATGACGAAGGTTCTGGAGGCAGCGGGG
ATGAAGGCAGAGATGAGGCCCACAAGCGGGAGTGGAACCTCTTCTATCAGAAGCAGATGC
AGCTGCGCAAGGGCAAAGACCCCAAGA
>HM_4444 from Matreshka MAT_HMR_192570, mORF origin: >ORF 23 (Frame +1, Start 596) of : NM_014729
ATGTTCCCCACAACTCACCATCTCCACCTGGAAGCAAGTCTGCAACTCCTTCACCATCCA
GTTCAGTGCATGAAGATGAAGGCGATGATACCTCTAAGATCAATGGTGGAGAGAAGCGGC
CTGCCTCTGATATGGGGAAAAAACCAAAAACTCCCAAAAAGAAGAAGAAGAAGGATCCCA
ATGAGCCCCAGAAGCCTGTGTCTGCCTATGCGTTATTCTTTCGTGATACTCAGGCCGCCA
TCAAGGGCCAAAATCCAAACGCTACCTTTGGCGAAGTCTCTAAAATTGTGGCTTCAATGT
GGGACGGTT
>HM_4463 from Matreshka MAT_HMR_192718, mORF origin: >ORF 30 (Frame +1, Start 3293) of : NM_002973
ATGAGCAGACGCATGCGATGTATGCATGTCCCAAATTACCATACAACAAGGAGACAAGCC
CTTCTTTCTACTTTGCCATTTCCACGGGCTCCCTTGCTCAGCAGTATGCGCACCCTAACG
CTACCCTGCACCCACATACTCCACACCCTCAGCCTTCAGCTACCCCCACTGGACAGCAGC
AAAGCCAACATGGTGGAAGTCATCCTGCACCCAGTCCTGTTCAGCACCATCAGCACCAGG
CCGCCCAGGCTCTCCATCTGGCCAGTCCACAGCAGCAGTCAGCCATTTACCACGCGGGGC
TTGCGCCAACTCCACCCTCCA
>HM_4461 from Matreshka MAT_HMR_192682, mORF origin: >ORF 29 (Frame +1, Start 2750) of : NM_002973
ATGCAAAGGAGTTCAACCCACGTTCCTTCTCTCAGCCAAAGCCTTCTACTACCCCAACTT
CACCTCGGCCTCAAGCACAACCTAGCCCATCTATGGTGGGTCATCAACAGCCAACTCCAG
TTTATACTCAGCCTGTTTGTTTTGCACCAAATA
>HM_4464 from Matreshka MAT_HMR_192749, mORF origin: >ORF 28 (Frame +1, Start 1640) of : NM_002973
ATGGAGGTGTTCCCTGGCCATCGCCTTGCCCATCTCCTTCCTCTCGCCCACCTTCTCGCT
ACCAGTCAGGTCCCAACTCTCTTCCACCTCGGGCAGCCACCCCTACACGGCCGCCCTCCA
GGCCCCCCTCGCGGCCATCCAGACCCCCGTCTCACCCCTCTGCTCATGGTTCTCCAGCTC
CTGTCTCTACTATGCCTAAACGCATGTCTTCAGAAGGGCCTCCAAGGATGTCCCCAAAGG
CCCAGCGACATCCTCGAAATCACAGAGTTTCTGCTGGGAGGGGTTCCATATCCAGTGGCC
>HM_4479 from Matreshka MAT_HMR_192874, mORF origin: >ORF 31 (Frame +1, Start 1922) of : NM_030955
ATGGCCAGTTTTCTGAGAAAATGCTGGATGCTGTCATTGATGGTACCCCTTGCTTTGAAG
GCGGCAACAGCAGAAATGTCTGTATTAATGGCATATGTAAGATGGTTGGCTGTGACTATG
AGATCGATTCCAATGCCACCGAGGATCGCTGCGGTGTGTGCCTGGGAGATGGCTCTTCCT
GCCAGACTG
>HM_4469 from Matreshka MAT_HMR_192810, mORF origin: >ORF 30 (Frame +1, Start 1547) of : NM_030955
ATGGAACTCAATGTGGTGAGAAGAAGTGGTGTATGGCAGGCAAGTGCATCACAGTGGGGA
AGAAACCAGAGAGCATTCCTGGAGGCTGGGGCCGCTGGTCACCCTGGTCCCACTGTTCCA
GGACCTGTGGGGCTGGAGTCCAGAGCGCAGAGAGGCTCTGCAACAACCCCGAGCCAAAGT
TTGGAGGGAAATATTGCACTGGAGAAAGAAAACGCTATCGCTTGTGCAACGTCCACCCCT
GTCGCTCAGAGGCACCAACATTTCGGCAGATGCAGTGCAGTGAATTTGACACTGTTCCCT
ACAAGAATGAACTCTACCACTGGTTTCCCATTTTTAACCCAGCACATCCTTGTGAGCTCT
ACTGCCGACCCA
>HM_4480 from Matreshka MAT_HMR_192906, mORF origin: >ORF 29 (Frame +1, Start 938) of : NM_030955
ATGCAGAAAAGACACTGTCTAGCTTCTGCAAGTGGCAGAAGAGTATCAATCCCAAGAGTG
ACCTCAATCCTGTTCATCACGACGTGGCTGTCCTTCTCACCAGAAAGGACATCTGTGCTG
GTTTCAATCGCCCCTGCGAGACCCTGGGCCTGTCTCACCTTTCAGGAATGTGTCAGCCTC
ACCGCAGTTGTAACATCAATGAAGATTCGGGACTCCCTCTGGCTTTCACAATTGCCCATG
AGC
>HM_4487 from Matreshka MAT_HMR_192944, mORF origin: >ORF 24 (Frame +1, Start 3221) of : NM_001004019
ATGAGTGTGCACTGGGTACCCACAACTGTTCCGAGGCTGAGACCTGCCACAACATCCAGG
GTAGCTTCCGCTGCCTGCGCTTCGAGTGTCCTCCCAACTATGTCCAAGTCTCCAAAACGA
AGTGCGAGCGCACCACGTGCCATGACTTCCTGGAGTGCCAGAACTCGCCAGCGCGCATCA
CGCACTACCAGCTCAACTTCCAGACGGGCCTCCTGGTGCCTGCGCATATCTTCCGCATTG
GCCCCGCGCCAGCCTTCACGGGGGACACCATCGCCC
>HM_4489 from Matreshka MAT_HMR_192966, mORF origin: >ORF 22 (Frame +1, Start 2975) of : NM_001004019
ATGAGTGTGAGGCCCAGCGCTGCAGCCAGGAGTGTGCCAACATCTATGGCTCCTACCAGT
GCTACTGCCGCCAGGGCTACCAGCTGGCTGAGGATGGGCACACCTGCACAGACATCGACG
AGTGTGCTCAAGGCGCCGGCATCCTCTGCACCTTCCGCTGTCTCAACGTGCCAGGGAGCT
ACCAGTGTGCATGCCCTGAGCAGGGCTACACCA
>HM_4494 from Matreshka MAT_HMR_193001, mORF origin: >ORF 16 (Frame +1, Start 1367) of : NM_001004019
ATGACGAGTGCCTGGAGATCCCTGAGAGTGGCACTGAGGACAACGTCTGCAGGACAGCCC
AGAGGCACTGCTGTGTCTCCTACTTGCAGGAGAAGAGCTGCATGGCCGGCGTCCTGGGAG
CCAAGGAGGGTGAGACCTGTGGGGCTGAGGACAACGACAGCTGCGGCATCTCCCTGTACA
AGCAATGCTGTGACTGCTGTGGCCTGGGCCTCCGCGTGCGGGCCGAGGGCCAGTCGTGTG
AGTCCAATCCTAACCTGGGCTATCCCTGCAATCATGTCATGCTCTCCTGCTGTGAGGGTG
AAGAGCCTCTCA
>HM_4498 from Matreshka MAT_HMR_193020, mORF origin: >ORF 13 (Frame +1, Start 134) of : NM_020870
ATGAACTCAGATGTCCCGAGTGCAGGACTCTTGTTGGCTCGGGTGTCGAGGAGCTTCCCA
GTAACATCTTGCTGGTCAGACTTCTGGATGGCATCAAACAGAGGCCTTGGAAACCTGGTC
CTGGTGGGGGAAGTGGGACCAACTGCACAAATGCAT
>HM_4499 from Matreshka MAT_HMR_193039, mORF origin: >ORF 18 (Frame -1, Start 834) of : NM_020870
ATGTTCCTCGGCAGCAGCCCAGAGCAGCACTGCCCCAAAGCACTCCGACACCAAGAAGAA
CACCAAAAAGCGGCACTCCTTCACTTCCCTCACTATGGCCAACAAGTCCTCCCAGGCATC
CCAGAACCGCCACTCCATGGAGATCAGCCCCCCTGTCCTCATCAGCTCCAGCAACCCCAC
TGCTGCTGCACGGATCAGCGAGCTGTCTGGGCTCTCCTGCAGTGCCCCTTCTCAGGTTCA
TATAAGTACCACCGGGTTAATTGTGACCCCGCCCCCAAGCAGCCCAGTGACAACTGGCCC
CTCGTTTACTTTCCCATCAGATGTTCCCTACCAAGCTGCCCTTGGAACTTTGAATCCTCC
TCTTCCACCACCCCCTCTCCTGGCTGCCACTGTCCTTGCCTCCACACCACCAGGCGCCAC
CGCCGCTGCTGCTGCTGCTGGAATGGGACCGAGGCCCATGGCAGGATCCAC
>HM_4510 from Matreshka MAT_HMR_193069, mORF origin: >ORF 16 (Frame +1, Start 53) of : NM_139159
ATGACCCGGCCGCCCGCTTCCAGGTGCAGAAGCACTCGTGGGACGGGCTCCGGAGCATCA
TCCACGGCAGCCGCAAGTACTCGGGCCTCATTGTCAACAAGGCGCCCCACGACTTCCAGT
TTGTGCAGAAGACGGATGAGTCTGGGCCCCACTCCCACCGCCTCTACTACCTGGGAATGC
CATATGGCAGCCGAGAGAACTCCCTCCTCTACTCTGAGATTCCCAAGAAGGTCCGGAAAG
AGGCTCTGCTGCTCCTGTCCTGGAAGCAGATGCTGGATCATTTCCAGGCCACGCCCCACC
ATGGGGTCTACTCTCGGGAGGAGGAGCTGC
>HM_4532 from Matreshka MAT_HMR_193234, mORF origin: >ORF 8 (Frame +1, Start 1235) of : NM_032808
ATGTGCTACTGCCCAACTACTTCACCTGCCGCCGCGCCCGCATCCGGGACCGCAAGGCCC
AGCAGGTGTTTGTGGACGAGGGCCACACGGTGCAGTTTGTGTGCCGGGCCGATGGCGACC
CGCCGCCCGCCATCCTCTGGCTCTCACCCCGAAAGCACCTGGTCTCAGCCAAGAGCAATG
GGCGGCTCACAGTCTTCCCTGATGGCACGCTGGAGGTGCGCTACGCCCAGGTACAGGACA
ACGGCACGTACCTGTGCATCGCGGCCAACGCGGGCGGCAACGACTCCATGCCCGCCCACC
TGCATGTGCGCAGCTACTCGCCCGACTGGCCCCATCAGCCCAACAAGACCTTCGCTTTCA
TCTCCAACCAGCCGGGCGAGGGAGAGGCCAACAGCACCCGCGCCACTGTGCCTTTCCCCT
TCGACATCAAGACCCTCATCATCGCCACCACCATGGGCTTCATCTCTTTCCTGGGCGTCG
TCCTCTTCTGCCTGGTGCTGCTGTTTCTCTGGAGCCGGGGCAAGGGCAACACAAAGCACA
ACATCGAGATCGAGTATGTGCCCCGAAAGTCGGACGCAGGCATCAGCTCCGCCGACGCGC
CCCGCAAGTTCAACA
>HM_4534 from Matreshka MAT_HMR_193260, mORF origin: >ORF 21 (Frame +1, Start 1925) of : NM_012211
ATGCCAGCCTCCACTTTGAGCCATCCAAGATCAACATCTTCCACAGAGACTGCAAGCGCA
GTGGCAGGGATGCCACCTGCCTGGCCGCCTTCCTCTGCTTCACGCCCATCTTCCTGGCAC
CCCATTTCCAAACAACAACTGTTGGCATCAGATACAACGCCACCATGGATGAGAGGCGGT
ATACACCGAGGGCCCACCTGGACGAGGGCGGGGACCGATTCACCAACAGAGCCGTACTGC
TCTCCTCCGGCCAGGAGCTCTGTGAGCGGATCAACTTCCATGTCCTGGACACTGCTGACT
ACG
>HM_4541 from Matreshka MAT_HMR_193302, mORF origin: >ORF 31 (Frame +1, Start 1463) of : NM_013433
ATGGCAACAAGAGGGTACAGGAGGCGGCCTGCAGTGCTTTTGCCACCCTGGAGGAAGAGG
CCTGCACGGAGCTGGTGCCCTACCTCAGCTACATCCTGGACACCCTTGTCTTTGCCTTTG
GGAAATACCAGCACAAGAACCTGCTCATCCTCTATGACGCCATTGGCACCCTGGCCGACT
CTG
>HM_4544 from Matreshka MAT_HMR_193344, mORF origin: >ORF 28 (Frame +1, Start 296) of : NM_013433
ATGCCTCCTCGCTCATCCGAGCCACCATTGGCATTCTCATCACCACCATCGCTTCCAAGG
GTGAGCTGCAGATGTGGCCCGAGCTGCTGCCCCAGCTCTGCAACCTGCTTAACTCGGAGG
ATTACAACACTTGTGAGGGAGCCTTTGGAGCCCTGCAGAAGATCTGTGAAGACTCATCAG
AGCTTCTGGACAGTGACGCCCTCAACAGGCCCCTCAACATCA
>HM_4554 from Matreshka MAT_HMR_193401, mORF origin: >ORF 32 (Frame +1, Start 1712) of : NM_013433
ATGAGCTCAAGGACGAAGACAAGGACCTCTTCCCCCTGCTGGAGTGTCTGTCATCGGTGG
CCACCGCCCTGCAGAGTGGCTTCCTGCCTTACTGTGAGCCCGTCTACCAGCGCTGTGTCA
CCCTGGTGCAGAAGACACTGGCTCAGGCCA
>HM_4555 from Matreshka MAT_HMR_193430, mORF origin: >ORF 30 (Frame +1, Start 1154) of : NM_013433
ATGTCTTCCGGGAGGAACTGCTGCCCCACCTACTCCCACTACTCAAAGGCCTCCTCTTCC
ACCCCGAGTGGGTGGTCAAGGAGTCGGGCATCCTGGTGCTGGGCGCCATTGCTGAGGGCT
GCATGCAGGGCATGGTGCCCTACCTGCCTGAGC
>HM_4559 from Matreshka MAT_HMR_193452, mORF origin: >ORF 4 (Frame -1, Start 222) of : NM_153225
ATGGAGCCCCTGGAGTGGTTGTGCAGACCAGTGCAAGCCTACAACCCGTGTGCGGAGGCG
CTCGGTGCAGCAGGAGCCTCAGAACGGCGGGGCGCCCTGCCCACCCCTGGAAGAGAGAGC
TGGCTGCCTGGAGTACTCCACCCCGCAGGGCCAGGACTGCGGGCACACCTATGTTCCTGC
CTTTATAACTACCTCTGCATTCAACAAGGAGAGAACACGACAAGCTACGTCTCCACACTG
GTCTACACACACAGAGGATGCTGGATACTGTATGGAGTT
>HM_4566 from Matreshka MAT_HMR_193465, mORF origin: >ORF 9 (Frame +1, Start 518) of : NM_001004450
ATGCTGGGGGCAACGTTAACCTTCCTCACTTCTTTTGTGACCACCGGCCACTTCTGCGAG
CCTCTTGTTCTGACATACATTCTAATGAGCTGGCCATATTCTTTGAGGGTGGCTTCCTTA
TGCTGGGCCCCTGTGCCCTCATTGTACTCTCTTATGTCCGAATTGGGGCCGCTATTCTAC
GTTTGCCTTCAGCTGCTGGTCGCCGCCGAGCAGTCTCCACCTGTGGATCCCACCTCACCA
TGGTTGGTTTCCTCTACGGCACCATCATTTGTGTCTACTTCCAGCCTCCCTTCCAGAACT
CTCAGTATCAGGACATGGTGGCTTCAG
>HM_4572 from Matreshka MAT_HMR_193468, mORF origin: >ORF 10 (Frame +1, Start 650) of : NM_001004469
ATGTCCTTGTCATCTCTTCCATCCTTCAAATTGCCTCAGCTGAGGGCCGGAAGAAGACCT
TTGCCACCTGTGTCTCCCACCTCACTGTGGTTATTGTCCACTGTGGCTGTGCCTCCATTG
CCTACCTCAAGCCGAAGTCAGAAAGTTCAA
>HM_4575 from Matreshka MAT_HMR_193469, mORF origin: >ORF 11 (Frame -1, Start 774) of : NM_001004480
ATGTGGGTCCCACCTAATGGTGGTGTCTCTATTCTATGGAACCCTTATGGTGATGTATGT
GAGCCCAACATCAGGGAACCCAGCAGGAATGCAGAAGATCATCACTCTGGTATACACAGC
AATGACTCCATTCTTAAATCCCCTTATCTA
>HM_4576 from Matreshka MAT_HMR_193470, mORF origin: >ORF 24 (Frame +1, Start 260) of : NM_001005207
ATGAAGAAAATGAAAAGGACAAATGTGAAAATCACCATGAAAAACTTAGTGTATTTTGCT
GGACTTGTAAGAAGTGTATCTGCCATCAGTGTGCACTTTGGGGAGGAATGCATGGCGGAC
ATACCTTTAAACCTTTGGCAGAAATTTATGAGCAACACGTCACTAAAG
>HM_4582 from Matreshka MAT_HMR_193478, mORF origin: >ORF 7 (Frame +1, Start 398) of : NM_012181
ATGGCACACGGGTGCAGGAGGAGCCGGAGCTGGTGTTCACTCTGGGTGACTGTGACGTCA
TCCAGGCCCTGGATCTCAGTGTCCCACTCATGGACGTGGGGGAGACGGCCATGGTCACTG
CTGACTCCAAGTACTGCTACGGCCCCCAAGGCAGCAGGAGCCCATACATCCCCCCGCACG
CGGCCCTGTGCCTGGAGG
>HM_4591 from Matreshka MAT_HMR_193535, mORF origin: >ORF 25 (Frame +1, Start 773) of : NM_001005337
ATGAGAAGTACCAGGCCATTGGGGCCTATTACATCCAGCATACCTGCTTCCAGGATGAAT
CTGCCAAGCAACAGGTCTATCAGCTGGGAGGCATCTGCAAGCTGGTGGACCTCCTCCGCA
GCCCCAACCAGAACGTCCAGCAGGCCGCGGCAGGGGCCCTGCGCAACCTGGTGTTCAGGA
GCACCACCAACAAGCTGGAGACCCGGAGGCAGAATGGGATCCGCGAGGCAGTCAGCCTCC
>HM_4593 from Matreshka MAT_HMR_193573, mORF origin: >ORF 20 (Frame +1, Start 212) of : NM_001005337
ATGATGGCTTGGCTGACAATTACAACTATGGGACCACCAGCAGGAGCAGCTACTACTCCA
AGTTCCAGGCAGGGAATGGCTCATGGGGATATCCGATCTACAATGGAACCCTCAAGCGGG
AGCCTGACAACAGGCGCTTCAGCTCCTACAGCCAGATGGAGAACTGGAGCCGGCACTACC
CCCGGGGCAGCTGTAACACCACCGGCGCAGGCAGCGACATCTGCTTCATGCAGAAAATCA
AGGCGAGCCGCAGTGAGCCCGACCTCTACTGTGACCCACGGGGCACCCTGCGCAAGGGCA
CGCTGGGCAGCAAGGGCCAGAAGACCACCCAGAACCGCTACAGCTTTTACAGCACCTGCA
GTGGTCAGAAGGCCA
>HM_4603 from Matreshka MAT_HMR_193689, mORF origin: >ORF 15 (Frame -1, Start 210) of : NM_032646
ATGCCACTGCCGGCGGGACGATGCGGTGCAGACCAAGCAGCACCACTCCTGCTGCATCAC
CTGGACGGCCGTGGTGGCCGGGCTCATCTGCTGTGCTGCGGTGGGCGTTGGTTTCTATGG
AAACAGCGAGACCAACGATGGGGCGTACCAGCTGATGTACTCCTTGGACGATGCCAACCA
CACCTTCTCTGGGATCGATGCTCTGGTTTCCGGAACTACCCAGAAGATGAAGGTGGACCT
AGAGCAGCACCTGGCCCGGCTCAG
>HM_4614 from Matreshka MAT_HMR_193709, mORF origin: >ORF 5 (Frame +1, Start 1145) of : NM_025250
ATGACGGCGTGGAGGGCCTCATCTACCTGGCCCTCTTCTCCTTCGTCACAGCCCTCATGT
TCAGCTCCATCGTCTGCAGCGTCCCGCACACCTGGCAGCAAAAGAGAGGCCCTGATGAGG
ACGGGGAGGAGGAGGCCGCTCCAGGGCCGCGGCAGGCGCACGACAGCCTCTACCGCGTCC
ACATGCCCAGCCTGTACAGCTGTGGCAGCAGCTACGGCAGTGAGACCAGCATCCCGGCCG
CGGCCCACACCGTCAGCAACGCCCCGGTCACTGAGTACA
>HM_4617 from Matreshka MAT_HMR_193737, mORF origin: >ORF 51 (Frame +1, Start 3635) of : NM_005183
ATGAGCAGACTGCTCCCTTCAACTATGCCATGGACATCCTCAACATGGTCTTCACTGGCC
TCTTCACTATTGAGATGGTGCTCAAAATCATCGCCTTCAAGCCCAAGCATTACTTCACTG
ATGCCTGGAACACGTTTGACGCTCTTATTGTGGTGGGCAGCA
>HM_4626 from Matreshka MAT_HMR_193828, mORF origin: >ORF 47 (Frame +1, Start 2294) of : NM_005183
ATGCAGGCACTGCCAAGGACAAGGGCGGGGAGAAGAGCAATGAGAAGGATCTCCCACAGG
AGAATGAAGGCCTGGTGCCTGGTGTGGAGAAAGAGGAAGAGGAGGGTGCAAGGAGGGAAG
GAGCAGACATGGAGGAGGAGGAGGAGGAGGAAGAAGAGGAAGAAGAGGAAGAAGAGGAAG
AGGGTGCAGGGGGTGTGGAACTCCTGCAGGAAGTTGTACCCAAGGAGAAGGTGGTACCCA
TCCCTGAGGGCAGCGCCTTCTTCTGCCTCAGCCAAACCAACCCGC
>HM_4645 from Matreshka MAT_HMR_193949, mORF origin: >ORF 8 (Frame -1, Start 759) of : NM_005057
ATGGAAGAAATGTTGTTTCTCTGGGGATGGGGAATACATCGTGGCAGGTTCTGCCCGGCA
GCATGCCCTGTACATCTGGGAGAAGAGCATTGGCAACCTGGTGAAGATTCTCCATGGGAC
GAGAGGAGAACTCCTCTTGGATGTAGCTTGGCATCCTGTTCGACCCATCATAGCATCCAT
TTCCAGTGGAGTGGTATCTATCTGGGCACAGAATCAAGTAGAAAACTGGAGTGCATTTGC
ACCAGACTTCAAAGAATTGGA
>HM_4640 from Matreshka MAT_HMR_193919, mORF origin: >ORF 6 (Frame +1, Start 1067) of : NM_005057
ATGAAGATAAGAGTGAGCCTGAGCAGACAGGGGCTGATGCTGCAGAAGATGAGGAAGTGG
ATGTCACCAGCGTGGACCCTATTGCTGCCTTCTGTAGCAGTGATGAAGAGCTGGAAGATT
CAAAGGCTCTATTGTATTTACCCATTGCCCCTGAGG
>HM_4648 from Matreshka MAT_HMR_193958, mORF origin: >ORF 7 (Frame +1, Start 1427) of : NM_005057
ATGGCAAATCCAAGAAGAAGCAAGCAGGCCGGCCTAAAGGATCAAAAGGTAAAGAGAAAG
ATTCTCCATTTAAACCGAAACTCTACAAAGGGGACAGAGGTTTACCTCTGGAAGGATCAG
CGAAGGGTAAAGTGCAGGCGGAACTCAGCCAGCCCT
>HM_4650 from Matreshka MAT_HMR_193975, mORF origin: >ORF 14 (Frame +1, Start 1085) of : NM_033631
ATGCTTTCCTGTCCAGCAAAGGCAGACATGAGAGGACTAAGTTTAGAGGCCACGGAAGTG
AAGCTTCTGTGTCCAAGCACACAGCGCGGGAACTGTCTCCTCAGCATAAGCGGGAACGAC
TCCGGAACAGGGAGTTTGCTCTCAACAATGAAAACTATTCTC
>HM_4655 from Matreshka MAT_HMR_193976, mORF origin: >ORF 20 (Frame +1, Start 1169) of : NM_003628
ATGCTAGTCAGCATAGTCAGCTTGGGCAAGACCTTCGTTCTGCCGTGTCTCCCGACTTGC
ACATTACTCCTATATATGAGGGGAGGACCTATTACAGCCCAGTGTACCGCAGCCCAAACC
ATGGAACTGTGGAGCTCCAAGGATCGCAGACGGCGTTGTATCGCACAGGTTCAG
>HM_4660 from Matreshka MAT_HMR_193987, mORF origin: >ORF 7 (Frame +1, Start 959) of : NM_014598
ATGATATCAGTGGGACGCTGCCTACATCTGTCCTTGTGGCTCCGATGGGGTCTTCCTTGC
AGTCTTTCCCCCTACCTCCGCCTCCTCCACCCCATGCCCCAGATGCATTTCCCCGGATTG
CTCCCATCCGAGCAGCTGAATCCCTGCACAGCCAACCCCCACAGCACCTCCAGTGTCCCC
TCTACCGGCCTGACTCGAGCAGCTTTGCAGCCAGCCTTCGAGAGTTGGAGAAGTGTGGTT
GGTATTGGGGGCCAA
>HM_4667 from Matreshka MAT_HMR_194040, mORF origin: >ORF 40 (Frame +1, Start 194) of : NM_012433
ATGATGACGATGACTATTCATCATCTACGAGTTTGCTTGGTCAGAAGAAGCCAGGATATC
ATGCCCCTGTGGCATTGCTTAATGATATACCACAGTCAACAGAACAGTATGATCCATTTG
CTGAGCACAGACCTCCAAAGATTGCAGACCGGGAAGATGAATACAAAAAGCATAGGCGGA
CCA
>HM_4682 from Matreshka MAT_HMR_194275, mORF origin: >ORF 43 (Frame +1, Start 698) of : NM_012433
ATGAGACACCAGGTCGTGCAAAGGGAAGCGAGACTCCTGGAGCAACCCCAGGCTCAAAAA
TATGGGATCCTACACCTAGCCACACACCAGCGGGAGCTGCTACTCCTGGACGAGGTGATA
CACCAGGCCATGCGACACCAGGCCATGGAGGCGCAACTTCCAGTGCTCGTAAAAACAGAT
GGGATGAAACCCCCAAAACAGAGAGAGATACTCCTGGGCATGGAAGTGGATGGGCTGAGA
CTCCTCGAACAGATCGAGGTGGAGATTCTATTGGTGAAACACCGACTCCTGGAGCCAGTA
AAAGAAAATCACGGTGGGATGAAACACCAGCTAGTCAGATGGGTGGAAGCACTCCAGTTC
>HM_4706 from Matreshka MAT_HMR_194763, mORF origin: >ORF 36 (Frame +1, Start 1613) of : NM_001005619
ATGACAACTTCCAGTGTCCCCGCACTTCCGGGTTCCTCTGCAATGACCGAGGACGCTGCT
CCATGGGCCAGTGTGTGTGTGAGCCTGGTTGGACAGGCCCAAGCTGTGACTGTCCCCTCA
GCAATGCCACCTGCATCGACAGCAATGGGGGCATCTGTAATGGACGTGGCCACTGTGAGT
GTGGCCGCTGCCACTGCCACCAGCAGTCGCTCTACACGGACACCATCTGCGAGATCAACT
ACTCGGCGATCCACCCGGGCCTCTGCGAGGACCTACGCTCCTGCGTGCAGTGCCAGGCGT
GGGGCACCGGCGAGAAGAAGGGGCGCACGTGTGAGGAATGCAACTTCAAGGTCAAGATGG
TGGACGAGCTTAAGAGAGCCGAGGAGGTGGTGGTGCGCTGCTCCTTCCGGGACGAGGATG
ACGACTGCACCTACAGCTACACCATGGAAGGTGACGGCGCCCCTGGGCCCAACAGCACTG
TCCTGGTGCACAAGAAGAAGGACTGCCCTCCGGGCTCCTTCTGGTGGCTCATCCCCCTGC
TCCTCCTCCTCCTGCCGCTCCTGGCCCTGCTACTGCTGCTATGCTGGAAGTACTGTGCCT
GCTGCAAGGCCTGCCTGGCACTTCTCCCGTGCTGCAACCGAGGTCACATGGTGGGCTTTA
AGGAAGACCACTACATGCTGCGGGAGAACC
>HM_4689 from Matreshka MAT_HMR_194429, mORF origin: >ORF 32 (Frame +1, Start 635) of : NM_001005619
ATGTGGATGAGTTCCGGAATAAACTGCAGGGAGAGCGGATCTCAGGCAACCTGGATGCTC
CTGAGGGCGGCTTCGATGCCATCCTGCAGACAGCTGTGTGCACGAGGGACATTGGCTGGC
GCCCGGACAGCACCCACCTGCTGGTCTTCTCCACCGAGTCAGCCTTCCACTATGAGGCTG
ATGGCGCCAACGTGCTGGCTGGCATCA
>HM_4706 from Matreshka MAT_HMR_194799, mORF origin: >ORF 36 (Frame +1, Start 1613) of : NM_001005619
ATGACAACTTCCAGTGTCCCCGCACTTCCGGGTTCCTCTGCAATGACCGAGGACGCTGCT
CCATGGGCCAGTGTGTGTGTGAGCCTGGTTGGACAGGCCCAAGCTGTGACTGTCCCCTCA
GCAATGCCACCTGCATCGACAGCAATGGGGGCATCTGTAATGGACGTGGCCACTGTGAGT
GTGGCCGCTGCCACTGCCACCAGCAGTCGCTCTACACGGACACCATCTGCGAGATCAACT
ACTCGGCGATCCACCCGGGCCTCTGCGAGGACCTACGCTCCTGCGTGCAGTGCCAGGCGT
GGGGCACCGGCGAGAAGAAGGGGCGCACGTGTGAGGAATGCAACTTCAAGGTCAAGATGG
TGGACGAGCTTAAGAGAGCCGAGGAGGTGGTGGTGCGCTGCTCCTTCCGGGACGAGGATG
ACGACTGCACCTACAGCTACACCATGGAAGGTGACGGCGCCCCTGGGCCCAACAGCACTG
TCCTGGTGCACAAGAAGAAGGACTGCCCTCCGGGCTCCTTCTGGTGGCTCATCCCCCTGC
TCCTCCTCCTCCTGCCGCTCCTGGCCCTGCTACTGCTGCTATGCTGGAAGTACTGTGCCT
GCTGCAAGGCCTGCCTGGCACTTCTCCCGTGCTGCAACCGAGGTCACATGGTGGGCTTTA
AGGAAGACCACTACATGCTGCGGGAGAACC
>HM_4706 from Matreshka MAT_HMR_194794, mORF origin: >ORF 36 (Frame +1, Start 1613) of : NM_001005619
ATGACAACTTCCAGTGTCCCCGCACTTCCGGGTTCCTCTGCAATGACCGAGGACGCTGCT
CCATGGGCCAGTGTGTGTGTGAGCCTGGTTGGACAGGCCCAAGCTGTGACTGTCCCCTCA
GCAATGCCACCTGCATCGACAGCAATGGGGGCATCTGTAATGGACGTGGCCACTGTGAGT
GTGGCCGCTGCCACTGCCACCAGCAGTCGCTCTACACGGACACCATCTGCGAGATCAACT
ACTCGGCGATCCACCCGGGCCTCTGCGAGGACCTACGCTCCTGCGTGCAGTGCCAGGCGT
GGGGCACCGGCGAGAAGAAGGGGCGCACGTGTGAGGAATGCAACTTCAAGGTCAAGATGG
TGGACGAGCTTAAGAGAGCCGAGGAGGTGGTGGTGCGCTGCTCCTTCCGGGACGAGGATG
ACGACTGCACCTACAGCTACACCATGGAAGGTGACGGCGCCCCTGGGCCCAACAGCACTG
TCCTGGTGCACAAGAAGAAGGACTGCCCTCCGGGCTCCTTCTGGTGGCTCATCCCCCTGC
TCCTCCTCCTCCTGCCGCTCCTGGCCCTGCTACTGCTGCTATGCTGGAAGTACTGTGCCT
GCTGCAAGGCCTGCCTGGCACTTCTCCCGTGCTGCAACCGAGGTCACATGGTGGGCTTTA
AGGAAGACCACTACATGCTGCGGGAGAACC
>HM_4706 from Matreshka MAT_HMR_194758, mORF origin: >ORF 36 (Frame +1, Start 1613) of : NM_001005619
ATGACAACTTCCAGTGTCCCCGCACTTCCGGGTTCCTCTGCAATGACCGAGGACGCTGCT
CCATGGGCCAGTGTGTGTGTGAGCCTGGTTGGACAGGCCCAAGCTGTGACTGTCCCCTCA
GCAATGCCACCTGCATCGACAGCAATGGGGGCATCTGTAATGGACGTGGCCACTGTGAGT
GTGGCCGCTGCCACTGCCACCAGCAGTCGCTCTACACGGACACCATCTGCGAGATCAACT
ACTCGGCGATCCACCCGGGCCTCTGCGAGGACCTACGCTCCTGCGTGCAGTGCCAGGCGT
GGGGCACCGGCGAGAAGAAGGGGCGCACGTGTGAGGAATGCAACTTCAAGGTCAAGATGG
TGGACGAGCTTAAGAGAGCCGAGGAGGTGGTGGTGCGCTGCTCCTTCCGGGACGAGGATG
ACGACTGCACCTACAGCTACACCATGGAAGGTGACGGCGCCCCTGGGCCCAACAGCACTG
TCCTGGTGCACAAGAAGAAGGACTGCCCTCCGGGCTCCTTCTGGTGGCTCATCCCCCTGC
TCCTCCTCCTCCTGCCGCTCCTGGCCCTGCTACTGCTGCTATGCTGGAAGTACTGTGCCT
GCTGCAAGGCCTGCCTGGCACTTCTCCCGTGCTGCAACCGAGGTCACATGGTGGGCTTTA
AGGAAGACCACTACATGCTGCGGGAGAACC
>HM_4707 from Matreshka MAT_HMR_194839, mORF origin: >ORF 35 (Frame +1, Start 854) of : NM_001005619
ATGAACGGTGCCACCTGGACACCACGGGCACCTACACCCAGTACAGGACACAGGACTACC
CGTCGGTGCCCACCCTGGTGCGCCTGCTCGCCAAGCACAACATCATCCCCATCTTTGCTG
TCACCAACTACTCCTATAGCTACTACGAGAAGCTTCACACCTATTTCCCTGTCTCCTCAC
TGGGGGTGCTGCAGGAGGACTCGTCCAACATCGTGGAGCTGCTGGAGGAGGCCTTCAATC
GGATCCGCTCCAACCTGGACATCCGGGCCC
>HM_4711 from Matreshka MAT_HMR_194939, mORF origin: >ORF 3 (Frame +1, Start 230) of : NM_004468
ATGAACCCTTCACCTGCCAGGACAGTGAGCTGCTCTGCAATGACTGCTACTGCAGTGCGT
TTTCCTCGCAGTGCTCCGCTTGTGGGGAGACTGTCATGCCTGGGTCCCGGAAGCTGGAAT
ATGGAGGCCAGACATGGCATGAGCACTGCTTCCTGTGCAGTGGCTGTGAACAGCCACTGG
GCTCCCGTTCTTTTGTGCCCGACAAGGGTGCTCACTACTGCGTGCCCTGCTATGAGAACA
AGTTTGCTCCTCGCTGCGCCCGCTGCAGCAAGACGC
>HM_4718 from Matreshka MAT_HMR_194969, mORF origin: >ORF 88 (Frame +1, Start 4406) of : NM_017780
ATGGTGCACTCATGGATGAGGAGGATGAAGGGTCTAAATTCTGTGAAGAAGATATTGATC
AGATCCTCCTACGTCGAACCCACACCATTACCATTGAGTCAGAAGGGAAAGGTTCCACAT
TTGCTAAGGCCAGTTTTGTTGCATCTGGAAATAGGACAGATATTTCCTTGGATGATCCAA
ATTTCTGGCAAAAGTGGGCTAAGAAGGCTGAATTGGATATTGATGCCT
>HM_4731 from Matreshka MAT_HMR_195087, mORF origin: >ORF 85 (Frame +1, Start 392) of : NM_017780
ATGAGAGGCATGGGCAATCCTTTGTGGACAGCAGCTCCATGTGGGGCCCCAGGGCTGTTC
AGGTACCAGACCAGATACGAGCCCCCTACCAGCAGCAGCAGCCACAGCCGCAGCCACCGC
AGCCGGCTCCGTCGGGGCCCCCTGCACAGGGCCACCCTCAGCACATGCAGCAGATGGGCA
GCTATATGGCACGTGGGGATTTTTCCATGCAGCAGCATGGTCAGCCACAGCAGAGGA
>HM_4735 from Matreshka MAT_HMR_195198, mORF origin: >ORF 92 (Frame +1, Start 7169) of : NM_017780
ATGCCCTCAACCTCTCTGTCCCTCGCCAGCGGAGGAGGAGGAGGAGAAAAATCGAAATTG
AGGCCGAAAGAGCTGCCAAGAGGCGAAATCTCATGGAGATGGTTGCCCAGCTTCGAGAGT
CTCAGGTGGTCTCAGAAAATGGACAAGAAAAAGTTG
>HM_4739 from Matreshka MAT_HMR_195268, mORF origin: >ORF 6 (Frame +1, Start 1043) of : NM_001871
ATGGCCCGGGAGCTACAACAATCTATCCTGCTGCTGGGGGCTCTGACGACTGGGCTTATG
ACCAAGGAATCAGATATTCCTTCACCTTTGAACTTCGAGATACAGGCAGATATGGCTTTC
TCCTTCCAGAATCCCAGATCCGGGCTACCTGCGAGGAGACCTTCCTGGCAATCAAGTATG
TTGCCAGCTACGTCCTGGAACACCTGTACT
>HM_4755 from Matreshka MAT_HMR_195374, mORF origin: >ORF 14 (Frame +1, Start 1487) of : NM_014820
ATGAAATGTATGATAAATGTATTGATTTGGAACCAGATAATGCTACAACATATGTTCATA
AAGGTTTACTTCAACTTCAGTGGAAGCAAGATCTGGATAGAGGTTTGGAACTTATCAGCA
AGGCTATTGAAATTGACAATAAATGTGATTTTGCCTATGAAACCATGGGAACTATTGAAG
TACAAAGAGGAAACATGGAGAAAGCCATTGACATGTTCAACAAAGCTATTAACCTGGCCA
AATCGGAAATGGAGATGGCCCATCTGTATTCACTTTGCGATGCCGCCCATGCCCAGACAG
AAGTTGCAAAGAAATACGGAT
>HM_4765 from Matreshka MAT_HMR_195453, mORF origin: >ORF 8 (Frame +1, Start 125) of : NM_004636
ATGGTCTCCAGACTTTCAGCCTGGAGCGAACCTGCTGCTACCAGGCCTTGCTGGTGGATG
AGGAGCGTGGACGCCTGTTTGTGGGTGCCGAGAACCATGTGGCCTCCCTCAACCTGGACA
ACATCAGCAAGCGGGCCAAGAAGCTGGCCTGGCCGGCCCCTGTGGAATGGCGAGAGGAGT
GCAACTGGGCAGGGAAGGACATTGGTACTGAGTGCA
>HM_4777 from Matreshka MAT_HMR_195495, mORF origin: >ORF 71 (Frame +1, Start 4271) of : NM_006836
ATGCCATCCAAGATAAGAAGAACTTCCGCCGGCGAGAGGGAGCCCTCTTTGCCTTCGAGA
TGCTCTGCACCATGCTGGGGAAACTTTTTGAGCCGTATGTGGTTCACGTGCTGCCCCATC
TGCTCCTGTGCTTTGGGGATGGAAACCAGTATGTGCGTGAGGCTGCAGATGACTGTGCCA
AGGCTG
>HM_4781 from Matreshka MAT_HMR_195503, mORF origin: >ORF 69 (Frame +1, Start 1148) of : NM_006836
ATGGGATCGTGGCTGAGCTGTTCATCCCGTTCCTTCAGCAGGAAGTTCATGAAGGGACCT
TGGTACACGCTGTCTCAGTCCTGGCTCTCTGGTGTAACCGATTCACTATGGAAGTGCCCA
AGAAGCTCACTGAATGGTTCAAAAAAGCTTTCAGCCTTAAAACCTCCACATCTGCGG
>HM_4786 from Matreshka MAT_HMR_195508, mORF origin: >ORF 15 (Frame +1, Start 593) of : NM_001004754
ATGGACTCTTTGTTCTTGTATCCACCTTTGGCATGGACCTGTTTTTTATCTTCCTCTCCT
ATGTGCTCATTCTGCGTTCTGTCATGGCCACTGCTTCCCGTGAGGAACGCCTCAAAGCTC
TCAACACATGTGTGTCACATATCCTGGCTGTACTTGCATTTTATGTGCCAA
>HM_4791 from Matreshka MAT_HMR_195512, mORF origin: >ORF 15 (Frame +1, Start 1565) of : NM_015670
ATGTGGCCAGGCAGAATAATGACAGTGACTGTGGTGCTTTTGTGTTGCAGTACTGCAAGC
ATCTGGCCCTGTCTCAGCCATTCAGCTTCACCCAGCAGGACATGCCCAAACTTCGTCGGC
AGATCTACAAGGAGCTGTGTCACTGCAAACTCACTGTGT
>HM_4792 from Matreshka MAT_HMR_195513, mORF origin: >ORF 14 (Frame +1, Start 671) of : NM_015670
ATGGACTCAGGTGGACTCCAAAGTCTCCTCTGGACCCTGACTCGGGCCTCCTTTCATGTA
CTCTGCCCAACGGTTTTGGGGGACAATCTGGGCCAGAAGGGGAGCGCAGCTTGGCACCCC
CTGATGCCAGCATCCTCATCAGCAATGTGTGCAGCATCGGGGACCATGTGGCCCAGGAGC
TTTTTCAGGGCTCAGATTTGGGCATGGCAGAAGAGGCAGAGAGGCCTGGGGAGAAAGCCG
GCCAGCACAGCCCCCTGCGAGAGGAGCATG
>HM_4794 from Matreshka MAT_HMR_195517, mORF origin: >ORF 11 (Frame -1, Start 774) of : NM_001005173
ATGTGGCTCTCATATTTGTGTCATCCTGGTCTTCTATGTCCCTGGAATTTTCTCCTTCCT
CACTCACCGCTTTGGTCATCATGTACCCCATCATGTCCATGTTCTTCTGGCCACACGGTA
TCTCCTCATGCCACCTGCGCTCAATCCTCTTGTCTATGGAGTGAAGACTCAGCAGATCCG
CCAGCGAGTGCTCAGAGTGTTTACACAAAAGGATTG
>HM_4798 from Matreshka MAT_HMR_195518, mORF origin: >ORF 16 (Frame +1, Start 50) of : NM_001005174
ATGGCGTTCCTGGGCTGGAAGCCACACACATCTGGATCTCCCTGCCATTCTGCTTTATGT
ACATCATTGCTGTCGTGGGGAACTGTGGGCTCATCTGCCTCATCAGCCATGAGGAGGCCC
TGCACCGGCCCATGTACTACTTCCTGGCCCTGCTCTCCTTCACTGATGTCACCTTGTGCA
CCACCATGGTACCTAATATGCTGTGCATATTCTGGTTCAACCTCAAGGAGATTGACTTTA
ACGCCTGCCTGGCCCAGATGTTTTTTGTCCATATGC
>HM_4805 from Matreshka MAT_HMR_195524, mORF origin: >ORF 12 (Frame -1, Start 657) of : NM_001005281
ATGCATTCTGGCCACCATATTATGCATGCCCACAGGAAAGCAGAAAGCGTTCTCCACTTG
TGCCTCCCATCTTGTGGTGGTCACCATTTTCTATTCAGCCATTATTTTCATGTATGCTCG
ACCTCGAGTTATCCATGCCTTCAACATGAACAAAATTATTTCCATCTTCTATGCCATTGT
CACTCCTTCTCTCAACCCTTTCATTTATTGCCTAAGAAACCGAGAGGTCAAGGAAGCTCT
GAAGAAACTGGCATATTGCCAGGCCAGCAGATC
>HM_4810 from Matreshka MAT_HMR_195528, mORF origin: >ORF 11 (Frame +1, Start 719) of : NM_001005289
ATGCCTGCCAGAAAGCCCTCGGCACTTGTGGTTCTCATGTCTGTGTCATCCTCATGTTTT
ATACACCTGCCTTTTTCTCCATCCTCGCCCATCGCTTTGGACACAATGTCTCTCGCACCT
TCCACATCATGTTTGCCAATCTCTACATTGTTATCCCACCTGCACTCAACCCCATGGTTT
ACGGAG
>HM_4813 from Matreshka MAT_HMR_195534, mORF origin: >ORF 8 (Frame -1, Start 393) of : NM_001005466
ATGTCAGCCCCTGCACTACCCAGTGCTCATGAATGGGAGGTTATGCACAGTCCTTGTGGC
TGGAGCTTGGGTCGCCGGCTCCATGCATGGGTCTATCCAGGCCACCTTGACCTTCCGCCT
GCCCTACTGTGGGCCCAATCAGGTGGATTACTTTATCTG
>HM_4816 from Matreshka MAT_HMR_195548, mORF origin: >ORF 51 (Frame +1, Start 2801) of : NM_000260
ATGAGCCTGTCAATCACTCAGACATGGTGGACAAGATGTTTGGCTTCCTGGGGACTTCAG
GTGGCCTGCCAGGCCAGGAGGGCCAGGCACCTAGTGGCTTTGAGGACCTGGAGCGAGGGC
GGAGGGAGATGGTGGAGGAGGACCTGGATGCAGCCCTGCCCCTGCCTGACGAGGATGAGG
AGGACCTCTCTGAGTATAAATTTGCCAAGTTCGCGGCCACCTACTTCCAGGGGACAACCA
CGCACTCCTACACCCGGCGGCCACTCAAACAGCCACTGCTCTACCATGACGACGAGGGTG
ACCAGCTGGCAGCCCTGGCGGTCTGGATCACCATCCTCCGCTTCATGGGGGACCTCCCTG
AGCCCAAGTACCACACAGCCA
>HM_4829 from Matreshka MAT_HMR_195830, mORF origin: >ORF 49 (Frame +1, Start 1634) of : NM_000260
ATGAGACCCAGTTTGGCATCAACCATTTTGCAGGCATCGTCTACTATGAGACCCAAGGCT
TCCTGGAGAAGAACCGAGACACCCTGCATGGGGACATTATCCAGCTGGTCCACTCCTCCA
GGAACAAGTTCATCAAGCAGATCTTCCAGGCCGATGTCGCCATGGGCGCCGAGACCAGGA
AGCGCTCGCCCACACTTAGCAGCCAGTTCAAGCGGTCACTGGAGCTGC
>HM_4840 from Matreshka MAT_HMR_195946, mORF origin: >ORF 12 (Frame +1, Start 596) of : NM_003315
ATGCAGATGCTCTGTATGTACGAGGTCTTTGCCTTTATTACGAAGATTGTATTGAGAAGG
CAGTTCAGTTTTTCGTACAGGCTCTCAGGATGGCTCCTGACCACGAGAAGGCCTGCATTG
CCTGCAGAAATGCCAAAGCACTCAAAGCAAAGAAAGAAGATGGGAATAAAGCATTTAAGG
AAGGAAATTACAAAC
>HM_4848 from Matreshka MAT_HMR_196005, mORF origin: >ORF 29 (Frame +1, Start 2231) of : NM_003481
ATGCTGAAGCTGCCATGGACATCTCAGAGGGCCGCTCAGCTGCCGACTCCATCTCTGAGT
CTGTGCCAGTGGGACCTAAAGTCCGGGATGGTCCTGGAAAGTATCAGCTCTTTGCCTTCA
TTAGTCACATGGGCACCTCTACCATGTGTGGTCACTACGTCTGCCACATCAAGAAAGAAG
GCAGATGGG
>HM_4851 from Matreshka MAT_HMR_196022, mORF origin: >ORF 22 (Frame +1, Start 170) of : NM_003481
ATGTGGAGAGACATTTCAATAAGACCGGCCAGCGAGTCTACTTGCACCTCCGGCGGACCC
GGCGCCCGAAAGAGGAGGACCCTGCTACAGGCACTGGAGACCCACCCCGGAAGAAGCCCA
CGCGGCTGGCTATTGGTGTTGAAGGCGGATTTGACCTTAGCGAGGAGAAGTTTGAAT
>HM_4864 from Matreshka MAT_HMR_196182, mORF origin: >ORF 23 (Frame +1, Start 1061) of : NM_003481
ATGTGGATAAGCTGGAGAAGATCTTCCAGAATGCCCCGACAGACCCTACCCAGGATTTCA
GCACCCAGGTGGCCAAGCTGGGCCATGGCCTTCTCTCCGGGGAGTATTCCAAGCCAGTAC
CGGAGTCGGGCGATGGGGAGCGGGTGCCAGAACAGAAGGAAGTTCAAGATGGCATTGCCC
CTCGGATGTTCAAGGCCCTCATCGGCAAGGGCCACCCTGAATTCTCCACCAACCGGCAGC
AGGATGCCCAGGAGTTCTTCCTTCACCTTATCAACATGGTGGAGAGGAATTGCCGGAGCT
CTGAAAATCCTAATGAAGTGTTCCGCTTCTTGGTGGAGGAAAGGATCAAGTGCCTGGCCA
CAGAGAAGG
>HM_4868 from Matreshka MAT_HMR_196266, mORF origin: >ORF 16 (Frame +1, Start 683) of : NM_002273
ATGAAGAGGAGATCCGGGAGCTGCAGTCCCAGATCTCGGACACATCTGTGGTGCTGTCCA
TGGACAACAGCCGCTCCCTGGACATGGACAGCATCATTGCTGAGGTCAAGGCACAGTACG
AGGATATTGCCAACCGCAGCCGGGCTGAGGCTGAGAGCATGTACCAGATCAAGTATGAGG
AGCTGCAGAGCCTGGCTGGGAAGCACGGGGATGACCTGCGGCGCACAAAGACTGAGATCT
CTGAGA
>HM_4877 from Matreshka MAT_HMR_196279, mORF origin: >ORF 33 (Frame +1, Start 1388) of : NM_002661
ATGTGGATGTCAACATGGAGGACAAGAAGGACGAACACAAGCAACAGGGGGAGCTGTACA
TGTGGGATTCCATTGACCAGAAATGGACTCGGCACTACTGCGCCATTGCTGATGCCAAGC
TGTCCTTCAGTGATGACATTGAACAGACTATGGAGGAGGAAGTGCCCCAGGATATACCCC
CTACAGAACTACATTTTGGGGAGAAATGGTTCCACAAGAAGGTGGAGAAGAGGACGAGTG
CCGAGAAGTTGCTGCAGGAATACTGCATGGAGACGGGGGGCAAGGATGGCACCTTCCTGG
TTCGGGAGAGCGAGACCTTCCCCAATGACTACACCCTGTCCTTCTGGCGGTCAGGCCGGG
TCCAGCACTGCCGGATCCGCTCCACCATGGAGGGCGGGACCC
>HM_4885 from Matreshka MAT_HMR_196315, mORF origin: >ORF 4 (Frame +1, Start 638) of : NM_004593
ATGGCAGCTCTCGCCGTCGGGATTACTATGACAGAGGATATGATCGGGGCTATGATGATC
GGGACTACTATAGCAGATCATACAGAGGAGGAGGTGGAGGAGGAGGAGGATGGAGAGCTG
CCCAAGACAGGGATCAGATTTATAGAAGGCGGTCACCTTCTCCTTACTATAGTCGTGGAG
GATACAGATCACGTTCCAGATCTCGATCATACTCACCTCGTCGCTATT
>HM_4886 from Matreshka MAT_HMR_196321, mORF origin: >ORF 14 (Frame +1, Start 902) of : NM_004183
ATGATGATGATTTTGAGACCAACTGGATTGTCGACAGGAATTTGCAGGTGTCCCTGTTGG
CTGTGGATGAGATGCACCAGGACCTGCCTCGGATGGAGCCGGACATGTACTGGAATAAGC
CCGAGCCACAGCCCCCCTACACAGCTGCTTCCGCCCAGTTCCGTCGAGCCTCCTTTATGG
GCTCCACCTTCAACATCAGCC
>HM_4895 from Matreshka MAT_HMR_196349, mORF origin: >ORF 35 (Frame +1, Start 1391) of : NM_004727
ATGTGTTTGTGGCCTTGGCCATTGTTTGCGACGAGTACTTCGTTCCAGCCCTGGGTGTCA
TCACAGACAAGCTGCAGATCTCCGAGGATGTGGCAGGCGCCACATTCATGGCTGCTGGAG
GCTCTGCTCCTGAGCTCTTCACCTCCCTCATCGGTGTCTTCATTTCCCACAGCAACGTGG
GCATTGGTACCATTGTGGGCTCTGCTGTGTTCAACATTCTCTTTGTCATTGGCACTTGTT
CCCTCTTCTCCCGAGAGATCCTCAACCTCACCTGGTGGCCCTTATTCCGTGATGTCTCCT
TCTACATCCTTGACC
>HM_4905 from Matreshka MAT_HMR_196382, mORF origin: >ORF 17 (Frame +1, Start 1814) of : NM_004260
ATGAGGCCCACTGCCTCTCCCAGTGGTCCCACAACTTCCGGCCCTGCTACCTGCGCGTCT
GCAAGGTGCTTCGGGAGCGCATGGGCGTGCACTGCTTCCTGGGCCTCACAGCCACAGCCA
CACGCCGCACTGCCAGTGACGTGGCACAGCACCTGGCTGTGGCTGAAGAGCCTGACCTCC
ACGGGCCAGCCCCAGTTCCCACCAACCTGCACCTTTCCGTGTCCATGGACAGGGACACAG
ACCAGGCACTGT
>HM_4913 from Matreshka MAT_HMR_196437, mORF origin: >ORF 32 (Frame +1, Start 2297) of : NM_004910
ATGGCTCATCCCTGCTGCTGGCCGACACTCTGCAGACGCACTCCAGCCTCTTTCTGGAGG
AGCTGGAGATGCTGGTGCCCTCAACACCCACCTCTACTAGCGGTGCCTTCTGGAAGGGCA
GTGAGTTGGCCACTGACCCCCCGGCCCAGCCAGCCGCCCCCAGCACCACCAGTGAGGTGG
TTAAGATCCTGGAGCGCTGGTGGGGGACCAAGCGGATCGACTACTCGCTGTACTGCCCCG
AGGCGCTCACCGCCTTTCCCACCGTCACGCTGCCCCACCTCTTCCACGCCAGCTACTGGG
AGTCCGCCGACGTGGTGGCGTTCATCCTGCGCCAGG
>HM_4918 from Matreshka MAT_HMR_196534, mORF origin: >ORF 23 (Frame +1, Start 866) of : NM_004910
ATGGGCCTGAGGCCCCCCCAGGCCCAGATGCCTCCCCCGATGCCAGCTTTGGGAAGCAGT
GGTCCTCATCCTCCCGTTCCTCCTACTCATCCCAACATGGAGGGGCTGTGTCTCCCCAGA
GCTTGTCTGAGTGGCGCATGCAGAACATTGCCCGAGACTCTGAGAACAGCTCCGAGGAAG
AGTTCTTTGATGCCCACGAAGGCTTCTCGGACAGTGAGGAGGTCTTCCCCAAGGAGA
>HM_4930 from Matreshka MAT_HMR_196872, mORF origin: >ORF 36 (Frame +1, Start 3488) of : NM_004910
ATGTGGCCCACCTGGGCCAGCTGGAAGCGGGCTCGCACTCGCATGCCTCCTCGGGACCCC
CGAGAGCTGCCTTGGGCAAGAGCAGCTATGGTGTGGCTGCCCCCGTGGACTTCCTGCGCA
AACAGAGCCAGCTGCTTCGCTCGAGGGGCCCCAGCCAGGCGGAGCGTGAGGGCCCGGGAA
CACCACCCACCACCCTGGCACGGGGCAAAGCACGGAGCATCAGCC
>HM_4931 from Matreshka MAT_HMR_196940, mORF origin: >ORF 22 (Frame +1, Start 437) of : NM_004910
ATGCAGTGGCCCCAGGCGAGTACAAAGCAGAAGAGGACCCCCGGCTTTATCACTCGGTCA
AGACGGGCCGAGGGCCACTGTCTGATGACTGGGCACGGACGGCGGCACAGACGGGGCCCC
TTATGTGTGCCTATAAGCTGTGCAAGGTTGAGTTCCGCTACTGGGGCATGCAAGCCAAGA
TCGAGCAGTTCATCCATGATG
>HM_4933 from Matreshka MAT_HMR_197041, mORF origin: >ORF 29 (Frame +1, Start 1505) of : NM_004910
ATGGGGACAGCCTGTCTCGCTCCCAAGACCACATTCCACTGGCTGCCCTGCCACTGCTGG
CCACCTCATCCTCCCGCTACCAGGGCGCCGTGGCCACCGTCATTGCCCGCACCAACCAGG
CCTACTCAGCCTTCCTGCGCTCACCTGAGGGTGCCGGCTTCTGTGGGCAGGTCGCAC
>HM_4948 from Matreshka MAT_HMR_197196, mORF origin: >ORF 34 (Frame +1, Start 101) of : NM_005445
ATGGATCTGGAAAAAGTAACTTTTTTTATGCAATTCAGTTTGTTCTCAGTGATGAGTTTA
GTCATCTTCGTCCAGAACAGCGGTTGGCTTTATTGCATGAAGGTACTGGTCCTCGTGTTA
TTTCTGCTTTTGTGGAGATTATTTTTGATAATTCAGACAACCGGTTACCAATCGATAAAG
AGGAAGTTTCACTTCGAAGAGTTATTGGTGCCAAAAAGGATCAGTATTTCT
>HM_4973 from Matreshka MAT_HMR_197311, mORF origin: >ORF 70 (Frame -1, Start 2859) of : NM_006540
ATGGGCACCGCAGAGTTCGGCTGTGAGAGTCACCTGTGCTGCTACCACCAGTGCCATGAA
CCGGCCAGTCCAAGGAGGTATGATTCGGAACCCAGCAGCCAGCATCCCCATGAGGCCCAG
CAGCCAGCCTGGCCAAAGACAGACGCTTCAGTCTCAGGTCATGAATATAGGGCCATC
>HM_4974 from Matreshka MAT_HMR_197321, mORF origin: >ORF 68 (Frame +1, Start 2432) of : NM_006540
ATGATTTGCAGAATAGTCAATTACCACAGCTTTTCCCAGACACGAGGCCAGGCGCCCCTG
CTGGATCAGTTGACAAGCAAGCCATCATCAATGACCTCATGCAACTCACAGCTGAAAACA
GCCCTGTCACACCTGTTGGAGCCCAGAAAACAGCACTGCGAATTTCACAGAGCACTTTTA
ATAACCCACGACCAGGGCAACTGGGCAGGTTATTGCCAAACCAGAATTTACCACTTGACA
TCACATTGCAAAGCCCAACTGGTGCTGGACCTTTCCCACCAATCAGAAACAGTAGTCCCT
ACTCAG
>HM_4980 from Matreshka MAT_HMR_197333, mORF origin: >ORF 11 (Frame +1, Start 485) of : NM_006856
ATGATCCACTTCATCCAACCCTTCCCTCCCCAACCTCTGTCATCACACAGGCTCCACCAT
CCAACAGGCAAATGGGGTCTCCCACTGGCTCCCTCCCTCTTGTCATGCATCTTGCTAATG
GACAGACCATGCCTGTGTTGCCAGGGCCTCCAGTACAGATGCCGTCTGTTATATCGCTGG
CCAGACCTGTGTCCATGGTGCCCAACATTCCTGGTATCCCTGGCCCACCAGTTAACAGTA
GTGGCTCCATTTCTCCCTCTGGCCACCCTATACCATCAGAAGCCAAGA
>HM_4989 from Matreshka MAT_HMR_197341, mORF origin: >ORF 21 (Frame +1, Start 884) of : NM_006934
ATGCTGCCTCCCAGATCTTCTACTCACTGGCGTGCGCGTGGGGAGGCCTCATCACCATGG
CTTCCTACAACAAGTTCCACAATAACTGTTACCGGGACAGTGTCATCATCAGCATCACCA
ACTGTGCCACCAGCGTCTATGCTGGCTTCGTCATCTTCTCCATCCTCGGCTTCATGGCCA
ATCACCTGGGCGTGGATGTGTCCCGTGTGGCAGACCACGGCCCTGGCCTGGCCTTCGTGG
CTTACCCCGAGGCCCTCACACTACTTCCCATCTCCCCGCTGTGGTCTCTGCTCTTCTTCT
TCATGCTTATCCTGCTGGGGCTGGGCACTCAGTTCTGCCTCCTGGAGACGCTGGTCACAG
CCATTGTGGATGAGGTGGGGAATGAGTGGATCCTGCAGAAAAAGACCTATG
>HM_4992 from Matreshka MAT_HMR_197344, mORF origin: >ORF 21 (Frame +1, Start 347) of : NM_007181
ATGTCTGCCGGGAAGTGCTCCAGGGACTGGCCTATTTGCACTCACAGAAGAAGATACACA
GGGACATCAAGGGAGCTAACATCCTCATCAATGATGCTGGGGAGGTCAGATTGGCTGACT
TTGGCATCTCGGCCCAGATTGGGGCTACACTGGCCAGACGCCTCTCTTTCATTGGGACAC
CCTACTGGATGGCTCCGGAAGTGGCAGCTGTGGCCC
>HM_4995 from Matreshka MAT_HMR_197348, mORF origin: >ORF 6 (Frame +1, Start 101) of : NM_012418
ATGCCTCGGCACCCAGCCTCAAGAGGAAGCAGACCTGGGTGCTGGAACCCGACCCAGGAC
AAGGCACGGCTGTGCTGCTCCGCAGCAGCCACCTGGGCCGCTACCTGTCGGCAGAAGAGG
ACGGGCGCGTGGCCTGTGAGGCAGAGCAGCCGGGCCGTGACTGCCGCTTCCTGGTCCTGC
CGCAGCCAGATGGGCGCTGGGTGCTGCGGTCCGAGCCGCACGGCCGCTTCTTCGGAGGCA
CCGAGGACCAGCTGTCCTGCTTCGCCACAGCCGTTTCCCCGGCCGAGCTGTGGACCGTGC
ACCTGGCCATCCACCCGCAGGCCCACCTGC
>HM_5005 from Matreshka MAT_HMR_197350, mORF origin: >ORF 27 (Frame -1, Start 234) of : NM_014701
ATGGCAACAACCCAATCCAAACCCTACTGGACCATACTTTGCCTATCCCATTATATCTGC
TCAGCCGCCTGTTTCTACAGAGTATACATATTATCAGCTGATGCCAGCACCATGTGCCCA
GGTTATGGGTTTCTATCATCCTTTTCCTACACCTTACTCCAACACCTTTCAGGCTGCAAA
TACTGTAAATGCTATCACCACAGAATGCAC
>HM_5009 from Matreshka MAT_HMR_197353, mORF origin: >ORF 24 (Frame +1, Start 2504) of : NM_014813
ATGAAGACTATAGTATCACAAACACAGAGGAGCTCAATCTGCCTGCAGACATTCCCAGCT
ACTTGTCTTCCCAAGGAACGCTGTCTGAGCCACAGGAAGGCTACAGCAACTCTGAGGCAG
GCAGTCATCAGCAACTTATGCCTCCTGCCAATGGATATATACACAAAGGCACTGACGGTG
GCACTGGTACCCGGG
>HM_5013 from Matreshka MAT_HMR_197354, mORF origin: >ORF 25 (Frame +1, Start 1592) of : NM_014975
ATGAAGGCCACATCGAGAAGGACGCCCGAGAGTTCCTGGACAAACAGGTGTGTGGGACCC
CAGAGTACATCGCGCCCGAGGTCATCCTGCGTCAAGGCTACGGCAAGCCAGTGGACTGGT
GGGCTATGGGGATCATCCTCTACGAGTTCCTGGTGGGCTGTGTGCCCTTCTTCGGAGACA
CACCAGAGGAGCTATTTGGACAGGTCATCAGTGATGACATCCTGTGGCCCGAGGGGGATG
AGGCCCTACCTACGGAGGCCCAACTCCTCATATCCAGCCTCCTGCAGACCAACCCTCTGG
TCAGGCTTGGGGCAGGCGGCGCTTTTGAGG
>HM_5021 from Matreshka MAT_HMR_197401, mORF origin: >ORF 24 (Frame +1, Start 296) of : NM_014975
ATGGCACCAACACGCCCAGTTCCACCGTCTCGTCCTCCTGCTCCTCCCAGGAGCGCCTTC
ACCAGCTGCCCTACCAGCCCACGGTGGACGAGCTCCACTTCCTCTCCAAACACTTCGGGA
GCACCGAGAGCATCACAGACGAGGATGGTGGCCGTCGCTCCCCAGCCGTGCGGCCCCGCT
CACGGAGCCTCAGCCCCGGGCGCTCCCCCTCCTCCTACGACAACGAGATCG
>HM_5030 from Matreshka MAT_HMR_197456, mORF origin: >ORF 25 (Frame +1, Start 1490) of : NM_015996
ATGTCACAGGGAATCAGGACATCTGCTACTACAACTTCCTCTGCGCCCACCCACTGGGCA
ATCTCAGCGCCTTCAACAACATCCTCAGCAACCTGGGGTACATCCTGCTGGGGCTGCTTT
TCCTGCTCATCATCCTGCAACGGGAGATCAACCACAACCGGGCCCTGCTGCGCAATGACC
TCTGTGCCCTGGAATGTGGGATCCCCAAACACTTTGGGCTTTTCTACGCCATGGGCACAG
CCC
>HM_5033 from Matreshka MAT_HMR_197471, mORF origin: >ORF 20 (Frame +1, Start 368) of : NM_015996
ATGAGTCGGAGATTCAGTTCTTCTACGTGGATGTGTCCACCCTGTCACCAGTCAACACCA
CATACCAGCTCCGGGTCAGCCGCATGGACGATTTTGTGCTCAGGACTGGGGAGCAGTTCA
GCTTCAATACCACAGCAGCACAGCCCCAGTACTTCAAGTATGAGTTCCCTGAAGGCGTGG
ACTCGG
>HM_5042 from Matreshka MAT_HMR_197565, mORF origin: >ORF 59 (Frame +1, Start 6932) of : NM_016642
ATGCCTGCATCAGGAGCATCAGTGACTTGTCACTGCAGCTCAAGAACCGGGACCCTGAGG
AAGTCAAGATCATCTGCCAGCGGCGAAGCCAGCTCAACAACAGGTGGGCGAGTTTCCATG
GCAACTTGCTCCGGTACCAGCAGCAGCTCGAAGGGGCCTTGGAGATACACGTGTTGTCCC
GAGAGCTGGACAATGTCACCAAGAGGATTCAGGAGAAGGAAGCCC
>HM_5051 from Matreshka MAT_HMR_197566, mORF origin: >ORF 16 (Frame +1, Start 917) of : NM_018250
ATGACCTCCTGGAGTGCCTATATCAGTACATCGACTCAGCCGGGCTTTCCAGCGCCCCCC
TCTACTTCATCTCCCCTGTGGCCAACAGTTCACTGGAGTTTTCCCAGATCTTTGCTGAGT
GGCTTTGTCACAACAAACAGAGTAAGGTGTATCTTCCAGAACCACCTTTTCCTCATGCAG
AGCTCATTCAGACCAATAAGC
>HM_5056 from Matreshka MAT_HMR_197571, mORF origin: >ORF 13 (Frame -1, Start 192) of : NM_020197
ATGTGGAAGATGCAAGCAGGCATTTTACTGCAATGTGGAGTGTCAGAAAGAAGATTGGCC
CATGCACAAGCTGGAATGTTCTCCCATGGTTGTTTTTGGGGAAAACTGGAATCCCTCGGA
GACTGTAAGACTAACAGCAAGGATTCTGGCCAAACAGAAAATCCACCCAGAGAGAACACC
TTCGGAAAAATTGTTAGCTGTGAAGGAGTT
>HM_5064 from Matreshka MAT_HMR_197582, mORF origin: >ORF 35 (Frame +1, Start 41) of : NM_020242
ATGGTCAGTCTAACCAACCAAGTAATGAAGGTGATGCCATCAAAGTTTTTGTGCGAATTC
GTCCTCCTGCAGAAAGATCTGGGTCAGCTGATGGAGAGCAGAACTTATGCTTATCTGTGC
TGTCCTCCACGAGTCTCCGGCTGCACTCCAACCCTGAGCCCAAGACCTTCACGTTTGATC
ATGTTGCAGATGTGGATACCACTCAGGAATCTGTATTTGCAACTGTGGCTAAAAGCATTG
TGGAGTCTTGCA
>HM_5071 from Matreshka MAT_HMR_197599, mORF origin: >ORF 13 (Frame +1, Start 164) of : NM_020407
ATGAATTTTACTTTCGCTACCCAAGCTTCCAGGACGTGCATGCCATGGTCTTCGTGGGCT
TTGGCTTCCTCATGGTCTTCCTGCAGCGTTACGGCTTCAGCAGCGTGGGCTTCACCTTCC
TCCTGGCCGCCTTTGCCCTGCAGTGGTCCACACTGGTCCAGGGCTTTCTCCACTCCTTCC
ACGGTGGCCACATCCATGTTGGCGTGGAGAGCA
>HM_5074 from Matreshka MAT_HMR_197603, mORF origin: >ORF 4 (Frame +1, Start 530) of : NM_020682
ATGGTGGGGAGTTATATTTCAGTGACGTCTATACGAGCCTTGAACTGCCAGAAGAAATCA
GGACACACAAAGTTTTATGGGGTGAGTGTCTGGGTGGTGCTTTATACTGGAAGGAACTTG
CTGTCCTTGCTCAAAAAATTGGGTTCTGCCCTCCACGTTTGGTCACTGCCAATCTCATTA
CAATTCAAAACAAGGAACTGGAAAGAGTTATCGGTGACTGTCGTTTTGTTTCTGCAACAT
TTCGCCTCTTCAAACACTCTAAGACAGGACCAACCAAGAGATGCCAAGTTATTTACAATG
GAGGAATTACAGGACATGAAAAAGAAC
>HM_5079 from Matreshka MAT_HMR_197604, mORF origin: >ORF 116 (Frame +1, Start 1139) of : NM_006904
ATGTTGACTTCATGTACGTTGAGCTCATTCAGCGCTGCAAGCAGATGTTCCTCACCCAGA
CAGACACTGGTGACGACCGTGTTTATCAGATGCCAAGCTTCCTCCAGTCTGTTGCAAGCG
TCTTGCTGTACCTTGACACAGTTCCTGAGGTGTATACTCCAGTTCTGGAGCACCTCGTGG
>HM_5082 from Matreshka MAT_HMR_197606, mORF origin: >ORF 14 (Frame +1, Start 1130) of : NM_080927
ATGTGTCTGCCTACAGAATCCTGTACAGTGATGATGGGCAGAAATGGACTGTGTACAGAG
AGCCTGGTGTGGAGCAAGATAAGATATTTCAAGGAAACAAAGATTATCACCAGGATGTGC
GTAATAACTTTTTGCCACCAATTATTGCACGTTTTATTAGAG
>HM_5084 from Matreshka MAT_HMR_197607, mORF origin: >ORF 7 (Frame +1, Start 1175) of : NM_033452
ATGGGCCACAGAAGCTGGACTCGGAAGCTGATGCTGAGCCCCAAGACCTCGAGAGTACGA
ACCTCTTGGAGAGTGAAGCTCCCAGGGACTATTTCCTCAAGTTTGCCTATATTGTGGATT
TGGACAGCGACACAGCAGACAAGTTCCTGCAGCTGTTTGGAACCAAAGGTGTCAAGAGGG
TGCTGTGTCCTATCAACTACCCCTTGTCGCCCACCCGCTTCACCCATTGTGAGCAGGTGC
TGGGCGAGGGTGCCCTGGACCGAGGCACCTACTACTGGGAGGTGGAGATTATCGAGGGCT
GGGTCAGCATGGGGGTCATGGCCGAAGACTTCTCCCCACAAGAGCCCTACGACCGCGGCC
GGCTGGGCCGCAACGCCCACTCCTGCTGCCTGCAGTGGAATGGACGCAGCTTCTCCGTCT
GGTTTCATGGGCTGGAGGCTCCCCTGCCCCACCCCTTCTCGCCCACGGTTGGGGTCTGCC
TGGAATACGCTGACCGTGCCTTGGCCTTCTATGCTGTACGGGACGGCAAGA
>HM_5092 from Matreshka MAT_HMR_197612, mORF origin: >ORF 13 (Frame +1, Start 806) of : NM_000741
ATGGCAAGCTGGAGGAGGCCCCCCCGCCAGCGCTGCCACCGCCACCGCGCCCCGTGGCTG
ATAAGGACACTTCCAATGAGTCCAGCTCAGGCAGTGCCACCCAGAACACCAAGGAACGCC
CAGCCACAGAGCTGTCCACCACAGAGGCCACCACGCCCGCCATGCCCGCCCCTCCCCTGC
AGCCGCGGGCCCTCAACCCAGCCTCCAGATGGTCCAAGATCCAGATTG
>HM_5110 from Matreshka MAT_HMR_197702, mORF origin: >ORF 52 (Frame +1, Start 2891) of : NM_005121
ATGGAAGTAATATGGATCAAGAATATGGCACTGCTTATACACCTCAAACTCATACTTCTT
GTGGGATGCCTCCTAGCAGTGCACCTCCTAGTAACAGCGGAGCAGGAATTCTTCCTTCTC
CATCCACCCCTCGGTTTCCAACTCCAAGGACTCCAAGGACTCCTCGGACTCCTCGTGGAG
CTGGTGGACCTGCTAGTGCTCAAGGTTCAGTCAAATATGAAAATTCAGACTTGTATTCAC
CAGCTTCTACCCCATCTACATGCAGACCCCTTAATTCTGTTGAACCTGCAACTGTCCCTT
CCATCCCTGAAGCACACAGTCTTTATG
>HM_5106 from Matreshka MAT_HMR_197661, mORF origin: >ORF 54 (Frame +1, Start 6014) of : NM_005121
ATGATCTTGACCCTGATATCATTAATATCCTTCCTGCTTCTCCAACTGGTTCTCCTGTAC
ATTCTCCAGGATCTCATTACCCCCATGGAGGTGATGCGGGCAAGGGTCAGAGTACTGATC
GGCTACTATCAACAGAACCTCATGAGGAAGTACCTAATATTCTTCAGCAACCATTGGCCC
TTGGTTACTTTGTATCAACTGCCAAAGCAGGTCCATTACCTGACTGGTTCTGGTCAGCAT
GTCCTCAAGCACAATATCAGTGTCCCCTTTTTCTTAAGGCCTCTTTGCACCTCCACGTGC
CTTCAGTGCAATCTGACGAGCTGCTTCACAGTAAACACTCCCACCCACTTGACTCAAATC
AGACTTCAGATGTCCTCAGGTTTGTTTTGGAACAGTACAATGCACTCTCCTGGC
>HM_5113 from Matreshka MAT_HMR_197709, mORF origin: >ORF 16 (Frame +1, Start 1169) of : NM_015185
ATGCCTTTAAGCTTCACAACAAGGAGACTGAGGAGATACATCTGTTCTTTGCCAAGAAGC
TGGAGGAAAAAATACGCTGGCTCAGGGCTTTCAGAGAAGAGAGGAAAATGGTACAGGAAG
ATGAAAAAATTGGCTTTGAAATTTCTGAAAACCAGAAGAGGCAGGCTGCAA
>HM_5120 from Matreshka MAT_HMR_197723, mORF origin: >ORF 43 (Frame -1, Start 2640) of : NM_015231
ATGTTTGATGGGAAATTGCCAATATGTACAATTGCAGGATTATATTCAACTGCTACATCC
CTGGTGTCAAGTCAATGTTGGTTCCTGTCGATTTATGCTGGGAAGGTGTTACCTAGTTAC
AGGAGAAGGACAGAAGGCTCTGGAATGTTTTTGTCAGGCAGCATC
>HM_5122 from Matreshka MAT_HMR_197731, mORF origin: >ORF 37 (Frame +1, Start 3311) of : NM_015231
ATGGAATGCGGCTTGGCAGAGAAGTTCGAACTCTCCGGGGACTTGAGAAACAAGGCAACT
GTTATCTGGCTGCTCTCAATTGTTTACGACTTATTCGTCCAGAATATGCGTGGATTGTGC
AGCCAGTGTCTGGTGCAGTGTATGATCGCCCTGGAGCATCCCCTAAGAGGAATCATGATG
GAGAATGCACAGCTGCCCCCACAAATCGACAAATTGAAATCCTGGAACTGGAAGATCTGG
AGAAAGAGTGTTCCTTGGCTCGCATCCGCCTCACTTTGGCTCAGCATGATCCATCAGCGG
TTGCAGTTGCTGGAAGTTCATCAGCAGAGGAAATGGTCACTCTCTTGGTTCAGGCGGGCC
TCTTTGACACTGCCATATCACTCTGTCAGACTTTTAAGCTTCCCT
>HM_5131 from Matreshka MAT_HMR_197736, mORF origin: >ORF 11 (Frame +1, Start 560) of : NM_021174
ATGGACGGTTGGATCAGGGCCGAAGTGATGACTATGACTCCAAGAAACGCAAACAGCGGG
CTGGTGGAGAGCCCTGGGGTGCTAAGAAGCCAAGGCATGACCTGCCTCCTTACCGGGTCC
ACCTCACTCCTTACACTGTGGACAGCCCCATCTGTGACTTCC
>HM_5140 from Matreshka MAT_HMR_197738, mORF origin: >ORF 11 (Frame +1, Start 392) of : NM_001517
ATGACACAAGTCAGCTGGGACCAGACAAGCATGCCCGGGACGTTCCCTCCCTTGACAAGT
ACGCCGAGGAGCGATGGGAGGTGGTCTTGCACTTCATGGTGGGCTCCCCCAGTGCAGCTG
TCAGCCAGGACTTGGCTCAGCTCCTCAGCCAGGCTGGGCTCA
>HM_5145 from Matreshka MAT_HMR_197743, mORF origin: >ORF 37 (Frame +1, Start 1742) of : NM_012201
ATGAGACCAGTGAATTTATGCCTCAGGGAGCTGTGTTCTCTTGTTTATACAGACACGCCT
ACCGCACTGAGGAACAGGGAAGGAGGCTCTCACGGGAGTGCCGAGCTGAAGTCCAAAGGA
TCCTACACCAGCGTGCCATGGATGTCAAGCTGGATCCTGCCCTCCAGGATAAGTGCC
>HM_5157 from Matreshka MAT_HMR_197841, mORF origin: >ORF 14 (Frame +1, Start 1181) of : NM_015082
ATGGGAGCGAACTCCACATCAGCAGTGTTCGGTATGAAGACACAGGGGCATACACCTGCA
TTGCCAAAAATGAAGTGGGTGTGGATGAAGATATCTCCTCGCTCTTCATTGAAGACTCAG
CTAGAAAGACCCTTGCAAACATCCTGTGGCGAGAGGAAGGCCTCAGCGTGGGAAACATGT
TCTATGTCTTCTCCGACGACGGTATCATCGTCATCCATCCTGTGGACTGTGAGATCCAGA
GGCACCTCAAACCCACGGAAAAGATTTTCA
>HM_5166 from Matreshka MAT_HMR_197884, mORF origin: >ORF 7 (Frame +1, Start 1013) of : NM_001087
ATGGGACCTTGGCCATCTATGACCTGGCTACGCAGACTCTTAGGCATCAGTGTCAGCACC
AGTCGGGCATCGTGCAGCTGCTGTGGGAGGCAGGCACTGCCGTGGTATATACCTGCAGCC
TGGATGGCATCGTGCGCCTCTGGGACGCCCGGACCGGCCGCCTGCTTACTGACTACCGGG
GCCACACGGCTGAGATCCTGGACTTTGCCCTCAGCAAAGATGCCTCCCTGGTGG
>HM_5172 from Matreshka MAT_HMR_197888, mORF origin: >ORF 7 (Frame +1, Start 866) of : NM_021926
ATGAGCTGCCCCTCCTCACCCGAGCTGAGAACTACGCCCAGATTCAGAACCCGTCCTGGC
TCGGCAACAACGGGGCTGCCTCACCAGTGCCAGCCTGCGTGGTCCCCTGCGACCCGGTGC
CTGCCTGCATGTCCCCTCATGCCCACCCCCCTGGCTCTGGGGCCAGCAGCGTCACCGACT
TCC
>HM_5181 from Matreshka MAT_HMR_198009, mORF origin: >ORF 44 (Frame +1, Start 2900) of : NM_025132
ATGGGTCTGCCATCCAGTTTCTTGTCATGTCCAAATGCAACAATGAAGCTTTCACACTGG
CTCAGCAACACAACAAAATGGAAATCTATGCAGATATTATTGGTTCTGAAGACACTACTA
ATGAAGACTATCAAAGCATTGCCTTATACTTTGAAGGAGAAAAGAGATATCTTCAGGCTG
GAAAATTCTTCTTGCTGTGTGGCCAATATTCACGAGCACTTAAACACTTCC
>HM_5191 from Matreshka MAT_HMR_198078, mORF origin: >ORF 39 (Frame +1, Start 1598) of : NM_025132
ATGAAAAAAGTGATGGATTTGTTTACTGTCCAGTCAATGACGCTACCTATGAGATTCCAG
ATTTTTCACCAACCATTAAAGGTGTTCTTTGGGAAAACTGGCCAATGGATAAAGGTGTAT
TTATTGCTTATGATGATGATAAGGTGTACACTTATGTCTTTCACAAGGACACTATACAAG
GAGCCAAGGTTATTTTGGCTGGTAGCACCAAAGTTCCTTTTGCTCATAAACCTTTGCTGC
TATATAATGGAGAGC
>HM_5193 from Matreshka MAT_HMR_198092, mORF origin: >ORF 15 (Frame +1, Start 770) of : NM_014678
ATGGAGACCGGACGGAGAGCTGCCTCGTCAGTGGGACTCAGGTGTTACTCACCTTGCTGG
AAACCAGGCGGGTTGGGACAGAGGGCTTGGTGGACTCCTTTTCTCAGGGACTGGAAAGGT
CATACGCTGTCAGCAGCAGCGTACTACACGGCATCGAGCCTCGGC
>HM_5195 from Matreshka MAT_HMR_198128, mORF origin: >ORF 18 (Frame +1, Start 1664) of : NM_014678
ATGATGAGGAGTTTGCCGACCAGGACGACAACATCAATGCCCCGTTTGACAGGATCGCAG
AGATCAACTTCAACATCGACGCTGACGAGGACAGTCCCAGCGCAGCTCTGTTTGAGGCCT
GCTGCAGTGACCGCATCCAGCCCTTTGATGATGATGAGGACGAGGACATCTGGGAGGACA
GTGACACTCGCTGTGCTGCCCGGG
>HM_5202 from Matreshka MAT_HMR_198242, mORF origin: >ORF 16 (Frame +1, Start 1022) of : NM_014678
ATGCCCGTCTGCATGGCGCCCGCCTCATGGCAGCACTGCTGCACACAAACACACCCAGCA
TCAACCAGGAGCTCTGCCGGCTCAACACGATGGACTTACTGCTGGACTTGTTCTTTAAGT
ACACCTGGAATAACTTTTTGCACTTCCAAGTGGAACTATGCA
>HM_5215 from Matreshka MAT_HMR_198336, mORF origin: >ORF 5 (Frame +1, Start 473) of : NM_000792
ATGCATCAGATGGCTGGGCTTTTAAGAACAACATGGACATCAGAAATCACCAGAACCTTC
AGGATCGCCTGCAGGCAGCCCATCTACTGCTGGCCAGGAGCCCCCAGTGCCCTGTGGTGG
TGGACACCATGCAGAACCAGAGCAGCCAGCTCTACGCAGCACTGCCTGAGAGGCTCTACA
>HM_5218 from Matreshka MAT_HMR_198342, mORF origin: >ORF 5 (Frame +1, Start 209) of : NM_001362
ATGACCCGCCCATCTGCGTGTCCGACGACAACCGCCTGTGCACCCTGGCGTCGCTCAAGG
CGGTGTGGCATGGCCAGAAGTTGGATTTCTTCAAGCAGGCGCACGAGGGCGGTCCGGCGC
CCAACTCCGAGGTGGTTCTGCCCGACGGCTTCCAGAGCCAGCACATCCTCGACTACGCGC
AAGGGAACCGCCCGCTGGTTCTCAATTTCGGCAGCTGCACCTGACCACCGTTCATGGCGC
GCA
>HM_5222 from Matreshka MAT_HMR_198347, mORF origin: >ORF 7 (Frame +1, Start 683) of : NM_001362
ATGGCGCCTACTTCGAGCGTCTCTATGTCATCCAGAGTGGCACTATTATGTACCAGGGCG
GCCGTGGCCCCGACGGCTACCAGGTCTCTGAGCTGCGCACTTGGTTGGAACGCTATGATG
AGCAACTGCACGGCGCTCGGCCCCGGAGGGTGT
>HM_5248 from Matreshka MAT_HMR_198961, mORF origin: >ORF 24 (Frame +1, Start 2666) of : NM_001007026
ATGCCCGGCCTCATGTCATGTCTCCTGGCAATCGCAACCATCCATTCTACGTGCCCCTGG
GGGCAGTGGACCCGGGGCTCCTGGGTTACAATGTCCCGGCCCTGTACAGCAGTGATCCAG
CTGCCCGGGAGAGGGAACGGGAAGCCCGTGAACGAGACCTCCGTGACCGCCTCAAGCCTG
GCTTTGAGG
>HM_5234 from Matreshka MAT_HMR_198437, mORF origin: >ORF 18 (Frame +1, Start 584) of : NM_001007026
ATGCTCCCATGGAGCCCCCCACATCTCGAATGTTCCAGGCTCCTCCTGGGGCCCCTCCCC
CTCACCCACAGCTCTATCCTGGGGGCACTGGTGGAGTTTTGTCTGGACCCCCAATGGGTC
CCAAGGGGGGAGGGGCTGCCTCATCAGTGGGGGGCCCTAATGGGGGTAAGCAGCACCCCC
CACCCACTACTCCCATTTCAGTATCAAGCTCTGGGGCTAGTGGTGCTCCCCCAACAAAGC
CGCCTACCACTCCAGTGGGTGGTGGGAACCTACCTTCTGCTCCACCACCAGCCAACTTCC
CCCATG
>HM_5238 from Matreshka MAT_HMR_198532, mORF origin: >ORF 22 (Frame +1, Start 2264) of : NM_001007026
ATGTACCCAGCCATGCCAGTCAGTCTGCCAGGTTCAACAAACACCTGGATCGCGGCTTCA
ACTCGTGCGCGCGCAGCGACCTGTACTTCGTGCCACTGGAGGGCTCCAAGCTGGCCAAGA
AGCGGGCCGACCTGGTGGAGAAGGTGCGGCGCGAGGCCGAGCAGCGCGCGCGCGAAGAAA
AGGAGCGCGAGCGCGAGCGGGAACGCGAGAAAGAGCGCGAGCGCGAGAAGGAGCGCGAGC
TTGAACGCAGCG
>HM_5245 from Matreshka MAT_HMR_198897, mORF origin: >ORF 26 (Frame +1, Start 3200) of : NM_001007026
ATGCTATCCATGCAGCCTCTGCCTCGGTGCACCCTCTCATTGACCCCCTGGCCTCAGGGT
CTCACCTTACCCGGATCCCCTACCCAGCTGGAACTCTCCCTAACCCCCTGCTTCCTCACC
CTCTGCACGAGAACGAAGTTCTTCGTCACCAGCTCTTTGCTGCCCCTTACCGGGACCTGC
CGGCCTCCCTTTCTGCCCCGATGTCAGCAGCTCATCAGCTGCAGGCCATGCACGCACAGT
CAGCTGAGCTGCAGCGCTTGGCGCTGGAACAGCAGCAGTGGCTGCATGCCCATCACCCGC
TGCACAGTGTGCCGCTGCCTGCCCAGGAGGACTACTACAGTCACC
>HM_5259 from Matreshka MAT_HMR_198979, mORF origin: >ORF 22 (Frame -1, Start 558) of : NM_001829
ATGTCCACAGTGGAAAACATGGGCAGAATTAATCATAGGTCAAGCAGAGGGTCCTGGTTC
TTATATCATGAACTACATAATGTACATCTTCTGGGCCTTGAGTTTTGCCTTTCTTGCAGT
TTCCCTGGTAAAGGTATTTGCTCCATATGCCTGTGGCTCTGGAATTCCAGAGAT
>HM_5262 from Matreshka MAT_HMR_198992, mORF origin: >ORF 21 (Frame +1, Start 182) of : NM_001829
ATGGAGGCAGCATTAACAGTTCTACACATTTACTGGATCTTTTGGATGAACCAATTCCAG
GTGTTGGTACATATGATGATTTCCATACTATTGATTGGGTGCGAGAAAAATGTAAAGACA
GAGAAAGGCATAGACGGATCAACAGCAAAAAGAAAGAATCAGCATGGGAAA
>HM_5266 from Matreshka MAT_HMR_199007, mORF origin: >ORF 44 (Frame +1, Start 2618) of : NM_003235
ATGGCCAACTCAGCCAATACCCGGGGTCCTACTCAGACTTCAGCACTCCTTTGGCACATT
TTGATCTTCGGAACTGCTGGTGTGTGGATGAGGCTGGCCAAGAACTGGAAGGAATGCGGT
CTGAGCCAAGCAAGCTCCCAACATGTCCTGGCTCCTGTGAGGAAGCAAAGCTCCGTGTAC
TGCAGTTCATTAGGGAAACGGAAGAGATTGTTTCAGCTTCCAACAGTTCTCGGTTCCCTC
TGGGGGAGAGTTTCCTGGTGGCCAAGGGAATCCGGC
>HM_5273 from Matreshka MAT_HMR_199010, mORF origin: >ORF 14 (Frame +1, Start 1892) of : NM_003566
ATGAAAGCAAGGAGAAGGTCTCCCAGCTTGACATACAGATTAAAGCCAAAACCGAACTAT
TACTATCAGCAGAAGCAGCAAAAACTGCTCAAAGAGCTGATCTTCAGAATCATTTGGACA
CAGCTCAAAATGCATTACAAGATAAACAGCAGGAGT
>HM_5276 from Matreshka MAT_HMR_199011, mORF origin: >ORF 25 (Frame +1, Start 761) of : NM_004836
ATGAGAAGTGGAATTTCAGTGTTGGCCACTTTGAACTTCGGTATATTCCAGACATGGAAA
CGAGAGCCGGATTTATTGAAAGCACCTTTAAGCCCAATGAGAACACAGAAGAGTCTAAAA
TTATTTCAGATGTGGAAGAACAGGAAGCTGCCA
>HM_5287 from Matreshka MAT_HMR_199072, mORF origin: >ORF 29 (Frame +1, Start 1382) of : NM_004441
ATGGCATCATCCTGGACTATGAGATCCGGTACTATGAGAAGGAACACAATGAGTTCAACT
CCTCCATGGCCAGGAGTCAGACCAACACAGCAAGGATTGATGGGCTGCGGCCTGGCATGG
TATATGTGGTACAGGTGCGTGCCCGCACTGTTGCTGGCTACGGCAAGTTCAGTGGCAAGA
TGTGCTTCCAGACTC
>HM_5289 from Matreshka MAT_HMR_199115, mORF origin: >ORF 27 (Frame +1, Start 728) of : NM_004441
ATGGGGAATGGATGGTGCCTATTGGGCGATGCACCTGCAAGCCTGGCTATGAGCCTGAGA
ACAGCGTGGCATGCAAGGCTTGCCCTGCAGGGACATTCAAGGCCAGCCAGGAAGCTGAAG
GCTGCTCCCACTGCCCCTCCAACAGCCGCTCCCCTGCAGAGGCGTCTCCCATCTGCACCT
GTCGGACCGGTTATTACCGAGCGGACTTTGACCCTCCAGAAGTGGCATGCACTAGCGTCC
CATCAGGTCCCCGCAATGTTATCTCCATCGTCAATGAGACGTCCATCATTCTGGAGTGGC
ACCCTCCAAGGGAGACAGGTGGGCGGGATGATG
>HM_5308 from Matreshka MAT_HMR_199288, mORF origin: >ORF 24 (Frame +1, Start 1703) of : NM_020196
ATGGGGGCCGCAAGCTGGAGCGGGCACGGGACCTGTTTGAACAGGCTCTGGACGGCTGCC
CCCCAAAATATGCCAAGACCTTGTACCTGCTGTACGCACAGCTGGAGGAGGAGTGGGGCC
TGGCCCGGCATGCCATGGCCGTGTACGAGCGTGCCACCAGGGCCGTGGAGCCCGCCCAGC
AGTATGACATGTTCAACATCTACATCAAGCGGGCGGCCGAGATCTATGGGGTCACCCACA
CCCGCGGCATCTACCAGAAGGCCATTGAGGTGCTGTCGGACGAGCACGCGCGTGAGATGT
GCCTGCGGTTTGCAGACATGGAGTGCAAGCTCGGGGAGATTGACCGCGCCCGGGCCATCT
ACAGCTTCTGCTCCCAGATCTGTGACCCCCGGACGACCGGCGCGTTCTGGCAGACGTGGA
AGGACTTTGAGGTCCGGCATGGCAATGAGGACACCATCAAGGAAATGCTGCGTATCCGGC
GCAGCGTGCAGGCCACGTACAACACGCAGGTCAACTTCATGGCCTCGCAGATGCTCAAGG
TCTCGGGCAGTGCCACGGGCACCGTGTCTGACCTGGCCCCTGGGCAGAGTGGCATGGACG
ACA
>HM_5317 from Matreshka MAT_HMR_199382, mORF origin: >ORF 7 (Frame +1, Start 275) of : NM_020807
ATGAGCACCAGTGTCTGGCGGGCCATGACCGCTCATTCCAGTGCACACAGTGTCTCAAGA
TCTTCCACCAGGCCACTGACCTGCTGGAGCACCAGTGCGTGCAGGCTGAGCAGAAGCCCT
TCGTCTGTGGGGTCTGCAAGATGGGCTTCTCACTACTCACCTCACTGGCACAGCACCACA
GCTCCCACAGTGGCCTGG
>HM_5321 from Matreshka MAT_HMR_199403, mORF origin: >ORF 5 (Frame +1, Start 71) of : NM_020807
ATGCAGAGCCACCGCCAGCCCTGGCAGAGCACACGCTGCCTCCGGGCACGGCGGAGAACC
CCCTGGGCTGTGCTGTCTATGGCATCCTCCTGCAGCCAGACCCCGGCCTGCAGCCCCCAC
AACACGCACCCCTGCAGGCAGCAGGAGAGCCAGGCCCCAAATGTGGCGTGTGTGGTCACG
ACCTGGCGCACCTGTCCAGTCCGCATGAGCACCAGTGTCTGGCGGGCCATGACCGCTCAT
TCCAGTGCACACAGTGTCTCAAGATCTTCCACCAGGCCACTGACCTGCTGGAGCACCAGT
GCGTGCAGGCTGAGCAGAAGCCCTTCGTCTGTGGGGTCTGCAAGATGGGCTTCTCACTAC
TCACCTCACTGGCACAGCACCACAGCTCCCACAGTGGCCTGG
>HM_5331 from Matreshka MAT_HMR_199429, mORF origin: >ORF 20 (Frame +1, Start 995) of : NM_014941
ATGAGAAAGTGGGCCCACAGCTGGAAGGGGGCATGGCATGTGGCGGGGTTGTTGGGGTTG
TTGATGTGCCCTACCTGGTCCTGGAGCCTACACACAACAAACAGGACTTTGCTGATGCCA
AGGAGTACCGGCACCTGCTCCGAGCAATGGGGGAGCACCTGGCGCAGTATTGGAAGGATA
TTGCCATCGCCCAGAGGGGAATCATCAAGTTCTGGGATGAGTTTGGCTACCTCTCTGCCA
ACTGGAACCAGCCCCCGTCCAGTGAGCTGCGTTACAAACGCCGGAGAGCTATGGAAATCC
CCACCACCATCCAGTGCGATTTGTGTC
>HM_5334 from Matreshka MAT_HMR_199434, mORF origin: >ORF 32 (Frame +1, Start 3263) of : NM_021110
ATGCTTACAAAACCAAAGAGACTCTTCTTGATGCAATTAAACACATTTCATACAAAGGAG
GAAATACAAAAACAGGAAAAGCAATTAAGTATGTTCGAGATACCTTGTTCACTGCAGAGT
CAGGTACAAGAAGGGGCATCCCAAAGGTTATCGTGGTTA
>HM_5349 from Matreshka MAT_HMR_199479, mORF origin: >ORF 19 (Frame +1, Start 275) of : NM_014787
ATGACATTCGAAGCTTTTTGGATTCCAGACATCTTGACCACTACACAGTATACAATCTGT
CACCTAAGTCTTATCGAACTGCCAAGTTTCACAGCCGGGTCTCAGAATGCAGTTGGCCCA
TTAGGCAGGCTCCCAGTCTGCACAACCTTTTTGCTGTGTGTCGGAATATGTATAACTGGC
TACTGCAGAATCCCAAAAATGTCTGTGTTGTCCACTGCTTGGATGGACGGGCGGCATCAT
CAATTCTGGTTGGTGCTATGTTCATTTTCTGTAATCTCTACTCTACTCCTGGCCCAGCCA
TTCGATTGCTATATGCAAAGCGACCAGGAATTGGACTTTCACCATCCCATAGGAGATACC
TGGGCTATATGTGTGACCTACTGGCAGACAAGCCCTACCGCCCTCACTTCAAGCCTCTCA
CAATTAAGTCGATCACTGTCAGTCCAATACCCTTTTTCAACAAACAGAGGAATGGATGTC
GCCCTTACTGTGATGTACTCATTGGAGAAACCAAAATATATTCGACTTGCACAGATTTTG
AACGAA
>HM_5360 from Matreshka MAT_HMR_199534, mORF origin: >ORF 22 (Frame +1, Start 1088) of : NM_020943
ATGATCAATTCACTCATATGCTCCCTCTGGAGGATGACTATAATCCAGAAGATGTTCTTA
ATGTTTTCAAGATGGATCCTAATTTTATGGAGAATGAAGAGAAGTACAAAGCTATTAAGA
AAGAAATTCTTGATGAGGGAGATACTGACTCGAACACAGACCAGGATGCTGGGAGTAGTG
AAGAGGACGAGGAAGAAGAAGAGGAAGAGGGAGAAGAAGATGAAGAAGGACAAAAAG
>HM_5367 from Matreshka MAT_HMR_199631, mORF origin: >ORF 29 (Frame +1, Start 1997) of : NM_006842
ATGCTGGTGGCTGGGGCAAACCTCCAGTGGATGAGACTGGGAAACCGCTCTATGGGGACG
TGTTTGGAACCAATGCTGCTGAATTTCAGACCAAGACTGAGGAAGAAGAGATTGATCGGA
CCCCTTGGGGGGAACTGGAACCATCTGATGAAGAATCCTCAGAAGAAGAGGAAGAGGAAG
AAAGTGATGAAGACAAACCAGATGAGACAGGCTTTATTACCCCTGCAGACAGTGGCCTTA
TCACTCCTGGAGGCTTTTCATCAGTGCCTGCTGGAATGGAGACCCCTGAACTCATTGAGC
>HM_5372 from Matreshka MAT_HMR_199699, mORF origin: >ORF 27 (Frame +1, Start 221) of : NM_006842
ATGGGGACAAAGCCGCTCCACCTCCCATGTCGGCACAGCTCCCTGGAATTCCCATGCCAC
CACCACCTTTGGGACTCCCCCCTCTGCAGCCTCCTCCGCCACCCCCACCACCTCCACCAG
GCCTTGGCCTTGGCTTTCCTATGGCCCACCCACCAAATTTGGGGCCCCCGCCTCCTCTCC
GTGTGGGTGAGCCAGTGGCACTGTCAGAGGAGGAGCGGC
>HM_5383 from Matreshka MAT_HMR_199717, mORF origin: >ORF 8 (Frame +1, Start 293) of : NM_014631
ATGAATACTGCCGGGCACTTGTCCGGCTGCCCCCCCACATCTCACAGTGTGACGAAGTCT
TCCGGTTCTTCGAGGCTCGACCCGAGGATGTCAACCCTCCAAAAGAGGACTATGGCAGTT
CCAAGAGGAAATCAGTGTGGCTGTCCAGCTGGGCTGAGTCGCCCAAGAAGGACG
>HM_5397 from Matreshka MAT_HMR_199989, mORF origin: >ORF 26 (Frame +1, Start 3263) of : NM_005081
ATGACAAAACACCTACCCACTTCTGTCCACTTTGTGACTATAGTGGCTACCTTCGCCATG
ACATCACTCGTCATGTCAACAGCTGCCACCAAGGCACCCCAGCCTTTGCCTGCTCCCAGT
GTGAAGCCCAGTTCAGCTCAGAGACAGCACTTAAGCAGCATGCTCTGCGCCGACACCCCG
AGCCTGCACAGCCTGCCCCTGGCTCTCCTGCAGAGACCACTGAGGGCCCCCTGCACTGTT
CCCGCTGTGGGTTGCTGTGCCCCAGCCCTGCCAGCTTACGAGGACACACCCGTAAACAGC
ACCCACGGCTTGAGTGTGGGGCCTGCCAGGAGGCCTTCCCTAGCCGACTGGCTCTGGATG
AGCACCGGAGGCAGCAGCATTTCAGCCACCGCTGTCAGCTCTGTGACTTTGCTGCCCGGG
AGCGGGTGGGCCTGG
>HM_5389 from Matreshka MAT_HMR_199830, mORF origin: >ORF 31 (Frame +1, Start 4157) of : NM_005081
ATGCACTGCGTGTGCACCAGGAGACCCGGCATCGAGAAGCACGGGCTTTCATGTGTGAGC
AGTGTGGCAAGGCCTTCAAGACGCGCTTCCTGCTGCGCACCCACCTTCGCAAGCACAGTG
AGGCCAAACCCTATGTGTGCAATGTGTGCCACCGTGCTTTCCGCTGGGCTGCTGGCCTGC
GCCATCATGCCCTCACCCACACCGACCGCCACCCCTTCTTTTGCCGCCTCTGCAACTACA
AGGCCAAGCAAAAGTTCCAGGTGGTCAAGCACGTACGCAGGCACCACCCTGACCAAGCCG
ACCCAAACCAGGGTGTGGGCAAAGACCCCACCACCCCCACAGTGCACCTGCATGATGTGC
AGCTGGAGGATCCCAGCCCTCCTGCTCCTGCCGCTCCCCACACTGGACCTGAGGGCT
>HM_5397 from Matreshka MAT_HMR_199993, mORF origin: >ORF 26 (Frame +1, Start 3263) of : NM_005081
ATGACAAAACACCTACCCACTTCTGTCCACTTTGTGACTATAGTGGCTACCTTCGCCATG
ACATCACTCGTCATGTCAACAGCTGCCACCAAGGCACCCCAGCCTTTGCCTGCTCCCAGT
GTGAAGCCCAGTTCAGCTCAGAGACAGCACTTAAGCAGCATGCTCTGCGCCGACACCCCG
AGCCTGCACAGCCTGCCCCTGGCTCTCCTGCAGAGACCACTGAGGGCCCCCTGCACTGTT
CCCGCTGTGGGTTGCTGTGCCCCAGCCCTGCCAGCTTACGAGGACACACCCGTAAACAGC
ACCCACGGCTTGAGTGTGGGGCCTGCCAGGAGGCCTTCCCTAGCCGACTGGCTCTGGATG
AGCACCGGAGGCAGCAGCATTTCAGCCACCGCTGTCAGCTCTGTGACTTTGCTGCCCGGG
AGCGGGTGGGCCTGG
>HM_5405 from Matreshka MAT_HMR_200020, mORF origin: >ORF 30 (Frame +1, Start 3848) of : NM_005081
ATGGGGGCACTCGTCTCTACAAGTGCACCGATTGTGCTTACAGCACCAAGAACCGACAGA
AGATCACCTGGCACAGCCGCATCCACACTGGGGAAAAGCCTTACCACTGTCACCTCTGCC
CCTATGCCTGTGCTGATCCCTCTCGTCTCAAGTACCACATGCGGATCCACAAGGAGGAAC
GGAAGTACCTGTGCCCTGAGTGTGGCTACAAGTGCAAGTGGGTCAACCAGC
>HM_5418 from Matreshka MAT_HMR_200149, mORF origin: >ORF 15 (Frame +1, Start 461) of : NM_003861
ATGACAACATTTTTGCCAGTTCCTCAGATGATGGCCGGGTTCTCATTTGGGACATTCGGG
AATCCCCCCATGGAGAGCCCTTCTGCCTGGCAAACTATCCATCAGCCTTTCATAGTGTCA
TGTTTAACCCTGTGGAGCCCAGGTTGTTGGCCACAGCCAATTCAAAGGAAGGAGTGGGAC
TCTGGGACATTCGAAAACCTCAGAGTTCTCTCCTGCGCTATGGTGGAAACCTGTCCCTCC
AAAGTGCCA
>HM_5415 from Matreshka MAT_HMR_200092, mORF origin: >ORF 14 (Frame +1, Start 71) of : NM_003861
ATGGGGACCCCCTGCTCACTCAGGACTTTCAGAGGAGACGCCTGCGGGGCTGCAGAAACC
TCTACAAGAAGGACCTCCTCGGCCACTTCGGCTGTGTCAATGCCATTGAATTCTCCAACA
ATGGAGGCCAGTGGCTGGTCTCAGGAGGAGATGACCGCCGGGTTCTGCTATGGCACATGG
AACAAGCCATCCACTCCAGGGTCAAGCCCATACAGC
>HM_5425 from Matreshka MAT_HMR_200192, mORF origin: >ORF 34 (Frame +1, Start 2411) of : NM_020458
ATGCCGTGGAGAGGCAGAGTACGTGCCACGAGGCGTGGCAGGGCCTGGGCGAGGTGCTGC
AGGCCCAGGGCCAGAACGAGGCTGCCGTTGACTGCTTCCTCACCGCCCTTGAGCTGGAGG
CCAGCAGCCCTGTACTGCCCTTCTCCATCATCCCCAGAGAGCTCT
>HM_5428 from Matreshka MAT_HMR_200202, mORF origin: >ORF 33 (Frame +1, Start 416) of : NM_020458
ATGCCATCAGCATGTACGCACGGGCCGGGATTGATGACATGTCCATGGAGAACAAGCCCC
TGTATCAGATGCGGCTGCTGTCGGAGGCTTTTGTCATCAAAGGCCTCTCTCTGGAACGCC
TACCCAACTCCATCGCCTCCCGCTTCCGCC
>HM_5431 from Matreshka MAT_HMR_200207, mORF origin: >ORF 21 (Frame +1, Start 764) of : NM_020342
ATGATCAGGGTGAACAGTATGAGCATAATCGGGTCCACAAACCTGATCGTGTACATAACC
CAGGTCATTCTCATGTACATCTTCCAGAACGTAATGGTCATGATCCTGGTCGTGGACACC
AAGATCTTGATCCTGATAATGAAGGTGAACTTCGACATACTAGAAAGAGAGAAGCACCAC
ATGTTAAAAATAATGCAA
>HM_5444 from Matreshka MAT_HMR_200211, mORF origin: >ORF 27 (Frame +1, Start 2681) of : NM_014994
ATGGGCAGGAGGCCCTTGAGACTTCACTCACTAGCCAGAATGAAAAGCCCCCTCGGCCTC
AGGCTTCCCAACCTTGTTCCTATCCCCATATTATCCGATTATTGTCACAAGAGGAAGGGG
TCTTTGCCCAAGATCTGGAACCTGCACCCATTGAAGATGGTATTGTCTACCCGGAGCCGA
GTGACAACCCCACCATGGATACCAGTGAGTTCCAAGTGCAGGCTCCAGCCCGGGGAACTC
TGGGAAGAGTGTACCCAGGCAGCAGGAGCTCAGAAAAGCACAGCCCTGACAGTGCCTGCT
CTGTGGATTACAGCAGCAGCTGCCTTTCCAGCCCGGAGCACCCCACTGAAGACTCTGAGA
GCACGGAGCCCCTCAGTGTGGATGGCATCTCCTCAGACCTTGAAGAGCCAGCTGAGGGTG
ATGAAGAAGAGGAAGAAGAGGAGGGAGGCATGGGCCCCTATGGGCTACAGGAGGGCAGCC
CCCAGACTCCAGACCAGGAGCAGTTTC
>HM_5446 from Matreshka MAT_HMR_200270, mORF origin: >ORF 20 (Frame +1, Start 302) of : NM_014994
ATGGCAAGTACTTGGTCACTGGAGAGAGTGGGCACATGCCTGCCGTGCGGGTTTGGGACG
TGGCAGAGCACAGCCAGGTGGCCGAGCTGCAGGAGCACAAGTATGGTGTGGCTTGTGTGG
CCTTCTCTCCTAGCGCCAAGTACATTGTCTCTGTGGGCTACCAGCATGACA
>HM_5457 from Matreshka MAT_HMR_200377, mORF origin: >ORF 22 (Frame +1, Start 878) of : NM_014994
ATGGCACCGTGCGCCTTTTCAACCCCTCTAACCTGCACTTCCTTAGCACCTTGCCCCGAC
CCCATGCTCTGGGGACAGACATTGCTAGCGTCACCGAGGCCAGTCGCCTCTTCTCTGGAG
TGGCGAATGCCAGGTATCCAGACACCATTGCCT
>HM_5474 from Matreshka MAT_HMR_200406, mORF origin: >ORF 14 (Frame +1, Start 1106) of : NM_018028
ATGTGCTGGAAGGCGGGAACCTACGAAACGCTCTGCAGGAGCTGCAGCAGATCATCATCA
CTCCCATCAAGGCCTACAGTGTCCTCCAGGCCACCGTGGCTGCCGCCACCACCACCCCTA
CTGCCAAGGATGGGGCCCCGGGGGAACCACCGCTGCCAGGTGCTGAGCCTCCCC
>HM_5478 from Matreshka MAT_HMR_200407, mORF origin: >ORF 17 (Frame +1, Start 1322) of : NM_020225
ATGTGTCTGGTGAATTGGCTAAAAGGAGAACTGAGATGCCTTTTCCTGAACCTTCTAGGG
GAAGCTCCCACTCAAAAGTGCACCGAAGCCACAGCCATACACAGGACCGGAGGTCCAGGA
ATGAGAGATCCAACAAAGCCAAGGAGAGATCCAGGTCGATGGATAACTCCAAAGGCCCTC
TGGGTGCTTCTTCTC
>HM_5480 from Matreshka MAT_HMR_201300, mORF origin: >ORF 86 (Frame +1, Start 7013) of : NM_001999
ATGAAAATGAATGCAGGACCAAGCCAGGAATCTGTGAAAATGGACGTTGTGTTAACATTA
TTGGAAGCTATAGATGTGAGTGTAATGAAGGATTCCAGTCAAGTTCTTCAGGCACTGAAT
GCCTTGACAATCGACAGGGTCTCTGCTTTGCAGAGGTACTGCAGACAATATGTCAAATGG
CATCCAGTAGTCGCAATCTCGTCACTAAGTCAGAATGCTGCTGTGATGGTGGGCGAGGCT
GGGGCCACCAGTGCGAGCTTTGCCCACTTCCTGGAACTGCCCAGTACAAAAAGATATGTC
CTCATGGCCCAGGATATACAACTGATGGAAGAGATATTGATGAATGTAAGG
>HM_5526 from Matreshka MAT_HMR_212715, mORF origin: >ORF 91 (Frame +1, Start 7562) of : NM_001999
ATGTCCTGCAAGAGGATGGAAAGACATGCAAAGACCTTGATGAATGTCAAACAAAGCAGC
ATAACTGCCAGTTCCTCTGTGTCAACACCCTGGGGGGGTTTACCTGTAAATGTCCACCTG
GTTTCACACAGCATCACACTGCTTGTATCGACAACAACGAATGTGGGTCTCAACCTTCGC
TTTGTGGAGCAAAGGGAATCTGTCAAAACACTCCAGGCAGTTTCAGCTGTGAATGCCAAA
GAGGGTTCTCTCTTGATGCCACCGGAC
>HM_5552 from Matreshka MAT_HMR_217869, mORF origin: >ORF 75 (Frame +1, Start 6173) of : NM_001999
ATGAATGTGATGAAGATCCCAACATTTGTCTTTTTGGTTCCTGTACTAATACTCCAGGGG
GCTTCCAGTGCCTCTGCCCCCCTGGCTTTGTACTATCTGATAATGGACGGAGATGCTTTG
ATACTCGCCAGAGCTTCTGCTTCACAAATTTTGAAAATGGAAAGTGTTCTGTACCCAAAG
CTTTCAACACCACAAAAGCAAAATGCTGCTGTAGTAAGATGCCAGGAGAGGGCTGGGGGG
ACCCCTGTGAGCTGTGCCCCAAAGACGATGAAGTTGCATTTCAGGATTTGTGTCCATATG
GCCATGGAACTGTCCCTAGTCTTCATGATACACGTGAAGATGTCAATGAGTGTCTTGAGA
GCCCAGGCATTTGTTCAAATGGTCAATGTATCAACACCGACGGATCTTTTCGCTGTGAAT
GTCCAATGGGCTACAACCTTGACTACACTGGAGTACGCTGTGTGGATACTGATGAGTGTT
CAATCGGCAATCCGTGTGGAAATGGTACATGCACCAATGTTATTGGGAGTTTTGAATGCA
ATTGCAATGAAGGCTTTGAGCCAGGGCCCA
>HM_5514 from Matreshka MAT_HMR_210213, mORF origin: >ORF 67 (Frame +1, Start 3023) of : NM_001999
ATGAAGATGAATGCATCCACCCCGTTCCTGGAAAGTTCCGCATGGATGCCTGCTGCTGTG
CTGTCGGGGCGGCTTGGGGCACCGAGTGTGAGGAGTGCCCCAAACCTGGCACCAAGGAAT
ACGAGACGCTGTGCCCCCGCGGGGCTGGCTTTGCTAACCGAGGGGATGTTCTTACTGGGC
GGCCATTTTACAAAGACATCAATGAATGCAAAGCATTTCCTGGGATGTGCACTTATGGGA
AGTGCAGAAATACAATCGGAAGCTTCAAATGCCGTTGCAATAGTGGCTTTGCTC
>HM_5509 from Matreshka MAT_HMR_208982, mORF origin: >ORF 94 (Frame +1, Start 7841) of : NM_001999
ATGTTGATGAATGTGATGGGAACCACAGGTGCCAACACGGCTGCCAGAACATCCTGGGTG
GCTACAGATGTGGCTGCCCCCAAGGCTACATCCAGCACTACCAGTGGAATCAGTGTGTCG
ATGAGAATGAATGCTCCAATCCCAATGCCTGTGGCTCTGCTTCCTGCTACAACACCCTGG
GGAGTTACAAGTGCGCCTGCCCCTCGGGGTTCTCCTTCGACCAGTTCTCCAGTGCCTGCC
ACGACG
>HM_5505 from Matreshka MAT_HMR_206716, mORF origin: >ORF 62 (Frame +1, Start 1604) of : NM_001999
ATGTTGATGAATGCACATCAAATCCCTGCACTAATGGAGATTGTGTTAACACACCTGGTT
CCTATTATTGTAAATGTCATGCTGGATTCCAGAGGACTCCTACCAAGCAAGCATGCATTG
ATATTGATGAGTGCATCCAGAATGGGGTTCTTTGTAAAAACGGTCGATGCG
>HM_5516 from Matreshka MAT_HMR_210911, mORF origin: >ORF 73 (Frame +1, Start 5714) of : NM_001999
ATGGCTTGTGTGTTGATCTGCAAGGAAGTTACCAGTGCATCTGCCACAATGGCTTTAAGG
CTTCTCAGGACCAGACCATGTGCATGGATGTTGATGAGTGCGAGCGGCATCCATGTGGAA
ATGGAACTTGTAAAAACACCGTTGGATCCTATAACTGTCTGTGCTACCCAGGGTTTGAAC
TCACTCATAATAATGATTGCCTGGACA
>HM_5555 from Matreshka MAT_HMR_218817, mORF origin: >ORF 61 (Frame +1, Start 1256) of : NM_001999
ATGGACTTCCAATGGGAGGAATTCCAGGGAGTGCTGGTTCCAGACCTGGAGGCACTGGGG
GAAATGGCTTTGCCCCAAGTGGCAATGGCAATGGCTATGGCCCAGGAGGGACAGGCTTCA
TCCCCATCCCTGGAGGCAATGGCTTTTCTCCTGGCGTTGGGGGAGCCGGTGTGGGGGCCG
GGGGACAGGGACCTATCATCACTGGAC
>HM_5557 from Matreshka MAT_HMR_219964, mORF origin: >ORF 65 (Frame +1, Start 2294) of : NM_001999
ATGGAAGAGATATCAATGAATGTGCTTTGGATCCTGATATATGTGCCAATGGGATTTGTG
AAAACTTACGTGGTAGTTACCGTTGTAATTGCAACAGTGGCTATGAACCAGATGCCTCTG
GAAGAAACTGTATTGACATTGATGAATGTT
>HM_5566 from Matreshka MAT_HMR_221128, mORF origin: >ORF 6 (Frame +1, Start 44) of : NM_005267
ATGAGCACTCCACCGTCATCGGCAGAGTCTGGCTCACCGTGCTTTTCATCTTCCGGATCC
TCATCCTTGGCACGGCCGCAGAGTTCGTGTGGGGGGATGAGCAATCCGACTTCGTGTGCA
ACACCCAGCAGCCTGGCTGCGAGAACGTCTGCTACGACGAGGCCTTTCCCATCTCCCACA
TTCGCCTCTGGGTGCTGCAGATCATCTTCGTCTCCACCCCGTCCC
>HM_5567 from Matreshka MAT_HMR_221129, mORF origin: >ORF 11 (Frame +1, Start 536) of : NM_001007245
ATGGGTCAGCTAGTATGCAGGCTAGGCAAACTTGTGCAACTTGCTTTGGTGTTTGCTGTT
TTATTGCCACAGATGACATTACTGAACTATACTCAACTCTGGAATGTTTGGAAAATATCT
TCACTAAATCCTATCTCAAAGAGAAAGACACTACTGTTATTTGCAGCACTCCTAATACAG
TGCTTCATATCAGCTCTCTTCTTGCATGGACACTACTGC
>HM_5570 from Matreshka MAT_HMR_221130, mORF origin: >ORF 13 (Frame +1, Start 629) of : NM_001007237
ATGCCCAGAGGCAGAGCCTGGGGGAGGTGCGGCTGGACAAGCTGGGGAGGACCACCTTCC
GCCTCACCATCTTCCACCTGCAGCCTTCTGACCAGGGCGAATTCTACTGCGAGGCCGCCG
AGTGGATCCAGGATCCGGATGGGTCGTGGTATGCTA
>HM_5572 from Matreshka MAT_HMR_221146, mORF origin: >ORF 15 (Frame +1, Start 3116) of : NM_001007237
ATGCTGTCTTTGGCCCAGAGGGCAGTCCTTGGGAGGGCAGGCTTCGCTTCCAGAGGCTCT
CCCCGGTGCTCTACCGGCTCACAGTGCTGCAGGCAAGCCCCCAAGATACAGGCAATTACT
CCTGCCATGTGGAGGAGTGGCTGCCCAGCCCTCAGAAGGAATGGTACCGGC
>HM_5574 from Matreshka MAT_HMR_221153, mORF origin: >ORF 16 (Frame -1, Start 3276) of : NM_001007237
ATGGTACCGGCTGACGGAGGAGGAGTCAGCCCCCATCGGCATCCGTGTTCTAGATACAAG
TCCCACCCTCCAGTCCATCATCTGCTCCAACGACGCACTCTTCTACTTCGTCTTCTTCTA
CCCTTTCCCCATCTTTGGCATTCTTATCATCACCATCCTTCTGGTGCGTTTCAAGAGCCG
GAACTCCAGCAAGAACTC
>HM_5584 from Matreshka MAT_HMR_221175, mORF origin: >ORF 10 (Frame +1, Start 1328) of : NM_016155
ATGACAGGACTTATTTCTTTAAGGACCAGCTGTACTGGCGCTACGATGACCACACGAGGC
ACATGGACCCCGGCTACCCCGCCCAGAGCCCCCTGTGGAGGGGTGTCCCCAGCACGCTGG
ACGACGCCATGCGCTGGTCCGACGGTGCCTCCTACTTCTTCCGTGGCCAGGAGTACTGGA
AAGTGCTGGATGGCGAGCTGGAGGTGGCACCCGGGTACCCACAGTCCACGGCCCGGGACT
GGCTGGTGTGTGGAGACTCACAGGCCGATGGATCTGTGGCTGCGGGCGTGGACGCGGCAG
AGGGGCCCCGCGCCCCTCCAGGACAACATGACCAGAGCCGCTCGGAGGACGGTTACGAGG
TCTGCTCATGCACCTCTGGGGCATCCTCTCCCCCGGGGGCCCCAGGCCCACTGGTGGCTG
CCACCATGCTGCTGCTGCTGCCGCCACTGTCACCAGGCGCCCTGTGGACAGCGGCCCAGG
CCC
>HM_5585 from Matreshka MAT_HMR_221195, mORF origin: >ORF 9 (Frame +1, Start 782) of : NM_016155
ATGTGGCCGCTGCACACTCCATCATGCGGCCGTACTACCAGGGCCCGGTGGGTGACCCGC
TGCGCTACGGGCTCCCCTACGAGGACAAGGTGCGCGTCTGGCAGCTGTACGGTGTGCGGG
AGTCTGTGTCTCCCACGGCGCAGCCCGAGGAGCCTCCCCTGCTGCCGGAGCCCCCAGACA
ACCGGTCCAGCGCCCCGCCCAGGAAGGACGTGCCCCACAGATGCAGCACTCACTTTGACG
CGGTGGCCCAGATCCGGGGTGAAGCTTTCTTCTTCAAAGGCAAGTACTTCTGGCGGC
>HM_5594 from Matreshka MAT_HMR_221204, mORF origin: >ORF 9 (Frame +1, Start 845) of : NM_004997
ATGCTGCTCTTCAGTGGACGCCACCCCAGGACACAGGCAACACAGAGCTCCTGGGCTACA
TGGTGCAGAAGGCAGACAAAAAGACAGGGCAATGGTTCACAGTGCTGGAGCGCTACCACC
CAACCACCTGCACCATCTCTGACCTCATCATCGGCAACTCGTACTCCTTCCGGGTCTTCT
CAGAAAACCTGTGTGGACTCAGCACCTCGGCCACCGTCACCAAGGAGCTCGCCCACATCC
AGAAGGCAGATATTGCTGCCAAACCTAAAGGGTTTATTGAGCGAGACTTCTCAGAAGCCC
CCTCATTCACCCAGCCCCTGGCTGACCACACCTCCACCCCTGGCTACAGCACCCAGTTGT
TCTGCAGTGTCCGAGCTTCACCCAAGCCCAAGATCATCTGGA
>HM_5597 from Matreshka MAT_HMR_221209, mORF origin: >ORF 27 (Frame +1, Start 2432) of : NM_014844
ATGGCATCCTCAGCTTGGTGGTCTCCGAGAAGTATATCTGGTGCCTGGACTACAAAGGCG
GCCTGTTCTGCAGCGCGTTGCCGGGCGCCGGGCTGCGCTGGCAGAAGTTTGAAGATGCTG
TCCAGCAGGTGGCAGTCTCGCCCTCAGGAGCCCTTCTCTGGAAGATTGAACAGAAATCTA
ACCGGGCTTTTGCTTGTGGGAAAGTCACCATCAAGGGGAAGCGGCACTGGTACGAAGCCC
TGCCCCAGGCAGTGTTTGTGGCCC
>HM_5599 from Matreshka MAT_HMR_221257, mORF origin: >ORF 18 (Frame +1, Start 266) of : NM_014844
ATGACCTGGTGGCAGCAGGCACAGCCTCTGGCAGGGTTGCAGTTTTTCAACTTGTATCTT
CATTGCCAGGGAGAAATAAACAGCTTCGGAGATTTGATGTCACTGGTATTCACAAAAATA
GCATTACAGCTCTGGCTTGGAGCCCCAATGGAA
>HM_5605 from Matreshka MAT_HMR_221306, mORF origin: >ORF 30 (Frame -1, Start 3366) of : NM_014844
ATGGGCCTTTGTGTTGGCTTCTGCAGCTCCCACGAAGGAAGGAAGCTTCCTGTGGCTGTG
CCAGAGCAGCAAGGACCTGTGCAGCGTCAGCGCCCAGAGCGCACAGTCGCGGCCCTCCAC
GGTGCAGCTGCCTCCCGAAGCCGAGATGCGCGCCTATGCCGCCTGCCAGGATGCGCTGTG
GGCGCTGGACAGCCTCGGCCAGGTGTTCATCAGGACGCTCTCCAAGAGCTGCCCCACGGG
CATGCACTGGACCAGGCTGGACCTCTCCCAGCTAGGAGCTGTAAAATTGACAAGCTTGGC
ATGTGGAAATCAGCACATCTGGGCCTG
>HM_5612 from Matreshka MAT_HMR_221346, mORF origin: >ORF 9 (Frame +1, Start 365) of : NM_152758
ATGGATTTAACTTTTTTCCTGGTAATGCTGATTTCTCTACATGGGGGACACGTGGATCTC
AGGGACAATCAACACAAAGTTCTGCTTATAGTAGCAGTTATGGCTATCCACCTAGTTCTC
TTGGGAGAGCTATTACTGATGGACAGGCTGGATTTGGCAATGATACTT
>HM_5622 from Matreshka MAT_HMR_221347, mORF origin: >ORF 34 (Frame +1, Start 878) of : NM_001007559
ATGGTCATAATGATTACGGTTATCAGCAACCGTCGTATCCTGAACAAGGCTACGATAGGC
CTTATGAGGATTCCTCACAACATTACTACGAAGGAGGAAATTCACAGTATGGCCAACAGC
AAGATGCATACCAGGGACCACCTCCACAACAGGGATATCCACCCCAGCAGCAGCAGTACC
CAGGGCAGCAAGGTTACCCAGGACAGCAGCAGGGCTACGGTCCTTCACAGGGTGGTCCAG
GTCCTCAGTATCCTAACTACCCACAGGGACAAGGTCAGCAGTATGGAGGATATAGACCAA
CACAGCCTGGACCACCACAGCCACCCCAGCAGAGGCCTTATGGATATGACCAGGGACAGT
ATGGAAATTACCAGCAGT
>HM_5628 from Matreshka MAT_HMR_221365, mORF origin: >ORF 6 (Frame +1, Start 212) of : NM_022731
ATGATTCTCACTCAGCAGAGGATAGTGAAGATGAAAAAGAAGATCATAAAAATGTGCGCC
AACAACGGCAGGCGGCATCTAAAGCAGCTTCTAAACAGAGAGAGATGCTCATGGAAGATG
TGGGCAGTGAGGAAGAACAAGAAGAGGAGGATGAGGCACCATTCCAGGAGAAAGATTCCG
GCAGCGATGAAGATTTCC
>HM_5631 from Matreshka MAT_HMR_221366, mORF origin: >ORF 28 (Frame +1, Start 224) of : NM_001005336
ATGCAACCACAGAATATGCCGAGTTCCTGCACTGCAAGGGAAAGAAATTCACCGACTTCG
AGGAGGTGCGCCTTGAGATCGAGGCCGAGACCGACAGGGTCACCGGCACCAACAAGGGCA
TCTCGCCGGTGCCTATCAACCTCCGCGTCTACTCGCCGCACGTGC
>HM_5637 from Matreshka MAT_HMR_221368, mORF origin: >ORF 5 (Frame +1, Start 437) of : NM_002501
ATGGGGAGCGGCTCTACAAGTCGCCTCAGTGCTCGAACCCCGGCCTGTGCGTCCAGCCAC
ATCACATTGGAGTCACAATCAAAGAACTGGATCTTTATCTGGCTTACTTTGTCCACACTC
CGGAATCCGGACAATCAGATAGTTCAAACCAGCAAGGAGATGCGGACATCAAACCACTGC
CCAACGGGCACT
>HM_5639 from Matreshka MAT_HMR_221378, mORF origin: >ORF 58 (Frame +1, Start 6569) of : NM_015409
ATGCCTACAGCATGGAGTATGTCTACGAAGATGTCGATGGGCAGACAGAAGTCATGCCGC
TCTGGACCCCACCCACCCCGCCGCAGGACGACAGCGACATCTACCTCGACTCGGTCATGT
GTCTCATGTATGAAGCCACTCCCATCCCAGAGGCTAAGCTGCCCCCTGTGTACG
>HM_5651 from Matreshka MAT_HMR_221417, mORF origin: >ORF 10 (Frame +1, Start 839) of : NM_022739
ATGATCCAAGAGTGCCCAGGGATCTTAGCAACATCAATTGTGAAGAGCTTGGTCCATTGC
CTCCTGGATGGGAGATCCGTAATACGGCAACAGGCAGAGTTTATTTCGTTGACCATAACA
ACAGAACAACACAATTTACAGATCCTCGGCTGTCTGCTAACTTGCATT
>HM_5656 from Matreshka MAT_HMR_221418, mORF origin: >ORF 10 (Frame +1, Start 62) of : NM_007159
ATGTCTACCTGGACGAGCCCATCAAAATCGGCCGCTCAGTGGCCCGCTGTCGACCAGCGC
AGAATAATGCCACTTTTGATTGCAAAGTGCTATCAAGGAACCACGCTCTCGTCTGGTTTG
ATCACAAGACGGGCAAGTTTTATCTTCAAGACACTAAAAGTAGTAATGGTACTTTTA
>HM_5662 from Matreshka MAT_HMR_221423, mORF origin: >ORF 2 (Frame +1, Start 191) of : NM_025205
ATGTCAATGGCACCGATCAGGAAGAAATTCGAACCGGTGTTGATCAGTGTATCCAGAAGT
TTCTGGATATTGCAAGACAGACAGAATGTTTTTTCTTACAAAAAAGATTGCAGTTATCTG
TCCAGAAACCAGAGCAAGTTATCAAAGAGGATGTGTCAGAAC
>HM_5671 from Matreshka MAT_HMR_221453, mORF origin: >ORF 16 (Frame +1, Start 803) of : NM_001001891
ATGGCCACGAGAAGAAAAACCTGCTTGGGATCCACCAGCTGCTGGCAGAGGGTGTCCTCA
GTGCCGCCTTCCCCCTGCATGACGGCCCCTTCAAGACGCCCCCAGAGGGCCCGCAGGCTC
CACGCCTCAACCAGCGCCAAGTCCTTTTCCAGCACTGGGCGCGCTGGGGCAAGTGGAACA
AGTACCAGCCCCTGGACCACGTGCGCAGGTACTTCGGGGAGAAGGTGGCCCTCTACTTCG
CCTGGCTCGGGTTTTACACAGGCTGGCTCCTGCCAGCGGCAGTGGTGGGCACACTGGTGT
TCCTGGTGGGCTGCTTCCTGGTGTTCTCAGACATACCCACGCAGGAACTGTGTGGCAGCA
AGGACAGCTTCGAGATGTGCCCACTTTGCCTCGACTGCCCTTTCTGGCTGCTCTCCAGCG
CCTGTGCCCTGGCCCAGGCCGGCCGGCTGTTCGACCACGGCGGCACCGTGTTCTTCAGCT
TGTTCATGGCACTGTGGGCCGTGCTGCTGCTGGAGTACTGGAAGCGGAAGAGCGCCACGC
TGGCCTACCGCTGGGACTGCTCTGACTACGAGGACACTGAGGAGAGGCCTCGGCCCCAGT
TTGCCGCCTCAGCCCCCA
>HM_5671 from Matreshka MAT_HMR_221461, mORF origin: >ORF 16 (Frame +1, Start 803) of : NM_001001891
ATGGCCACGAGAAGAAAAACCTGCTTGGGATCCACCAGCTGCTGGCAGAGGGTGTCCTCA
GTGCCGCCTTCCCCCTGCATGACGGCCCCTTCAAGACGCCCCCAGAGGGCCCGCAGGCTC
CACGCCTCAACCAGCGCCAAGTCCTTTTCCAGCACTGGGCGCGCTGGGGCAAGTGGAACA
AGTACCAGCCCCTGGACCACGTGCGCAGGTACTTCGGGGAGAAGGTGGCCCTCTACTTCG
CCTGGCTCGGGTTTTACACAGGCTGGCTCCTGCCAGCGGCAGTGGTGGGCACACTGGTGT
TCCTGGTGGGCTGCTTCCTGGTGTTCTCAGACATACCCACGCAGGAACTGTGTGGCAGCA
AGGACAGCTTCGAGATGTGCCCACTTTGCCTCGACTGCCCTTTCTGGCTGCTCTCCAGCG
CCTGTGCCCTGGCCCAGGCCGGCCGGCTGTTCGACCACGGCGGCACCGTGTTCTTCAGCT
TGTTCATGGCACTGTGGGCCGTGCTGCTGCTGGAGTACTGGAAGCGGAAGAGCGCCACGC
TGGCCTACCGCTGGGACTGCTCTGACTACGAGGACACTGAGGAGAGGCCTCGGCCCCAGT
TTGCCGCCTCAGCCCCCA
>HM_5673 from Matreshka MAT_HMR_221468, mORF origin: >ORF 18 (Frame +1, Start 2087) of : NM_001001891
ATGAGCTTGTGCCCTGTGAGGGTCTGTTTGACGAGTACCTGGAAATGGTGCTGCAGTTCG
GCTTCGTCACCATCTTCGTGGCCGCCTGTCCGCTCGCGCCGCTCTTCGCCCTGCTCAACA
ACTGGGTGGAGATCCGCTTGGACGCGCGCAAGTTCGTCTGCGAGTACCGGCGCCCTGTGG
CCGAGCGCGCCCAGGACATCGGCATCTGGTTCCACATCCTGGCGGGCCTCACGCACCTGG
CGGTCATCAGCAACGCCTTCCTCCTGGCCTTCTCGTCCGACTTCCTGCCGCGCGCCTACT
ACCGGTGGACCCGCGCCCACGACCTGCGCGGCTTCCTCAACTTCACGCTGGCGCGAGCCC
CGTCCTCCTTCGCCGCCGCGCACAACCGCACGTGCAGGTATCGGGCTTTCCGGGATGACG
ATGGACATTATTCCCAGACCTACTGGAATCTTCTTGCCATCCGCCTGGCCTTCGTCATTG
TGTTTGAGCATGTGGTTTTCTCCGTTGGCCGCCTCCTGGACCTCCTGGTGCCTGACATCC
CAGAGTCTGTGGAGATCAAAG
>HM_5673 from Matreshka MAT_HMR_221470, mORF origin: >ORF 18 (Frame +1, Start 2087) of : NM_001001891
ATGAGCTTGTGCCCTGTGAGGGTCTGTTTGACGAGTACCTGGAAATGGTGCTGCAGTTCG
GCTTCGTCACCATCTTCGTGGCCGCCTGTCCGCTCGCGCCGCTCTTCGCCCTGCTCAACA
ACTGGGTGGAGATCCGCTTGGACGCGCGCAAGTTCGTCTGCGAGTACCGGCGCCCTGTGG
CCGAGCGCGCCCAGGACATCGGCATCTGGTTCCACATCCTGGCGGGCCTCACGCACCTGG
CGGTCATCAGCAACGCCTTCCTCCTGGCCTTCTCGTCCGACTTCCTGCCGCGCGCCTACT
ACCGGTGGACCCGCGCCCACGACCTGCGCGGCTTCCTCAACTTCACGCTGGCGCGAGCCC
CGTCCTCCTTCGCCGCCGCGCACAACCGCACGTGCAGGTATCGGGCTTTCCGGGATGACG
ATGGACATTATTCCCAGACCTACTGGAATCTTCTTGCCATCCGCCTGGCCTTCGTCATTG
TGTTTGAGCATGTGGTTTTCTCCGTTGGCCGCCTCCTGGACCTCCTGGTGCCTGACATCC
CAGAGTCTGTGGAGATCAAAG
>HM_5675 from Matreshka MAT_HMR_221487, mORF origin: >ORF 7 (Frame +1, Start 1283) of : NM_001008274
ATGCCAGCGACGCCGACGCGCTCGTGCCGCTTTTTGCCTTCCACGAGCGCCTGCCCAGGC
CCGTGTACCCCTTCTTCGACGTGTGCTGGCACGACAAGGGCAAGAATGCCCAGCCGCTGC
TGCTCGTGGGTCCCGAAGGCGCCGAGGCCT
>HM_5678 from Matreshka MAT_HMR_221488, mORF origin: >ORF 38 (Frame +1, Start 7274) of : NM_013275
ATGCCATCGAGCCCTACCACAGCGACAGGGCCAACCCCTACTTCGAATACCTGCAGATCA
GGAAGAAGATCGAGGAGAAGCGCAAGATCCTGTGCTGTATCACGCCGCAGGCGCCCCAGT
GCTACGCCGAGTACGTCACCTACACGGGCTCCTACCTCCTGGACGGCAAGCCGCTCAGCA
AGCTCCACATCCCCG
>HM_5692 from Matreshka MAT_HMR_221496, mORF origin: >ORF 7 (Frame +1, Start 233) of : NM_004738
ATGATCCCAATGAGAAAAGTAAACACAAGTTTATGGTTCAGTCTATGTTTGCTCCAACTG
ACACTTCAGATATGGAAGCAGTATGGAAGGAGGCAAAACCGGAAGACCTTATGGATTCAA
AACTTAGATGTGTGTTTGAATTGCCAGCAGAGAATGATAAACCACATGATG
>HM_5699 from Matreshka MAT_HMR_221500, mORF origin: >ORF 9 (Frame +1, Start 902) of : NM_001052
ATGCCAACAGCTGCGCCAACCCTATTCTCTATGGCTTCCTCTCCGACAACTTCCGCCGAT
CCTTCCAGCGGGTTCTCTGCCTGCGCTGCTGCCTCCTGGAAGGTGCTGGAGGTGCTGAGG
AGGAGCCCCTGGACTACTATGCCACTGCTCTCAAGAGCAAAGGTGGGGCAGGGTGCATGT
GCCCCCCAC
>HM_5706 from Matreshka MAT_HMR_221503, mORF origin: >ORF 6 (Frame -1, Start 165) of : NM_006791
ATGGGTTCCGGAGAGCAGAGTACTCAAATACGTGGACACCAATTTGCAGAAACAGCGAGA
ACTTCAAAAAGCCAATCAGGAGCAGTATGCAGAGGGGAAGATGAGAGGGGCTGCCCCAGG
AAAGAAGACATCTGGTCTGCAACAGAAAAATGT
>HM_5707 from Matreshka MAT_HMR_221504, mORF origin: >ORF 10 (Frame +1, Start 1559) of : NM_002395
ATGCATACCAAGAAAAGACAGCCACAGTTTATCCTGAACCGCAAAACAAAGAAGCATTTG
TCCGCTCCCAGATGTATAGTACTGATTATGACCAGATTCTACCTGATTGTTATTCTTGGC
CTGAAGAGGTGCAGAAAATACAGACCAAAGTTGACCAGT
>HM_5711 from Matreshka MAT_HMR_221505, mORF origin: >ORF 78 (Frame -1, Start 10386) of : NM_000081
ATGGATAAAAGGCTTGAAATGGGGGGAATACGTGGGTTCCCCCAGTGCTCCAGTACCTGT
GGTCTGCTTCAGCCAGCCCCACGGAGAAAGATTTGGCTCTCTCCAGGCTCTGCCCACCAG
AGCAATCTGTGGTTTGTCACGGAATTTCTGTCTTCTGATGACATA
>HM_5724 from Matreshka MAT_HMR_221566, mORF origin: >ORF 7 (Frame +1, Start 284) of : NM_021267
ATGCCGCCAAGATGCCCGAGAGCGCTTGGAAGTTTCTCTTCTACCTGGGCAGCTGGAGCT
ACAGTGCCTACCTGCTGTTTGGCACCGACTACCCCTTCTTCCATGACCCACCATCTGTCT
TCTACGACTGGACGCCGGGCATGGCAGTGCCACGGGACATTGCAGCCGCCTACCTGCTCC
AGGGAAGCTTCTATGGCCACTCCATCTACGCTACGCTATACATGGACACCTGGCGCAAGG
ACTCGGTGGTCATGCTGCTCCACCACGTGGTCACTCTCATCCTCATCGTCTCCTCCTACG
CCTTCCGGTACCACAATGTGGGCATCCTTGTGCTCTTCCTGCACGATATCAGTGACGTGC
AGCTTGAGTTCACCAAGCTCAACATTTACTTCAAGTCCCGCGGCGGCTCCTACCATCGGC
TGCATGCCTTGGCAGCAGACTTGGGCTGCCTCAGCTTCGGCTTCAGCTGGTTCTGGTTCC
GCCTCTACTGGTTCCCGCTCAAGGTCCTGTATGCCACCAGTCACTGCAGTCTGCGCACGG
TGCCTGACATCCCCTTCTACTTCTTCTTCAATGCGCTCCTGCTGCTGCTCACCCTTA
>HM_5729 from Matreshka MAT_HMR_221589, mORF origin: >ORF 22 (Frame +1, Start 1775) of : NM_024996
ATGCCTGCGAGAAGGGCCCTCTTTCTGGTCACAAGCTCTCTGGGCTCCGGTTTGTCCTGC
AAGATGGAGCACACCACATGGTTGATTCTAATGAAATCTCTTTCATCCGAGCAGGAGAAG
GTGCTCTTAAACAAGCCTTGGCAAATGCAACATTATGTATTCTTGAACCTATTATGGCTG
TGGAAGTTG
>HM_5734 from Matreshka MAT_HMR_221590, mORF origin: >ORF 23 (Frame +1, Start 1745) of : NM_015396
ATGATGATATCCTACAGAAAATCAAGTATTACATGGGCCATTCACATGTTAAACTGCAGC
TTGCAGCCATGTTTTGTATATCAAACCTCATATGGAATGAAGAGGAAGGTTCACAAGAAC
GCCAGGATAAATTACGAGACATGGGCATCG
>HM_5737 from Matreshka MAT_HMR_221592, mORF origin: >ORF 9 (Frame +1, Start 149) of : NM_007121
ATGAGGCCAGCTCAGCCTGCAGCACAGACTGGGTCATCCCAGATCCCGAAGAGGAACCAG
AGCGCAAGCGAAAGAAGGGCCCAGCCCCGAAGATGCTGGGCCACGAGCTTTGCCGTGTCT
GTGGGGACAAGGCCTCCGGCTTCCACTACAACGTGCTCAGCTGCGAAGGCTGCAAGGGCT
TCTTCCGGCGCAGTGTGGTCCGTGGTGGGGCCAGGCGCTATGCCTGCCGGGGTGGCGGAA
CCTGCCAGATGGACGCTTTCATGCGGCGCAAGTGCCAGCAGTGCCGGCTGCGCAAGTGCA
AGGAGGCAGGGA
>HM_5741 from Matreshka MAT_HMR_221593, mORF origin: >ORF 21 (Frame +1, Start 890) of : NM_006767
ATGTGTTTGGGGGTGCGGCCGACAACACGCTGCCCAACGAGCTGCACTGCTATGACGTGG
ACTTCCAGACCTGGGAGGTCGTCCAGCCCAGCTCCGACAGCGAGGTTGGTGGGGCTGAAG
TGCCCGAGCGAGCCTGTGCTTCCGAGGAGGTGCCCACCC
>HM_5746 from Matreshka MAT_HMR_221595, mORF origin: >ORF 10 (Frame +1, Start 167) of : NM_017996
ATGTCTTCCCCAACTTCACAGTTGTCAACGTTGAAAAGCCTCCTTGTTTCTTGCGTAAAT
TCTCACCTGATGGACGCTACTTTATTGCTTTTTCTTCAGACCAGACATCTCTTGAAATCT
ATGAGTACCAGGGCTGCCAGGCAGCAGAGGACCTACTGCAGGGATACGAAGGAGAAATCC
TGTCCAATGGCAATGACCAGCGGTCAG
>HM_5752 from Matreshka MAT_HMR_221631, mORF origin: >ORF 20 (Frame +1, Start 197) of : NM_024080
ATGTGTGCAAGTGTGGCTATGCCCAGAGCCAGCACATGGAAGGCACCCAGATCAACCAAA
GTGAGAAATGGAACTACAAGAAACACACCAAGGAATTTCCTACCGACGCCTTTGGGGATA
TTCAGTTTGAGACACTGGGGAAGAAAGGGAAGTATATACGTCTGTCCTGCGACACGGACG
CGGAAATCCTTTACGAGCTGC
>HM_5759 from Matreshka MAT_HMR_221860, mORF origin: >ORF 29 (Frame +1, Start 2597) of : NM_024080
ATGTGTTCTTCTTCCTGTTCCTCTTTGCGGTGTGGATGGTGGCCTTTGGCGTGGCCAGGC
AAGGGATCCTTAGGCAGAATGAGCAGCGCTGGAGGTGGATATTCCGTTCGGTCATCTACG
AGCCCTACCTGGCCATGTTCGGCCAGGTGCCCAGTGACGTGGATGGTACCACGTATGACT
TTGCCCACTGCACCTTCACTGGGAATGAGTCCAAGCCACTGTGTGTGGAGCTGGATGAGC
ACAACCTGCCCCGGTTCCCCGAGTGGATCACCATCCCCCTGGTGTGCATCTACATGTTAT
CCACCAACATCCTGCTGGTCAACCTGCTGGTCGCCATGTTTGGCTACACGGTGGGCACCG
TCCAGGAGAACAATGACCAGGTCTGGAAGTTCCAGAGGTACTTCCTGGTGCAGGAGTACT
GCAGCCGCCTCAATATCCCCTTCCCCTTCATCGTCTTCGCTTACTTCTACATGGTGG
>HM_5771 from Matreshka MAT_HMR_222229, mORF origin: >ORF 24 (Frame +1, Start 1826) of : NM_024080
ATGCTGCTGGGGAGTCCGAGGAGCTGGCTAATGAGTACGAGACCCGGGCTGTTGAGCTGT
TCACTGAGTGTTACAGCAGCGATGAAGACTTGGCAGAACAGCTGCTGGTCTATTCCTGTG
AAGCTTGGGGTGGAAGCAACTGTCTGGAGCTGGCGGTGGAGGCCACAGACCAGCATTTCA
TCGCCCAGCCTGGGGTCCAGAATTTTCTTTCTAAGCAATGGTATGGAGAGATTTCCCGAG
ACACCAAGAACTGGAAGATTATCCTGTGTCTGTTTATTATACCCTTGGTGGGCTGTGGCT
TTGTATCATTTAGGAAGAAACCTGTCGACAAGCACAAGAAGCTGCTTTGGTACTATGTGG
CGTTCTTCACCTCCCCCTTCGTGGTCTTCTCCTGGAATGTGGTCTTCTACATCGCCTTCC
TCCTGCTGTTTGCCTACGTGCTGCTCATGGATTTCCATTCGGTGCCACACCCCCCCGAGC
TGGTCCTGTACTCGCTGGTCTTTGTCCTCTTCTGTGATGAAG
>HM_5782 from Matreshka MAT_HMR_222324, mORF origin: >ORF 9 (Frame +1, Start 65) of : NM_016475
ATGGCTCAACTGAAATATATGGAGAATGTGGGGTATGCCCAAGAGGACAGAGAACGAATG
CACAGAAATATTGTCAGCCTTGCACAGAATCTCCTGAACTTTATGATTGGCTCTATCTTG
GATTTATGGCAATGCTTCCTCTGGTTTTACATTGGTTCTTCATTGAATGGTACTCGGGGA
AAAAGAGTTCCAGCGCACTTTTCCAACACATCACTGCATTATTTGAATGCAGCATGGCAG
CTATTATCACCTTACTTG
>HM_5787 from Matreshka MAT_HMR_222330, mORF origin: >ORF 25 (Frame +1, Start 239) of : NM_012335
ATGAGAATCCCCCGCACATCTACGCCCTCACGGACAACATGTACCGGAACATGCTTATCG
ACTGTGAGAACCAGTGTGTCATCATTAGTGGAGAGAGTGGAGCTGGGAAGACAGTGGCAG
CCAAATATATCATGGGCTACATCTCCAAGGTGTCTGGCGGAGGCGAGAAGGTCCAGCACG
TCAAAGATATCATCCTGCAGTCCAACCCGCTGCTCGAGGCCTTCGGCAACGCCAAGACTG
TGCGCAACAACAATTCCAGCCGCTTTGGCAAGTACTTTGAGATCCAGTTCAGCCGAGGTG
GGGAGCCAGATGGGGGCAAGATCTCCAACTTCTTGCTGGAGAAGTCCCGCGTGGTCATGC
AAAATGAAAATGAGAGGAACTTCCACATCTACTACCAGCTGCTGGAAGGGGCCTCCCAGG
AGCAAAGGCAGAACCTGGGCCTCA
>HM_5792 from Matreshka MAT_HMR_222360, mORF origin: >ORF 26 (Frame +1, Start 1052) of : NM_012335
ATGCCCTGGCCAAGGGGCTCTATGCCCGCCTCTTCGACTTCCTCGTGGAGGCCATCAACC
GTGCTATGCAGAAACCCCAGGAAGAGTACAGCATCGGTGTGCTGGACATTTACGGCTTCG
AGATCTTCCAGAAAAATGGCTTCGAGCAGTTTTGCATCAACTTCGTCAATGAGAAGCTGC
AGCAAATCTTTATCGAACTTACCC
>HM_5802 from Matreshka MAT_HMR_222369, mORF origin: >ORF 11 (Frame +1, Start 290) of : NM_005552
ATGCTGTGGAGTCCGAGAAGCAGAAACTGCGTGCGCAGGTTCGTCGTCTGTGCCAGGAGA
ATCAGTGGCTACGGGATGAACTGGCCAACACGCAGCAGAAACTGCAGAAGAGTGAGCAGT
CTGTGGCTCAACTGGAGGAGGAGAAGAAGCATCTGGAGTTTA
>HM_5812 from Matreshka MAT_HMR_222389, mORF origin: >ORF 14 (Frame +1, Start 1910) of : NM_022092
ATGCCGCTGCCTCTGCGGGCGAGCACGAGAAGGTGGTCCAGGGCTTGTTTGACAACTTCC
TGCGTCTGCGGCTGCGAGACTCCAGCCTGGGTGCTGTGTGTGTGGCCCTCGACTGGCTGG
CCTTCGATGACCTGCTGGCGGGGGCTGCTCATCACAGCCAGAGCTTCCAGCTGCTGCGCT
ACCCACCCTTCCTGCCCGTGGCCTTCCATGTGCTGTTTGCTTCCAGCCACACACCCAGGA
TCACCTTCCCCAGCAGCCAGCAGGAGGCCCAGAACCGGA
>HM_5809 from Matreshka MAT_HMR_222384, mORF origin: >ORF 16 (Frame +1, Start 2429) of : NM_022092
ATGGCCAGTACATCTACAGGCTGGAGCCGAACGTGGAGGAACTCTGCCGCTTCCCTGAGC
TGCCTGCCCGCAAGCCCCTCACCTACCAGACGAAGCAGCTCATCGCCCGCGAGATCGAGG
TGGAGAAGATGCGGCGGGCGGAGGCTTCTGCCCGGG
>HM_5826 from Matreshka MAT_HMR_222458, mORF origin: >ORF 25 (Frame +1, Start 2936) of : NM_015106
ATGTACAGGCAAGAATTAATGCTGGTGAGAGCATCCACATCATCCGTGGGACAAAAGGGA
CGTACATCCGTACCAGTGATGGACGGATCTTTGCTGTCCGGGCAACTGGCAAACCAAAGG
TTCCTGAAGATGGTCGGATGGCTGCCTCAGGTTCCCAGGGACCTTCTTGCGAGTCCACAA
GCAACGGCAGACACAGTGCCTCATCACCCAAAGCCCCCGACCCTGAGGGGCTGGCCAGGC
CCGTCTCTCCTGACAGCCCAGAGATCATCAGTGAGCTTCAGCAGTATGCAGATGTGGCTG
CTGCCCGGGAATCCCGTCAGAGCTCCCCAAGCACCAATGCCGCCCTGCCTGGCCCCCCGG
CCCAACTTATGGACAGCAGTGCTGTTCCCGGGACAGCTCTCGGAACTGAGCCTCGAC
>HM_5830 from Matreshka MAT_HMR_222478, mORF origin: >ORF 15 (Frame +1, Start 491) of : NM_015027
ATGGCTTCAATGTGTTATATAACAAGAAGCCTGTCATATATCTTAGTGCTGCTGCTAGAC
CTGGCCTGGGCCAATACCTTTGTAATCAGCTCGGCTTGCCCTTCCCCTGCTTGTGCCGTG
TACCCTGTAACACTGTGTTTGGATCCCAGCATCAGATGGATGTTGCCTTCCTGGAGAAAC
>HM_5837 from Matreshka MAT_HMR_222518, mORF origin: >ORF 19 (Frame +1, Start 833) of : NM_006178
ATGCAAGAGAGCCCAAAGTGGTCAATGGGCCAGAAATCCTTAACAAATATGTGGGAGAAT
CAGAGGCTAACATTCGCAAACTTTTTGCTGATGCTGAAGAGGAGCAAAGGAGGCTTGGTG
CTAACAGTGGTTTGCACATCATCATCTTTGATGAAATTGATGCCATCTGCAAGCAGAGAG
GGAGCATGGCTGGTAGCACGGGAGTTCATGACACTGTTGTCAACCAGTTGCTGTCCAAAA
TTGATGGCGTGGAGCAGC
>HM_5850 from Matreshka MAT_HMR_222545, mORF origin: >ORF 14 (Frame +1, Start 1568) of : NM_001378
ATGCAGACTATGTTTATGATGTTATGTGGTCACCTACCCACCCAGCCCTGTTTGCCTGTG
TGGATGGCATGGGGAGATTGGATTTATGGAATCTCAATAATGACACAGAGGTACCAACTG
CCAGCATTTCTGTGGAGGGTAATCCTGCTCTTAATCGTG
>HM_5851 from Matreshka MAT_HMR_222548, mORF origin: >ORF 13 (Frame +1, Start 317) of : NM_001378
ATGGCGCCGTGGGATCTAGGACGCTGCATTGGGATACAGATCCATCAGTTCTTCAGCTTC
ACTCAGATTCCGATTTGGGACGAGGACCTATTAAACTTGGAATGGCTAAAATCACGCAAG
TCGACTTTCCTCCTCGAGAAATTGTCACGTATACAAAGGAAACTCAGACTCCAGTTATGG
CTCAACCCAAAGAAGATGAAGAGGAAGATGATGATG
>HM_5855 from Matreshka MAT_HMR_222555, mORF origin: >ORF 10 (Frame +1, Start 887) of : NM_000550
ATGATACCCTGGGAACACTTTGTAACAGCACCGAGGATGGGCCAATTAGGAGAAATCCAG
CTGGAAATGTGGCCAGACCAATGGTGCAACGTCTTCCTGAACCACAGGATGTCGCTCAGT
GCTTGGAAGTTGGTTTATTTGACACGCCTCCTTTTTATTCCAACTCTACAAACAGTTTCC
GAAACACAGTGGAAGGTTACAGTGACCCCACGGGAAAGTATGACCCTGCTGTTCGAAGTC
TTCACAATTTGGCTCATCTATTCC
>HM_5862 from Matreshka MAT_HMR_222626, mORF origin: >ORF 9 (Frame +1, Start 644) of : NM_000550
ATGAGGGACCAGCTTTTCTCACATGGCACAGGTACCACCTCCTGCGTCTGGAGAAAGACA
TGCAGGAAATGTTGCAAGAGCCTTCTTTCTCCCTTCCTTACTGGAATTTTGCAACGGGGA
AAAATGTCTGTGATATCTGCACGGATGACT
>HM_5871 from Matreshka MAT_HMR_222647, mORF origin: >ORF 22 (Frame +1, Start 1673) of : NM_000856
ATGAAGTTATGTCTCCCCATGGAGAACCTATCAAGATGCGAATTGGACTGCACTCTGGAT
CAGTTTTTGCTGGCGTCGTTGGAGTTAAAATGCCCCGTTACTGTCTTTTTGGAAACAATG
TCACTCTGGCTAACAAATTTGAGTCCTGCAGTGTACCACGAAAAATCAATGTCAGCCCAA
CAACTTACAGATTACTCAAAGACTGTCCTGGTTTCGTGTTTACCCCTCGATCAAGGGAGG
AACTTCCACCAAACTTCCCTAGTGAAATCCCCGGAATCTGCCATTTTCTGGATGCTTACC
AACAAGGAACAAACTCAAAACCATGCTTCCAAAAGAAAGATGTGGAAGATGCAAGCCAAT
TTTTTAGGCAAAGCATCAGGAATAGAT
>HM_5872 from Matreshka MAT_HMR_222719, mORF origin: >ORF 13 (Frame +1, Start 1649) of : NM_003573
ATGTGGACGAATGTCGCCGCGTGCCCCCGCCCTGTGCTCCCGGGCGCTGCGAGAACTCAC
CAGGCAGCTTCCGCTGCGTGTGCGGCCCGGGCTTCCGAGCCGGCCCACGGGCTGCGGAAT
GCCTGGATGTGGACGAGTGCCACCGCGTGCCGCCGCCGTGTGACCTCGGGCGCTGCGAGA
ACACGCCAGGCAGCTTCCTGTGCGTGTGCCCCGCCGGGTACCAGGCTGCACCGCACGGAG
CCAGCTGCCAGGATGTGGATGAATGCACCCAGAGCCCAGGCCTGTGTGGCCGAGGGGGCT
GCAAGAACCTGCCTGGCTCTTTCCGCTGTGTTTGCCCGGCTGGCTTCCGGGGCTCGGCGT
GTGAAGAGGATGTGGATGAGTGTGCCCAGGAACCGCCGCCCTGTGGGCCCGGCCGCTGTG
ACAACACGGCAGGCTCCTTTCACTGTGCCTGCCCTGCTGGCTTCCGCTCCCGAGGGCCCG
GGGCCCCCTGCCAAGATGTGGATGAGTGTGCCCGAAGCCCCCCACCCTGCACCTACGGGC
GGTGTGAGAACACAGAAGGCAGCTTCCAGTGTGTCTGCCCCATGGGCTTCCAACCCAACA
CTGCTGGCTCCGAGTGCGAAGATGTGGATGAATGTGAAAACCACCTCGCATGCCCTGGGC
AGGAATGTG
>HM_5920 from Matreshka MAT_HMR_226694, mORF origin: >ORF 28 (Frame +1, Start 4199) of : NM_003573
ATGGGCCTGAGTTGTACCCACCACCTGCGCTACCCTACGACCCCTACCCACCGCCACCTG
GGCCCTTCGCCCGCCGGGAGGCTCCTTATGGGGCACCCCGCTTCGACATGCCAGACTTTG
AGGACGATGGTGGCCCCTATGGCGAATCTGAGGCTCCTGCGCCACCTGGCCCGGGCACCC
GCTGGCCCTATCGGTCCCGGGACACCCGCCGCTCCTTCCCAGAGCCCGAGGAGCCTCCTG
AAGGTGGAAGCTATGCTGGTTCCCTGGCTGAGCCCTACGAGGAGCTGGAGGCGGAGGAGT
GCGGGATCCTGGACGGCTGCACCAACGACCGCTGCGTGCGCGTCCCCGAAGGCTTCACCT
GCCGTTGCTTCGACGGCTACCGCCTGGACA
>HM_5902 from Matreshka MAT_HMR_225105, mORF origin: >ORF 21 (Frame +1, Start 2903) of : NM_003573
ATGTGGATGAGTGCCAAGAATATGGTCCCGAGATTTGTGGAGCCCAGCGTTGTGAGAACA
CCCCTGGCTCCTACCGCTGTACACCAGCCTGTGACCCTGGCTATCAGCCCACGCCAGGGG
GCGGATGCCAGGATGTGGACGAATGCCGGAACCGGTCCTTCTGCGGTGCCCACGCCGTGT
GCCAGAACCTGCCCGGCTCCTTCCAGTGCCTCTGTGACCAGGGTTACGAGGGGGCACGGG
ATGGGCGTCACTGCGTGGATG
>HM_5895 from Matreshka MAT_HMR_224444, mORF origin: >ORF 33 (Frame -1, Start 1659) of : NM_003573
ATGTCGCCGCGTGCCCCCGCCCTGTGCTCCCGGGCGCTGCGAGAACTCACCAGGCAGCTT
CCGCTGCGTGTGCGGCCCGGGCTTCCGAGCCGGCCCACGGGCTGCGGAATGCCTGGATGT
GGACGAGTGCCACCGCGTGCCGCCGCCGTG
>HM_5925 from Matreshka MAT_HMR_226950, mORF origin: >ORF 22 (Frame +1, Start 497) of : NM_002020
ATGTCACGCTGCGCTCGCAAAGCTCGGTGCTGTGGCCAGACGGGCAGGAGGTGGTGTGGG
ATGACCGGCGGGGCATGCTCGTGTCCACGCCACTGCTGCACGATGCCCTGTACCTGCAGT
GCGAGACCACCTGGGGAGACCAGGACTTCCTTTCCAACCCCTTCCTGGTGCACATCACAG
GCAACGAGCTCTATGACATCCAGCTGTTGCCCAGGAAGTCGCTGGAGCTGCTGG
>HM_5927 from Matreshka MAT_HMR_226967, mORF origin: >ORF 24 (Frame +1, Start 1256) of : NM_002020
ATGTGCCCCCCCAGATACATGAGAAGGAGGCCTCCTCCCCCAGCATCTACTCGCGTCACA
GCCGCCAGGCCCTCACCTGCACGGCCTACGGGGTGCCCCTGCCTCTCAGCATCCAGTGGC
ACTGGCGGCCCTGGACACCCTGCAAGATGTTTGCCCAGCGTAGTCTCCGGCGGCGGCAGC
AGCAAGACCTCATGCCACAGTGCCGTGACTGGAGGGCGG
>HM_5935 from Matreshka MAT_HMR_226971, mORF origin: >ORF 59 (Frame +1, Start 4181) of : NM_002976
ATGCCGTATTTGGAATGTATAATTTTGCCTATGTTAAAAAAGAAGCTGGAATTAATGATG
TGTCTAATTTTGAAACCTTTGGCAACAGTATGCTCTGTCTTTTTCAAGTTGCAATATTTG
CTGGTTGGGATGGGATGCTTGATGCAATTTTCAACAGTAAATGGTCTGACTGTGATCCTG
ATAAAATTAACCCTGGGACTCAAGTTAGAGGAGATTGTGGGAACCCCTCTGTTGGGATTT
TTTATTTTGTCAGTTATATCCTCATATCATGGC
>HM_6001 from Matreshka MAT_HMR_237448, mORF origin: >ORF 46 (Frame +1, Start 5846) of : NM_003292
ATGATGAAGAAGAGGATGAGGAAGATGATGATGATGATGAAGATGACACAGGGATGGGAG
ATGAGGGTGAAGATAGTAATGAAGGAACTGGTAGTGCCGATGGCAATGATGGTTATGAAG
CTGATGATGCTGAGGGTGGTGATGGGACTGATCCAGGTACAGAAACAGAAGAAAGTATGG
GTGGAGGTGAAGGTAATCACAGAGCTGCTGATTCTCAAAACAGTGGTGAAGGAAATACAG
GTGCTGCAGAATCTTCTTTTTCTCAGGAGGTTTCTAGAGAACAACAGCCATCATCAGCAT
CTGAAAGACAGGCCCCTCGAGCACCTCAGTCACCGAGACGCCCACCACATCCACTTCCCC
CAAGAC
>HM_5971 from Matreshka MAT_HMR_232398, mORF origin: >ORF 64 (Frame +1, Start 6341) of : NM_003292
ATGATGAAGACAGAACAGTTCCAAGTACTCCAACTCTTGTGGTGCCACATCGTACTGATG
GATTTGCTGAAGCAATTCATTCGCCGCAGGTTGCTGGTGTCCCTAGATTCCGGTTTGGGC
CACCTGAAGATATGCCACAAACAAGTTCTAGTCACTCTGATCTTGGCCAGCTTGCTTCTC
AAGGAGGTT
>HM_6011 from Matreshka MAT_HMR_237906, mORF origin: >ORF 5 (Frame +1, Start 233) of : NM_005342
ATGGACCAGCTAAGGGAGGCAAGAAGAAGAAGGATCCTAATGCTCCCAAAAGGCCACCGT
CTGGATTCTTCCTGTTCTGTTCAGAATTCCGCCCCAAGATCAAATCCACAAACCCCGGCA
TCTCTATTGGAGACGTGGCAAAAAAGCTGGGTGAGATGTGGAATAATT
>HM_6013 from Matreshka MAT_HMR_237909, mORF origin: >ORF 4 (Frame +1, Start 47) of : NM_005342
ATGCCTTCTTTGTGCAGACATGCAGAGAAGAACATAAGAAGAAAAACCCAGAGGTCCCTG
TCAATTTTGCGGAATTTTCCAAGAAGTGCTCTGAGAGGTGGAAGACGGTGTCCGGGAAAG
AGAAATCCAAATTTGATGAAATGGCAAAGGCAGATAAAGTGCGCTATGATCGGGAAA
>HM_6023 from Matreshka MAT_HMR_237949, mORF origin: >ORF 24 (Frame +1, Start 2276) of : NM_005592
ATGAAAACGACGCTATCCCTATCCGTTGGATGCCACCAGAGTCCATTTTTTATAACCGCT
ACACTACAGAGTCTGATGTGTGGGCCTATGGCGTGGTCCTCTGGGAGATCTTCTCCTATG
GCCTGCAGCCCTACTATGGGATGGCCCATGAGGAGGTCATTTACTACGTGCGAGATGGCA
ACATCCTCTCCTGCCCTGAGAACTGCCCCGTGGAGCTGTACAATCTCATGCGTCTATGTT
GGAGCAAGCTGCCTGCAGACAGACCCAGTTTCACCAGTATTCACCGAATTCTGGAACGCA
TGTGTGAGAGGGCAGAGGGAACTG
>HM_6023 from Matreshka MAT_HMR_237950, mORF origin: >ORF 24 (Frame +1, Start 2276) of : NM_005592
ATGAAAACGACGCTATCCCTATCCGTTGGATGCCACCAGAGTCCATTTTTTATAACCGCT
ACACTACAGAGTCTGATGTGTGGGCCTATGGCGTGGTCCTCTGGGAGATCTTCTCCTATG
GCCTGCAGCCCTACTATGGGATGGCCCATGAGGAGGTCATTTACTACGTGCGAGATGGCA
ACATCCTCTCCTGCCCTGAGAACTGCCCCGTGGAGCTGTACAATCTCATGCGTCTATGTT
GGAGCAAGCTGCCTGCAGACAGACCCAGTTTCACCAGTATTCACCGAATTCTGGAACGCA
TGTGTGAGAGGGCAGAGGGAACTG
>HM_6027 from Matreshka MAT_HMR_237962, mORF origin: >ORF 30 (Frame +1, Start 2450) of : NM_005592
ATGGCAACATCCTCTCCTGCCCTGAGAACTGCCCCGTGGAGCTGTACAATCTCATGCGTC
TATGTTGGAGCAAGCTGCCTGCAGACAGACCCAGTTTCACCAGTATTCACCGAATTCTGG
AACGCATGTGTGAGAGGGCAGAGGGAACTG
>HM_6030 from Matreshka MAT_HMR_237976, mORF origin: >ORF 31 (Frame +1, Start 5552) of : NM_006185
ATGGCAACTCAGCCCTGCTCAGCTTGCCTGGCTACCGCCCCACCACTCGCAGTTCTGCTC
GTCGTTCCCAGGCCGGGGTGTCCAGTGGGGCCCCTCCAGGAAGGAACAGCTTCTACATGG
GCACTTGCCAGGATGAGCCTGAGCAGCTGGATGACTGGAACCGCATTGCAGAGCTGCAGC
AGCGCAATCGAGTGTGCCCCCCACATC
>HM_6033 from Matreshka MAT_HMR_237978, mORF origin: >ORF 5 (Frame +1, Start 122) of : NM_007109
ATGTGGCCCTGCGGCCCCAGCAGGAGCCTGGCCTCATCTCTGGGATCCACGCCGAACTGC
ATGCCGAGCCCCGGGGTGATGACTGGAGGGTCAGCCTGGAAGACCACAGCAGCCAAGGTA
CTTTGGTCAATAATGTCCGACTCCCAAGAGGTCACAGGCTGGAAT
>HM_6041 from Matreshka MAT_HMR_237982, mORF origin: >ORF 23 (Frame +1, Start 1505) of : NM_013279
ATGCACAGAACCAGAACTACACGCTGGCCGCCCAGATCTCAGAGCGCATCATTGTGCGGG
CCTCCAACCCAGGCCAGTTCGAGAGCGACAGCGATGTGTTGTGGCAGCGGGCACAGGTGC
CCGACACCGTCTTCCACCACGGCCGCGTGGGCATCAACACAGACCGGCCGGATGAGGCGC
TGGTTGTGCACGGGAATGTCAAGGTCATGGGCTCGCTTATGCACCCCTCCGACCTGCGCG
CCAAGGAACACGTGCAGGAGGTGGACACCACCGAGCAAT
>HM_6050 from Matreshka MAT_HMR_238025, mORF origin: >ORF 11 (Frame +1, Start 512) of : NM_014390
ATGCTATCATCGAGCATGTGCGGGACGGCAGTGTGGTCAGGGCCCTGCTCCTCCCAGATT
ACTACCTGGTTACAGTCATGCTGTCAGGCATCAAGTGCCCAACTTTTCGACGGGAAGCAG
ATGGCAGTGAAACTCCAGAGCCTTTTGCTGCAGAAGCCAAATTTTTCACTGAGTCGCGAC
TGCTTCAGAGAGATGTTCAGATCATTCTGGAGAGCTGCCACAACCAGAACATTGTGGGTA
CCATCCTTCATCCAAATGGCAACATCACAGAGCTCCTCC
>HM_6053 from Matreshka MAT_HMR_238074, mORF origin: >ORF 18 (Frame +1, Start 2204) of : NM_014390
ATGTCTTCTACATTGACTACGGCAACAGAGAGGTCCTGCCATCCACCCGCCTGGGTACCC
TATCACCTGCCTTCAGCACTCGGGTGCTGCCAGCTCAAGCCACGGAGTATGCCTTCGCCT
TCATCCAGGTGCCCCAAGATGATGATGCCCGCACGGACGCCGTGGACAGCG
>HM_6056 from Matreshka MAT_HMR_238208, mORF origin: >ORF 14 (Frame +1, Start 1328) of : NM_014390
ATGATGACCAGAGATCATCACACTACGATGAACTGCTTGCTGCAGAGGCCAGAGCTATTA
AGAATGGCAAAGGATTGCATAGCAAGAAGGAAGTGCCTATCCACCGTGTTGCAGATATAT
CTGGGGATACCCAAAAAGCAAAGCAGTTCCTGCCTTTTCTTCAGCGGGCAGGTCGTTCTG
AAGCTGTGGTGGAATACGTCTTCAGTGGTTCTCGTCTCAAACTCTATTTGCCAAAGGAAA
CTTGCCTTATCACCTTCTTGCTTGCAGGCATTGAATGCCCCAGAGGAGCCCGAAACCTCC
CAGGCTTGGTGCAGGAAGGAGAGCCCTTCAGCGAGGAAGCTACACTTTTCACCAAGGAAC
TGGTGCTGCAGCGAGAGGTGGAGGTGGAGGTGGAGAGCATGGACAAGGCCGGCAACTTTA
TCGGCTGGCTGCACATCGACGGTGCCAACCTGTCCGTCCTGCTGGTGGAGCACGCGCTCT
CCAAGGTCCACTTCACCGCCGAACGCAGCTCCTACTACAAGTCCCTGCTGTCTGCCGAGG
AGGCCGCAAAGCAGAAGAAAGAGAAGGTCTGGGCCCACTATGAGGAGCAGCCCGTGGAGG
AGG
>HM_6056 from Matreshka MAT_HMR_238214, mORF origin: >ORF 14 (Frame +1, Start 1328) of : NM_014390
ATGATGACCAGAGATCATCACACTACGATGAACTGCTTGCTGCAGAGGCCAGAGCTATTA
AGAATGGCAAAGGATTGCATAGCAAGAAGGAAGTGCCTATCCACCGTGTTGCAGATATAT
CTGGGGATACCCAAAAAGCAAAGCAGTTCCTGCCTTTTCTTCAGCGGGCAGGTCGTTCTG
AAGCTGTGGTGGAATACGTCTTCAGTGGTTCTCGTCTCAAACTCTATTTGCCAAAGGAAA
CTTGCCTTATCACCTTCTTGCTTGCAGGCATTGAATGCCCCAGAGGAGCCCGAAACCTCC
CAGGCTTGGTGCAGGAAGGAGAGCCCTTCAGCGAGGAAGCTACACTTTTCACCAAGGAAC
TGGTGCTGCAGCGAGAGGTGGAGGTGGAGGTGGAGAGCATGGACAAGGCCGGCAACTTTA
TCGGCTGGCTGCACATCGACGGTGCCAACCTGTCCGTCCTGCTGGTGGAGCACGCGCTCT
CCAAGGTCCACTTCACCGCCGAACGCAGCTCCTACTACAAGTCCCTGCTGTCTGCCGAGG
AGGCCGCAAAGCAGAAGAAAGAGAAGGTCTGGGCCCACTATGAGGAGCAGCCCGTGGAGG
AGG
>HM_6069 from Matreshka MAT_HMR_238517, mORF origin: >ORF 32 (Frame +1, Start 953) of : NM_014838
ATGGGAAGGACCTGGGCACGAGCTGCCTCATCAGGCACATGTGGAGGGCACACCGCGCCA
TCGTGTTGCAGGAGAACGGGGGCACGGGCATCCCGCCACTGTACTCCACCCCTCCCACTC
TGCTGCCTTCCTTGCTGCCGCCGGAGGGGGAGCTCAGCTCTGTGTCCTCGTCTCCGG
>HM_6075 from Matreshka MAT_HMR_238658, mORF origin: >ORF 69 (Frame +1, Start 890) of : NM_000334
ATGACACGTGGTACGGCAATGACACATGGTATGGCAATGAGATGTGGTACGGCAATGACT
CATGGTATGCCAACGACACGTGGAACAGCCATGCAAGCTGGGCCACCAACGATACCTTTG
ATTGGGACGCCTACATCAGTGATGAAGGGAACTTCTACTTCCTGGAGGGCTCCAACGATG
CCCTGCTCTGTGGGAACAGCAGTGATGCTGGGCACTGCCCTAAGGGTTATGAGTGCATCA
AGACCGGGCGGAACCCCAACTATGGCTACACCAGCTATGACACCTTCAGCTGGGCCTTCT
TGGCTCTCTTCCGCCTCA
>HM_6085 from Matreshka MAT_HMR_239356, mORF origin: >ORF 77 (Frame +1, Start 1349) of : NM_000334
ATGCCGAGCAGAATGAGGCCACCCTGGCCGAGGATAAGGAGAAAGAGGAGGAGTTTCAGC
AGATGCTTGAGAAGTTCAAAAAGCACCAGGAGGAGCTGGAGAAGGCCAAGGCCGCCCAAG
CTCTGGAAGGTGGGGAGGCAGATGGGGACCCAGCCCATGGCAAAGACTGCAATGGCAGCC
TGGACACATCGCAAGGGGAGAAGGGAGCCCCGAGGCAGAGCGGCAGCGGAGACAGCGGCA
TCTCCGACGCCATGGAAGAACTGGAAGAGGCCCACCAAAAGTGCCCACCATGGTGGTACA
AGTGCGCCCACAAAGTGCTCATATGGGACTGCTGCGCCCCGTGGC
>HM_6148 from Matreshka MAT_HMR_243314, mORF origin: >ORF 39 (Frame +1, Start 4496) of : NM_001458
ATGCTGACCAGGAGGTGCCACGCAGCCCCTTCAAGATCAAGGTCCTCCCAGCTCATGATG
CCAGCAAGGTGCGGGCCAGCGGCCCAGGCCTCAACGCCTCTGGCATCCCTGCCAGCCTGC
CTGTGGAGTTCACCATCGACGCACGGGACGCGGGCGAGGGGTTGCTCACTGTCCAGATCT
TGGACCCCGAGGGTAAGCCCAAGAAGGCCAACATCCGGGACAATGGGGATGGCACGTACA
CTGTGTCCTACCTGCCGGACA
>HM_6152 from Matreshka MAT_HMR_244049, mORF origin: >ORF 51 (Frame +1, Start 7262) of : NM_001458
ATGCCCGGGTGCACACACCCTCGGGGGCTGTGGAGGAGTGCTACGTCTCTGAGCTGGACA
GTGACAAGCACACCATCCGCTTCATCCCCCACGAGAATGGCGTCCACTCCATCGATGTCA
AGTTCAACGGTGCCCACATCCCTGGAAGTCCCTTCAAGATCCGCGTTGGGGAGCAGAGCC
AGGCTGGGGACCCAGGCTTGGTGTCAGCCTACGGTCCTGGGCTCGAGGGAGGCACTACCG
GTGTGTCATCAGAGTTCATCG
>HM_6128 from Matreshka MAT_HMR_241763, mORF origin: >ORF 35 (Frame +1, Start 2411) of : NM_001458
ATGACAACGACACCTTCACCGTCAAGTACACGCCACCAGGGGCGGGCCGCTACACCATCA
TGGTGCTGTTTGCCAACCAGGAGATCCCCGCCAGCCCCTTCCACATCAAGGTGGACCCAT
CCCACGATGCCAGCAAAGTCAAGGCCGAGGGCCCTGGGC
>HM_6141 from Matreshka MAT_HMR_242575, mORF origin: >ORF 42 (Frame +1, Start 4997) of : NM_001458
ATGGGGCAGAGCTCGATGTGGATGTGGTTGAGAACCATGACGGTACCTTTGACATCTACT
ACACAGCGCCCGAGCCGGGCAAGTACGTCATCACCATCCGCTTCGGGGGTGAGCACATCC
CCAACAGCCCCTTCCACGTGCTGGCGTGTGACCCCCTGCCGCACGAGGAGGAGCCCTCTG
AAGTGCCACAGCTGCGCCAGCCCTACGCTCCTCCCCGGCCCGGCGCCCGCCCCACACACT
GGGCCACAGAGGAGCCAGTGGTGCCTGTGGAGCCAATGGAGTCCATGC
>HM_6157 from Matreshka MAT_HMR_244086, mORF origin: >ORF 49 (Frame +1, Start 7037) of : NM_001458
ATGGCTCCTGCGGCGTCTCCTATGTCGTCCAGGAACCAGGTGACTATGAGGTCTCCATCA
AGTTCAATGATGAGCACATCCCAGACAGCCCCTTTGTGGTGCCTGTGGCCTCCCTCTCGG
ATGACGCTCGCCGTCTCACTGTCACCAGCCTCCAGGAGACGGGGCTCAAGG
>HM_6165 from Matreshka MAT_HMR_245599, mORF origin: >ORF 46 (Frame +1, Start 5552) of : NM_001458
ATGGCATGGTCAACAAGCCAGCCACCTTCACTATTGTCACCAAAGATGCTGGAGAAGGGG
GTCTGTCACTGGCCGTGGAGGGCCCATCCAAGGCAGAGATCACCTGTAAGGACAACAAGG
ATGGCACCTGCACCGTGTCCTATCTGCCGACTGCGCCTGGAGACTACAGCATCATCGTGC
GCTTCGATGACAAGCACATCCCGGGGAGCCCCTTCACAGCCAAGATCACAGGTGATGACT
CCA
>HM_6172 from Matreshka MAT_HMR_246335, mORF origin: >ORF 26 (Frame +1, Start 1067) of : NM_212482
ATGGAGAGCCATGTGTCTTACCATTCACCTACAATGGCAGGACGTTCTACTCCTGCACCA
CAGAAGGGCGACAGGACGGACATCTTTGGTGCAGCACAACTTCGAATTATGAGCAGGACC
AGAAATACTCTTTCTGCACAGACCACACTGTTTTGGTTCAGACTCGAGGAGGAAATTCCA
ATGGTGCCTTGTGCCACTTCCCCTTCCTATACAACAACCACAATTACACTGATTGCACTT
CTGAGGGCAGAAGAGACAACA
>HM_6177 from Matreshka MAT_HMR_246367, mORF origin: >ORF 37 (Frame +1, Start 6596) of : NM_212482
ATGCCTCTACAGGACAAGAAGCTCTCTCTCAGACAACCATCTCATGGGCCCCATTCCAGG
ACACTTCTGAGTACATCATTTCATGTCATCCTGTTGGCACTGATGAAGAACCCTTACAGT
TCAGGGTTCCTGGAACTTCTACCAGTGCCACTC
>HM_6185 from Matreshka MAT_HMR_246388, mORF origin: >ORF 2 (Frame +1, Start 113) of : NM_006625
ATGTGTATGTTCCACTTGATTTCTACACTCGCCGTCCAAGAGGATTTGCTTATGTTCAAT
TTGAGGATGTTCGTGATGCTGAAGACGCTTTACATAATTTGGACAGAAAGTGGATTTGTG
GACGGCAGATTGAAATACAGTTTGCCCAGGGGGATCGAAAGACACCAAATCAGA
>HM_6188 from Matreshka MAT_HMR_246393, mORF origin: >ORF 4 (Frame +1, Start 308) of : NM_006625
ATGTGTACAGTTCTTCACGCTATGATGATTATGACAGATACAGACGTTCTAGAAGCCGAA
GTTATGAAAGGAGGAGATCAAGAAGTCGGTCTTTTGATTACAACTATAGAAGATCGTATA
GTCCTAGAAACAGTAGACCGACTGGAAGACCACGGCGTAGCAGAAGCCATTCCGACAATG
ATAGACCAAACTGCAGCTGGAATACCCAGTACAGTTCTGCTTACTACACTTCAAGAAAGA
TCT
>HM_6191 from Matreshka MAT_HMR_246426, mORF origin: >ORF 81 (Frame +1, Start 7436) of : NM_000138
ATGGAAGGAGCTGCAAAGATCTTGATGAGTGTGCAACCAAGCAACACAACTGCCAGTTCC
TATGTGTTAACACCATTGGCGGCTTCACATGCAAATGTCCTCCCGGATTTACCCAACACC
ATACGTCCTGCATTGATAACAATGAATGCACCTCTGACATCAATCTGTGCGGGTCTAAGG
GCATTTGCCAGAACACTCCTGGAAGCTTCACCTGTGAATGCCAGCGGGGATTCTCACTTG
ATCAGACCGGCTCCAGCTGTGAAGACGTGGACGAGTGTGAGGGTAACCACCGCTGCCAGC
ATGGCTGCCAGAACATCATTGGGGGCTACAGGTGCAGCTGCCCCCAGGGCTACCTCCAGC
ACTACCAGTGGAACCAGTGTGTTGATGAAAACGAATGCCTCAGCGCTCACATCTGCGGAG
GAGCCTCCTGTCACAACACCCTGGGGAGCTACAAGTGCATGTGTCCCGCCGGCTTCCAGT
ATGAACAGTTCAGTGGAGGATGCCAAGACATCAATGAATGTGGCTCTGCGCAGGCCCCCT
GCAGCTATGGCTGTTCCAATACCGAGGGCGGTTACCTGTGTGGCTGTCCACCTGGTTACT
TCCGCA
>HM_6191 from Matreshka MAT_HMR_246428, mORF origin: >ORF 81 (Frame +1, Start 7436) of : NM_000138
ATGGAAGGAGCTGCAAAGATCTTGATGAGTGTGCAACCAAGCAACACAACTGCCAGTTCC
TATGTGTTAACACCATTGGCGGCTTCACATGCAAATGTCCTCCCGGATTTACCCAACACC
ATACGTCCTGCATTGATAACAATGAATGCACCTCTGACATCAATCTGTGCGGGTCTAAGG
GCATTTGCCAGAACACTCCTGGAAGCTTCACCTGTGAATGCCAGCGGGGATTCTCACTTG
ATCAGACCGGCTCCAGCTGTGAAGACGTGGACGAGTGTGAGGGTAACCACCGCTGCCAGC
ATGGCTGCCAGAACATCATTGGGGGCTACAGGTGCAGCTGCCCCCAGGGCTACCTCCAGC
ACTACCAGTGGAACCAGTGTGTTGATGAAAACGAATGCCTCAGCGCTCACATCTGCGGAG
GAGCCTCCTGTCACAACACCCTGGGGAGCTACAAGTGCATGTGTCCCGCCGGCTTCCAGT
ATGAACAGTTCAGTGGAGGATGCCAAGACATCAATGAATGTGGCTCTGCGCAGGCCCCCT
GCAGCTATGGCTGTTCCAATACCGAGGGCGGTTACCTGTGTGGCTGTCCACCTGGTTACT
TCCGCA
>HM_6191 from Matreshka MAT_HMR_247102, mORF origin: >ORF 81 (Frame +1, Start 7436) of : NM_000138
ATGGAAGGAGCTGCAAAGATCTTGATGAGTGTGCAACCAAGCAACACAACTGCCAGTTCC
TATGTGTTAACACCATTGGCGGCTTCACATGCAAATGTCCTCCCGGATTTACCCAACACC
ATACGTCCTGCATTGATAACAATGAATGCACCTCTGACATCAATCTGTGCGGGTCTAAGG
GCATTTGCCAGAACACTCCTGGAAGCTTCACCTGTGAATGCCAGCGGGGATTCTCACTTG
ATCAGACCGGCTCCAGCTGTGAAGACGTGGACGAGTGTGAGGGTAACCACCGCTGCCAGC
ATGGCTGCCAGAACATCATTGGGGGCTACAGGTGCAGCTGCCCCCAGGGCTACCTCCAGC
ACTACCAGTGGAACCAGTGTGTTGATGAAAACGAATGCCTCAGCGCTCACATCTGCGGAG
GAGCCTCCTGTCACAACACCCTGGGGAGCTACAAGTGCATGTGTCCCGCCGGCTTCCAGT
ATGAACAGTTCAGTGGAGGATGCCAAGACATCAATGAATGTGGCTCTGCGCAGGCCCCCT
GCAGCTATGGCTGTTCCAATACCGAGGGCGGTTACCTGTGTGGCTGTCCACCTGGTTACT
TCCGCA
>HM_6191 from Matreshka MAT_HMR_247104, mORF origin: >ORF 81 (Frame +1, Start 7436) of : NM_000138
ATGGAAGGAGCTGCAAAGATCTTGATGAGTGTGCAACCAAGCAACACAACTGCCAGTTCC
TATGTGTTAACACCATTGGCGGCTTCACATGCAAATGTCCTCCCGGATTTACCCAACACC
ATACGTCCTGCATTGATAACAATGAATGCACCTCTGACATCAATCTGTGCGGGTCTAAGG
GCATTTGCCAGAACACTCCTGGAAGCTTCACCTGTGAATGCCAGCGGGGATTCTCACTTG
ATCAGACCGGCTCCAGCTGTGAAGACGTGGACGAGTGTGAGGGTAACCACCGCTGCCAGC
ATGGCTGCCAGAACATCATTGGGGGCTACAGGTGCAGCTGCCCCCAGGGCTACCTCCAGC
ACTACCAGTGGAACCAGTGTGTTGATGAAAACGAATGCCTCAGCGCTCACATCTGCGGAG
GAGCCTCCTGTCACAACACCCTGGGGAGCTACAAGTGCATGTGTCCCGCCGGCTTCCAGT
ATGAACAGTTCAGTGGAGGATGCCAAGACATCAATGAATGTGGCTCTGCGCAGGCCCCCT
GCAGCTATGGCTGTTCCAATACCGAGGGCGGTTACCTGTGTGGCTGTCCACCTGGTTACT
TCCGCA
>HM_6192 from Matreshka MAT_HMR_247851, mORF origin: >ORF 51 (Frame +1, Start 170) of : NM_000138
ATGTCTGTGGATCACGTTATAATGCTTACTGTTGCCCTGGATGGAAAACCTTACCTGGCG
GAAATCAGTGTATTGTCCCCATTTGCCGGCATTCCTGTGGGGATGGATTTTGTTCGAGGC
CAAATATGTGCACTTGCCCATCTGGTCAGA
>HM_6198 from Matreshka MAT_HMR_248975, mORF origin: >ORF 52 (Frame +1, Start 737) of : NM_000138
ATGTGGATGAATGCCAGGCCATCCCCGGGCTCTGTCAGGGAGGAAATTGCATTAATACTG
TTGGGTCTTTTGAGTGCAAATGCCCTGCTGGACACAAACTTAATGAAGTGTCACAAAAAT
GTGAAGATATTGATGAATGCAGCACCATTCCTGGAATCTGTGAAGGGGGTGAATGTACAA
ACACAGTCAGCAGTTACTTTTGCAAATGTCCCCCTGGTTTTTACACCTCTCCAGATGGTA
CCAGATGCA
>HM_6207 from Matreshka MAT_HMR_249994, mORF origin: >ORF 76 (Frame +1, Start 6872) of : NM_000138
ATGAGAATGAATGTCAGACGAAGCCAGGGATCTGTGAGAATGGGCGCTGCCTCAACACCC
GTGGGAGCTACACCTGTGAGTGTAATGATGGGTTTACCGCCAGCCCCAACCAGGACGAGT
GCCTTGACAATCGGGAAGGGTACTGCTTCACAGAGGTGCTACAAAACATGTGTCAGATCG
GCTCCAGCAACAGGAACCCCGTCACCAAATCGGAATGCTGCTGTGACGGAGGGAGAGGCT
GGGGTCCCCACTGTGAGATCTGCCCTTTCCAGGGGACTGTGGCTTTCAAGAAACTCTGTC
CCCATGGCCGAGGATTCA
>HM_6214 from Matreshka MAT_HMR_251948, mORF origin: >ORF 66 (Frame +1, Start 5225) of : NM_000138
ATGAGTTTGCTACACTCTGTGGAAGTCAAAGGCCAGGCTTTGTCATCGACATTTATACCG
GTTTACCCGTTGATATTGATGAGTGCCGGGAGATCCCAGGGGTCTGTGAAAATGGAGTGT
GTATCAACATGGTTGGCAGCTTCCGATGTGAATGTCCAGTGGGATTCTTCTATAATGACA
AGTTGTTGGTTTGTGAAGATATTGACGAGTGTCAGAACGGCCCAGTGTGCCAGCGCAACG
CCGAATGCATCAACACTGCAGGCAGCTACCGCTGTGACTGTAAGCCCGGCTACCGCTTCA
CCTCCACAGGACAGTGCAATGATCGTAATGAATGTCAAGAAATCCCCAATATATGCAGTC
ATGGGCAGTGCATTGACACAGTTGGAAGCTTTTATTGCCTTTGCCACACTGGTTTTAAAA
CAAATGATGACCAAACCATGTGCTTGGACA
>HM_6218 from Matreshka MAT_HMR_252634, mORF origin: >ORF 61 (Frame +1, Start 3971) of : NM_000138
ATGAATGTGAAATTGGAGCACACAACTGTGGCAAACATGCTGTATGTACCAATACAGCAG
GAAGCTTCAAATGTAGCTGCAGTCCCGGGTGGATTGGAGATGGCATTAAGTGCACTGATC
TGGACGAATGTTCCAATGGAACCCATATGTGCAGCCAGCATGCAGACTGCAAGAATACCA
TGGGATCTTACCGCTGTCTGTGCAAGGAAGGATACACAGGTGATGGCTTCACTTGTACAG
ACCTTGATGAGTGCTCTGAGAACC
>HM_6270 from Matreshka MAT_HMR_267942, mORF origin: >ORF 73 (Frame +1, Start 6674) of : NM_000138
ATGGGTCATATGAATGCAAATGTCCCGTGGGATATGTGCTCAGAGAAGACCGTAGGATGT
GCAAAGATGAGGATGAGTGTGAAGAGGGAAAACATGACTGTACTGAAAAACAAATGGAAT
GCAAGAACCTCATTGGCACATATATGTGCATCTGTGGACCCGGGTATCAGCGGAGACCTG
ATGGAGAAGGCTGTG
>HM_6233 from Matreshka MAT_HMR_255669, mORF origin: >ORF 64 (Frame +1, Start 4250) of : NM_000138
ATGGCCAGTGCCTCAATGCACCAGGAGGATACCGCTGTGAATGCGACATGGGCTTCGTGC
CCAGTGCTGACGGGAAAGCCTGTGAAGATATTGATGAGTGCTCCCTTCCGAACATCTGTG
TCTTTGGAACTTGCCACAACCTCCCTGGCCTGTTCCGCTGTGAGTGTGAGA
>HM_6234 from Matreshka MAT_HMR_256874, mORF origin: >ORF 70 (Frame +1, Start 5978) of : NM_000138
ATGGGTCCTACAGATGCATTTGCCCACCTGGATACAGTCTTCAAAATGAGAAGTGTGAAG
ATATTGATGAGTGTGTCGAAGAGCCAGAAATTTGTGCCCTGGGCACATGCAGTAACACTG
AAGGCAGCTTCAAATGTCTGTGTCCAGAAGGGTTTTCCTTGTCCTCCAGTGGAAGAAGGT
GCCAAGATTTGCGAA
>HM_6258 from Matreshka MAT_HMR_265006, mORF origin: >ORF 72 (Frame +1, Start 6311) of : NM_000138
ATGAGGCCTTCCGCCAGATATGTCCTTATGGAAGTGGGATCATCGTGGGACCTGATGATT
CAGCAGTTGATATGGACGAATGCAAAGAACCCGATGTCTGTAAACATGGACAGTGCATCA
ATACAGATGGTTCCTATCGCTGCGAGTGTCCCTTTGGTTATATTC
>HM_6279 from Matreshka MAT_HMR_268264, mORF origin: >ORF 22 (Frame +1, Start 620) of : NM_001005862
ATGAGCAGTGTGCTGCCGGCTGCACGGGCCCCAAGCACTCTGACTGCCTGGCCTGCCTCC
ACTTCAACCACAGTGGCATCTGTGAGCTGCACTGCCCAGCCCTGGTCACCTACAACACAG
ACACGTTTGAGTCCATGCCCAATCCCGAGGGCCGGTATACATTCGGCGCCAGCTGTG
>HM_6289 from Matreshka MAT_HMR_268357, mORF origin: >ORF 10 (Frame +1, Start 662) of : NM_001001991
ATGGCTCCAAGAATTTTGACGGTTTCCATGCCATTTATGAGGAGATCACAGCATGCTCCT
CATCCCCTTGTTTCCATGACGGCACGTGCGTCCTTGACAAGGCTGGATCTTACAAGTGTG
CCTGCTTGGCAGGCTATACTGGGCAGCGCTGTGAAAATCTCCTTGAAGAAAGAAACTGCT
CAGACCCTGGGGGCCCAGTCAATGGGTACCAGAAAA
>HM_6299 from Matreshka MAT_HMR_268433, mORF origin: >ORF 22 (Frame +1, Start 311) of : NM_002217
ATGTCAAGGAGAAGGAAGTTGCCAAGAAGCAGTATGAAAAGGCTGTGTCCCAGGGCAAGA
CGGCCGGCTTGGTCAAGGCCTCTGGGAGGAAGTTGGAGAAGTTCACAGTCTCGGTCAACG
TGGCTGCAGGCAGCAAAGTCACCTTCGAGC
>HM_6314 from Matreshka MAT_HMR_268922, mORF origin: >ORF 19 (Frame +1, Start 1325) of : NM_005565
ATGGCACATTTCTGGTCAGAGACAGCTCTAAAAAAACAACAACCAATCCATATGTCCTCA
TGGTGTTGTACAAAGATAAAGTTTACAACATCCAGATCCGTTATCAGAAGGAAAGTCAAG
TTTACTTGTTGGGAACTGGACTCCGAGGGAAAGAGGACTTTCTGTCTGTGTCAGATATTA
TTGACTACTTCAGGAAAATGCCACTTCTGCTCATTGATGGGAAAAACCGAGGTTCCAGAT
ACCAGTGCACAT
>HM_6304 from Matreshka MAT_HMR_268581, mORF origin: >ORF 7 (Frame +1, Start 305) of : NM_005565
ATGGGGGCTGGTCGTCCTTTGAAGAAGACGATTATGAAAGTCCCAATGATGACCAGGATG
GGGAGGATGATGGAGACTATGAGTCCCCCAATGAGGAGGAAGAGGCACCCGTGGAAGATG
ACGCGGATTATGAGCCGCCACCCTCCAATGACGAGGAAGCTCTGCAGAACTCCATCCTGC
CTGCCAAGCCTTTCCCCAACTCCAACTCCATGTACATCGACCGGCCCCCCTCTGGGAAAA
CCCCCCAGCAGCCTCCTGTGCCCCCCCAGAGACCGATGGCCGCCCTCCCGCCCCCACCAG
CCGGCCGGAATCACTCGCCACTGCCCCCACCCCAGACCAACCACGAAGAACCCAGCAGAA
GCAGAAACCACAAAACGGCAAAGCTCCCTGCTCCTTCAA
>HM_6335 from Matreshka MAT_HMR_269175, mORF origin: >ORF 66 (Frame +1, Start 11681) of : NM_005933
ATGCCACCATGCATGGAAATGCTGCACGCTTCATCAATCACTCGTGTGAGCCTAACTGCT
ATTCTCGGGTCATCAATATTGATGGGCAGAAGCACATTGTCATCTTTGCCATGCGTAAGA
TCTACCGAGGAGAGGAACTCACTTACGACTATAAGTTCCCCATTGAGGATGCCAGCAACA
AGCTGCCCTGCAACTGTGGCGCCAAGAAATGCCGGAAGTTCC
>HM_6345 from Matreshka MAT_HMR_269213, mORF origin: >ORF 36 (Frame +1, Start 1136) of : NM_004145
ATGACTTTGAGAGGCTCAAGCAGGCCATGGAGATGGTGGGCTTCCTCCCCGCCACCAAGA
AGCAGATTTTTGCCGTCCTCTCGGCCATCCTGTACCTGGGCAACGTCACTTATAAGAAGA
GAGCTACAGGCCGAGAGGAAGGGTTGGAGGTCGGGCCACCCGAGGTGCTGGACACCCTGT
CGCAGCTTC
>HM_6361 from Matreshka MAT_HMR_269276, mORF origin: >ORF 38 (Frame +1, Start 377) of : NM_014781
ATGAAGTTGCCAAGAAACTTTGTTCTTTTTGTGAAGGTCTTGTACATGATGAACATCTTC
AACACCAAGGCTGGGCTGCAATCATGGCCAACCTGGAGGACTGTTCAAATTCATACCAAA
AGCTACTTTTCAAGTTTGAAAGTATTTATTCAAATTATCTGCAGTCCA
>HM_6375 from Matreshka MAT_HMR_269309, mORF origin: >ORF 8 (Frame +1, Start 380) of : NM_003330
ATGAGAATGCTTATGGGCAATTTATTGGTCCTCACAGGATTAAGGCAACAAATAATAAAG
GCAAAGAAAAAATTTATTCAGCAGAGAGATTTCTCATTGCCACTGGTGAAAGACCACGTT
ACTTGGGCATCCCTGGTGACAAAGAATACTGCATCAGCAGTGATGATCTTTTCTCCTTGC
CTTACTGCCCGGGTAAGACCCTGGTTGTTGGAGCATCCTATGTCGCTTTGGAGTGCGCTG
GATTTCTTGCTGGTATTGGTT
>HM_6392 from Matreshka MAT_HMR_269432, mORF origin: >ORF 13 (Frame +1, Start 1046) of : NM_001008563
ATGTGGACACTGCCATGGCTGCCCTTGACCAGCCCGCGGAGGCCCAGCCCCCGTCACCAC
GGTCCTCCAGCCCCTGCCGGACGCCAGAGCCGGACAATGATGCTCACCTACGCAGCTCCT
CTCGCCCCTGCAGCCCCGTCCACCACCACGAGGGCCATGCCAAGCTGTCTAGCAGCCCCC
CTCGTGCAAGCCCCG
>HM_6396 from Matreshka MAT_HMR_269441, mORF origin: >ORF 7 (Frame +1, Start 236) of : NM_006590
ATGAGGACTCGGAGCCTGAGCGGGAGGTGCGAGCAAAGAATGGCCGAGTGGATTCTGAGG
ACCGGAGGAGCCGCCACTGCCCGTACCTGGACACCATTAACAGGAGTGTGCTGGACTTTG
ACTTTGAGAAACTGTGTTCTATCTCCCTCTCACACATCAATGCTTATGCCTGTCTGGTGT
GTGGCAAGTACTTTCAAGGCCGGGGTT
>HM_6400 from Matreshka MAT_HMR_269454, mORF origin: >ORF 38 (Frame +1, Start 3746) of : NM_013291
ATGCCAAGCCCCTGGAGGTGTACAGCGTGGACTTCATGGTGGACAATGCCCAGCTGGGTT
TTCTGGTGTCTGACCGCGACCGCAACCTCATGGTGTACATGTACCTGCCCGAAGCCAAGG
AGAGTTTCGGGGGCATGCGCCTGCTGCGTCGGGCAGACTTCCACGTGGGTGCCCACG
>HM_6414 from Matreshka MAT_HMR_269665, mORF origin: >ORF 35 (Frame +1, Start 2222) of : NM_013291
ATGACGAGGAGGAGATGCTGTATGGGGATTCGGGCTCCCTCTTCAGCCCCAGCAAGGAGG
AGGCCCGAAGAAGCAGCCAGCCCCCTGCTGACCGGGACCCTGCACCCTTCCGGGCAGAGC
CTACCCACTGGTGCCTGCTGGTGCGGGAGAATGGCACCATGGAGATCTACCAGCTTCCCG
ACTGGCGGCTGGTGTTCCTGG
>HM_6413 from Matreshka MAT_HMR_269592, mORF origin: >ORF 37 (Frame +1, Start 2597) of : NM_013291
ATGTGGACCAAGAGCTGCTTATCTACGAGGCCTTCCCCCACGACTCTCAGCTCGGCCAGG
GCAATCTCAAAGTCCGCTTTAAGAAGGTCCCTCACAACATCAACTTCCGTGAGAAGAAGC
CAAAGCCATCCAAGAAGAAAGCAGAAGGTGGCGGCGCAGAGGAGGGGGCTGGGGCCCGGG
GCCGCGTGGCGCGTTTCCGCTACTTCGAGGATATTTATGGCTACTCAGGGGTCTTCATCT
GCGGCCCCTCCCCTCACTGGCTCTTGG
>HM_6429 from Matreshka MAT_HMR_269750, mORF origin: >ORF 29 (Frame +1, Start 3152) of : NM_000393
ATGATGGTACCCCAGGACGGGATGGTGCTGTTGGAGAACGTGGTGATCGTGGAGACCCTG
GGCCTGCAGGTCTGCCAGGCTCTCAGGGTGCCCCTGGAACTCCTGGCCCTGTGGGTGCTC
CAGGAGATGCAGGACAAAGAGGAGATCCGGGTTCTCGGGGTCCTA
>HM_6431 from Matreshka MAT_HMR_269762, mORF origin: >ORF 28 (Frame +1, Start 4034) of : NM_001856
ATGGTGCAGCTGGCAAAGAGGGACCCCCTGGAAAGCAGGGATTCTATGGACCTCCTGGTC
CCAAGGGTGATCCAGGAGCTGCAGGACAGAAGGGCCAGGCAGGAGAGAAGGGGAGAGCCG
GCATGCCTGGTGGACCTGGCAAGAGTGGTTCCATGGGGCCTGTTGGGCCACCGGGCCCTG
CAGGAGAGAGAGGCCACCCTGGAGCTCCGGGGCCTTCGGGGAGCCCTGGCTTGCCTGGTG
TGCCTGGCTCCATGGGAGACATGG
>HM_6450 from Matreshka MAT_HMR_270505, mORF origin: >ORF 30 (Frame +1, Start 4304) of : NM_001856
ATGATGAAATCAAGAGGTTCATCAGACAAGAGATCATTAAAATGTTTGATGAGAGAATGG
CTTACTACACCTCCAGGATGCAGTTCCCCATGGAGATGGCGGCAGCTCCGGGACGACCAG
GGCCTCCAGGGAAGGATGGTGCTCCGGGCAGGCCAGGTGCTCCAGGGTCACCTGGGCTCC
CTGGTCAGATTGGCAGAGAAGGACGGCAGGGCTTGCCAGGAG
>HM_6439 from Matreshka MAT_HMR_270017, mORF origin: >ORF 22 (Frame +1, Start 941) of : NM_001856
ATGAGTGTCCGCCCTGTGTCCATGGTGCCCGGGACAGCAATGTCACACTTGCTCCCTCTG
GCCCCAAGGGAGGGAAAGGTGAGCGGGGCCTGCCTGGTCCACCAGGCTCCAAGGGAGAGA
AGGGAGCACGGGGCAATGACTGTGTTCGAATCTCCCCGGATGCCCCGCTTCAGTGTGCAG
AAGGCCCGAAGGGAGAGAAGGGGGAGTCAGGAGCTCTGGGACCCTCAGGACTCCCAGGCT
CAACAGGCGAGAAGGGCCAGAAAGGCGAGAAGGGCGACGGAGGCATCAAGGGCGTGCCGG
GAAAGCCAGGCCGGGACGGGCCAGGAGAGATCTGTGTCATTGGGCCCAAAGGGCAGAAGG
GAGACCCTGGCTTTGTTGGGCCTGAGGGGCTGGCAGGAGAGCCTGGGCCCCCCGGCCTCC
CTGGACCCCCTGGGA
>HM_6460 from Matreshka MAT_HMR_270673, mORF origin: >ORF 33 (Frame +1, Start 4589) of : NM_001856
ATGGTCTTCCCGGCCCCCCAGGTCCTCAAGGTCCTCCAGGCTATGGCAAGATGGGTGCAA
CAGGACCAATGGGCCAGCAAGGCATCCCTGGCATCCCTGGGCCCCCGGGTCCCATGGGCC
AGCCAGGCAAGGCTGGCCACTGTAATCCCTCTGACTGCTTTGGGGCCATGCCGATGGAGC
AGCAGTACCCACCCA
>HM_6463 from Matreshka MAT_HMR_270697, mORF origin: >ORF 11 (Frame +1, Start 782) of : NM_001839
ATGGGCTTGGGCGGCAAGTATATGATCCCAAATACTGTGCTGCTCCTACAGAACCTGTCA
TTCACAACGGAAGCCAAGGAACAGGAACAAATGGTTCGGAAATCAGTGATAGTGATTATC
AGGCAGAATACCCTGATGAGTATCATGGCGAGTACCAGGATGACTACCCCAGAGATTACC
AATATAGCGACCAAGGCATTGATTATT
>HM_6465 from Matreshka MAT_HMR_270698, mORF origin: >ORF 19 (Frame +1, Start 668) of : NM_001005505
ATGAGCTCAACTGGACAGAGGCCCTGGAGAATGTGTTCATGGAAAACCGCAGACAAGACC
CCACACTGCTGTGGCAGGTCTTCGGCAGCGCCACAGGAGTCACTCGCTACTACCCGGCCA
CCCCGTGGCGAGCCCCCAAGAAGATCGACCTGTACGATGTCCGAAGGAGACCCTGGTATA
TCCAGGGGGCCTCGTCACCCAAAGACATGGTCATCATCGTGGATG
>HM_6468 from Matreshka MAT_HMR_270711, mORF origin: >ORF 23 (Frame +1, Start 2792) of : NM_001005505
ATGACTATCAGGCAGCCTGTGCCCCTCAGCCCCCTGGCAACCTGGGTGCTGCACCCCGGG
GTGTCTTTGTGCCCACCGTTGCAGATTTCCTTAACCTGGCCTGGTGGACCTCTGCTGCCG
CCTGGTCCCTGTTCCAGCAGCTTCTCTACGGCCTCATCTACCACAGCTGGTTCCAAGCAG
ACCCCGCGGAGGCCGAGGGGAGCCCCGAGACGCGCGAGAGCAGCTGCGTCA
>HM_6479 from Matreshka MAT_HMR_270823, mORF origin: >ORF 62 (Frame -1, Start 1860) of : NM_000719
ATGCGTCCGGCTGCTGAGGATTTTCAAGATCACGAGGTACTGGAACTCCTTGAGCAACCT
GGTGGCATCCTTGCTGAACTCTGTGCGCTCCATCGCCTCCCTGCTCCTTCTCCTCTTCCT
CTTCATCATCATCTTCTCCCTCCTGGGGATGCAGCTCTTTGGAGGAAAGTTCAACTT
>HM_6480 from Matreshka MAT_HMR_270875, mORF origin: >ORF 56 (Frame +1, Start 2471) of : NM_000719
ATGACCTCCAGCCCAATGAAAATGAGGATAAGAGCCCCTACCCCAACCCAGAAACTACAG
GAGAAGAGGATGAGGAGGAGCCAGAGATGCCTGTCGGCCCTCGCCCACGACCACTCTCTG
AGCTTCACCTTAAGGAAAAGGCAGTGCCCATGCCAGAAGCCAGCGCGTTTTTCATCTTCA
GCTCTAACAACAGGTTTCGCCTCCAGTGCCACCGCATTGTCAATGACACGATCTTCACCA
ACC
>HM_6493 from Matreshka MAT_HMR_271168, mORF origin: >ORF 63 (Frame -1, Start 3930) of : NM_000719
ATGCTCTCCCTCTATGAACGCAGAGGAAAACTCCCGCATCTCCATCACCTTCTTCCGCCT
GTTCCGGGTCATGCGTCTGGTGAAGCTGCTGAGCCGTGGGGAGGGCATCCGGACGCTGCT
GTGGACCTTCATCAAGTCCTTCCAGGCCCTGCCCTATGTGGCCCTCCTGATCGTGATGCT
GTTCTTCATCTACGCGGTGATCGGGATGCAGGTGTTTGGGAAAATTGCCCTGAA
>HM_6497 from Matreshka MAT_HMR_271396, mORF origin: >ORF 61 (Frame +1, Start 5078) of : NM_000719
ATGACATCTTCAGGAGGGCCGGTGGCCTGTTCGGCAACCACGTCAGCTACTACCAAAGCG
ACGGCCGGAGCGCCTTCCCCCAGACCTTCACCACTCAGCGCCCGCTGCACATCAACAAGG
CGGGCAGCAGCCAGGGCGACACTGAGTCGCCATCCCACGAGAAGCTGGTGGACTCCACCT
TCACCCCGAGCAGCTACTCGTCCACCGGCTCCAACGCCAACATCAACAACGCCAACAACA
CCGCCCTGGGTCGCCTCCCTCGCCCCGCCGGCTACCCCAGCACGGTCAGCACTGTGGAGG
GCCACGGGCCCCCCTTGTCCCCTGCCATCCGGGTGCAGGAGGTGGCGTGGAAGCTCAGCT
CCAACAGGTGCCACTCCCGGGAGAGCCAGGCAGCCATGGCGGGTCAGGAGGAGACGTCTC
AGGATGAGACCTATGAAG
>HM_6504 from Matreshka MAT_HMR_271527, mORF origin: >ORF 78 (Frame +1, Start 2144) of : NM_000721
ATGAACAGGAGGAAGAAGAGGCCTTCAACCAGAAACATGCACTGCAGAAGGCCAAGGAGG
TCAGCCCGATGTCTGCACCCAACATGCCTTCGATCGAAAGAGACAGAAGGAGAAGACACC
ACATGTCGATGTGGGAGCCACGCAGCAGCCACC
>HM_6505 from Matreshka MAT_HMR_271528, mORF origin: >ORF 81 (Frame -1, Start 4119) of : NM_000721
ATGGCCTCAAGTTCTGCAGCACTCTGTAGATGTGACAGAGGAAGACCGAGGCCCAAGCCG
CAGCAACCGCATGGAGATGTCTATCTTTTATGTAGTCTACTTTGTGGTCTTCCCCTTCTT
CTTTGTCAATATCTTTGTGGCTCTCATCATCATCACCTTCCAGGAGCAAGGGGA
>HM_6525 from Matreshka MAT_HMR_271543, mORF origin: >ORF 34 (Frame +1, Start 275) of : NM_004336
ATGGGATTGGAACCCTGTCATCCCCTCTGTACATTGCCTGGGCGGGGCATCTGGAAGCCC
AAGGAGAGCTGCAGCATGCCAGTGCTGTCCTTCAGAGAGGAATTCAAAACCAGGCTGAAC
CCAGAGAGTTCCTGCAACAACAATACAGGTTATTTCAGACACGCCTCACTGAAACCCATT
TGCCAGCTCAAGCTAGAACCTCAGAACCTCTGCATAATGTTCAGGTTT
>HM_6531 from Matreshka MAT_HMR_271546, mORF origin: >ORF 22 (Frame +1, Start 2048) of : NM_003071
ATGAAGGCAGAGCCACTATTGGAAGGTATTTTAATGAAGGGACTGTCCTGGCACATTATG
CAGATGTCCTGGGTCTTTTGCTTAGACTGCGGCAAATTTGTTGCCATACTTACCTTCTTA
CAAATGCAGTGTCTTCCAATGGCCCCTCAGGAAATGATACACCTGAAGAAC
>HM_6536 from Matreshka MAT_HMR_271566, mORF origin: >ORF 8 (Frame +1, Start 1244) of : NM_001008564
ATGCTGTTGATGTGTTTGAAACAAGGCGAGCAGAAGCCAAGAAGTGGCAGAACACACCCA
GAGTTACTACTGGACCCACTCCTTTCAGCACCATGCCAAACGCAGCAGCCGTTGCCATGG
CTGCAACACTTACACAGCAGCAACAGCCTGCTACAGGGCCACAGCCATCTCTGGGAGTTA
GTTTTGGAACGCCATTCGGCTCAGGTATTGGCACTGGCTTGCAATCAAGTGGCT
>HM_6547 from Matreshka MAT_HMR_271599, mORF origin: >ORF 59 (Frame +1, Start 3311) of : NM_000259
ATGTGCCTAAGCCTGGACACAAGAGAACAGACTCCACCCACAGCAGCAACGAGTCTGAAT
ATATCTTTAGCTCTGAAATTGCAGAAATGGAAGACATTCCATCAAGGACAGAGGAACCAA
GTGAGAAGAAGGTACCTCTGGACATGTCATTGTTCCTTAAGCTCCAGAAGCGGGTCACAG
AGCTGGAGCAGGAGAAGCAGG
>HM_6555 from Matreshka MAT_HMR_271616, mORF origin: >ORF 5 (Frame +1, Start 479) of : NM_004647
ATGACATTCCCAGGAGGAAGAACAGGGCCAAAGGAAAGGCATATGGCATCGGGGGTCTCC
GGAAACGCCAGGACACCGCTTCCCTGGAGGACCGAGACAAGCCGTATGTCTGTGATAAGT
TTTACAAAGAATTGGCCTGGGTCCCTGAGGCACAAAGGAAACACACAGCCAAGAAGGCGC
CCGACGGCACTGTCATCCCCAACGGCTACTGTGACTTCTGCCTGGGGGGCTCCAAGAAGA
CGGGGTGTCCCGAGGACCTCATCTCCTGTGCGGACTGTGGGCGATCAGGACACCCCTCGT
GTTTACAATTCACGG
>HM_6576 from Matreshka MAT_HMR_271696, mORF origin: >ORF 59 (Frame +1, Start 4466) of : NM_001008938
ATGAGATTGAGAATGACAATGGTACAGTCCGATGTGAAATGCCAGAACTTGTTCAGCACA
AACTGGATGACATTTTTGAGCCAGTCCTTATTCCTGAACCCAAGATCCGGGCTGTTTCTC
CACACTTCGATGACATGCACAGTAATACAGCATCCACAATCAATTTCATTATCTCCCAAG
>HM_6571 from Matreshka MAT_HMR_271667, mORF origin: >ORF 62 (Frame -1, Start 876) of : NM_001008938
ATGGCAAGAGAGAAAAGAGGCCCTGGAGTCTGTAGAAGTACTAATAAAAAACCCCAAACT
GGAAGCTGGCGATTATGCAGATTTAGTAAAAGCATTAAAGAAGGTTGTTGGAAAGGACAC
CAATGTCATGTTGGTGGCTTTGGCAGCAAAATGTCTTACTGGCCTGGCTGTTGGGCTAAG
GAAGAAATTTGGACAATATGCAGGACATGTTGTGCCAACCATCTTGGAGAAATTCAAAGA
GAAGAAACCTCAAGTGGTACAAGCCCTGCAGGAGGCAAT
>HM_6577 from Matreshka MAT_HMR_271728, mORF origin: >ORF 58 (Frame +1, Start 2417) of : NM_001008938
ATGCAGAATTTGAGAAGATGCAGGGACAAAGTCCACCTGCTCCAACCAGAGGAATTTCCA
AGCATAGCACAAGTGGTACAGATGAAGGAGAAGATGGAGATGAACCAGATGACGGGAGCA
ATGATGTCGTTGATCTTTTGCCGAGGACGGAGATCAGTGATAAAATCACTTCAGAGTTGG
TATCTAAGATTGGTGATAAGAATTGGAAGATTAGGAAAGAAGGCC
>HM_6584 from Matreshka MAT_HMR_271847, mORF origin: >ORF 87 (Frame +1, Start 7778) of : NM_177531
ATGGGCCATCCTATGACAGAAACATTTGTCAAAAAAGAGTTCCCCTTGGCGAATTTTTTA
ACAATACTGTCCATTCTCAAGGTTGGTTTGGAATGTGGATCTTTGAGGAATATTTCCCCA
TGCAAACGGGATCTTGTACATCTACAGTGCCTGCGCCTGCAATATTTAACTCACTTACTA
CTTGGAATTGTCAAAAAGGAGCTGAATGGGTCAATGGAGGTGCCCTTCAGTTCCATAACT
TTG
>HM_6605 from Matreshka MAT_HMR_272376, mORF origin: >ORF 77 (Frame +1, Start 4349) of : NM_177531
ATGATGGCAAAGGATTCACAAGTGGAAGACAAAAATCTACATCAGGTTCATTTTCTTACC
AATTTACTTCTCCTGGAATCCATTATTATAGCAGCGGGTATGTTGATGAGGCTCACTCCA
TTTTTCTCCAAGGAGTCATTAATGTTTTACCAGCTGAAACCAGACACATTCCCTTGCACC
TGTTTGTGGGTCGCTCTGAAGCCACATATGCTTATGGAGGACCTGAGAATTTGCACTTGG
GAAGCTCTGTGGCAGGCTGCC
>HM_6613 from Matreshka MAT_HMR_272999, mORF origin: >ORF 24 (Frame +1, Start 179) of : NM_001008701
ATGCCAACTACGGGCGCACGGACGACAAGATTTGCGATGCTGACCCTTTCCAGATGGAGA
ATGTGCAGTGCTACCTGCCGGACGCCTTCAAGATCATGTCACAGAGGTGTAACAACCGCA
CCCAGTGCGTGGTGGTCGCCGGCTCGGATGCCTTTCCTGACCCCTGTCCTGGGACCTACA
AGTACCTGGAGGTGCAGTACGACTGTGTCCCCTACAAAGTGGAGCAGAAAGTCTTCGTGT
GCCCAGGGACCCTGCAGAAGGTGCTGGAGCCCACCTCGACACACGAGTCAGAGCACCAGT
CTGGCGCATGGTGCAAGGACCCGCTGCAGGCGGGTGACCGCATCTACG
>HM_6632 from Matreshka MAT_HMR_274200, mORF origin: >ORF 32 (Frame +1, Start 1001) of : NM_001008701
ATGATGACAGCGAGGCGGCTGGCAACCGCGTGGACTATGCCTTCAACACCAATGCCAACC
GCGAGGAGCCTGTCAGCCTCACCTTCCCCAACCCCTACCAGTTCATCTCCTCCGTTGACT
ACAACCCTCGCGACAACCAGCTGTACGTCTGGAACAACTATTTCGTGGTGCGCTACAGCC
TGGAGTTCGGGCCGCCCGACCCCAGTGCTGGCCCAGCCACTTCCCCACCCCTCAGCACGA
CCACCACAGCCAGGCCCACGCCCCTCACCAGCACAGCCTCGCCCGCAGCCACCACCCCGC
TCCGCCGGGCACCCCTCACCACGCACCCAGTGGGTGCCATCAACCAGCTGGGACCTGATC
TGCCTCCAGCCACAGCCCCAGTCCCCAGCACCCGGCGGCCCCCAGCCCCGAATCTACACG
TGTCCCCTGAGCTCTTCTGCGAGCCCCGAGAGGTACGGCGGGTCCAGTGGCCGGCCACCC
AGCAGGGCATGCTGGTGGAGAGGCCCTGCCCCAAGGGGACTCGAGGAATTGCCTCCTTCC
AGTGTCTACCAGCCTTGGGGCTCTGGAACCCCCGGGGCCCTGACCTCAGCAACTGCACCT
CCCCCTGGGTCAACCAGGTGGCCCAGAAGATCAAGAGTGGGGAGAACGCGGCCAACATCG
CCAGCGAGCTGGCCCGACACACCCGGGGCTCCATCTACGCGGGGGACGTCTCCTCCTCTG
>HM_6616 from Matreshka MAT_HMR_273358, mORF origin: >ORF 36 (Frame +1, Start 1754) of : NM_001008701
ATGCCCAGCTGCAGGCCCTGCGGCCCATCGAGCGCGAGTCAGCCGGCAAGAACTACAACA
AGATGCACAAGCGAGAGAGAACTTGTAAGGATTATATCAAGGCCGTGGTGGAGACAGTGG
ACAATCTGCTCCGGCCAGAAGCTCTGGAGTCCTGGAAGGACA
>HM_6639 from Matreshka MAT_HMR_274456, mORF origin: >ORF 37 (Frame +1, Start 2396) of : NM_001008701
ATGCTAACTGCTCCTTCTGGAACTACTCGGAGCGTTCCATGCTGGGCTACTGGTCGACCC
AAGGCTGCCGCCTGGTGGAGTCCAACAAGACCCATACCACGTGTGCCTGCAGCCACCTCA
CCAACTTCGCTGTGCTCATGGCTCACCGTGAGATCTACCAGGGCCGCATCAACGAGCTGC
TGCTGTCGGTCATCACCTGGGTGGGCATTG
>HM_6649 from Matreshka MAT_HMR_274857, mORF origin: >ORF 13 (Frame +1, Start 101) of : NM_015063
ATGACAGCGACACCAGCACAGGGGGCTGCCAGGGGTCCTACCGCTGCCAGCCGGGGGTGC
TGCTGCCCGTGTGGGAGCCCGACGACCCGTCGCTGGGTGACAAGGCGGCACGGGCAGTGG
TGTACTTTGTGGCCATGGTCTACATGTTTCTGGGAGTGTCCATCATCGCCGACCGTTTCA
TGGCGGCCATCGAGGTCATCACGTCAAAAGAGAAGGAGATCACCATCACCAAGGCCAACG
GTGAGACCAGCGTGGGCACCGTTCGCATCTGGAATGAGACGGTGTCCAACCTCACGCTCA
TGGCCCTGGGCTCCTCCGCACCTGAGATCCTGCTGTCAGTCATCGAAGTCTGCGGCCACA
ACTTCCAGGCGGGTGAGCTGGGCCCAGGCACCATCGTGGGCAGCGCTGCCTTCAACATGT
TTGTGGTCATCGCCGTGTGCATCTACGTCATCCCAGCCGGCGAGAGCCGCAAGATCAAGC
ACC
>HM_6654 from Matreshka MAT_HMR_274859, mORF origin: >ORF 32 (Frame +1, Start 2333) of : NM_033394
ATGCTGGCCACATCCAGGGGGAGCAGGGATGGGAAGACTTTCAGCAGAGGATGGACGCCC
TCTCCTGCTTCCTCATTAAGAGGCGAGACAAAACCCGCATGTTCTGCCACCCGTCCTTCA
GGGAGTGGCTTGTATGGAGAGCAGACGGGGAAAACACGGCCTTCCTGTGTGAGCCCAGGA
ACGGGCACGCGCTCTTGGCATTCATGTTCTCGCGTCAGGAGGGCAAGT
>HM_6662 from Matreshka MAT_HMR_274889, mORF origin: >ORF 8 (Frame +1, Start 1538) of : NM_005468
ATGCACCCTTCGTTCACTTCCTGGGCATCTCCTCCATGGACATTGCCTATACCTATGACC
GGAGCAAGACTTCAGCCAGGATCTACCCCACCTACCACACAGCCTTTGACACCTTTGACT
ATGTGGACAAGTTTTTGGACCCGGGCTTCAGCAGCCATCAGGCTGTGGCCCGGACAGCGG
GGAGTG
>HM_6665 from Matreshka MAT_HMR_274890, mORF origin: >ORF 3 (Frame +1, Start 1139) of : NM_178568
ATGCCCCAGACTACCAGCACAAGTTCAGTTTTGACATCATGCCTACGGCCCGGCCCAAGA
GGAAGGGCAAGTGTGCCCGCAGGACCCCCATCCGTGCCCCCAGCGGGGTGCAGCAGGCCT
CCTCGGCCAGTTCCCTGGGGGCCTCCCTCCTGGCCTGGACACTGGGGCTGGCGGTCACTC
TCCGCT
>HM_6671 from Matreshka MAT_HMR_274898, mORF origin: >ORF 35 (Frame +1, Start 1031) of : NM_006618
ATGATGTTCCCAAGGGAGACTGGAGGTGTCCTAAGTGTTTGGCTCAGGAATGTAGTAAGC
CACAAGAAGCATTTGGCTTTGAACAAGCAGCCAGGGACTATACCCTCCGTACTTTTGGGG
AAATGGCAGATGCGTTCAAATCTGATTACTTCAACATGCCAGTCCATATGGTCCCCACAG
AGCTTGTTGAGAAAGAATTTTGGAGAC
>HM_6681 from Matreshka MAT_HMR_274927, mORF origin: >ORF 27 (Frame +1, Start 611) of : NM_014803
ATGGTAATTTTCAATGTGAAAAGTGTAAGTTCTCCACCCAGGATGTTGGCACATTTGTTC
AGCACATTCATAGACATAATGAAATTCATTATAAGTGTGGTAAATGTCATCATGTATGTT
TTACCAAAGGAGAGCTTCAGAAGCACCTTCATATTCATTCTGGTACTTTTCCCTTCACTT
GTCAATATTGTAGCTATGGTGCCACCAGGAGAGAACACCTTG
>HM_6684 from Matreshka MAT_HMR_274931, mORF origin: >ORF 15 (Frame +1, Start 605) of : NM_002897
ATGGAAAATTTATTAAGACACCACCAGGAGTTTCTGCCCCCACAGAACCTTTATTGTGTA
AGTTTGCTGATGGAGGACAGAAAAAGAGACAGAACCCAAACAAATACATCCCTAATGGAA
GACCATGGCATAGAGAAGGAGAGGCTGGAA
>HM_6706 from Matreshka MAT_HMR_275192, mORF origin: >ORF 22 (Frame +1, Start 2261) of : NM_015090
ATGCTAACAACAGCCCCATCACAGACTACGTCGTCCAGTTTGAAGAAGACCAGTTCCAAC
CTGGGGTCTGGCATGACCATTCCAAGTACCCCGGCAGCGTTAACTCAGCCGTCCTCCGGC
TGTCCCCGTATGTCAACTACCAGTTCCGTGTCATTGCCATCAACGAGGTTGGGAGCAGCC
ACCCCAGCCTCCCATCCGAGCGCTACCGAACCAGTGGAGCACCCCCCGAGTCCAATCCTG
GTGACG
>HM_6702 from Matreshka MAT_HMR_275087, mORF origin: >ORF 24 (Frame +1, Start 2561) of : NM_015090
ATGCCACCTCGGCCTTTGGCCCCAACCTGCGCTACATTGTCAAGTGGAGGCGGAGAGAGA
CTCGAGAGGCCTGGAACAACGTCACAGTGTGGGGCTCTCGCTACGTGGTGGGGCAGACCC
CAGTCTACGTGCCCTATGAGATCCGAGTCCAGGCTGAAAATGACTTCGGGAAGGGCCCTG
AGCCAGAGTCCGTCATCGGTTACTCCGGAGAAGATTTACCCAGTGCCCCTAGGCGTTTCC
GAGTCCGGCAGCCCAACCTGGAGACAATCAACCTGGAATGGGATCATCCTGAGCATCCAA
ATGGGATCA
>HM_6723 from Matreshka MAT_HMR_275325, mORF origin: >ORF 30 (Frame +1, Start 3587) of : NM_001009567
ATGGCTACTGGAAGACAGCACATTGCAATGAAAGTTTTTACTTTCTCTGTAAAAGATCAG
ATGAAATCCCTGCTACTGAACCCCCACAACTGCCTGGCAGATGCCCGGAGTCAGATCACA
CAGCATGGATTCCTTTCCATGGTCACTGTTACTATATTGAGTCCTCATATACAAGAAACT
GGGGCCAAGCTTCTCTGGAATGTCTTCGAATGGGTTCCTCTCTGGTTTCCATTGAAAGTG
CTGCAGAATCCAGTTTTCTGTCATATCGGGTTGAGCCACTTAAAAGTAAAACCAATTTTT
GGA
>HM_6729 from Matreshka MAT_HMR_275346, mORF origin: >ORF 4 (Frame +1, Start 1349) of : NM_014867
ATGAGGCCACCACCTGCCACGGCGAGATCTACGTGTCCGGGGGCTCCCTCTTCTATCGCC
TGCTCAAGTATGACCCGCGGCGCGACGAGTGGCAGGAGTGCCCGTGCAGCAGCAGCCGCG
AGCGCTCGGCCGACATGGTGGCTCTCGACGGCTTCATCTACCGCTTCGATC
>HM_6739 from Matreshka MAT_HMR_275405, mORF origin: >ORF 24 (Frame +1, Start 1523) of : NM_015009
ATGAGGGCTGGATGGATGATGACAGGAACGACTTTCTGGATGACCTGCACATGGACATGC
TGGAGGAGCAGCACCACCAGGCCATGCAATTCACAGCTAGCGTGCTGCAGCAGAAGAAGC
ACGACGAAGACGGTGGGACCACAGATACAGCCACCATCTTGTCCAACCAGCACGAGAAGG
ACAGCGGTGTGGGGCGGACCGACGAGAGCACCCGTAATGACGAGAGCTCGGAGCAAGAGA
ACAATGGCGACGACGCCACCGCATCCTCCAACCCGCTGGCGGGGCAGAGGAAGCTCACCT
GCAGCCAGGACACCTTGGGCAGCGGCGACCTGCCCTTCAGCAACGAGTCTTTCATTTCGG
CCGACTGCACGGACGCCGACTACCTGGGGATCCCGGTGGACGAGTGCGAGCGCTTCCGCG
AGCTCCTGGAGCTCAAGTGCCAGG
>HM_6748 from Matreshka MAT_HMR_275428, mORF origin: >ORF 25 (Frame +1, Start 2705) of : NM_033127
ATGGGAAGGAGCATACAAAGAGCTCAGGGTTTGGCTGGTTCAGCTGGTTTCGATCGAAGC
CCACCAAGAACGCATCCCCCGCTGGAGACGAGGACTCCTCAGACAGCCCTGACTCTGAGG
AGACCCCCAGAGCATCTTCTCCCCACCAGGCTGGCCTGGGCCTCTCAC
>HM_6754 from Matreshka MAT_HMR_275432, mORF origin: >ORF 36 (Frame +1, Start 242) of : NM_003126
ATGAAGACCCAACTAATATACAGGGGAAATATCAGAAGCATCAATCCCTTGAAGCAGAGG
TGCAAACGAAATCAAGACTCATGTCTGAACTGGAAAAAACAAGGGAAGAACGATTTACCA
TGGGTCATTCTGCCCACGAAGAAACGAAGGCCCATA
>HM_6758 from Matreshka MAT_HMR_275434, mORF origin: >ORF 12 (Frame +1, Start 1340) of : NM_006158
ATGTCCAAGAGGAGCAGACCGAAGTGGAGGAAACCATTGAGGCGTCTAAGGCTGAGGAAG
CCAAGGATGAGCCCCCCTCTGAAGGAGAAGCCGAGGAGGAGGAGAAGGACAAGGAAGAGG
CCGAGGAAGAGGAGGCAGCTGAAGAGGAAGAAGCTGCCAAGGAAGAGTCTGAAGAAGCAA
AAGAAGAAGAAGAAGGAGGTGAAGGTGAAGAAGGAGAGGAAACCAAAGAAGCTGAAGAGG
AGGAGAAGAAAGTTGAAGGTGCTGGGGAGGAACAAGCAGCTAAGAAGAAAGATT
>HM_6759 from Matreshka MAT_HMR_275435, mORF origin: >ORF 7 (Frame +1, Start 161) of : NM_000524
ATGCGTGCGTGGTGGCTGCCATCGCCTTGGAGCGCTCCCTGCAGAACGTGGCCAATTATC
TTATTGGCTCTTTGGCGGTCACCGACCTCATGGTGTCGGTGTTGGTGCTGCCCATGGCCG
CGCTGTATCAGGTGCTCAACAAGTGGACACTGGGCCAGG
>HM_6766 from Matreshka MAT_HMR_275456, mORF origin: >ORF 36 (Frame +1, Start 5180) of : NM_015104
ATGCCCTCAACGAGTGGCTGCAGGACATCCGCAAGAACCAGCTGCCCGGCCTGCTGGGAG
GCGTGGGCCCCATGCACTCGGTTGTCCAGCTCTTCCAAGGGTTCCGGGACCTGCTGTGGC
TGCCCATTGAGCAGTACAGGAAGGATGGCCGCCTCATGCGGGGGCTGCAGCGAGGGGCTG
CCTCCTTTGGCTCATCCACAGCCTCTGCCGCCCTGGAACTCAGCAACCGGTTGGTACAGG
CTATCCAGGCCACAGCTGAGACCGTGTATGACATCCTGTCCCCGGCAGCCCCCGTCTCCC
GCTCCCTGCAGGATAAGCGCTCTGCGCGGAGGCTGCGCAGGGGCCAGCAGCCTGCCGACC
TGCGGGAGGGTGTGGCCAAGGCCTACGACACAGTGCGAGAGGGCATCTTGGATACAGCTC
AGACCATCTGTGACGTGGCATCGCGGGGCCATGAGCAGAAGGGGC
>HM_6769 from Matreshka MAT_HMR_275509, mORF origin: >ORF 33 (Frame +1, Start 3290) of : NM_015104
ATGACCCTGTGCTGGGCTACCTGCCCCCGACGGTCATCACCATCCTGCACACACACCTGT
TCTCCTGCTCTGTGGACTATAGGCCACTCTACCTCCCAGTGCGTGTCCTCATCACCGCGG
AGACCTTCACTCTCTCCAGCAACATCATCATGGACACCTCCACCTTCCTGCTCAGGTTCA
TCCTCGATGACTCCGCCTTGTACCTGTCCGACAAGTGTGAGGTGGAGACCCTGGACCTGC
GGCGAGATTATGTCTGTGTTTTGGATGTTGACCTCTTGGAACTTG
>HM_6778 from Matreshka MAT_HMR_275603, mORF origin: >ORF 39 (Frame -1, Start 9) of : NM_015104
ATGGCTGTGGCCATGGTCAAACTGTGTGAAAGAGCGGGTCTGCCGCTACTTGCTGCACCA
CTACTTAGGTCACTTCTTCCAAGAGCACCTCAGCCTGGACCAGCTCAGCCTCGATCTGTA
CAAGGGCAGCGTTGCCCTGCGAGACATCCACCTGGAAATCTGGTCTGTGAACGAGGTGCT
GGAGTCAATGGAGTCACCGCTGGAGCTGGTGGAAGGCTTCGTGGGCTCCATCGAGGTGGC
CGTGCCCTGGGCTGCTCTGCTCACCGACCACTGCACAGTGCGCGTGTCCGGCCTCCAGCT
CACCTTGCAGCCCCGCCGGGGTCCAGCGCCAGGGGCTGCCGACTCACAGAGCTGGGCCTC
ATGCATGACCACAAGCCTGCAGCTGGCCCAGGAGTGTCTGCGGGATGGGCTACCGGAGCC
CTC
>HM_6787 from Matreshka MAT_HMR_275611, mORF origin: >ORF 46 (Frame +1, Start 179) of : NM_015135
ATGTTCAACAGCATGAGAAGGTTCAGAAAGCCAGTACAGAGGGAGTCGCCATTCAGGGTC
AACAGGGAACTCGACTTCTTCCTGAACAGCTCATTAAAGAAGCCTTTATTCTCAGTGACC
TTTTTGATATTGGAGAATTGGCAGCTGTTGAGCTTCTTCTTGCTGGAGAGCATCAACAGC
CACATTTTCCTGGCCTTACCAGAGGAT
>HM_6793 from Matreshka MAT_HMR_275641, mORF origin: >ORF 20 (Frame +1, Start 545) of : NM_005078
ATGAGAAGAACCACCATGAACTCGATCACAGAGAGAGAGAATCCAGTGCGAATAACTCTG
TGTCACCCTCGGAAAGCCTCCGGGCCAGTGAGAAGCACCGGGGCTCTGCGGACTACAGCA
TGGAAGCCAAGAAGCGGAAGGTGGAGGAGAAGGACAGCT
>HM_6794 from Matreshka MAT_HMR_275645, mORF origin: >ORF 22 (Frame +1, Start 1883) of : NM_005078
ATGATGGCACCAAACTGTGGACAGGGGGCCTGGACAACACGGTGCGCTCCTGGGACCTGC
GGGAGGGCCGACAGCTACAGCAGCATGACTTCACTTCCCAGATCTTCTCGCTGGGCTACT
GCCCCACTGGGGAGTGGCTGGCTGTGGGCATGGAGAGCAGCAACGTGGAGGTGCTGCACC
ACACCAAGCCTCACAAGTACCAGCTGCACCTGCACGAGAGCTGCGTGCTCTCCCTCAAGT
TCGCCTACTGCGGCAAGTGGTTCG
>HM_6802 from Matreshka MAT_HMR_275687, mORF origin: >ORF 15 (Frame +1, Start 1250) of : NM_032531
ATGGACCCCCCATCATCTCCAGCACCCAGACCCAGCACGCCCTCCACGGCGAGAAGGGCC
AGATCAAGTGCTTCATCCGGAGCACGCCGCCGCCGGACCGCATCGCCTGGTCCTGGAAGG
AGAACGTTCTGGAGTCGGGCACATCGGGGCGCTATACGGTGGAGACCATCAGCACCGAGG
AGGGCGTCATCTCCACCC
>HM_6809 from Matreshka MAT_HMR_275698, mORF origin: >ORF 18 (Frame +1, Start 2066) of : NM_018650
ATGCAAATAACTGTGATTATGAGCAAAAAGAGAGATTTTTGCTTTTCTGTGTCCATGGAG
ACGCTAGACAGGATAGCCTCGTGCAGTGGGAGATGGAAGTCTGCAAGTTGCCACGACTGT
CACTTAATGGGGTTCGCTTCAAGCGAATATCTGGGACATCTATTGCCTTTAAGAACATTG
CATCAAAAA
>HM_6819 from Matreshka MAT_HMR_275710, mORF origin: >ORF 5 (Frame +1, Start 155) of : NM_025211
ATGAGAAAAAAAGAGAGAAAAGAAGAAAAAAGAAGGAACAGCAACAGAGTGAAGCAAATG
AGCTCAGGAATCTTGCTTTTAAGAAAATTCCCCAGAAATCCTCCCATGCTGTTTGTAACG
CTCAACATGATCTTCCATTGTCAAACCCAGTACAGAAGGATTCACGAGAAGAAAATTGGC
AAGAGTGGAGACAAAGAGATGAGCAGC
>HM_6824 from Matreshka MAT_HMR_275725, mORF origin: >ORF 51 (Frame -1, Start 186) of : NM_000347
ATGGGTGAACTCGCACCTGGCTCGAGTGTCCTGCCGCATCACCGATCTCTACAAGGACCT
GCGGGATGGGCGCATGCTCATCAAGCTGCTGGAGGTGCTCTCTGGAGAGATGCTGCCAAA
GCCCACCAAGGGGAAGATGCGCATCCACTGCCTGGAGAATGTGGACAAGGCTCTCCAGTT
CCTCAAGGAGCAGCGTGTACACCTGGAGAACATGGGCTCCCA
>HM_6831 from Matreshka MAT_HMR_275758, mORF origin: >ORF 45 (Frame +1, Start 1481) of : NM_000347
ATGACCAGAAGCGCATCACGGCCCGCAAGGACAATATACTGCGCCTATGGAGCTACCTGC
AGGAGCTGCTGCAGTCCCGGCGCCAGAGGCTCGAGACCACCCTGGCACTGCAGAAGCTCT
TCCAGGACATGCTGCACAGCATCGACTGGATGGATGAGATCAAGGCTCACCTCTTGTCTG
CCGAGTTTGGGAAGCACTTGTTGGAGGTTGAAGACCTGCTACAGAAGCACAAGT
>HM_6852 from Matreshka MAT_HMR_275848, mORF origin: >ORF 5 (Frame +1, Start 641) of : NM_031213
ATGCCGACATCGACGCCGCCTGGCAGGCCCTGCGCACCAGGTACGGCATCAGCCCGGACA
GCATCATCCTGTACGGGCAGAGCATCGGCACGGTGCCCACCGTGGACCTGGCCTCGCGCT
ACGAGTGTGCCGCGGTGGTGCTGCACTCGCCGCTCACCTCGGGCATGCGCGTCGCCTTCC
CCGACACCAAGAAGACCTACTGCTTCGACGCCTTCCCTAACATCGAGAAGGTGTCCAAGA
TCACGTCTCCCGTGCTCATCATCCACGGCACGGAGGACGAGG
>HM_6855 from Matreshka MAT_HMR_275892, mORF origin: >ORF 9 (Frame +1, Start 2036) of : NM_014597
ATGATAGAGATGGCTTCCCCAAGTACTTCCAGATTGGAACCATTGTTGACAATCCAGCTG
ATTTCTACCATTCACGAATTCCCAAGAAGCAAAGGAAAAGAACTATTGTGGAAGAACTGC
TGGCTGATTCTGAATTCAGAAGATACAACCGAAGGAAGTACTCAGAGATCATGGCTGAAA
AAGCAGCAAATGCAGCAGGAAAAAAGTTCCGAAAGAAGAAGAAATTTCGCAATT
>HM_6859 from Matreshka MAT_HMR_275893, mORF origin: >ORF 6 (Frame +1, Start 953) of : NM_000660
ATGCCAACTTCTGCCTCGGGCCCTGCCCCTACATTTGGAGCCTGGACACGCAGTACAGCA
AGGTCCTGGCCCTGTACAACCAGCATAACCCGGGCGCCTCGGCGGCGCCGTGCTGCGTGC
CGCAGGCGCTGGAGCCGCTGCCCATCGTGTACTACGTGGGCCGCAAGCCCAAGGTGGAGC
AGCTGTCCAACA
>HM_6864 from Matreshka MAT_HMR_275903, mORF origin: >ORF 21 (Frame +1, Start 1298) of : NM_025010
ATGTGTCAGGCGGCCATGATGGTTTGCAGATCTTCAGCAGTGTGGAACACTACAACCACC
ACACAGCCACCTGGCACCCTGCAGCTGGCATGCTCAACAAGCGCTGCCGGCACGGAGCCG
CCTCCCTGGGGAGCAAGATGTTTGTCTGCGGGGGCTACGATGGCTCTGGCTTCCTCAGCA
TTGCCGAGATGTACAGCTCTGTGGCAGACCAGTGGTGCC
>HM_6871 from Matreshka MAT_HMR_275926, mORF origin: >ORF 34 (Frame +1, Start 1223) of : NM_000620
ATGGGGCCAAGCACGCCTGGCGGAATGCCTCGCGCTGTGTGGGCAGGATCCAGTGGTCCA
AGCTGCAGGTATTCGATGCCCGTGACTGCACCACGGCCCACGGGATGTTCAACTACATCT
GTAACCATGTCAAGTATGCCACCAACAAAGGGAACCTCAGGTCTGCCATCACCATATTCC
CCCAGAGGACAGACGGCAAGCACGACTTCCGAGTCTGGAACTCCCAGCTCATCCGCTACG
CTGGCTACAAGCAGCCTGACGGCTCCACCCTGGGGGACCCAGCCAATGTGCAGTTCACAG
AGATATGCATACAGCAGGGCTGGAAACCGCCTAGAGGCCGCTTCGATGTCCTGCCGCTCC
TGCTTCAGGCCAACGGCAATGACCCTGAGCTCTTCCAGATTCCTCCAGAGCTGGTGTTGG
AAGTTCCCATCAGGCACCCCAAGTTTGAGTGGTTCAAGGACCTGGGGC
>HM_6875 from Matreshka MAT_HMR_276256, mORF origin: >ORF 41 (Frame +1, Start 2768) of : NM_000620
ATGAGCTCTGTGGGCAGGAAGAGGCTTTCAGGACCTGGGCCAAGAAGGTCTTCAAGGCAG
CCTGTGATGTCTTCTGTGTGGGAGATGATGTCAACATTGAAAAGGCCAACAATTCCCTCA
TCAGCAATGATCGCAGCTGGAAGAGAAACAAGTTCCGCCTCACCTTTGTGGCCGAAGCTC
CAGAACTCACACAAGGTCTATCCAATGTCCACAAAAAGCGAGTCTCAGCTGCCCGGCTCC
TTAGCCGTCAAAACCTCCAGAGCCCTAAATCCAGTCGGTCAACTATCTTCGTGCGTCTCC
ACACCAACGGGAGCCAGGAGCTGCAGTACCAGCCTGGGGACCACCTGGGTGTCTTCCCTG
GCAACCACGAGGACCTCG
>HM_6875 from Matreshka MAT_HMR_276228, mORF origin: >ORF 41 (Frame +1, Start 2768) of : NM_000620
ATGAGCTCTGTGGGCAGGAAGAGGCTTTCAGGACCTGGGCCAAGAAGGTCTTCAAGGCAG
CCTGTGATGTCTTCTGTGTGGGAGATGATGTCAACATTGAAAAGGCCAACAATTCCCTCA
TCAGCAATGATCGCAGCTGGAAGAGAAACAAGTTCCGCCTCACCTTTGTGGCCGAAGCTC
CAGAACTCACACAAGGTCTATCCAATGTCCACAAAAAGCGAGTCTCAGCTGCCCGGCTCC
TTAGCCGTCAAAACCTCCAGAGCCCTAAATCCAGTCGGTCAACTATCTTCGTGCGTCTCC
ACACCAACGGGAGCCAGGAGCTGCAGTACCAGCCTGGGGACCACCTGGGTGTCTTCCCTG
GCAACCACGAGGACCTCG
>HM_6875 from Matreshka MAT_HMR_276232, mORF origin: >ORF 41 (Frame +1, Start 2768) of : NM_000620
ATGAGCTCTGTGGGCAGGAAGAGGCTTTCAGGACCTGGGCCAAGAAGGTCTTCAAGGCAG
CCTGTGATGTCTTCTGTGTGGGAGATGATGTCAACATTGAAAAGGCCAACAATTCCCTCA
TCAGCAATGATCGCAGCTGGAAGAGAAACAAGTTCCGCCTCACCTTTGTGGCCGAAGCTC
CAGAACTCACACAAGGTCTATCCAATGTCCACAAAAAGCGAGTCTCAGCTGCCCGGCTCC
TTAGCCGTCAAAACCTCCAGAGCCCTAAATCCAGTCGGTCAACTATCTTCGTGCGTCTCC
ACACCAACGGGAGCCAGGAGCTGCAGTACCAGCCTGGGGACCACCTGGGTGTCTTCCCTG
GCAACCACGAGGACCTCG
>HM_6875 from Matreshka MAT_HMR_276252, mORF origin: >ORF 41 (Frame +1, Start 2768) of : NM_000620
ATGAGCTCTGTGGGCAGGAAGAGGCTTTCAGGACCTGGGCCAAGAAGGTCTTCAAGGCAG
CCTGTGATGTCTTCTGTGTGGGAGATGATGTCAACATTGAAAAGGCCAACAATTCCCTCA
TCAGCAATGATCGCAGCTGGAAGAGAAACAAGTTCCGCCTCACCTTTGTGGCCGAAGCTC
CAGAACTCACACAAGGTCTATCCAATGTCCACAAAAAGCGAGTCTCAGCTGCCCGGCTCC
TTAGCCGTCAAAACCTCCAGAGCCCTAAATCCAGTCGGTCAACTATCTTCGTGCGTCTCC
ACACCAACGGGAGCCAGGAGCTGCAGTACCAGCCTGGGGACCACCTGGGTGTCTTCCCTG
GCAACCACGAGGACCTCG
>HM_6878 from Matreshka MAT_HMR_276441, mORF origin: >ORF 31 (Frame +1, Start 788) of : NM_000620
ATGACCTATGGGGGAAGGGCAATGTGCCTGTCGTCCTCAACAACCCATATTCAGAGAAGG
AGCAGCCCCCCACCTCAGGAAAACAGTCCCCCACAAAGAATGGCAGCCCCTCCAAGTGTC
CACGCTTCCTCAAGGTCAAGAACTGGGAGACTGAGGTGGTTCTCACTGACACCCTCCACC
TTAAGAGCACATTGGAAACGGGATGCACTGAGTACATCTGCATGGGCTCCATCATGCATC
CTTCTCAGCATGCAAGGAGGCCTGAAGACGTCCGCACAAAAGGACAGCTCTTCCCTCTCG
CCAAAGAGTTTATTGATCAATACTATTCATCAATTAAAAGATTTGGCTCCAAAGCCCACA
TGGAAAGGCTGGAAGAGG
>HM_6896 from Matreshka MAT_HMR_277232, mORF origin: >ORF 40 (Frame +1, Start 2006) of : NM_000620
ATGAGTACCGCTGCCGGGGGGGCTGCCCTGCCGACTGGGTGTGGATCGTGCCCCCCATGT
CCGGAAGCATCACCCCTGTGTTCCACCAGGAGATGCTCAACTACCGGCTCACCCCCTCCT
TCGAATACCAGCCTGATCCCTGGAACACGCATGTCTGGAAAGGCACCAACGGGACCCCCA
CAAAGCGGCGAGCCATCGGCTTCAAGAAGC
>HM_6908 from Matreshka MAT_HMR_278095, mORF origin: >ORF 67 (Frame +1, Start 35) of : NM_000718
ATGGAGGCCCCGGCGGCGGAGAGCGGGCCCGGGGCGGCGGGGCCGGCGGGGCGGGGGGCC
CGGGTCCCGGGGGGCTGCAGCCCGGCCAGCGGGTCCTCTACAAGCAATCGATCGCGCAGC
GCGCGCGGACCATGGCGCTGTACAACCCCATCCCGGTCAAGCAGAACTGCTTCACCGTCA
ACCGCTCGCTCTTCGTCTTCAGCGAGGACAACGTCGTCCGCAAATACGCGAAGCGCATCA
CCGAGTGGCCTCCATTCGAGTATA
>HM_6915 from Matreshka MAT_HMR_278105, mORF origin: >ORF 69 (Frame +1, Start 3104) of : NM_014191
ATGAGTTGTATGAAAAGAAGGCCAACTGTATCGCCAATCACACCGGTGCAGACATCCACC
GGAATGGTGACTTCCAGAAGAATGGCAATGGCACAACCAGCGGCATTGGCAGCAGCGTGG
AGAAGTACATCATTGATGAGGACCACATGTCCTTCATCAACAACCCCAACT
>HM_6925 from Matreshka MAT_HMR_278118, mORF origin: >ORF 14 (Frame +1, Start 1598) of : NM_003685
ATGCCGGGGGGCCCCCTCCTCACCAGTACCCACCCCAGGGCTGGGGCAATACCTACCCCC
AGTGGCAGCCGCCTGCTCCTCATGACCCAAGCAAAGCAGCTGCAGCGGCCGCGGACCCCA
ACGCCGCGTGGGCCGCCTACTACTCACACTACTACCAGCAGCCCCCGGGCCCCGTCCCCG
GCCCCGCACCGGCCCCTGCGGCCCCACCGGCTCAGGGTGAGCCCCCTCAGCCCCCACCCA
CCGGCCAGTCGGACTACACTAAGGCCTGGGAAGAGTATTACAAAAAGATCGGCCAGCAGC
CCCAGCAGCCCGGAGCGCCCCCACAGCAGGACTACACGAAGGCTTGGGAGGAGTACTACA
AGAAGCAAGCGCAAGTGGCCACCGGAGGGGGTCCAGGAGCTCCCCCAGGCTCCCAGCCAG
ACTACAGTGCCGCCTGGGCGGAATATTACAGACAGCAGGCCGCTTACTACGGACAGACCC
CAGGTCCTGGCGGCCCCCAGCCGCCGCCCACGCAGCAGGGACAGCAGCAGGCTCAAT
>HM_6926 from Matreshka MAT_HMR_278120, mORF origin: >ORF 14 (Frame +1, Start 779) of : NM_020737
ATGACCTGGAAACCTGTGGCTCCCCAGGGGGCCTCAAGGGTCGCTACTTCTGGCATGTGC
GTGAGGAGGAGTTTGTGTGCGAGCCGCCTCTCATCACCCAGCACACACACAAGTTGCTGG
TTCTGGAGGGCCAGGCGGCCACACTCAAGTGCAAAGCCATTGGGGACCCCAGCCCCCTTA
TCCACTGGG
>HM_6939 from Matreshka MAT_HMR_278156, mORF origin: >ORF 27 (Frame +1, Start 1490) of : NM_020717
ATGGAGAGGCTGATGGACACCCCTCAGAAAAAGGTTTCCTGGACCCAAACAGAACAAGCA
GAGCAGCCAGTGAATTGGCCAACCAGCAACCCTCTGCCTCTGGCTCCCTTGTTCAACAAG
CCACGGACTGTTCTTCAACCACTAAAGCAGCTAGTGGCACAGAGGCAGGTGAAGAAGGGG
ACAGCGAGCCCAAGGAGTGCAGCCGGATGGGTGGTAGGCGAAGTGGAGGGACCCGGGGCC
GCTCGATCCAAAACCGGCGGAAGAGTGAGCGTTTTGCTACCAATCTGCGTAATGAAATTC
AGAGGAGGAAGGCCCAGCTCCAGAAAAGCAAGGGTCCCTTGTCACAGCTGTGTGACACTA
AGGAGCCAGTGGAAGAGACCCAGGAGCCCCCAGAAAGTCCTCCACTCACTGCCTCTAACA
CATCTCTTCTATCTTCATGTAAAAAACCTCCCAGCCCCAGAGACAAGCTCTTCAACAAAA
GCA
>HM_6941 from Matreshka MAT_HMR_278157, mORF origin: >ORF 9 (Frame +1, Start 1274) of : NM_020703
ATGATCCTATGGCTGGTGGGGACAAAGATGATGGTTTTGACCGGCGGGTGGCTTTCCTGG
AACCTGCTGGACCTGGGCAGGGTCAAAGCGGCAAGCTCAAGCCAGGCAACACCCTGCCAG
TGCCTGAGGCCACAGGCAAGGGCCAACGGAGGATGTCGGATCCAGAATCAGTCAGCTCGG
TCTTCTCTGATACGCCCATTGTGGTGT
>HM_6944 from Matreshka MAT_HMR_278158, mORF origin: >ORF 6 (Frame +1, Start 764) of : NM_153251
ATGGAAATGGTTTCTCTCTTGGATGCAGTAAAAATTGGAGACAAGTCTTTGGTGATGAAA
AGAAATATTGGCTACTTCCAATATTTTCAAGCTTGGGTGATGGTTGCAGTTTTCCAACTC
GCCTTGTGGGGATGGATCCAGAACAAGCTTCTGTTACAAACCAGAATGAGTATGCCAGAA
GTGGCTCAAATCAACCTTTTCCTATCAAACCACTTAGTGAATCAAAAAACCGCTTGTTGG
ACAGTGAATCTCAGTGGCTGGAGAATGGAGCTGAAGAAGGCATCGTCAAATCAGGTGTAT
>HM_6965 from Matreshka MAT_HMR_278172, mORF origin: >ORF 18 (Frame +1, Start 251) of : NM_020442
ATGAAATCCCTACGAAACCCGGTGAAAAGAAAGATGTCTCTGGGCCCCTGCCTCCTGCAT
ACAGCCCCCGATATGTTGAGGCTGCCTGGTACCCGTGGTGGGTACGAGAGGGCTTCTTCA
AACCAGAATATCAGGCCCGGCTGCCCCAAGCTACAGGGGAGACCTTTTCCATGTGTATCC
CACCTCCCAATGTCACTGGCTCCCTGCACATTGGCCACGCACTCACGGTGGCCATACAGG
ATGCCCTCGTGCGCTGGCACCGGATGCGTGGGGATCAAGTGCTGTGGGTCCCTGGTTCAG
ATCATGCAGGAATTGCTACACAAGCTGTGGTGGAGAAACAACTGTGGAAGGAACGGGGAG
>HM_6980 from Matreshka MAT_HMR_278245, mORF origin: >ORF 22 (Frame +1, Start 1367) of : NM_017651
ATGAAATTAAGAATAATTCTGAGGTTCAAAACCAAGAATGTGGCTTTCGGAAAATTGCCT
GGGCATTTCTTAAGCTTCTGGGAGCCAATGGAAATGCAAACATCAACTCAAAACTTCGCT
TGCAGCTATATTACCCACCTACTAAGCCTCGATCCCCAT
>HM_6983 from Matreshka MAT_HMR_278247, mORF origin: >ORF 19 (Frame +1, Start 1457) of : NM_148674
ATGCTGGGATTGATACCCATGAGGGAAAACGTCAGCAAAAGAGAGCAGAGGTTCTGGAAC
ACCTTAAAAGACTGTACCCAGATTCTGTGTTTGGAAGACTATTTGACCTGTGTCATCCTA
TTCATAAGAAATACCAGCTGGCTGTTACTAAGGTTTTTGGCCGGTTCATCACTGCCATTG
TTG
>HM_6988 from Matreshka MAT_HMR_278250, mORF origin: >ORF 21 (Frame +1, Start 194) of : NM_001287
ATGATGAACTTTTGGACCCGGATATGGACCCTCCACATCCCTTCCCCAAGGAGATCCCAC
ACAACGAGAAGCTCCTGTCCCTCAAGTATGAGAGCTTGGACTATGACAACAGTGAGAACC
AGCTGTTCCTGGAGGAGGAGCGGCGGATCAATCACACGGCCTTCCGGACGGTGGAGATCA
AGCGCTGGGTCATCTGCGCCCTCATTGGGATCCTCACGGGCCTCGTGGCCTGCTTCATTG
ACATCGTGGTGGAAAACCTGGCTGGCCTCAAGTACAGGGTCATCAAGGGCAATATCGACA
AGTTCACAGAGAAGGGCGGACTGTCCTTCTCCCTGTTGCTGTGGGCCACGC
>HM_6998 from Matreshka MAT_HMR_278477, mORF origin: >ORF 75 (Frame +1, Start 6722) of : NM_006734
ATGGAGACCAAGAAGGTGCTTATGAACATCCAGGCTCCAGCCTTTTCCCTGAGGGTCCTA
ATGACTATGTCTTCAGTCATCTTCCACTCCACTCTCAGCAACAAGTGCGAGCCCCTATCC
CCATGGTGCCCGTTGGTGGGATCCAGATGGTTCACTCCATGCCGCCAGCCCTTTCCAGTT
TACATCCTTCACCCACATTGCCCCTGCCAATGGAGGGCTTTGAGGAGAAGAAAGGCGCGT
CAGGGGAGTCCTTCTCCAAGGACCCCTATGTGCTTTCTAAGCAGCATGAGAAGCGAGGTC
CTCACGCTTTGCAGTCATCTGGTCCGCCTAGCACTCCCTCCTCTCCTCGGCTGT
>HM_6996 from Matreshka MAT_HMR_278378, mORF origin: >ORF 74 (Frame +1, Start 5759) of : NM_006734
ATGATACAGAAACTGAGGAAGCAGAAAATTTGGAAGATTTGCACAAAGCAGCAGAGAAGC
ATAGCATGTCCAGCATTTCAACTGATCATCAGTTCTCCGATGCTGAGGAATCAGATGGTG
AGGATGGAGATGATAATGATGATGATGATGAAGATGAAGATGACTTTGACGACCAGGGAG
ATT
>HM_7006 from Matreshka MAT_HMR_278809, mORF origin: >ORF 65 (Frame +1, Start 3938) of : NM_006734
ATGTGGCAGAGCACACTGGAAAGAAACCTGCTGAGTATGCACACACGAAAGAGCAGACCT
ACCCATGTTATTCAGGAGCATCAGGGCTACACCCAAAGAACCTTCTTCCAAAGTTTCCAT
CAGACCAGAGCAGTAAGTCAACTGAAACGCCCTCTGAGCAGGTTCTTCAAGAAGATTTTG
CCTCGGCAAATGCTGGGTCTTTGCAGTCCCTCCCAGGAACAGTGGTTCCTGTTCGGATCC
AGACGCACGTACCATCCTATGGAAGTGTCATGTACACAAGCATTTCTCAGATACTTGGGC
AGAATAGCCCTGCCATTGTCATATGCAAAGTCGATGAGAATA
>HM_7005 from Matreshka MAT_HMR_278692, mORF origin: >ORF 63 (Frame +1, Start 3320) of : NM_006734
ATGGGAATCTGTCCCATGCTCCTGTGTCGGGAGCAGCAGCCTCCACGGTATCACCGTCCA
GGGAGAGGAAGAAATGCTTTCTGGTGCGGCAAGCTTCCTTCAGTGGCTCCCCAGAAATCT
CCCAGGGCGAGGTTGGCATGGATCAGAGCG
>HM_7020 from Matreshka MAT_HMR_279307, mORF origin: >ORF 64 (Frame +1, Start 3770) of : NM_006734
ATGCCTTGTTTCAGTTTCAGTATCCTACAGTTTGTATGGTTCATTTACCAGCTCAGCAGC
CTCCCTGGTGGCAGGCACATTTCCCACATCCCTTTGCTCAGCACCCTCAGAAGAGCTATG
GCAAGCCCTCTTTTCAGACAGAAATCCATTCGAGCTATCCCT
>HM_7029 from Matreshka MAT_HMR_279513, mORF origin: >ORF 8 (Frame +1, Start 893) of : NM_022039
ATGTCATGTATGAGTCCCCTTTCACACTGCTGTCCTGTGGCTATGACACCTATGTTCGCT
ACTGGGACCTCCGCACCAGCGTCCGGAAATGTGTCATGGAGTGGGAGGAGCCCCACGACA
GCACCCTGTACTGCCTGCAGACAGATGGCAACCACCTGCTGGCCACAGGTTCCTCCTACT
ACGGTGTTGTACGGCTGTGGGACCGGCGTCAAAGGGCCTGCCTGCACGCCTTCCCGC
>HM_7035 from Matreshka MAT_HMR_279558, mORF origin: >ORF 23 (Frame +1, Start 95) of : NM_020410
ATGGCTCCACGGAGCTCGTGGCCCTGCACCGCAATGAGGGCGAAGACGGGCTTGAGGTGC
TGTCCTTCGAATTCCAGAAGATCAAGTATTCCTACGATGCCCTGGAGAAGAAGCAGTTTC
TCCCCGTGGCCTTTCCTGTGGGAAACGCCTTCTCATACTATCAGAGCAACAGAGGCTTCC
AGGAAGACTCAGAGATCCGAGCAGCTGAGAAGAAATTTGGGAGCAACAAGGCCGAGATGG
TGGTGCCTGACTTCTCGGAGCTTTTCAAGGAGAGAGCCACAGCCCCCTTCTTTGTATTTC
AGGTGTTCTGTGTGGGGCTCTGGTGCCTGGATGAGTACTGGTACTACAGCGTCTTTACGC
TATCCATGCTGGTGGCGTTCGAGGCCTCGCTGGTGCAGCAGCAGATGCGGAACATGTCGG
AGATCCGGAAGATGGGCAACAAGCCCCACA
>HM_7037 from Matreshka MAT_HMR_279584, mORF origin: >ORF 26 (Frame +1, Start 2627) of : NM_020410
ATGCCCTCATCCTGGCCTACAGCCAGAGCGTCCTCTACCTGGAGGGAGTCAAGTTCAGTG
ACTTCCAGGCCACCCTACAGGGGCTGCTGCTGGCCGGCTGCTTCCTCTTCATCTCCCGTT
CCAAGCCCCTCAAGACCCTCTCCCGAGAACGGCCCCTGCCCAACATCTTCAACCTGTACA
CCATCCTCACCGTCATGCTCCAGTTCTTTGTGCACTTCC
>HM_7061 from Matreshka MAT_HMR_279718, mORF origin: >ORF 16 (Frame +1, Start 1079) of : NM_020702
ATGGCGACTTCGACTTCGATGAGGTCAAATTCCCCAACGCCAGCGACATGTTCCGCCGCC
TGCGCGACGCCGGCTTCCGCGTCACGCTCTGGGTGCACCCTTTTGTCAACTACAACTCGT
CGCGCTTCGGCGAGGGCGTGGAGCGCGAGCTGTTCGTGCGCGAACCCACGGGCCGGTTAC
CTGCGCTGGTGCGCTGGTGGAACGGCATCGGCGCGGTGC
>HM_7058 from Matreshka MAT_HMR_279668, mORF origin: >ORF 14 (Frame +1, Start 602) of : NM_020702
ATGGCCAGCAGGAGCCCCAGCCGTTCGTCACCAGCGATGTCTACTCCTCCGACGCCGCGT
TTGGGGGCATCCTCGAGCGCTACTGGCTATCTTCGCGCGCGGCCGCCATCAAAGTCAATG
ACTCAGTGCCCTTCCACCTGGGCTGGAACAGCACGGAGCGCTCGCTGCGGCTTCAGGCGC
GCTACCACGACACGCCCTACAAGCCACCCGCCGGCCGCGCCGCAGCGCCAGAGC
>HM_7062 from Matreshka MAT_HMR_279728, mORF origin: >ORF 14 (Frame +1, Start 809) of : NM_001966
ATGCTTTCTTCGCTGAAAGGAAAGCAAATAAGTGGTCAACTCCCTCCGGAGCATCGTGGA
AAACAGCATCAGCGCGGCCTGTCTCCTCAGTTGGTGTTGTTGGCTTGGGAACAATGGGCC
GAGGCATTGTCATTTCTTTTGCAAGGGCCAGGATTCCTG
>HM_7072 from Matreshka MAT_HMR_279740, mORF origin: >ORF 32 (Frame +1, Start 581) of : NM_015112
ATGGCCACACAGGTAACAGTCCTTTGGACAGCCCCCGGAATTTCTCTCCAAATGCACCTG
CTCACTTTTCTTTTGTTCCTGCCCGTAGGACTGATGGGCGGCGCTGGTCTTTGGCCTCTT
TGCCCTCTTCAGGATATGGAACTAACACTCCTAGCTCCACTGTCTCATCATCATGCTCCT
CACAGGAAAAGCTGCATCAGTTGCCTTTCCAGCCTACAGCTGATGAGCTGCACTTTT
>HM_7074 from Matreshka MAT_HMR_279750, mORF origin: >ORF 35 (Frame +1, Start 3341) of : NM_015112
ATGGCTTCACCCTGCGGGCCATTCGCGTCTACATGGGTGACTCCGATGTCTACACCGTGC
ACCATATGGTGTGGCACGTGGAGGATGGAGGTCCGGCCAGTGAGGCAGGGCTTCGTCAAG
GTGACCTCATCACCCATGTCAATGGGGAACCTGTGCATGGCCTGGTGCACACGGAGGTGG
TGGAGC
>HM_7084 from Matreshka MAT_HMR_279779, mORF origin: >ORF 38 (Frame +1, Start 5528) of : NM_004241
ATGAAAATAATAAATTATACAGTGATATACCACATTCTTGGATCTGTGAGAAGCATATTT
TATGGCTTAAGGATTATAAGAATAGCAGTAATTGGAAGCTTTTCAAAGAATGTTGGAAAC
AAGGACAGCCTGCAGTGGTTTCTGGTGTGCATAAGAAAA
>HM_7092 from Matreshka MAT_HMR_279791, mORF origin: >ORF 29 (Frame +1, Start 341) of : NM_000170
ATGAAATCCTTGCAACTCTGCATGCCATTTCAAGCAAAAACCAGATCTGGAGATCGTATA
TTGGCATGGGCTATTATAACTGCTCAGTGCCACAGACGATTTTGCGGAACTTACTGGAGA
ACTCAGGATGGATCACCCAGTATACTCCATACCAGCCTGAGGTGTCTCAGGGGAGGCTGG
AGAGTTTACTCAACTACCAGACCATGGTGTGTGACATCACAGGCCTGGACATGGCCAATG
CATCCCTGCTGGATGAGGGGACTGCAGCCGCAGAGGCACTGCAGCTGTGCTACAGACACA
ACAAGAGGAGGAAATTTCTCGTTGATCCCCGTTGCCACCCACAGACAA
>HM_7094 from Matreshka MAT_HMR_279794, mORF origin: >ORF 39 (Frame +1, Start 851) of : NM_015928
ATGATAATGAGGAGCGCCTACAAGTTGTTAAACTACTGGCGAAAATGTTTGGGGCAAAGG
ATTCAGAATTGGCTTCTCAAAACAAGCCACTTTGGCAGTGCTACTTGGGCAGGTTTAATG
ATATCCATGTACCAATCCGCCTGGAATGTG
>HM_7101 from Matreshka MAT_HMR_279808, mORF origin: >ORF 12 (Frame +1, Start 350) of : NM_014858
ATGACTCCCCAGATGAGAAGGAGCGCTCTCCGGAGATGCATCGCGTCTCCTACGCCATGT
CCCTGCACGACCTGCCCGCCCGGCCCACCGCCTTCAACCGCGTGCTGCAGCAGATCCGCT
CCCGGCCCTCCATCAAGCGGGGCGCCAGCCTGCACAGCAGCAGTGGGGGCGGCAGCAGCG
GGAGCAGCAGCCGGCGCACCAAGAGTAGCTCCCTGGAGCCCCAGCGTGGCAGCCCTCACC
TGCTGCGCAAGGCCCCCCAGGACAGCAGCCTGGCCGCCATCCTGCACCAGCACCAGTGCC
GTCCCCGCTCTTCCTCCACCACCGACACTGCTCTGCTGCTGGCCGACGGCAGCAACGTGT
ACCTCCTGGCTGAGGAGGCCGAAGGCATCGGGGACAAGGTCGATAAGGGAGACCTGGTGG
CCC
>HM_7104 from Matreshka MAT_HMR_279825, mORF origin: >ORF 11 (Frame +1, Start 50) of : NM_014858
ATGGAGCTGGGCTGGAAGATGCCGCTTCCCACCTGCCGGGCGCGGACCTCCGGCCTGGGG
AGACCACGGGTGCTAACTCTGCTGGCGGGCCAACTTCAGACGCCGGCGCTGCCGCGGCGC
CCAACCCAGGTCCCCGAAGCAAGCCTCCTGATT
>HM_7114 from Matreshka MAT_HMR_279834, mORF origin: >ORF 4 (Frame +1, Start 272) of : NM_012266
ATGGGGACCCCCATGCCACCTTTGCCTCCTTCTTTGGTGGCTCCAACCCCTTCGATATCT
TCTTTGCCAGCAGCCGCTCCACTCGGCCCTTCAGTGGCTTTGACCCAGATGACATGGATG
TGGATGAAGATGAGGACCCATTTGGCGCTTTCGGCCGTTTTGGCTTCAATGGGC
>HM_7120 from Matreshka MAT_HMR_279849, mORF origin: >ORF 5 (Frame +1, Start 395) of : NM_016042
ATGTTGGAGGGAGTGAGCCAGCTTCTTTGTCTTACTTGTCATTTGAAGGTGCAACTAAAA
GAAACAGACCAAATGTGCAGGTTGGAGATCTCATCTATGGCCAGTTTGTGGTTGCTAATA
AAGACATGGAACCAGAGATGGTCTGTATTGACAGCTGTGGACGAGCCAATGGAATGGGTG
TCATTGGACAGGATGGTCTGCTTTTTAAAG
>HM_7132 from Matreshka MAT_HMR_279975, mORF origin: >ORF 35 (Frame +1, Start 2852) of : NM_015635
ATGAAGAGCGAGAACTCCCTCCAGCTGCAGCCATTGGTGCTACTTCTTTGGTGGCTGCAC
CTCATTCATCATCTTCATCCCCGAGTAAGGACTCCTCAAGAGGAGAGACTGAAGAACGCA
AAGATAGCGATGATGAGAAATCAGACAGGAACAGACCTTGGTGGAGAAAACGTTTTGTTT
CAGCCATGCCTAAAGCTCCTATACCATTTAGAAAGAAAGAAAAACAAGAAAAAGACAAAG
ATGATCTGGGGCCTGACAGATTCTCAACACTCACAGATGATCCCAGCCCTAGACTCAGTG
CACAAGCTCAGGTGGCTGAGGATATTCTGGACAAATACAGGAATGCCATTAAACGGACCA
GCCCCAGTGATGGAGCAATGGCAAACTATGAAAGTACAGAGGTTATGGGTGATGGTGAAA
GTGCACATGATTCTCCCCGTGACGAAGCACTGCAGAACATCTCGGCTGATGATCTCCCAG
ACTCTGCAAGCCAAGCAGCCCACCCGCAGGATTCAGCTTTCTCTTACAGAGATGCAAAAA
AGAAAC
>HM_7142 from Matreshka MAT_HMR_279995, mORF origin: >ORF 19 (Frame +1, Start 1886) of : NM_014912
ATGTGCTGGATGATCAGATGTGTGATGAGTGCCAGGGCACACGCTGTGGTGGGAAGTTTG
CCCCGTTCTTCTGTGCCAACGTCACCTGTCTGCAGTATTACTGTGAATACTGCTGGGCGA
GCATACATTCCCGAGCCGGGCGGGAGTTCCACAAACCGCTGG
>HM_7144 from Matreshka MAT_HMR_280002, mORF origin: >ORF 21 (Frame +1, Start 2780) of : NM_000089
ATGGCAACCCTGGGAACGATGGTCCCCCAGGTCGCGATGGTCAACCCGGACACAAGGGAG
AGCGCGGTTACCCTGGCAATATTGGTCCCGTTGGTGCTGCAGGTGCACCTGGTCCTCATG
GCCCCGTGGGTCCTGCTGGCAAACATGGAAACCGTGGTGAAACTGGTCCTTCTGGTCCTG
TTGGTCCTGCTGGTGCTGTTGGCCCAAGAGGTCCTAGTGGCCCACAAGGCATTCGTGGCG
ATAAGGGAGAGCCCGGTGAAAAGGGGCCCAGAGGTCTTCCTGGCT
>HM_7173 from Matreshka MAT_HMR_283034, mORF origin: >ORF 12 (Frame +1, Start 1232) of : NM_000089
ATGGCAGAGCTGGCGTCATGGGCCCTCCTGGTAGTCGTGGTGCAAGTGGCCCTGCTGGAG
TCCGAGGACCTAATGGAGATGCTGGTCGCCCTGGGGAGCCTGGTCTCATGGGACCCAGAG
GTCTTCCTGGTTCCCCTGGAAATATCGGCCCCGCTGGAAAAGAAGGTCCTGTCGGCCTCC
CTGGCATCGACGGCAGGCCTGGCCCAATTGGCCCAGCTGGAGCAAGAGGAGAGCCTGGCA
ACATTGGATTCCCTGGACCCAAAGGCCCCACTGGTGATCCTGGCAAAAACGGTGATAAAG
GTCATGCTGGTCTTGCTGGTGCTCGGGGTGCTCCAGGTCCTGATGGAAACAATGGTGCTC
AGGGACCTCCTGGACCACAGGGTGTTCAAGGTGGAAAAGGTGAACAGGGTCCCCCTGGTC
CTCCAGGCTTCCAGGGTCTGCCTGGCCCCTCAGGTCCCGCTGGTGAAGTTGGCAAACCAG
GAGAAAGGGGTCTCCATGGTGAGTTTGGTCTCCCTGGTCCTGCTGGTCCAAGAGGGGAAC
GCGGTCCCCCAGGTGAGAGTGGTGCTGCCGGTCCTACTGGTCCTATTGGAAGCCGAGGTC
CTTCTGGACCCCCAGGGCCTGATGGAAACAAGGGTGAACCTGGTGTGGTTGGTGCTGTGG
GCACTGCTGGTCCATCTGGTCCTAGTGGACTCCCAGGAGAGAGGGGTGCTGCTGGCATAC
CTGGAGGCAAGGGAGAAAAGGGTGAACCTGGTCTCAGAGGTGAAATTGGTAACCCTGGCA
GAGATGGTGCTCGTGGTGCTCCTGGTGCTG
>HM_7153 from Matreshka MAT_HMR_280936, mORF origin: >ORF 26 (Frame +1, Start 3113) of : NM_000089
ATGGTGATCAAGGTGCTCCTGGCTCCGTGGGTCCTGCTGGTCCTAGGGGCCCTGCTGGTC
CTTCTGGCCCTGCTGGAAAAGATGGTCGCACTGGACATCCTGGTACAGTTGGACCTGCTG
GCATTCGAGGCCCTCAGGGTCACCAAGGCCCTGCTGGCCCCCCTGGTCCCCCTGGCCCTC
CTGGACCTCCAGGTG
>HM_7161 from Matreshka MAT_HMR_281399, mORF origin: >ORF 10 (Frame +1, Start 620) of : NM_000089
ATGGAACTCCAGGTCAAACAGGAGCCCGTGGGCTTCCTGGTGAGAGAGGACGTGTTGGTG
CCCCTGGCCCAGCTGGTGCCCGTGGCAGTGATGGAAGTGTGGGTCCCGTGGGTCCTGCTG
GTCCCATTGGGTCTGCTGGCCCTCCAGGCTTCCCAGGTGCCCCTGGCCCCAAGGGTGAAA
TTGGAGCTGTTGGTAACGCTGGTCCTGCTGGTCCCGCCGGTCCCCGTGGTGAAGTGGGTC
TTCCAGGCCTCTCCGGCCCCGTTGGACCTCCTGGTAATCCTGGAGCAAACGGCCTTACTG
GTGCCAAGGGTGCTGCTGGCCTTCCCGGCGTTGCTGGGGCTCCCGGCCTCCCTGGACCCC
GCGGTATTCCTGGCCCTGTTGGTGCTGCCGGTGCTACTGGTGCCAGAGGACTTGTTGGTG
AGCCTGGTCCAGCTGGCTCCAAAGGAGAGAGCGGTAACAAGGGTGAGCCCGGCTCTGCTG
GGCCCCAAGGTCCTCCTGGTCCCAGTGGTGAAGAAGGAAAGAGAGGCCCTAATGGGGAAG
CTGGATCTGCCGGCCCTCCAGGACCTCCTGGGC
>HM_7178 from Matreshka MAT_HMR_283625, mORF origin: >ORF 27 (Frame +1, Start 3944) of : NM_000089
ATGGCTGCTCTAAAAAGACAAATGAATGGGGAAAGACAATCATTGAATACAAAACAAATA
AGCCATCACGCCTGCCCTTCCTTGATATTGCACCTTTGGACATCGGTGGTGCTGACCAGG
AATTCTTTGTGGACATTGGCCCAGTCTGTTTCAAAT
>HM_7189 from Matreshka MAT_HMR_284418, mORF origin: >ORF 20 (Frame +1, Start 2168) of : NM_000089
ATGGATTTGCTGGTCCTGCTGGTGCTGCTGGTCAACCTGGTGCTAAAGGAGAAAGAGGAG
CCAAAGGGCCTAAGGGTGAAAACGGTGTTGTTGGTCCCACAGGCCCCGTTGGAGCTGCTG
GCCCAGCTGGTCCAAATGGTCCCCCCGGTCCTGCTGGAAGTCGTGGTGATGGAGGCCCCC
CTGGTA
>HM_7201 from Matreshka MAT_HMR_285546, mORF origin: >ORF 34 (Frame +1, Start 728) of : NM_015097
ATGATGAAGAATCAGTGGATGGAAATAGGCCATCATCAGCTGCATCAGCCTTCAAGGTTC
CTGCACCTAAAACATCCGGAAATCCTGCCAACAGTGCAAGGAAGCCTGGTTCAGCAGGTG
GCCCTAAGGTTGGAGGTGCTTCTAAGGAAGGAGGTGCTGGAGCAGTTGATGAAGATGATT
TTA
>HM_7203 from Matreshka MAT_HMR_285569, mORF origin: >ORF 38 (Frame +1, Start 3545) of : NM_015097
ATGATGGCGATTCAATGTGTGGTGGTCCTGGGATGTCTGACCCAAGAGCAGGAGGTGATG
CTACTGACTCAAGTCAAACAGCTCTTGATAATAAAGCTTCATTGCTCCATTCAATGCCTA
CTCACTCCTCTCCACGCTCTCGAGACTATAATCCATATAACTATTCAGATAGCATCAGTC
CCTTCAACAAGTCTGCCCTCAAGGAAGCCATGTTTGATGATGATGCTGACCAGTTTCCTG
ACGATCTTTCCC
>HM_7209 from Matreshka MAT_HMR_285627, mORF origin: >ORF 37 (Frame +1, Start 1451) of : NM_015097
ATGCAGCCGTCTTGGTTGAAACTATTAAAAAGGGAATTCATGATGCTGACGCTGAGGCCA
GAGTGGAGGCAAGAAAGACATACATGGGTCTTAGAAACCACTTTCCTGGTGAAGCTGAAA
CATTATATAATTCCCTTGAGCCATCTTATCAGAAGAGTCTTCAAACTTACT
>HM_7258 from Matreshka MAT_HMR_288794, mORF origin: >ORF 54 (Frame +1, Start 4235) of : NM_022124
ATGACAACAGCCCCCGGTTTGACTTCACCTCCGACTCGGCGGTCAGCATACCCGAGGACT
GCCCTGTGGGCCAGCGAGTGGCTACTGTCAAGGCCTGGGACCCTGATGCTGGCAGCAATG
GGCAGGTGGTCTTCTCCCTGGCCTCTGGCAACATCGCGGGGGCCTTTGAGATCGTCACCA
CCAATGACTCCATTGGCGAAGTGTTTGTGGCCAGGCCCCTGGACAGAGAAGAGCTGGATC
ACTACATCCTCCAGGTTGTGGCTTCTGACCGAGGCACCCCTCCACGGAAGAAGGACCACA
TCCTGCAGG
>HM_7218 from Matreshka MAT_HMR_286433, mORF origin: >ORF 57 (Frame +1, Start 4877) of : NM_022124
ATGAGAATGATAACGCGCCCATGTTCCAGCAGCCCCACTATGAGGTGCTGCTGGATGAGG
GCCCAGACACGCTCAACACCAGCCTCATCACCATCCAGGCACTGGACCTGGATGAGGGTC
CCAACGGCACAGTCACCTATGCCATCGTCGCAGGCAACATCGTCAACACCTTCCGCATCG
ACAGACACATGGGTGTCATCACTGCTGCCAAAGAGCTGGACTACGAGATCAGCCACGGCC
GCTACACCC
>HM_7224 from Matreshka MAT_HMR_286875, mORF origin: >ORF 70 (Frame +1, Start 9095) of : NM_022124
ATGAGAACAAGGAGCAGCTACGGAATCTTTTCCGGAACTACAACGTCCTGGACGTGCAGC
CTGCCATCTCTGTCCGGCTGCCGGATGACATGTCTGCCCTGCAGATGGCGATCATCGTCC
TGGCTATCCTCCTGTTCCTGGCCGCCATGCTCTTTGTCCTCA
>HM_7228 from Matreshka MAT_HMR_287586, mORF origin: >ORF 61 (Frame +1, Start 5204) of : NM_022124
ATGACATCAACGACAATGTGCCTACCTTCCCCCGGGACTATGAGGGACCATTTGAAGTCA
CTGAGGGCCAGCCGGGGCCCAGAGTGTGGACCTTCCTGGCCCATGACCGAGACTCAGGAC
CCAACGGGCAGGTGGAGTACAGCATCATGGATGGAGACCCTCTGGGTGAGTTTG
>HM_7246 from Matreshka MAT_HMR_287910, mORF origin: >ORF 52 (Frame +1, Start 2081) of : NM_022124
ATGCCACAGACCTGGACCGCTCCCGGGAGTACGGCCAGGAGTCCATCATCTACTCCTTGG
AAGGCTCCACCCAGTTTCGGATCAATGCCCGCTCAGGGGAAATCACCACCACGTCTCTGC
TTGACCGAGAGACCAAGTCTGAATACATCCTCATCGTTCGCGCAGTGGACGGGGGTGTGG
GCCACAACCAGAAAACTGGCATCGCCACCG
>HM_7250 from Matreshka MAT_HMR_288317, mORF origin: >ORF 48 (Frame +1, Start 962) of : NM_022124
ATGACCGCACCCCATCTGACGCTACAGTCACCACGACCTTCAATATCCTGGTTATTGACA
TCAATGACAATGCCCCGGAGTTCAACAGCTCCGAGTACAGCGTGGCCATCACTGAGCTGG
CACAGGTCGGCTTTGCCCTTCCACTCTTCATCCAGGTGGTGGACAAGGATGAGAATTTGG
GCC
>HM_7257 from Matreshka MAT_HMR_288436, mORF origin: >ORF 64 (Frame +1, Start 7754) of : NM_022124
ATGGTGGAGAGCCCCCACTCTGGGGCACCACCATGCTCCTGGTGGAGGTCATCGACGTCA
ATGACAACCGCCCTGTCTTTGTGCGCCCACCCAACGGCACCATCCTCCACATCAGAGAGG
AGATCCCGCTGCGCTCCAACGTGTACGAGGTCTACGCCACGGACAAGGATGAGGGCCTCA
ACGGGGCGGTGCGCTACAGCTTCC
>HM_7259 from Matreshka MAT_HMR_289111, mORF origin: >ORF 53 (Frame +1, Start 3845) of : NM_022124
ATGTGTCGGCCACTGACCAGGCCCCGCCCTTCAACCAGGGCTTCTGCAGCGTCTACATCA
CTCTGCTCAACGAGCTGGACGAGGCCGTGCAGTTCTCCAATGCCTCATACGAGGCTGCCA
TCCTGGAGAATCTGGCACTGGGTACTGAGATTGTGCGGGTCCAGGCCTACTCCATCGACA
ACCTCAACCAAATCACGTACCGCTTCAACGCCTACACCAGCACCCAGGCCAAAGCCCTCT
TCAAGA
>HM_7260 from Matreshka MAT_HMR_289432, mORF origin: >ORF 68 (Frame +1, Start 8615) of : NM_022124
ATGCAGACATTGGCAACAACAGCCTTGTCTTCTACAGCATTCTGGCCATCCACTACTTCC
GGGCCCTTGCCAACGACTCTGAAGATGTGGGCCAGGTCTTCACCATGGGGAGCATGGACG
GCATTCTGCGCACCTTCGACCTCTTCATGGCCTACAGCCCCGGCTACTTCGTGGTGGACA
TTGTGGCCCGAGACCTGGCAGGCCACAACGACACGGCCATCATCGGCATCTACATCC
>HM_7262 from Matreshka MAT_HMR_289900, mORF origin: >ORF 47 (Frame +1, Start 185) of : NM_022124
ATGACCCCCTGGTGTTTGGCGTGTCTGGGGAGGAGGCCTCTCGCTTCTTTGCAGTGGAGC
CTGACACTGGCGTGGTGTGGCTCCGGCAGCCACTGGACAGAGAGACCAAGTCAGAGTTCA
CCGTGGAGTTCTCTGTCAGCGACCACCAGGGGG
>HM_7265 from Matreshka MAT_HMR_290069, mORF origin: >ORF 9 (Frame +1, Start 56) of : NM_001005746
ATGGCAGCACCACTTCGACCAGCTTCATCCTCAGACAGGGTTCAGCGGATTCCTACACAA
GCAGGCCGTCTGACTCCGATGTCTCTTTGGAAGAGGACCGGGAAGCAATTCGACAGGAGA
GAGAACAGCAAGCAGCTATCCAGCTTGAGAGAGCAAAGTCCAAACCTG
>HM_7267 from Matreshka MAT_HMR_290070, mORF origin: >ORF 10 (Frame +1, Start 1322) of : NM_001005746
ATGAAAATTATCACAATGAAAGGGCTCGGAAGAGTAGGAACCGCTTGTCTTCCAGTTCTC
AGCATAGCCGAGATCATTACCCTCTTGTGGAAGAAGATTACCCTGACTCATACCAGGACA
CTTACAAACCCCATAGGAACCGAGGATCACCTGGGGGATATAGCCATGACTCCCGACATA
GGCTTT
>HM_7291 from Matreshka MAT_HMR_290768, mORF origin: >ORF 72 (Frame +1, Start 1223) of : NM_031935
ATGATAAAGATGATTACCTCTTCCAGAGAGTATCAAGTGTTTCCTTTTCTAGTATTGTCC
CAGATGCTCCCAAAGTTACGATGCCTGAGAAAACCCCAGGATACTATCTGCAGCCGGGCC
AAATTCCCTGCTCTGTTGACAGTCTTTTGCCCTTTACCT
>HM_7297 from Matreshka MAT_HMR_290878, mORF origin: >ORF 84 (Frame +1, Start 13931) of : NM_031935
ATGGAGCATGGAGCGCTTGGCAGCCTTGGGGAACATGCAGCGAAAGTTGTGGGAAAGGTA
CTCAGACAAGAGCAAGACTTTGTAATAACCCACCACCAGCGTTTGGTGGGTCCTACTGTG
ATGGAGCAGAAACACAGATGCAAGTTTGCAATGAAAGAAATTGTCCAATTCATGGCAAGT
GGGCGACTTGGGCCAGTTGGAGTGCCTGTTCTGTGTCATGTGGAGGAGGTGCCAGACAGA
GAACAAGGGGCTGCTCCGACCCTGTGCCCCAGTATGGAGGAAGGAAATGCGAAGGGAGTG
ATGTCCAGAGTGATTTTTGCAACAGTGACCCTTGCCCAACCCATGGTAACTGGAGTCCTT
GGAGTGGCTGGGGAACATGCAGCCGGACGTGTAACGGAGGGCAGATGCGGCGGTACCGCA
CATGTGATAACCCTCCTCCCTCCAATGGGGGAAGAGCTTGTGGGGGACCAGACTCCCAGA
TCCAGAGGTGCAACACTGACATGTGTCCTGTGGATGGAAGTTGGGGAAGCTGGCATAGTT
GGAGCCAGTGCTCTGCCTCCTGTGGAGGAGGTGAAAAGACTCGGAAGCGGCTGTGCGACC
ATCCTGTGCCAGTTAAAGGTGGCCGTCCCTGTCCCGGAGACACTACTCAGG
>HM_7280 from Matreshka MAT_HMR_290441, mORF origin: >ORF 91 (Frame +1, Start 14375) of : NM_031935
ATGGGGGAAGAGCTTGTGGGGGACCAGACTCCCAGATCCAGAGGTGCAACACTGACATGT
GTCCTGTGGATGGAAGTTGGGGAAGCTGGCATAGTTGGAGCCAGTGCTCTGCCTCCTGTG
GAGGAGGTGAAAAGACTCGGAAGCGGCTGTGCGACCATCCTGTGCCAGTTAAAGGTGGCC
GTCCCTGTCCCGGAGACACTACTCAGG
>HM_7301 from Matreshka MAT_HMR_291010, mORF origin: >ORF 13 (Frame -1, Start 501) of : NM_001005340
ATGGAGAAGATGGAATTTCATCTACGTCTTCCACACACTTGGTCAGTATTTCCAGAAATT
GGGACGATGTTCAGTGAGAGTTTCTGTGAACACAGCCAATGTGACACTTGGGCCTCAACT
CATGGAAGTGACTGTCTACAGAAGACATGGACGGGCATATGTTCCCATCGCACAAGTGAA
AGATGTGTACGTGGTAACAGATCAGATTCCTGTGTTTGTGACTATGTTCCAGAAGAACGA
TCGAAATTCATCCGACGAAACCTTCCTCAAAGATCTCCCCATTATGTT
>HM_7305 from Matreshka MAT_HMR_291021, mORF origin: >ORF 23 (Frame +1, Start 698) of : NM_002249
ATGCCCACCAGACCCTGCTCCATCACCCTAATGCCACCCACAACCACCAGCATGCCGGCA
CCACCGCCAGCAGCACCACCTTCCCCAAAGCCAACAAGCGGAAAAACCAAAACATTGGCT
ATAAGCTGGGACACAGGAGGGCCCTGTTTGAAAAGAGAAAGCGAC
>HM_7313 from Matreshka MAT_HMR_291043, mORF origin: >ORF 20 (Frame +1, Start 23) of : NM_002249
ATGACTCGGGGGTGGGGGACTTGGATGAAGACCCCAAGTGCCCCTGTCCATCCTCTGGGG
ATGAGCAGCAGCAGCAGCAGCAGCAGCAACAGCAGCAGCAGCCACCACCGCCAGCGCCAC
CAGCAGCCCCCCAGCAGCCCCTGGGACCCTCGCTGCAGCCTCAGCCTCCGCAGCTTCAGC
AGCAGCAGCAGCAGCAGCAGCAGCAGCAGCAGCAGCAGCAGCAGCAGCAGCAGCCACCGC
ATCCCCTGTCTCAGCTCGCCCAACTCCAGAGCCAGCCCGTCCACCCTGGCCTGCTGCACT
CCTCTCCCACCGCTTTCAGGGCCCCCCCTTCGTCCAACTCCACCGCCATCCTCCACCCTT
CCTCCAGGCAAGGCAGCCAGCTCAATCTCAATGACCACTTGCTTGGCCACTCTCCAAGTT
CCACAGCTACAAGTGGGCCTGGCGGAGGCAGCCGGCACCGACAGGCCAGCCCCCTGGTGC
ACCGGCGGGACAGCAACCCCTTCACGGAGATCGCCA
>HM_7316 from Matreshka MAT_HMR_291064, mORF origin: >ORF 23 (Frame +1, Start 1409) of : NM_001003689
ATGGCTTGGACTGGTTCTGCTACCATGCCTCTTCCCACGCCATCTTCCCGGCCACCTTCT
GTCAGAAGAATGACATTGAGCTCACACCGCCAAAAGGTTATGAGGCACAGACTTTCAACT
GGGAGAACTACTTGGAGAAGACCAAGTCGAAAGCCGCTCCATCGAGACTCTTTAACATGG
ATTGCCCAAACCATGGCTTCAAGGTGGGCA
>HM_7324 from Matreshka MAT_HMR_291126, mORF origin: >ORF 18 (Frame +1, Start 62) of : NM_001003689
ATGACGACTTGGAGCTGTTTGGTGGCTATGATAGTTTCCGGAGTTATAACAGCAGTGTGG
GCAGTGAGAGCAGCTCCTATCTGGAGGAGTCAAGTGAAGCAGAAAATGAGGATCGGGAAG
CAGGGGAACTGCCGACCTCCCCGCTGCATTTGCTCAGCCCTGGGACTCCTCGCTCCTTGG
ATGGCAGTGGTTCTGAGCCAGCTGTCTGTGAGATGTGTGGTATCGTGGGTACAAGGGAAG
CCTTCTTCTCCAAGACCAAGAGGTTCTGCAGCGTCTCCTGCTCCAGGAGCTACTCCTCCA
ACTCCAAGAAAGCCAGTATCTTGGCTAGGTTACAGGGAAAACCACCGACCAAAAAAGCCA
AAGTCCTGCACAAGGCTGCCTGGTCTGCCAAAATTGGAGCCTTCCTCCACTCTCAAGGGA
CAGGACAGCTGGCAGATGGGACACCAACAGGACAAGACGCTCTGGTCTTGGGCTTCGACT
GGGGGAAGTTCC
>HM_7336 from Matreshka MAT_HMR_291187, mORF origin: >ORF 6 (Frame +1, Start 173) of : NM_020160
ATGAGATCTATGGACACCCGCTCTTCCCCCTCTTGGCCCTGGTCTTTGAGAAATGTGAAC
TGGCTACATGCTCTCCCCGTGACGGGGCCGGAGCTGGGCTGGGGACACCCCCTGGAGGTG
ACGTCTGCTCCTCTGATTCCTTCAACGAGGACATCGCTGCCTTTGCCAAGCAGGTTCGCT
CTGAGAGGCCCCTCTTCTCCTCCAACCCAGAACTGGACAATC
>HM_7341 from Matreshka MAT_HMR_291227, mORF origin: >ORF 13 (Frame +1, Start 290) of : NM_001009569
ATGGGGGTTGGGCCCATGTGGTTTGTGCCCTGTATATTCCAGAGGTACAATTTGCCAATG
TTTCCACAATGGAACCAATTGTTTTACAGTCTGTTCCGCATGATCGTTATAATAAGACTT
GCTACATTTGTGATGAACAAGGAAGAGAAAGCAAAGCAGCCACTGGTGCTTGCA
>HM_7340 from Matreshka MAT_HMR_291217, mORF origin: >ORF 15 (Frame +1, Start 872) of : NM_001009569
ATGCAAATTTCCAGGAAGTCTCTGCACACACCTCTAGTGGAAAAGATGTTTCAGAGACTA
GAGGGTCAGAGGGCAAAGGGAAGAAATCTTCAGCTCACAGCTCAGGTCAAAGGGGAAGAA
AGCCTGGTGGTGGAAGAAATCCAGGAACAACTGTGTCAGCAGCTAGCCCTTTTCCTCAAG
GCAGTTTTTCAGGAACTCCAGGCAGTG
>HM_7353 from Matreshka MAT_HMR_291261, mORF origin: >ORF 113 (Frame +1, Start 13502) of : NM_015057
ATGCATATTATGTGTGCTACAAATGCAGAAAGGCATATTTTGGTGGTGAAGCTCGCTGCG
ATGCTGAGGCTGGACGGGGAGATGATTATGATCCCAGAGAGCTCATTTGTGGTGCCTGTT
CTGATGTTTCCAGGGCTCAGATGTGTCCCAAACATGGCACAGACTTTTTGGAATATAAAT
GTCGCTACTGCTGTTCAGTGGCTGTTTTTTTCTGTTTTGGAACAACACATTTTTGTAATG
CTTGTCATGATGATTTTCAAAGAA
>HM_7356 from Matreshka MAT_HMR_291271, mORF origin: >ORF 112 (Frame +1, Start 12641) of : NM_015057
ATGGACAACAAAAACAAATGCCTATGTGTGATAACCATGATGATGGTGAAACTGCAGCAA
TCATTTTATGCAATGTCTGTGGAAATTTATGTACAGACTGTGACAGATTCCTTCACCTTC
ATCGAAGAACCAAAACTCATCAAAGACAGGTCTTCAAAGAAGAAGAAGAAGCTA
>HM_7359 from Matreshka MAT_HMR_291290, mORF origin: >ORF 111 (Frame +1, Start 8288) of : NM_015057
ATGGGAGGATGCCTTCTAGCTCCAGAGCTGAATCCCCAGGACCAGGTTCTCGGTTGTCAT
CTCCTAAGCCAAAGACTCTCCCAGCCAATAGGTCTAGCCCATCGGGTGCTAGTTCTCCAC
GCTCCTCCTCACCACATGATAAAAATCTACCTCAAAAAAGTACTGCTCCTGTTAAGACAA
AGCTTGATCCTCCTCGGGAACGTTCTAAATCAGACTCTTACACACTTGATCCAGATACCC
TCCGCAAGAAGAAAATGCCCCTCACAGAACCTT
>HM_7363 from Matreshka MAT_HMR_291312, mORF origin: >ORF 6 (Frame +1, Start 287) of : NM_002490
ATGCCCATGTCACAGACCCCAGGGTGGTTGATCTTCTGGTCATTAAGGGAAAGATCGAAC
TGGAAGAAACAATTAAAGTATGGAAGCAGCGGACACATGTTATGCGGTTCTTCCATGAAA
CAGAAGCGCCAAGGCCAAAGGATTTCCTATCCAAGTTCTATGTTGGCCACGATCCAT
>HM_7365 from Matreshka MAT_HMR_291392, mORF origin: >ORF 30 (Frame +1, Start 3428) of : NM_004557
ATGGCAGCTGCTCAGAGACCACGGGCTTGGGGGGCCCAGGCTTTCGATGCTCCTGCCCTC
ACAGCTCTCCAGGGCCCCGGTGTCAGAAACCCGGAGCCAAGGGGTGTGAGGGCAGAAGTG
GAGATGGGGCCTGCGATGCTGGCTGCAGTGGCCCGGGAGGAAACTGGGATGGAGGGGACT
GCTCTCTGGGAGTCCCAGACCCCTGGAAGGGCTGCCCCTCCCACTCTCGGTGCTGGCTTC
TCTTCCGGGACGGGCAGTGCCACCCACAGTGTGACTCTGAAGAGTGTCTGTTTGATGGCT
ACGACTGTGAGACCCCTCCAGCCTGCACTCCAGCCTATGACCAGTACTGCCATGATCACT
TCCACAACGGGCACTGTGAGAAAGGCTGCAACACTGCAGAGTGTGGCTGGGATGGAGGTG
ACTGCAGGCCTGAAGATGGGGACCCAGAGTGGGGGCCCTCCCTGGCCCTGCTGGTGGTAC
>HM_7378 from Matreshka MAT_HMR_291798, mORF origin: >ORF 24 (Frame +1, Start 1343) of : NM_004557
ATGGCGGTTCCTGCCTCAACACTCCTGGCTCCTTCAACTGCCTCTGTCCACCTGGCTACA
CAGGCTCCCGTTGTGAGGCTGATCACAATGAGTGCCTCTCCCAGCCCTGCCACCCAGGAA
GCACCTGTCTGGACCTACTTGCCACCTTCCACTGCCTCTGCCCGCCAGGCT
>HM_7388 from Matreshka MAT_HMR_292184, mORF origin: >ORF 26 (Frame +1, Start 2882) of : NM_004557
ATGGACAGAACTGCTCAAAGGAACTCGATGCTTGTCAGTCCCAACCCTGTCACAACCATG
GAACCTGTACTCCCAAACCTGGAGGATTCCACTGTGCCTGCCCTCCAGGCTTTGTGGGGC
TACGCTGTGAGGGAGACGTGGACGAGTGTCTGGACCAGCCCTGCCACCCCACAGGCACTG
CAGCCTGCCACTCTCTGGCCAATGCCTTCTACTGCCAGTGTCTGCCTGGACACACAGGCC
AGTGGTGTGAGGTGGAGA
>HM_7398 from Matreshka MAT_HMR_292840, mORF origin: >ORF 29 (Frame +1, Start 3170) of : NM_004557
ATGGAGGGACCTGTGAGGCCACAGCAGGATCACCCCTGGGTTTCATCTGCCACTGCCCCA
AGGGTTTTGAAGGCCCCACCTGCAGCCACAGGGCCCCTTCCTGCGGCTTCCATCACTGCC
ACCACGGAGGCCTGTGTCTGCCCTCCCCTAAGCCAGGCTTCCCACCACGCTGTGCCTGCC
TCAGTGGCTATGGGGGTCCTGACTGCC
>HM_7401 from Matreshka MAT_HMR_293033, mORF origin: >ORF 25 (Frame +1, Start 1586) of : NM_004557
ATGACCTGCTCAACGGCTTCCAGTGCATCTGCCTGCCTGGATTCTCCGGCACCCGATGTG
AGGAGGATATCGATGAGTGCAGAAGCTCTCCCTGTGCCAATGGTGGGCAGTGCCAGGACC
AGCCTGGAGCCTTCCACTGCAAGTGTCTCCCAGGCTTTGAAGGGCCACGCTGTCAAACAG
AGGTGGATGAGTGCC
>HM_7403 from Matreshka MAT_HMR_293186, mORF origin: >ORF 16 (Frame +1, Start 863) of : NM_007005
ATGCCCCGATTAGTCCAGCCTCTATTGCATCTTCCAGCAGTACTCCCTCCTCCAAATCCA
AAGAACTTAGCCTTAATGAAAAATCTACTACTCCCGTCTCAAAGTCCAATACCCCTACTC
CACGAACTGATGCGCCCACCCCAGGCAGTAACTCTACTCCCGGAT
>HM_7416 from Matreshka MAT_HMR_293370, mORF origin: >ORF 13 (Frame +1, Start 557) of : NM_007005
ATGAGAAGAAGCACCATGACAATGATCACCAAAGAGACAGAGACTCCATCAAGAGCTCTT
CAGTATCCCCATCAGCCAGTTTCCGAGGTGCTGAGAAGCACAGAAACTCCGCAGACTACT
CCTCAGAGAGCAAAAAGCAGAAAACTGAAGAAAAGGAAATTGCAGCTCGTTATGACAGCG
ATGGTGAGAAAAGTGATGACAACTTGGTGGTTGACGTTTCCAATGAGGATCCATCTTCCC
CTCGAGGGAGCCCAGCACATTCCCCCAGAGAGAATGGCC
>HM_7425 from Matreshka MAT_HMR_293564, mORF origin: >ORF 23 (Frame +1, Start 2780) of : NM_003631
ATGTGTATAAGCTGTTGCTACGATACTACAATGAAGAATGCAGAAACTGTTCCACCCCTG
GACCAGACATCAAGCTTTATCCATTCATATACCATGCTGTCGAGTCCTGTGCAGAGACCG
CTGACCATTCAGGGCAAAGGACAGGGACCT
>HM_7427 from Matreshka MAT_HMR_293590, mORF origin: >ORF 27 (Frame +1, Start 809) of : NM_003257
ATGTCCCTGATCTTTCTGACAGCATCCACTCTGCTAATGCCTCTGAGAGAGACGACATTT
CAGAAATTCAGTCACTGGCATCAGATCATTCTGGTCGATCACACGATAGGCCTCCCCGCC
GCAGCCGGTCACGATCTCCTGACCAGCGGTCAGAGCCTTCTGATCATTCCAGGCACTCGC
CGCAGCAGCCAAGCAATGGCAGTCTCCGGAGTAGAGATGAAGAGAGAATTTCTAAACCTG
GGGCTGTCTCAACTCCTG
>HM_7436 from Matreshka MAT_HMR_293644, mORF origin: >ORF 29 (Frame +1, Start 2417) of : NM_003257
ATGGTGCTACAAGTGATGACCTTGATTTGCATGATGATCGTCTGTCCTACCTGTCAGCTC
CAGGTAGTGAATACTCAATGTATAGCACGGACAGTAGACACACTTCTGACTATGAAGACA
CAGACACAGAAGGCGGGGCCTACACTGATCAAGAAC
>HM_7438 from Matreshka MAT_HMR_293685, mORF origin: >ORF 40 (Frame +1, Start 4532) of : NM_003257
ATGGAACTGAACAGACTCAGAAAACAGTCACTCCAGCATACAATCGATTCACACCAAAAC
CATATACAAGTTCTGCCCGACCATTTGAACGCAAGTTTGAAAGTCCTAAATTCAATCACA
ATCTTCTGCCAAGTGAAACTGCACATAAACCTGACTTGTCTTCAAAAACTCCCACTTCTC
CAAAAACTCTTG
>HM_7446 from Matreshka MAT_HMR_293705, mORF origin: >ORF 8 (Frame +1, Start 1103) of : NM_139126
ATGAGCAGGCCGAAGACTCAAAATCAAGTCACTCACACACAAGTAAAAAACACAAGAAGA
AAACCCATCACTGTTCTGAAGAGAAAGAAGATGAGGACTACATGCCAATCAAAAATACTA
ATCAGGATATCTATAGAGAAATGGGGTTTGGTCACTATGAAGAAGAAGAAAGCTGTTGGG
AGAAACAAAAGAGTGAAAAGAGAGACCGAACTCAGAACCGAAGTCGTAGCCGATCTCGAG
AGAGGGATGGCCATTATAGTAATAGTCATAAATCAAAATACCAAACAGATCTTTATGAAA
GAGAAAGGAGTAAAAAGAGAGACCGAAGCAGAAGTCCAAAGAAGTCCAAAGATAAAGAAA
AATCTAAGTATAGAT
>HM_7448 from Matreshka MAT_HMR_293709, mORF origin: >ORF 9 (Frame +1, Start 320) of : NM_181701
ATGTGCGAGACTGGGCCAGTGCCATTCGCGTCGCAGCTCTGGACTGCATGGAAGAGAAGA
ACCAGGCCGTGTGCCATGACTACGACATCCACTTCTACCCCACCTTCCGGTATTTTAAAG
CATTTACAAAGGAGTTTACAACTGGAGAAAATTTTAAAGGACCTGACCGAGAGCTGCGAA
CAGTCAGACAGACGA
>HM_7452 from Matreshka MAT_HMR_293726, mORF origin: >ORF 83 (Frame +1, Start 5390) of : NM_007124
ATGAAGATGAAAAGATGGATGAGGAGAGTGCCCAGATTGAGGAAGTTCTACAAAGAGGAG
AAGAAATGTTACATCAACCTATGGAAGATAATAAAAAAGAAAAGATCCGTTTGCAATTAT
TACTTTTGCATACTAGATACAACAAAATTAAGGCAATCCCTATTCAACAGAGGAAAATGG
GTCAACTTGCTTCTGGAATTAGATCATCACTTCTTCCTACAGATTATCTGGTTGAAATTA
ACAAAATTTTACTTTGCATGGATGATGTTGAATTATCGCTTAATGTTCCAGAGCTCAACA
CTGCTATTTACGAAGACTTCTCTTTTCAGGAAGACTCTC
>HM_7463 from Matreshka MAT_HMR_293855, mORF origin: >ORF 88 (Frame +1, Start 8324) of : NM_007124
ATGACCTTAATATGCGATGGAAACTTTTACAGGTTTCTGTGGATGATCGCCTTAAACAGC
TTCAGGAAGCCCACAGAGATTTTGGACCATCCTCTCAGCATTTTCTCTCTACGTCAGTCC
AGCTGCCGTGGCAAAGATCCATTTCACATAATAAAGTGCCCTATTACATCAACCATCAAA
CACAGACCACCTGTTGGGACCATCCTAAAA
>HM_7465 from Matreshka MAT_HMR_293869, mORF origin: >ORF 87 (Frame +1, Start 7400) of : NM_007124
ATGTGCTTGTGGATGCCTCTCATCGGGAGAATGCTCTTCAGGATAGTATCTTGGCCAGGG
AACTCAAACAGCAGATGCAGGACATCCAGGCAGAAATTGATGCCCACAATGACATATTTA
AAAGCATTGACGGAAACAGGCAGAAGATGG
>HM_7478 from Matreshka MAT_HMR_293894, mORF origin: >ORF 5 (Frame +1, Start 746) of : NM_001002926
ATGATGCAGATGACACTCCAATGGAAGAGTCAGCCCTGCAGAATACTAATAATGCGAATG
GCATCTGGGAGGAGGAGCCAAAGAAAAAGAAGAAGAAGAAAAAGCACCAGGAAGTTCAGG
ACCAGGACCCTGTTTTCCAAGGCAGTGACTCCAGTGGTTACCAAAGTGACCATAAAAAGA
AAAAAAAGAAAAGAAAACACAGTGAAGAGGCCGAATTTACCCCACCTT
>HM_7481 from Matreshka MAT_HMR_293896, mORF origin: >ORF 20 (Frame +1, Start 269) of : NM_001009955
ATGATTATAGTGCAGCAGCTGCCCCGAGCCCCGTGCTTGGCAACATTCCCCCCAACGATG
GGATGCCGGGAGGCCCCATCCCGCCAGGTTTCTTTCAGCCTTTTATGTCACCGCGATACG
CAGGCGGCCCCAGGCCCCCGATCAGAATGGGAAACCAGCCTCCGGGAGGAGTTCCTGGGA
CACAGCCATTGCTGCCCAATTCTATGGATCCCACACGACAACAAGGCCACCCCAACATGG
GAGGATCAATGCAGAGAA
>HM_7506 from Matreshka MAT_HMR_294267, mORF origin: >ORF 41 (Frame +1, Start 2765) of : NM_006772
ATGGGCCAGGTCCCCCAGGCGGCCATGGAGGGGGCGGTGGCCATGGCCCACCTTCCTCCC
ATCACCACCACCACCACCATCACCACCACCGAGGTGGAGAGCCCCCTGGGGACACCTTTG
CCCCATTCCATGGCTATAGCAAGAGTGAGGACCTCTCTTCCGGGGTCCCCAAGCCCCCTG
CTGCCTCCATCCTTCATAGCCACAGCTACAGTGATGAGTTTGGACCCTCTGGCACTGACT
TCACCCGTCGGCAGCTTTCACTCCAGGACAACCTGCAGCACATGCTGTCCCCTCCCCAGA
TCACCATTGGTCCCCAGAGGCCAGCCCCCTCAGGGCCTGGAGGTGGGAGCGGTGGGGGCA
GCGGTGGGGGTGGCGGGGGCCAGCCGCCTCCATTGCAGAGGGGCAAGTCTCAGCAGT
>HM_7489 from Matreshka MAT_HMR_293965, mORF origin: >ORF 39 (Frame +1, Start 815) of : NM_006772
ATGACATGCTGTATGCACGCACCACCTCCAAGCCCCGCTCTGCCTCTGGGGACACCGTCT
TCTGGGGCGAGCACTTCGAGTTTAACAACCTGCCGGCTGTCCGTGCCCTGCGGCTGCATC
TGTACCGTGACTCAGACAAAAAGCGCAAGAAGGACAAGGCAGGCTATGTCGGCCTGG
>HM_7510 from Matreshka MAT_HMR_294294, mORF origin: >ORF 22 (Frame +1, Start 1232) of : NM_018426
ATGCCCCTGACCCTCAGAACATCTACTGGGAGCACCTCTCCATCCGAGGCTTCATCTGGT
GGCTGCGCTGCCTGGTCATCAATGTCGTCCTCTTCATCCTCCTCTTCTTCCTCACCACTC
CAGCCATCATCATCACCACCATGGACAAGTTCAACGTCACCAAGCCTGTGGAGTACCTCA
ACAACCCCATCATCACCCAGTTCTTCCCCACCCTGCTGCTGTGGTGCTTCTCGGCCCTCC
TTCCCACCATCGTCTACTACTCAGCCTTCTTTGAAGCCCACTGGACACGCTCTGGGGAGA
ACAGGACAACCATGCACAAGTGCTACACTTTCCTCATCTTCATGGTGCTGCTCCTACCCT
CGCTGGGAC
>HM_7515 from Matreshka MAT_HMR_294319, mORF origin: >ORF 24 (Frame +1, Start 2267) of : NM_018426
ATGGACGGCCCCCCACTGCTGCTGCTGTCCCCAAATCTGCGAAATACATCGCTCAGGTGC
TGCAGGACTCAGAGGTGGACGGGGATGGGGATGGGGCTCCTGGGAGCTCAGGGGATGAGC
CCCCATCATCCTCATCCCAAGATGAGGAGTTGC
>HM_7516 from Matreshka MAT_HMR_294323, mORF origin: >ORF 21 (Frame +1, Start 230) of : NM_018426
ATGCAGACAGGCTTCGGCGGCAGGAGAGGGACCGAGTGGAACAGGAATATGTGGCTTCAG
CTATGCACGGGGACAGCCATGACCGGTATGAGCGTCTCACCTCTGTCTCCAGCTCCGTTG
ACTTTGACCAAAGGGACAATGGTTTCTGTTCCTGGC
>HM_7521 from Matreshka MAT_HMR_294335, mORF origin: >ORF 34 (Frame +1, Start 302) of : NM_017754
ATGGACAGTCTCCCATTGCCCTTGCTTCAGGACAGAGTGAATATGGCTTTGCCGAAAAGG
TGGTGGAAGGGATGTTCATCATTGTCAATTCTATCACCATCAAGATTCACTCCAAGGCCT
TCCACGCTTCTTTTGAATTGTGGCAGCTCCAGGGCTATAGTGTCAACCCCAACTGGCAGC
AGAGTGACCTTCGCCTTACCCGCATCACTGACCCCTGCCGAGGAGAGGTTT
>HM_7524 from Matreshka MAT_HMR_294352, mORF origin: >ORF 37 (Frame +1, Start 1412) of : NM_017754
ATGACCTGGACATCCACCAGGTTTCCACCGCTGGACAGCCAAGTAAAAAGCCATCTACAC
TCCTTTCCTGCAGTCGGAAACTTCACAACCTCCCTACCCAGGTCTCTGCCATTCATATTG
AGTTCACAGAGTATTACTTCCCAGATAATCAGGAGCTTCCAGTTCCTTGTCCTAATCTCT
ACATTCAGT
>HM_7526 from Matreshka MAT_HMR_294356, mORF origin: >ORF 24 (Frame +1, Start 170) of : NM_001676
ATGACCACAAACTCAGCAATAGGGAATTGGAAGAGAAATATGGCACAGACATCATTATGG
GTCTCTCCAGCACCAGAGCTGCCGAGCTCCTGGCCCGGGATGGGCCCAACTCCCTCACCC
CTCCCAAGCAGACGCCTGAGATCGTCAAGTTCCTCAAGCAGATGGTGGGGGGGTTCTCTA
TCCTCCTGTGGGTGGGCGCCTTTCTCTGTTGGATTGCATATGGGATTCAGTACTCCAGCG
ACAAGTCTGCATCCC
>HM_7535 from Matreshka MAT_HMR_294438, mORF origin: >ORF 10 (Frame +1, Start 665) of : NM_019043
ATGAAATCTACCCGGAACTACAAATTGAGAGGTTTTTTGAAGACCATGAAAATGTTGTTG
AAGTCTTATCAGACTGGACAAGAGACACAGAAAATAAAATACTATTTTTGGAGAAAGAGG
AGAAATATGCTGTATTTAAAAACCCCCAGAATTTCTACTTGGATAACAGAGGAAAAAAAG
AAAGCAAGGAAACTAATGAGAAAA
>HM_7571 from Matreshka MAT_HMR_294590, mORF origin: >ORF 15 (Frame +1, Start 1811) of : NM_198576
ATGCCGTGTGTGCTTTTGGGGCTGTGTGCTCCGCAGGGCAGTGTGTGTGTCCCCGGTGTG
AGCACCCCCCGCCCGGCCCCGTGTGTGGCAGCGACGGTGTCACCTACGGCAGTGCCTGCG
AGCTACGGGAAGCCGCCTGCCTCCAGCAGACACAGATCGAGGAGGCCCGGGCAGGGCCGT
GCGAGCAGGCCGAGTGCGGTTCCGGAGGCTCTGGCTCTGGGGAGGACGGTGACTGTGAGC
AGGAGCTGTGCCGGCAGCGCGGTGGCATCTGGGACGAGGACTCGGAGGACGGGCCGTGTG
TCTGTGACTTCAGCTGCCAGAGTGTCCCAGGCAGCCCGGTGTGCGGCTCAGATGGGGTCA
CCTACAGCACCGAGTGTGAGC
>HM_7573 from Matreshka MAT_HMR_294627, mORF origin: >ORF 17 (Frame +1, Start 3344) of : NM_198576
ATGGGAAGACGCCCTCGCTGGACGCAGAGGGCTCCAACTGCCCCGCCACCAAGGTGTTCC
AGGGCGTCCTGGAGCTGGAGGGCGTCGAGGGCCAGGAGCTGTTCTACACGCCCGAGATGG
CTGACCCCAAGTCAGAACTGTTCGGGGAGACAGCCAGGAGCATTGAGAGCACCCTGGACG
ACCTCTTCCGGAATTCAGACGTCAAGAAGGATTTTCGGAGTGTCCGCTTGCGGGACCTGG
GGCCCGGCAAATCCGTCCGCGCCATTGTGGATGTGCACTTTGACCCCACCACAGCCTTCA
GGGCACCCGACGTGGCCCGGGCCCTGCTCCGGCAGATCCAGGTGTCCAGGCGCCGGTCCT
TGGGGG
>HM_7578 from Matreshka MAT_HMR_294640, mORF origin: >ORF 74 (Frame +1, Start 5966) of : NM_001093
ATGGTGTCTCCCACATCACCGTGCCAGATGACTTTGAGGGGGTTTATACCATCCTGGAGT
GGCTGTCCTATATGCCAAAGGATAATCACAGCCCTGTCCCTATCATCACACCCACTGACC
CCATTGACAGAGAAATTGAATTCCTCCCATCCAGAGCTCCCTACGACCCCCGGTGGATGC
TTGCAGGAAGGCCTCACCCAACTC
>HM_7581 from Matreshka MAT_HMR_294658, mORF origin: >ORF 67 (Frame +1, Start 2720) of : NM_001606
ATGGCATCCTCACGTGGTACATTGAGGCTGTGCACCCAGGCATGTACGGGCTGCCCCGGC
CCTGGTACTTCCCACTGCAGAAGTCCTACTGGCTGGGCAGTGGGCGGACAGAAGCCTGGG
AGTGGAGCTGGCCGTGGGCACGCACCCCCCGCCTCAGTGTCATGGAGGAGGACCAGGCCT
GTGCCATGGAGAGCCGGCGCTTTGAGGAGACCCGTGGCATGGAGGAGGAGCCCACCCACC
TGCCTCTGGTTGTCTGCGTGGACAAACTCACCAAGGTCTACAAGGACGACAAGAAGCTGG
CCC
>HM_7589 from Matreshka MAT_HMR_294692, mORF origin: >ORF 70 (Frame +1, Start 5375) of : NM_001606
ATGTCGTCATCGCCATCTTCATCATCGTGGCCATGTCCTTCGTGCCGGCCAGCTTCGTTG
TCTTCCTCGTGGCCGAGAAGTCCACCAAGGCCAAGCACCTGCAGTTTGTCAGCGGCTGCA
ACCCCATCATCTACTGGCTGGCGAACTACGTGTGGGACATGCTCAACTACCTGGTCCCCG
CTACCTGCTGTGTCATCATCCTGTTTGTGTTCGACCTGCCGGCCTACACGTCGCCCACCA
ACTTCCCTGCCGTCCTCTCCCTCTTCCTGCTCTATGGGTGGTCCATCACGCCCATCATGT
ACCCGGCCTCCTTCTGGTTCGAGGTCCCCAGCTCCGCCTACGTGTTCCTCATTGTCATCA
ATCTCTTCATCGGCATCACCGCCACCGTGGCCACCTTCCTGCTACAGCTCTTCGAGCACG
ACAAGGACC
>HM_7589 from Matreshka MAT_HMR_294700, mORF origin: >ORF 70 (Frame +1, Start 5375) of : NM_001606
ATGTCGTCATCGCCATCTTCATCATCGTGGCCATGTCCTTCGTGCCGGCCAGCTTCGTTG
TCTTCCTCGTGGCCGAGAAGTCCACCAAGGCCAAGCACCTGCAGTTTGTCAGCGGCTGCA
ACCCCATCATCTACTGGCTGGCGAACTACGTGTGGGACATGCTCAACTACCTGGTCCCCG
CTACCTGCTGTGTCATCATCCTGTTTGTGTTCGACCTGCCGGCCTACACGTCGCCCACCA
ACTTCCCTGCCGTCCTCTCCCTCTTCCTGCTCTATGGGTGGTCCATCACGCCCATCATGT
ACCCGGCCTCCTTCTGGTTCGAGGTCCCCAGCTCCGCCTACGTGTTCCTCATTGTCATCA
ATCTCTTCATCGGCATCACCGCCACCGTGGCCACCTTCCTGCTACAGCTCTTCGAGCACG
ACAAGGACC
>HM_7599 from Matreshka MAT_HMR_294724, mORF origin: >ORF 23 (Frame -1, Start 2067) of : NM_006531
ATGTCTGCGTTTCTTAGTTCGTCTCTGCACAGATCTTGGATTAAAAGATGCTCAAGAATA
TGCCAGAAAACTGAAGAGGTTGGAAAAAATGAAAGAAATAAGGGAACAGCGCATAAAGTC
AGGCAGAGATGGCAGTGGGGGCTCCCGTGGCAAAAGAGAAGGAAGTGC
>HM_7600 from Matreshka MAT_HMR_294725, mORF origin: >ORF 32 (Frame +1, Start 884) of : NM_001010870
ATGAGAACTCTACCAGTGCCACCTGGGAGGAGAGGGAGGAGAGCCCAGATAAGCCGGGCT
CTCCGTGTGCATCCTGTGGCCTGGATGGACATTGGTACAGAGCACTGTTGCTTGAGACTT
TTCGGCCCCAGCGCTGTGCCCAGGTGCTTCATGTGGACTATGGAAGGAAGGAGT
>HM_7604 from Matreshka MAT_HMR_294727, mORF origin: >ORF 25 (Frame +1, Start 1247) of : NM_001010888
ATGCAGTGGGTGCACTCAACACCCGTTCGGCCAGCAGCCCAGTGCCAGGATCCTCCCATT
TCCCCCACCAGAAGGCCTCTTTGGAGCATATGGCCAGCATGCAGTATCCTCCCATCTTGG
TTACCAACAGCCATGGGACCCCTATTAGCTATGCTGAGCAATACCCAAAGTTTGAATCCA
TGGGGGACCATGGCTACTATTCAATGT
>HM_7627 from Matreshka MAT_HMR_295113, mORF origin: >ORF 57 (Frame +1, Start 9305) of : NM_000296
ATGCCAGCCGGGGCCGCGCCATCCCTTTCTGTGGGCAGCGGGGCCGCTTCAAGTACGAGA
TCCTCGTCAAGACAGGCTGGGGCCGGGGCTCAGGTACCACGGCCCACGTGGGCATCATGC
TGTATGGGGTGGACAGCCGGAGCGGCCACCGGCACCTGGACGGCGACAGAGCCTTCCACC
GCAACAGCCTGGACATCTTCCGGATCGCCACCCCGCACAGCCTGGGTAGCGTGTGGAAGA
TCCGAGTGTGGCACGACAACAAAGGGCTCAGCCCTGCCTGGTTCCTGCAGCACGTCATCG
TCAGGGACCTGCAGACGGCACGCAGCGCCTTCTTCCTGGTCAATGACTGGCTTTCGGTGG
AGACGGAGGCCAACGGGGGCCTGGTGGAGAAGGAGGTGCTGGCCGCGAGCGACGCAGCCC
TTTTGCGCTTCCGGCGCCTGCTGGTGGCTGAGCTGCAGCGTGGCTTCTTTGACAAGCACA
TCTGGCTCTCCATATGGGACCGGCCGCCTCGTAGCCGTTTCACTCGCATCCAGAGGGCCA
CCTGCTGCGTTCTCCTCATCTGCCTCTTCCTGGGCGCCAACGCCGTGTGGTACGGGGCTG
TTGGCGACTCTGCCTACAGCACGGGGCATGTGTCCAGGC
>HM_7627 from Matreshka MAT_HMR_295153, mORF origin: >ORF 57 (Frame +1, Start 9305) of : NM_000296
ATGCCAGCCGGGGCCGCGCCATCCCTTTCTGTGGGCAGCGGGGCCGCTTCAAGTACGAGA
TCCTCGTCAAGACAGGCTGGGGCCGGGGCTCAGGTACCACGGCCCACGTGGGCATCATGC
TGTATGGGGTGGACAGCCGGAGCGGCCACCGGCACCTGGACGGCGACAGAGCCTTCCACC
GCAACAGCCTGGACATCTTCCGGATCGCCACCCCGCACAGCCTGGGTAGCGTGTGGAAGA
TCCGAGTGTGGCACGACAACAAAGGGCTCAGCCCTGCCTGGTTCCTGCAGCACGTCATCG
TCAGGGACCTGCAGACGGCACGCAGCGCCTTCTTCCTGGTCAATGACTGGCTTTCGGTGG
AGACGGAGGCCAACGGGGGCCTGGTGGAGAAGGAGGTGCTGGCCGCGAGCGACGCAGCCC
TTTTGCGCTTCCGGCGCCTGCTGGTGGCTGAGCTGCAGCGTGGCTTCTTTGACAAGCACA
TCTGGCTCTCCATATGGGACCGGCCGCCTCGTAGCCGTTTCACTCGCATCCAGAGGGCCA
CCTGCTGCGTTCTCCTCATCTGCCTCTTCCTGGGCGCCAACGCCGTGTGGTACGGGGCTG
TTGGCGACTCTGCCTACAGCACGGGGCATGTGTCCAGGC
>HM_7636 from Matreshka MAT_HMR_295436, mORF origin: >ORF 61 (Frame +1, Start 11063) of : NM_000296
ATGGGGATGCCTCATGCCATGGGCACGCCTACCGTCTGCAAAGCGCCATCAAGCAGGAGC
TGCACAGCCGGGCCTTCCTGGCCATCACGCGGTCTGAGGAGCTCTGGCCATGGATGGCCC
ACGTGCTGCTGCCCTACGTCCACGGGAACCAGTCCAGCCCAGAGCTGGGGCCCCCACGGC
TGCGGCAGGTGCGGCTGCAGGAAGCACTCTACCCAGACCCTCCCGGCCCCAGGGTCCACA
CGTGCTCGGCCGCAGGAGGCTTCAGCACCAGCGATTACGACGTTGGCTGGGAGAGTCCTC
ACAATGGCTCGGGGACGTGGGCCTATTCAGCGCCGGATCTGCTGGGGGCATGGTCCTGGG
GCTCCTGTGCCGTGTATGACAGCGGGGGCTACGTGCAGGAGCTGGGCC
>HM_7633 from Matreshka MAT_HMR_295230, mORF origin: >ORF 56 (Frame +1, Start 8387) of : NM_000296
ATGGCGGCGCCCCAGGGCCTGGCTGCCACTTCTCCATCCCCGAGGCTTTCAGCGGGGCCC
TGGCCAACCTCAGTGACGTGGTGCAGCTCATCTTTCTGGTGGACTCCAATCCCTTTCCCT
TTGGCTATATCAGCAACTACACCGTCTCCACCAAGGTGGCCTCGATGGCATTCCAGACAC
AGGCCGGCGCCCAGATCCCCATCGAGCGGCTGGCCTCAGAGCGCGCCATCACCG
>HM_7634 from Matreshka MAT_HMR_295305, mORF origin: >ORF 47 (Frame +1, Start 4730) of : NM_000296
ATGTGCGCTATTCCTGGGTGCTCTGTGACCGCTGCACGCCCATCCCTGGGGGTCCTACCA
TCTCTTACACCTTCCGCTCCGTGGGCACCTTCAATATCATCGTCACGGCTGAGAACGAGG
TGGGCTCCGCCCAGGACAGCATCTTCGTCTATGTCCTGCAGCTCA
>HM_7642 from Matreshka MAT_HMR_295451, mORF origin: >ORF 15 (Frame +1, Start 1004) of : NM_006429
ATGCTCTGTCAGCAGATGTGCTGGGTCGATGCCAGGTGTTTGAAGAGACCCAGATTGGAG
GCGAGAGGTACAATTTTTTTACTGGCTGCCCCAAGGCCAAGACATGCACCTTCATTCTCC
GTGGCGGCGCCGAGCAGTTTATGGAGGAGACAGAGCGGTCCCTGCATGATGCCATCA
>HM_7646 from Matreshka MAT_HMR_295453, mORF origin: >ORF 8 (Frame +1, Start 413) of : NM_152624
ATGATTGTGCTGCTAGAGAGGTCTTTGAAGAAACTGGTTTTGATATCAAAGACTATATTT
GTAAGGATGATTACATTGAACTTCGAATCAATGACCAGCTTGCTCGTTTGTACATCATTC
CAGGAATTCCAAAAGACACAAAATTTAACCCAAAAACTAGAAGAGAAATTCGGAACATTG
AGTGGTTCTCTATTGAGAAATTGCCTTGTCATAGAAATGATA
>HM_7647 from Matreshka MAT_HMR_295459, mORF origin: >ORF 11 (Frame +1, Start 725) of : NM_144715
ATGAAGAAGTATTTAAAGAAGGAAATGAAGGACATGATTTGTATGTTGTTTCTCACAATG
ATTATTATGCAGGAGAGGCAAAGAACCGAAAGTATAACCCATCAAGTTTCCATAGGTGTA
GTGTGTATGGAGTACCAACACCACATTTTAATGATGGACGAGCCATGGCAAAATCTCTAT
ATTGGCTCCATGAACTACAAA
>HM_7657 from Matreshka MAT_HMR_295490, mORF origin: >ORF 13 (Frame +1, Start 2222) of : NM_030581
ATGTTCAGACACTGGCGATGCTCTGTAGCGTGTTTGAAGCCCAGTCTCGGCCTCAGGGGC
TACCAAACCCCTTTGGGCCTTTTCCTAACCGTTCTTCTAATCTTGTGGTGTCCCATAGTC
GATATCCTAGCTTTACCTCTTCTGGTTCCTGCTCCAGTATGTCAGACCCAGGGCTCAACA
CTGGCGGCTGGAACA
>HM_7663 from Matreshka MAT_HMR_295494, mORF origin: >ORF 26 (Frame +1, Start 392) of : NM_033088
ATGGCTTGGAAGTCACTGCCAGGGAGAAGAGACTCAAGGTGGCTCGAGCAATTCTCTATG
TTGCTCAAGGCACGTTTGGGGAGTGCAGCTCGGAGGCAGAGGTGCAGTCCTGGATGCGCT
ACAACATCTTTCTCCTCCTGGAGGTGGGCACGTTCAATGCTTTGGTGGAGCTTC
>HM_7665 from Matreshka MAT_HMR_295507, mORF origin: >ORF 27 (Frame +1, Start 2264) of : NM_033088
ATGATCTTGATGCCCGGCCTTGGGACTTCCAGGCAGAGGAGTGTGCCCTTCGTGCCAACA
TTGAACGCTTCAACGCCCGGCGCTATGACCGGGCCCACAGCAACCCTGACTTCCTGCCAG
TGGACAACTGCCTGCAGAGTGTCCTGGGCCAACGGGTGGACCTCCCTGAGGACTTTCAGA
>HM_7673 from Matreshka MAT_HMR_295514, mORF origin: >ORF 40 (Frame +1, Start 2879) of : NM_014691
ATGTTACGGAAGTCTCCACTTTCTTCCCTTTCCATGAATACTTTGCAAATGCTCCTCAAC
CCATTTTTAAAGGAAGATCTTATGAAGAAGACATGGAAATTGCTGAAGGATGTTTCAGGC
ATATTAAGAAAATCTTTACGCAGCTTGAGGAATTCAGAGCCTCTGAATTGCTTCGAAGTG
GACTGGACAGATCTAAATACCTTT
>HM_7680 from Matreshka MAT_HMR_295521, mORF origin: >ORF 16 (Frame +1, Start 1016) of : NM_153273
ATGATGGCAAGGAGTGCCGGGCTGAGTCCTGCCTGGACCGCCGGTCTGAGATGCGTCTCA
AGCACCTGGACATGGTGCTCCCTGAGGTGGCGTCATCCTGTGGCCCCAGCACCAGCCCCA
GCAACACCAGCCCCGAGGCGGGTCCCTCCTCTCAGCCCAAGGTGGATGTCCGCA
>HM_7687 from Matreshka MAT_HMR_295540, mORF origin: >ORF 11 (Frame +1, Start 671) of : NM_004349
ATGGCTTTGACAGAGAGCCTTTGCACTCAGAACATCCAAGCAAGCGACCATGCACTATTA
GCCCAGGCCAGCGGTACAGTCCAAATAACGGCTTATCCTACCAGCCCAATGGCCTGCCTC
ACCCTACCCCACCTCCACCTCAGCATTACCGTTTGGATGATATGGCCATTGCCCACCACT
ACAGGGACTCCTATCGACACCCCAGCCACAGGGACCTCAGGGACAGAAACAGACCTATGG
GGTTGCATGGCACACGTCAAGAAGAAA
>HM_7695 from Matreshka MAT_HMR_295565, mORF origin: >ORF 9 (Frame +1, Start 698) of : NM_182687
ATGTCAAGCCTGCCAACATCTTCCTGGGGCCCCGGGGCCGCTGCAAGCTGGGTGACTTCG
GACTGCTGGTGGAGCTGGGTACAGCAGGAGCTGGTGAGGTCCAGGAGGGAGACCCCCGCT
ACATGGCCCCCGAGCTGCTGCAGGGCTCCTATGGGACAGCAGCGGATGTGTTCAGTCTGG
GCCTCACCATCCTGGAAGTGGCATGCAACATGGAGCTGCCCCACGGTGGGGAGGGCTGGC
AGCAGCTGCGCCAGGGCTACCTGCCCCCTGAGTTCACTGCCGGTCTGTCTTCCGAGCTGC
GTTCTGTCCTTGTCA
>HM_7703 from Matreshka MAT_HMR_295584, mORF origin: >ORF 29 (Frame +1, Start 110) of : NM_001002860
ATGGTTGCGAATCAAAGTTGTATAGCCTTGACCATGGCCATGAGAAACCACAAGACAAAA
AAAAGAGAACCTCTGGTCTTGCCACCCTCAAAAAGAAGTTTATTAAGCGTCGGAAATCTA
ATAGGTCTGCCGATCATGCCAAGCAGATGCGAGAACTCCTCTCTGGGTGGGATGTTAGAG
ATGTCAATGCAT
>HM_7716 from Matreshka MAT_HMR_295711, mORF origin: >ORF 23 (Frame +1, Start 3308) of : NM_015203
ATGGCCCTTCAAGTGCCTCTGAGTTGGCATCCCTTGGGGGTGGGGGCAGCGGAGGCCTCA
CTGGCTTTAAAACAGCACCATACAAGGAACGGGCACCTCAATTTCAGGAGAGTGTCGGCA
GCTTTCGTTCCAACAGTTTCAACTCAACATTTGAGCATCATCTTCCCCCATCCCCCTTGG
AACATGGGACACCCTTCCAGAGAGAGCCAGTGGGGCCATCATCTGCCCCACCTGTCCCTC
CTAAGGATCATGGTGGTATCTTCTCTCGAGATGCACCCACTCATCTACCCTCTGTGGATC
TTTCGAACCCCTTCACAAAGGAGGCAGCCCTGGCCCATGCTGCCCCACCCCCTCCTCCTG
GAGAGCACAGTGGAATTCCTTTCCCTACCCCACCTCCTCCTCCCCCTCCTGGGGAACATA
GCAGCAGTGGTGGGAGTGGTGTCCCCTTTTCTACTCCACCCCCTCCTCCACCCCCTGTTG
ACCACTCTGGAGTTGTACCCTTCCCAGCCCCACCACTGGCAGAGCACGGAGTGGCAGGGG
CTGTGGCAGTATTTCCCAAGGACCATAGTTCCCTCCTTCAAGGGACCCTGGCTGAGCATT
TTGGGGTACTCCCAGGACCCAGGGACCACGGGGGCCCCACCCAACGGGACCTCAACGGCC
CTGGCCTTAGCCGTGTACGAGAGAGCCTCACCCTACCCTCCCATTCTCTGGAACACCTGG
GCCCACCCCATGGAGGAGGAGGTGGGGGAGGCAGCAACAGCAGCAGTGGCCCCCCCTTGG
GTCCCTCACACAGAGACACCATCAGCCGGAGTGGTA
>HM_7709 from Matreshka MAT_HMR_295666, mORF origin: >ORF 21 (Frame +1, Start 2651) of : NM_015203
ATGAACCTGGGTCTGACCGGTCACCATCACCGAGTAAGAATGATTCATTTTTCACCCCTG
ACTCCAACCACAATAGCTTGTCTCAATCTACCACTGGGCATCTCAGTTTGCCACAGAAGC
AGTACCCAGACTCTCCTCACCCAGTCCCACATCGTTCCCTTTTCTCTCCGCAGAACACCC
TTGCCGCTCCCACGGGTCACCCACCCACGTCAGGCGTGGAGAAAGTCCTGGCCTCCACCA
TTTCCACCACGTCGACGATTGAATTTAAGAATATGCTTAAAAACGCCTCACGTAAGCCCT
CAGATGATAAGCATTTTGGCCAGGCTCCCAGCAAGGGCACTCCAAGTGATGGTGTCAGTC
TCTCAAACCTCACCCAACCCAGCT
>HM_7725 from Matreshka MAT_HMR_295810, mORF origin: >ORF 16 (Frame -1, Start 9) of : NM_015914
ATGCGGAGGCCGCGGCGGCGGCAGCAGCAGCAGCGAGGACGCCGAGGACGAGGGAGGGGG
CGGCGGCGGCCCCGCGGGCTCAGACTGCCTCAGCTCGAGCCCGACCCTGGCCACAGCGTC
CTCGGCGGGCCGGCTCCGTCGCGGGCTGCGTGGCGCCTTCCTCATGGCGCGCCAGCGGCC
CGAGCTGCTCTGCGGGGCCGTGGCGCTCGGCTGCGCGCTGCTCCTCGCCCTCAAGTTCAC
CTGCAGTCGAGCAAAAGATGTGATAATACCAGCAAAGCCACCTGTCAGCTTTTTCTCCTT
GAGGTCTCCAGTCCT
>HM_7730 from Matreshka MAT_HMR_295814, mORF origin: >ORF 48 (Frame +1, Start 3410) of : NM_014680
ATGGAGACTGGCACATGGACATTGAACAGGCGAACCTGCACCAGCTGGCCACTGAGGATC
CATACAACACAACTGAAAATATGCACTGGGAGTGGAGCCACCTGTCTTTTCATTGGAAAC
CTGGTCAGTTTGTGTTCAAGGGTGACTTGGATATCAACG
>HM_7731 from Matreshka MAT_HMR_295835, mORF origin: >ORF 49 (Frame +1, Start 4706) of : NM_014680
ATGACATATACAACCGAAACTGCCTTATTGAATTGGTCAACTGTCAGATGGTTCTTCGTG
GAGCAGAGACAGAAGGCTGTGTCATTGTGTCAGCTGCCAAAGCCCAACTGCTGCAGTGCC
AGCACCATCCAGCCTGGTATGGTGATACAT
>HM_7740 from Matreshka MAT_HMR_295883, mORF origin: >ORF 46 (Frame +1, Start 2696) of : NM_014680
ATGAAAGTAAGGAGAGTGCCAAAAGACTACAGCTACTGGATGCTAAAGTGGCCGCCCTTC
GGAAGCAGCATGGGGAGTTGTTGCCTGCCCGCAAAATTGAGGAGCTCTATGCCTCTTTGG
AACGCAAAAACATTGAAATCTACATCCAGCGTTCCCGTCGTCTCTATGGCAACACACCCA
TGCGCCGGGCACTGCTTACTTGGAGCT
>HM_7745 from Matreshka MAT_HMR_295891, mORF origin: >ORF 10 (Frame +1, Start 17) of : NM_001011718
ATGGAGCGGCGGCCTCGGCCAGCCCGGACCCGGAGGGGGCTGCCGGTGGAGCCCGGGGCA
GTGCCGGCGGGCGCGGGGAGGCGGCGGCGGCGGCCGGGCCCCCGGGGGTCGTCGGGGCGG
GCGGCCCGGGGCCGCGCTACGAGCTGCGGGACTGCTGCTGGGTGCTGTGCGCGCTGCTCG
TGTTCTTCTCCGACGGTGCCACGGACCTGTGGCTGGCGGCCTCCTACTACCTGCAGAATC
AACACACCTACTTCAGCCTCACCTTGCTGTTCGTGCTCCTGCCCTCGCTGGTCGTGCAGT
TAC
[truncated: 1,053,306 more chars]
