# Supplementary material for: Bioinformatics prediction of overlapping frameshifted translation products in mammalian transcripts
Source: BMC Genomics. 2008 Mar 6;9:122. doi: 10.1186/1471-2164-9-122 (PMC2329644; doi:10.1186/1471-2164-9-122)
Supplement: Additional file 6 — MatreshkaX sequences. Human matreshkaX nucleotide sequences in Fasta format. [file 1471-2164-9-122-S6.txt]

>HM_8 from Matreshka MAT_HMR_38, mORF origin: >ORF 13 (Frame -1, Start 3039) of : NM_032578
CGATGGCAACTACACCATCATGGCAGCCAACCCCCAGGGGAGAATCAGCTGTTCTGGCCA
CTTGATGGTACAAAGTTTGCCCATTCGCAGTCGGCTAACCTCTGCTGGTCAGTCTCACAG
GGGAAGATCCCGAGTGCAAGAAAGAGACAAAGAGCCCCTACAGGAACGCTTTTTCCGACC
ACATTTCCTGCAGGCTCCTGGGGATATGGTAGCTCA
>HM_9 from Matreshka MAT_HMR_47, mORF origin: >ORF 9 (Frame +1, Start 3590) of : NM_032578
GCATGCCCCCACCTGTGTTCTACTGGAAGAAAGACAATGAGACCATCCCTTGCACCAGAG
AGAGGATCAGTATGCACCAGGACACAACAGGGTATGCCTGCCTTCTCATTCAGCCAGCCA
AGAAATCAGACGCTGGATGGTACACGTTGTCAGCCAAGAATGAAGCCGGCATCGTGTCGT
GCACTGCCAGGCTGGATATATACGCTCAGTGGCACCATCAGATCCCACCGCCCATGTCTG
TCCGGCCCAGTGGCAGTCGCTACGGATCTCTCACCAGTAAAGGACTTGACATATTTTCTG
CCTTTTCCTCCATGGAAAGCACGATGGTGTATTCATGCTCTTCTCGGAGTG
>HM_11 from Matreshka MAT_HMR_74, mORF origin: >ORF 8 (Frame +1, Start 3314) of : NM_032578
CATGGCTACTCAATGGCCAACCTGTGCTACCAGATGCCTCCCACAAGATGCTGGTCAGGG
AGACCGGAGTCCACTCTCTGCTCATTGACCCACTCACTCAGCGCGACGCAGGGACCTATA
AGTGCATCGCTACCAACAAAACCGGGCAGAATTCTTTTAGTCTGGAGCTCTCTG
>HM_14 from Matreshka MAT_HMR_76, mORF origin: >ORF 1 (Frame +1, Start 296) of : NM_018649
CCATCGCCAGTGGAGGCGTCCTGCCCAGAATTCACCCCGAACTGCTGGCCAAAAAGCGAG
GGACCAAAGGCAAGTCGGAAACGATCCTCTCCCCACCCCCAGAGAAAAGAGGCAGGAAGG
CCACGTCAGGCAAGAAGGGGGGGAAGAAATCCAAGGCTGCCAAACCACGGACGTCCAAAA
AGTCCAAACCAAAGGACAGCGATAAAGAAGGAACTTCAAATTCCACCTCTGAAGATGGGC
CAGGGGATGGATTCACCATTCTGTCTTCTAAGAGCCTTGTTCTGGGACAGAAGCTGTCCT
>HM_18 from Matreshka MAT_HMR_81, mORF origin: >ORF 2 (Frame +1, Start 887) of : NM_005316
AAGAGAATAGTAATGCTGCCATCATCAAGAGATTTAACCATCACAGTGCCATGGTCCTGG
CAGCTGGACTCAGAAAACAAGAAGCACAAAATGAACAAACTAGTGAGCCCAGCAACATGG
ATGGAAATTCCGGAGATGCAGACTGCTTTCAGCCAGCAGTCAAAAGGGCGAAATTACAAG
AGTCCATTGAATATGAAGACTTGGGGAAAAATAATTCTG
>HM_24 from Matreshka MAT_HMR_104, mORF origin: >ORF 4 (Frame -1, Start 1488) of : NM_005316
TTTGGAACGATTCCAAGTTACGAAGCTCTGTCCATTCCAAGAAAAGATTCGGAGACAGTA
TTTAAGCACAAATTTGGTAAGTCACATAGAAGAGATGCTCCAGACAGCCTACAACAAGCT
CCACACATGGCAGTCACGGCGTCTGATGAAGAAAACGTG
>HM_29 from Matreshka MAT_HMR_156, mORF origin: >ORF 6 (Frame -1, Start 2025) of : NM_018086
CAAGGAGTTTGCACTGCTCGTCCAGCGCACAGAAGGCTTTTCTGGACTAGATGTGGCTCA
TTTGTGTCAGGAAGCAGTGGTGGGCCCCCTCCATGCCATGCCAGCCACAGACCTTTCAGC
CATTATGCCCAGCCAGTTGAGGCCCGTTACATATCAAGACTT
>HM_30 from Matreshka MAT_HMR_188, mORF origin: >ORF 4 (Frame -1, Start 321) of : NM_018086
ACCCTGGCAGCCTTCCTTGAATTCAGAAGCTGTTTATCCCATGAACTGTGTTCCGGATGT
TATCACTGCCAGCAAAGCTGGAGTCAGTTCAGCCCTCCCTCCAGCAGATGTCTCTGCGAG
TATAGGAAGCTCTCCTGGGGTAGCCAGCAACCTGACAGAACC
>HM_37 from Matreshka MAT_HMR_209, mORF origin: >ORF 1 (Frame +1, Start 32) of : NM_018086
AGATGCAGTGGACGCCAGAGCATGCCCAGTGGCCAGAACAGCACTTTGACATCACCTCAA
CCACTCGGTCTCCTGCCCACAAAGTTGAAGCCTACAGAGGTCATCTGCAGCGCACCTATC
AGTACGCCTGGGCGAATGATGACATATCTGCTC
>HM_41 from Matreshka MAT_HMR_229, mORF origin: >ORF 2 (Frame +1, Start 476) of : NM_018086
CAGAACCTAGTTATTCAAGTAGTACCTGTGGAAGCCACACTGTACCCAGTCTTCATGCAG
GGCTCCCATCTCAGGAATATGCCCCAGGATACAACGGATCATATTTGCATTCTACTTATA
GTAGCCAGCCAGCACCTGCACTTCCTTCACCTCATCCGTCTCCTTTGCATAGCTCTGGGC
TACTACAGCCCCCACCACCACCTCCTCCGCCACCAGCCTTGGTCCCAGGCTACAATGGGA
CTTCTAACCTCTCCAGTTACAGCTATCCGTCTGCTAGCTATCCTCCTCAGACTGCTGTGG
GGTCTGGGTACAGCCCTGGGGGGGCACCGCCTCCGCCTTCAGCGTACCTGCCTTCAGGAA
TTCCTGCTCCCACCCCCCTACCCCCCACCACTGTTCCTGGCTACACCTACCAGGGCCATG
GTT
>HM_42 from Matreshka MAT_HMR_285, mORF origin: >ORF 3 (Frame +1, Start 926) of : NM_018086
CAAACAGTTCAGCAAGTTCTCTCAAAAGGAAAGCTTTCTACATGGCAGGGCAAGGAGATA
TGGACTCCAGTTATGGAAATTACAGCTATGGCCAACAGAGATCTACACAGAGTCCTATGT
ACAGAATGCCCGACAACAGCATTTCAAACACAAATCGGGGGAATGGCTTTGACAGAAGTG
CTGAAACATCATCCT
>HM_50 from Matreshka MAT_HMR_289, mORF origin: >ORF 1 (Frame +1, Start 20) of : NM_019104
AAGTGGAGAAATCAGAGCTGGAGATGGCCAAAGCCCGGAACCAACTGGATGCTGTCTTGC
AGTGTCTGCTGGAGAAGAGTCACATGGACAGGGAGCGTCTGGATGAGGAAGCTGGGAAAA
CACCCTCAGACACCCACAATAAGGACTGCTCCATCGCAGCCACTGGCAAAAGGCCATCTG
CCCGCTTCCCCCACCAGCGGAGGAAGAAGAGGAGGGAGATGGATGATGGGCTGGCTGAGG
GAGGGCCGCAGCGATCCAACACATATG
>HM_52 from Matreshka MAT_HMR_296, mORF origin: >ORF 5 (Frame +1, Start 2102) of : NM_018834
AAAAAGATGGAAGTGCTTCAGCAGCAGCAAAGAAAAAGCTTAAAAAGGTGGACAAGATCG
AGGAACTTGATCAAGAAAACGAAGCAGCGTTGGAAAATGGAATTAAAAATGAGGAAAACA
CAGAACCAGGTGCTGAATCTTCTGAGAACGCTGATGATCCCAACAAAGATACAAGTGAAA
ACGCAGATGGTCAAAGTGATGAGAACAAGGACGACTATACAATCCCAGATGAGTATAGAA
TTGGACCATATCAGCCCAATGTTCCTGTTGGTA
>HM_55 from Matreshka MAT_HMR_333, mORF origin: >ORF 2 (Frame +1, Start 470) of : NM_018834
GTTATGGTAGAGATGGCAGATCTGCTACACGGGAGCCACCATACAGAGTACCTAGGGATG
ATTGGGAAGAAAAAAGGCACTTTAGAAGAGATAGTTTTGATGATCGTGGTCCTAGTCTCA
ACCCAGTGCTTGATTATGACCATGGAAGTCGTTCTCAAGAATCTGGTTATTATGACAGAA
TGGATTATGAAGATGACAGAT
>HM_59 from Matreshka MAT_HMR_367, mORF origin: >ORF 1 (Frame +1, Start 194) of : NM_018834
ATCAACAAGGAGCTCATAGTGCACTGTCTTCTGCTAGTACTTCTTCCCATAATTTGCAGT
CTATATTTAACATTGGAAGTAGAGGTCCACTCCCTTTATCTTCTCAACACCGTGGAGATG
CAGACCAGGCCAGTAACATTTTGGCCAGCTTTGGTCTGTCTGCTAGAGACT
>HM_63 from Matreshka MAT_HMR_382, mORF origin: >ORF 3 (Frame +1, Start 674) of : NM_018834
GAGATGGAGAAAGGTGTAGGGATGATTCTTTTTTTGGTGAGACCTCGCATAACTATCATA
AATTTGACAGTGAGTATGAGAGAATGGGACGTGGTCCTGGCCCCTTACAAGAGAGATCTC
TCTTTGAGAAAAAGAGAGGCGCTCCTCCAAGTAGCAATATTGAAGACTTCCATGGACTCT
TACCGAAGGGTTATCCCCATCTGTGCTCTATATGTGATTTGCCAGTTCATTCTAATAAGG
AGTGGAGTCAACATATCAATGGAGCAAGTCACAGTCGTCGATGCCAGCTTCTTCTTGAAA
TCTACCCAGAATGGAATCCTGACAATGATACAGGACACACAATGGGTGATCCATTCATGT
TGCAGCAGTCTACAAATCCAGCACCAGGAATTCTGGGACCTCCACCTCCCTCATTTCATC
TTGGGGGACCAGCAGTTGGACCAAGAGGAAATCTGGGTGCTGGAAATGGAAACCTGCAAG
GACCTAGACACATGCAGAAAGGCAGAGTGGAAACTAGCAGAGTTGTTCACATCATGGATT
TTCAACGAGGGAAAAACT
>HM_67 from Matreshka MAT_HMR_390, mORF origin: >ORF 1 (Frame +1, Start 2) of : NM_004838
TGTCCACAGCCAGGGAGCAGCCAATCTTCAGCACACGGGCGCACGTGTTCCAAATTGACC
CAGCCACCAAGCGAAACTGGATCCCAGCGGGCAAGCACGCACTCACTGTCTCCTATTTCT
ACGATGCCACCCGCAATGTGTACCGCATCATCAGCATCGGAGGCGCCAAGGCCATCATCA
ACAGCACTGTCACTCCCAACA
>HM_69 from Matreshka MAT_HMR_393, mORF origin: >ORF 2 (Frame +1, Start 983) of : NM_020432
CAAATGTCTCTGATGAAGTCTCCAGTGAGGAAGGTCCTGAAACAGGATACTCATTACGTC
GTCATGTGGACAGGACTTCTGAAGGTGTTCTTCGGAATAGAAAGTCACACCATTATAAGA
AACATTACCCTAATGAGGACGCCCCTAAATCGGGTACTAGTTGCAGCTCTCGCTGTTCAA
GTTCCAGACAGGATTCTGAGAGTGCAAGGCCAGAATCTGAAACAGAAGATGTGTTATGGG
AAGACTTGTTACATTGTGCAGAATGCCATTCATCTTGTACCAGTGAGACAGATGTGGAAA
ATCATCAGATTAATCCATGTG
>HM_75 from Matreshka MAT_HMR_400, mORF origin: >ORF 4 (Frame -1, Start 165) of : NM_013399
GCCGCCGGGTCACCCAATGCCCCAGCCTGGCTTCATCCCACCACACATGAGTGCAGATGG
CACCTACATGCCTCCGGGTTTCTACCCTCCTCCAGGCCCCCACCCACCCATGGGCTACTA
CCCCCCAGGGCCCTACACGCCAGGGCCCTACCCTGGCCCTGGGGGCCACACAGCCACAGT
CCTGGTCCCTTCAGGAGCTGCCACCACGGTGACAGTGCTGCAGGGAGAGATCTT
>HM_76 from Matreshka MAT_HMR_407, mORF origin: >ORF 1 (Frame +1, Start 215) of : NM_013399
GTGCAGATGGCACCTACATGCCTCCGGGTTTCTACCCTCCTCCAGGCCCCCACCCACCCA
TGGGCTACTACCCCCCAGGGCCCTACACGCCAGGGCCCTACCCTGGCCCTGGGGGCCACA
CAGCCACAGTCCTGGTCCCTTCAGGAGCTGCCACCACGG
>HM_83 from Matreshka MAT_HMR_408, mORF origin: >ORF 2 (Frame +1, Start 590) of : NM_025215
GCGCCGAGACGCTGCAGCAGGTCAACAGGCTCCTGGCCTGCTACAAGGGCACGCACAACT
TCCACAATTTCACCTCGCAGAAGGGGCCGCAGGATCCCAGTGCCTGCCGCTACATCCTGG
AGATGTACTGCGAGGAACCCTTTGTGCGGGAGGGCCTGGAGTTTGCGG
>HM_86 from Matreshka MAT_HMR_422, mORF origin: >ORF 1 (Frame +1, Start 8) of : NM_004140
AGTTTCGGTTCCGGCGGCAGGGCGCCGACCCGCAGCGCGAGAAGCTCAAGCAGGAGCTTT
TCGCCTTCAACAAGACTGTGGAGCATGGCTTCCCCAATCAGCCCAGCGCCCTGGCCTTCG
ACCCGGAACTTCGCATCATGGCCATCGGCACCAGGTCTGGGGCTGTCAAGATCTATGGTG
CACCTGGCGTGGAGTTCACAGGCCTGCACCGGGATGCAGCCACTGTCACACAGATGCACT
TCT
>HM_93 from Matreshka MAT_HMR_444, mORF origin: >ORF 7 (Frame +1, Start 2111) of : NM_004140
CGCCCGTGCAGCGCCGCATTGAGCCCCGCTCTGCCGATGACTCCTTGTCGGGTGTCGTGC
GTTGCCTATACTTTGCCGACACATTCCTTCGAGATGGGGCCCACCACGGGCCCACCATGT
GGGCTGGCACCAACTCAGGCTCTGTGTTCGCCTATGCACTGGAGGTGCCGGCAGCAGCAG
TGGGTGGTGAGAAGCGGCCTGAGCAAGCGGTGGAGGCCGTGCTGGGCAAGGAGGTGCAGC
>HM_97 from Matreshka MAT_HMR_448, mORF origin: >ORF 2 (Frame +1, Start 1202) of : XM_375729
ACCGGTACCCTAAGGGTGCCATCTTCCTGTTCTTTGCAGGGAGGATTGAAGTCATTAAAG
GCAACATTGATGCAGCCATCCGGCGTTTCGAGGAGTGCTGTGAGGCCCAGCAGCACTGGA
AGCAGTTCCACCACATGTGCTACTGGGAGC
>HM_99 from Matreshka MAT_HMR_449, mORF origin: >ORF 1 (Frame +1, Start 1004) of : XM_375729
GGCTGTTGGAGTTTGTGGGGTTTTCAGGAAACAAGGACTATGGGCTGCTGCAGCTGGAGG
AGGGAGCGTCAGGGCACAGCTTCCGCTCTGTGCTCTGTGTCATGCTCCTGCTGTGCTACC
ACACCTTCCTCACCTTCGTGCTCGGTACTGGGAACGTCAACATCGAGGAGGCCGAGAAGC
TCT
>HM_101 from Matreshka MAT_HMR_453, mORF origin: >ORF 7 (Frame -1, Start 2256) of : XM_371262
GAACATAAGGTCTTGTGCAAGAGGAGCCCTCGCTCTTCTGTTCCTTCTCGGCACCACCTG
GATCTTTGGGGTTCTCCATGTTGTGCACGCATCAGTGGTTACAGCTTACCTCTTCACAGT
CAGCAATGCTTTCCAGGGGATGTTCATTTTTTTATTCCTGTGTGTTTTATC
>HM_106 from Matreshka MAT_HMR_477, mORF origin: >ORF 8 (Frame +1, Start 3461) of : XM_372774
AGCAGCAGACGGCTGTGTCGGAGACCTTCTCTGAGTCATCCTCCGACAGCACCCAGTTCA
ATCAGCCGGTTGGTGGCGGGGGGTTTCGGCGTGCCAACAGCGAGGCCTCAAGTAGTGAGG
GCCAGTCGAGCCTGTCCAGCCTGGAGAAAC
>HM_108 from Matreshka MAT_HMR_548, mORF origin: >ORF 6 (Frame +1, Start 2204) of : XM_372774
CTGGGAAGCCAAAGCGCAAGAGACGGTCCCGGAAGAATGGGACTCTGTTCCCAGAGCAGG
TGCCCAGTGGCCCAGGCTTTGGGGAGGCAGGTGCTGAGTGGGCCGGGGATAAGGGTGGTG
GCTGGGCCCCTCACCATGGGCACCCAGGCGGACAAGCTGGCCGAAACTGTGGGTTTCAGG
GGACCGAGGCCCGGGCCTTTGCCTCCACTGGGCTGGAGAGTGGAGCCTCAGGCCGTGGCA
GCTACTACAGCACGGGTGCACCCTCAGGCCAGACCGAGCTCAGCCAGGAGCGCCAAAACC
TCTTCACCGGCTACTTTCGCTCGCTGCTCGATTCGGATGACTCCTCCGATCTCTTGGACT
TTGCCCTCTCAGCCTCTCGCCCAGAGTCCCGGAAGGCATCGGGCACCTATGCAGGGCCAC
CCACCAGTGCCCTGCCTGCCCAGCGGGGCCTGGCCACCTTCCCTAGCCGGGGAGCCAAGG
CCAGCCCAGTGGCAGTGGGTAGCAGCGGGGCTGGGGCGGACCCCTCCTTTCAGCCTGTCC
TGTCCGCGCGCCAGACCTTCCCACCAGGACGAGCAGCAAGCTATGGGC
>HM_112 from Matreshka MAT_HMR_615, mORF origin: >ORF 19 (Frame -1, Start 2316) of : XM_372774
GGGTGGTGGCTGGGCCCCTCACCATGGGCACCCAGGCGGACAAGCTGGCCGAAACTGTGG
GTTTCAGGGGACCGAGGCCCGGGCCTTTGCCTCCACTGGGCTGGAGAGTGGAGCCTCAGG
CCGTGGCAGCTACTACAGCACGGGTGCACCCTCAGGCCAGACCGAGCTCAGCCAGGAGCG
CCAAAACCTCTTCACCGGCTACTTTCGCTCGCTGCTCGATTCGGA
>HM_116 from Matreshka MAT_HMR_654, mORF origin: >ORF 7 (Frame +1, Start 2795) of : XM_372774
CTCCAGCCGCTTCAGACTGCCGGGCAGCCGAGACCTTCCCCAAGCTGGTGCCCCCGCCCT
CAGCCATGGCCCGCTCACCTACCACCCACCCGCCTGCCAACACCTACCTGCCCCAGTACG
GCGGCTATGGGGCCGGACAAAGCGTATTCGCCCCAACTAAGCCCTTTACAGGCCAGGACT
GCGCTAACAGCAAGGACTGCAGCTTCGCCTATGGCAGTGGCAACAGCCTCCCTGCCTCAC
CCAGCAGCGCCCACAGCGCCGGCTATGCCCCACCGCCTACCGGGGGCCCCTGCCTGCCAC
CAAGCAAGGCCTCCTTCTTCAGCAGCTCTGAGGGGGCCCCCTTCTCTGGTTCAGCCCCCA
CGCCCCTGCGCTGTGACAGCCGGGCCAGCACAGTCTCGCCCGGTGGCTACATGGTACCCA
AGGGCACCACAGCCTCTGCCACCTCTGCAGCCTCTGCCGCCTCCTCCTCCTCCTCCTCCT
TCCAGCCCTCGCCCGAGAACTGTCGGCAGTTTGCGGGGGCTTCTCAGTGGCCTTTCCGGC
AGGGCTATGGAGGCCTGGACTGGGCCTCAGAGGCCTTTAGTCAGCTCTACAATCCCAGTT
TTGACTGCCACGTCAGCGAGCCCAACG
>HM_121 from Matreshka MAT_HMR_781, mORF origin: >ORF 1 (Frame +1, Start 32) of : XM_372774
CTTCCAGTGCCGTGTGCAGCTCTCCTGACTACCTCCGGGAACCCAAGTACTACCCCGGCG
GCCCCCCCACCCCCCGGCCCCTGCTTCCCACCCGGCCCCCTGCCAGCCCACCTGACAAGG
CCTTCTCCACCCACGCCTTCTCCGAGAACCCACGCCCACCCCCACGCCGGGACCCCAGCA
CCCGGCGCCCACCAGTCCTTGCCAAGGGGGACGACCCGCTGCCCCCACGGGCAGCCCGTC
CTGTCTCACAGGCCCGCTGCCCCACACCGGTCGGAGACGGCAGCAGCTCCCGACGCTGCT
GGGACAACGGGCGGG
>HM_123 from Matreshka MAT_HMR_833, mORF origin: >ORF 12 (Frame +1, Start 4640) of : XM_372774
CCCTGTCCCCCGTGCCGAGGGACTCGCTGCTGCCCCTGCAGGACACCGCCTACAGGTACC
CAGGCTTTATGCCCCAGGCGCATCCTGGCCTGGGTGGGGGCCCCAAGAGCGGCTTCCTGG
GGCCCATGGCGGAACCTCACCCCGAGGACACATTCACCGTCACATCCCTGT
>HM_133 from Matreshka MAT_HMR_877, mORF origin: >ORF 16 (Frame -1, Start 2271) of : XM_371332
GGAGCAACAGCGGCGGCGGCTAGTGGAGACCAAGAGGAACCGGGAGATCGCACAGCTCAA
GAAGGAGCAGCGGCGACAGGAGTTTCAGATCCGAGCTCTGGAGTCCCAGAAGCGGCAGCA
GGAGATGGTCCTGAGGAGGAAGACCCAGGAGGTTTCTGCACTGAGGCGCCTGGCCAAGCC
CATGTC
>HM_135 from Matreshka MAT_HMR_894, mORF origin: >ORF 12 (Frame -1, Start 465) of : XM_371332
CACCCGCCACCGCAGGTCCAACATCAAGATCCACGAGGACGCAAACGGTGGCATCTACAC
CACTGGCGTCACTTCTCGCCTCATCCACTCCCAGGAGGAGCTGATCCAGTGCCTGAAGCA
GGGGGCCCTGTCCCGCACCACAGCCAGCACCCAGATGAACGTGCAGAGCTCACGCTCCCA
CGCCATCTTCACCATCCACCTGTGCCAGATGCGCATGTGCACCCAGCCCGACCTGGTGAA
>HM_137 from Matreshka MAT_HMR_898, mORF origin: >ORF 9 (Frame -1, Start 2028) of : XM_046581
TACTCTGAGGTTGCAGCAGCAGCGGCAACTGGAAATCTACAAGCATCAGAAGAAAGAACT
GTTGCAGAGAGGAACCACAACCATCACAAACCTGGAGGGCTGGGTGGGCCACCCCCTGGA
TCCCATCGACTGCCTGTTTCTCACTTTGAC
>HM_140 from Matreshka MAT_HMR_925, mORF origin: >ORF 2 (Frame +1, Start 1607) of : XM_046581
ATCCACACTGCAAACTGGAGGAGAAATCCTGCTGGCTGCAGCAGCTGCAGAAGTGGAGCG
ACCTGGATGTCTGTCCCCTGGAGGATGGAAACTATGGACATGAGCTGCCCAACATCACCA
ATGCACTTCCCCAGAGTGCCATTCACAGCCCAGACTCCTTATCCAGACCAAGACGAACAG
TATTCACTAGAGCCATTGAGGGGCGTGAATTACATTGGCAGGATAGCCACCTACAGCGAA
>HM_152 from Matreshka MAT_HMR_953, mORF origin: >ORF 3 (Frame +1, Start 1346) of : XM_371354
GACCCTTCCACACCAGGGCCACGGTGGACCCTGACTTCCCCATCGCTCACCTGTCCAGCG
ACCCCGACTACTCCTCCAGCAGCGAGCAGTCCTGCGACACCGTCATCTACATCGGGCCCA
ACGGCACGGCCCTCTCTGACAAGGAGCTCACCGACAACGAGGGCCCCCCAGACTTTGTCC
CTATCGTGCCAGCCCTGCAGAAGACCCGGGGCGACAGCCGGCCCGCAGAGGCAGGAGAGG
CTGCAGCCGGCAAGTCAGAAAGGGACTGCC
>HM_153 from Matreshka MAT_HMR_958, mORF origin: >ORF 16 (Frame -1, Start 1944) of : XM_371354
CCAGCACAGCGCCTCCCCACTCGTGCAGAGCCCCAGCCTCCAGAGCAGCCGGGAGAGCCT
CAACTCCTGCGGCTTCGTGGAAGGCAAGCCCAGGCCCATGGGCTCCCCCCGGCTGGGCAT
CGCCAGCCTGTCCAAGACCTCGGAGTACAAGCCACCCAGCTCTCCTTCCCAGAGATGCAA
AGTCTACACCCAGAAGGGGGTCCTGCCGTCTCCCGCCCCACTGCCTCCCTCGAGCAAGGA
TTCCGGCGTGGCGTC
>HM_156 from Matreshka MAT_HMR_966, mORF origin: >ORF 8 (Frame +1, Start 3737) of : XM_371354
ACCAACCAGCCGCCTTCCCGGCGGGCCTCCCAGACGAGCCTAGCGGCAAGACGAAGGACG
CCAGCAGCAGCAGCAAGCTCTTCAGTGCCAAGCTGGAGCAGCTGGCCAGCAGAAGCAACT
CGCTGGGCAGGGCGACAGTCAGCCACTACGAATGCCTCTCCCTGGAGCGGGCCGAGAGCC
TGTCCTCCG
>HM_160 from Matreshka MAT_HMR_973, mORF origin: >ORF 5 (Frame +1, Start 1562) of : XM_290944
GCAAGGTTATCGACCAGCTCAACGGGCAGCTGGACCCCAGCACCTGGTGCTCCCGTGCTG
AGCCCCCAGACCAGTCCTTTCGGACCGGCTCTCCCGGGGATGCCCCGGAGAGGCCGCCGC
TTTGCGACTTTAGTGAGGGGCTTTCAGCCCCAATGGACTTCTACCGCTTTACCGTCGAGA
GTCCAAGCACTGTTACATCAGGTGGCGGCCACCATGACCCTGCAGGGCTTGGCCAACCGC
TGCATGTTCCTAGTAGCCCTGAGGCTGCTGGCCAAGAAGAAGAGGGAGGAGGAGGAGAGG
GACAGACGCCTCGGCCCC
>HM_163 from Matreshka MAT_HMR_975, mORF origin: >ORF 6 (Frame -1, Start 252) of : XM_371210
TACGTGCTCGGAGCCTGTGGTGGCCATGAAGCCCAGCCTCATGTTCCTGGCCAAGGCAGG
CAGCCGCGACATCGCCGCCTACTGCAACTACACGCAGTACCAGCCCCGTGTGCTGGCTGT
CATCGGGCCCCACTCGTCAGAGCTCGCCATGGTCACCGGCAAGTTCTTCAGCTTCTTCCT
CATGCCCCAGGTCAGCTACGGTGC
>HM_165 from Matreshka MAT_HMR_980, mORF origin: >ORF 1 (Frame +1, Start 281) of : XM_371210
AGCCCAGCCTCATGTTCCTGGCCAAGGCAGGCAGCCGCGACATCGCCGCCTACTGCAACT
ACACGCAGTACCAGCCCCGTGTGCTGGCTGTCATCGGGCCCCACTCGTCAGAGCTCGCCA
TGGTCACCGGCAAGTTCTTCAGCTTCTTCCTCATGCCCCAGGTCAGCTACGGTGCTAGCA
TGGAGCTGC
>HM_168 from Matreshka MAT_HMR_988, mORF origin: >ORF 8 (Frame +1, Start 5006) of : XM_371542
CTGGTGAAGTTTTCAGCAAACTCGGATTATCTCGATCGTGCAATCAGGCCTCACAGAGGA
GCTGGAACGAGTTTAATAGTGGCCCTTCATACCTTTGGGAGTCGCCAGCGACAGATCCCA
GTCCTTCCTGGCCAGCCAGTTCCGGCTCCCCGACCCACACAGCCACATCGGTCCTCGGTA
ACACCAGCGGCCTGTGGTCCACCACTCCATTCAGCAGCTCCATTTGGTCCAGCAACCTTA
GCAGCGCCCTTCCCTTCACCACTCCAGCAAACACGCTGGCAAGCATCGGCCTCATGGGCA
CAGAAAACTCCCCTGCTCCTCACGCTCCCTCCACCTCCAGTCCAGCTGACGACTTGGGAC
AGACCTACAACCCGTGGCGGATATGGAGCCCCACGATTGGAAGAAGAAGCTCGGACCCTT
GGTCTAATTCGCACTTTCCTCACGAGAATT
>HM_173 from Matreshka MAT_HMR_1028, mORF origin: >ORF 7 (Frame +1, Start 4739) of : XM_371542
CAAAGGCAGCCTCGCTCCCGGGCAAGAACGGCAACCCCACTTTTGCTGCAGTCACGGCTG
GCTACGACAAGAGCCCAGGTGGGAATGGCTTTGCTAAAGTTTCTTCAAACAAAACAGGTT
TCTCCAGCAGCCTTGGCATTTCACACGCTCCTGTTGACAGCGATGGCTCAGACAGCTCGG
GTTTGTGGAGTCCCGTCAGCAACCCAAGCAGCCCTGACTTCACTCCCCTCAATTCGTTCT
CCGCCTTTGGAAACTCTTTTAATC
>HM_174 from Matreshka MAT_HMR_1053, mORF origin: >ORF 6 (Frame +1, Start 3617) of : XM_371542
CTCAAGGTCATACAGCGGGCAGAAAGTCCAAAGGGGCAAAGCAGAGCCAGCACGGCAGCC
AGCACCATGCCCACAGCCCGCTGGAGCAGCACCCTCAGCCTCCTCTGCCACCGCCAGTGC
CTCAGCCCCAGGAGCCGCAGCCTGAAAGGCTGTCTCCCGCCCCCCTCGCACACCCTTCCC
ACCCAGAACGTGCCAGCAGCGCGAGGCACAGTTCCGAGGACTCGGACATCACCAGTCTCA
>HM_188 from Matreshka MAT_HMR_1068, mORF origin: >ORF 3 (Frame +1, Start 899) of : XM_039733
CCTTCTATGCCCTCTCAGCTCCAGAAAAACTTGATCGTATTGGCGCCTACCTCTCTGAGA
GGCTCATCCGTGACGTGGGTCGCCATCGATATGGGTACGTGTGCATTGCTATGGAGGCTT
TGGACCAGCTGCTCATGGCCTGCCACTGCCAGAGCATCAACCTCTTCGTGGAGAGCTTCC
TCAAGATGGTGGCCAAGCTGCTGGAGTCAGAGAAACCCAACCTGCAGATCCTCGGCACCA
ACTCGTTTG
>HM_193 from Matreshka MAT_HMR_1069, mORF origin: >ORF 1 (Frame +1, Start 128) of : XM_376062
GTGGGCACGATGAAAAGGAAAACCCATTTGCAGAGTACATGTGGATGGAGAATGAAGAGG
ATTTCAACAGACAGGTGGAGGAGGAACTGCAGGAGCAAGACTTCTTGGACCGCTGCTTCC
AAGAGATGCTGGATGAAGAAGACCAAGACTGGTTTATTCCCTCACGAGACCTGCCTCAGG
CCATGGGACAGTTGCAACAGCAGT
>HM_197 from Matreshka MAT_HMR_1071, mORF origin: >ORF 11 (Frame +1, Start 4478) of : XM_046570
AAACACGCCCTTGTACAGGAGGCAAATGTTATCACTACACATGGAAAGCAAGTCTTTGGA
ACAATAACGAACGAACTGTATGGTGCCAGCGTTCAGATGGCGTTAATGTCACAGGAGGCT
GCTCCCCTCAGGCCCGTCCTGCTGCCATTCGGCAGTGCATTCCAGCCTGCAGAAAACCTT
TCTCCTACTGTACACAGGGTGGAGTCTGTGGTTGTGAGAAGGGCTATACAGAGA
>HM_207 from Matreshka MAT_HMR_1095, mORF origin: >ORF 2 (Frame +1, Start 989) of : XM_371575
GCACCATGGCTGCTGCCGAAGCAGCAGCTGCTGTTGTTGCAGCAGCAGCAGCGGCAGCAG
CAGCAGCAGCTGCAGCCAATGCTAATGCTTCCACTTCTGCTTCTAATACTGTCAGTGGAA
CTGTTCCAGTTGTTCCTGAGCCTGAAGTTACTTCCATTGTTGCTACTGTTG
>HM_208 from Matreshka MAT_HMR_1113, mORF origin: >ORF 5 (Frame +1, Start 2540) of : XM_371575
AATCTGAAAGAAAACGAATATTTAAAGATTTTATGCATGTGCTTGAGCATGAATGTCAGC
ATCATCATTCAAAGAACAAGAAACATTCTAAGAAATCTAAAAAACATCATAGGAAACGTT
CCCGCTCTCGATCGGGGTCAGATTCAGATGATGATGATAGCCATTCAAAGAAAAAAAGAC
AGCGATCAGAGTCTCGTTCTGCTTCAGAACATTCTTCTAGTGCAGAGTCTGAGAGAAGTT
ATAAAAAGTCAAAAAAGCATAAGAAGAAAAGTAAGAAGAGGAGACATAAATCTGACTCTC
CAGAATCCGATGCTGAGCGAGAGAAGGATAAAAAAGAAAAAGATCGGGAAAGTGAAAAAG
ACAGAACTAGACAAAGATCAGAATCAAAACACAAATCGCCTAAGAAAAAGACTGGAAAGG
ATTCTGGTAATTGGGATACTTCTGGCAGCGAAC
>HM_213 from Matreshka MAT_HMR_1139, mORF origin: >ORF 1 (Frame +1, Start 245) of : XM_371591
AAACCAAAGCTCAAAATGTCTTCCCTGCCAAAGAACAGTTTATGGTCCAGAGAGGGACAA
CCCCAGATAATCTTTCCTGGATGGAACAAAAGGAAGCATCAACCTTTAATTTCTTCAATA
TCTGTCAGCGTCGGAGGGACCGGCCTCGTTCTG
>HM_225 from Matreshka MAT_HMR_1151, mORF origin: >ORF 10 (Frame +1, Start 3719) of : XM_059482
CAGTGCAGAGCACGGAGCTCGGGCCGCAGCACAGCGAGCCCGCCCACCTCTACATCATCA
CCTCCCCCAGGGATGGCGCTGACAGACGCTGGCACCAGGGAGGACACCACCCTCGGGTGC
TCAAGAACAGACCGCCCCCGGCGCGCCTGCCGGAGCTGCGCCTGCTCAATGACCACAGCG
CCCCCGAGACCCCCACCCAGCCCCCCAGGTTCTCGGAGCTTGTGGACGGCAGAGGAAGAG
>HM_227 from Matreshka MAT_HMR_1154, mORF origin: >ORF 3 (Frame +1, Start 665) of : XM_059482
CCTTCTTTGGAGGCAGTTCCTCATCCCCTGTCAACACATTCCAGACTGTGCTCATCACAG
ACGGCAAGCTCTCCTTCACCATCTTCAACTATGAGTCCATCGTGTGGACCACAGGCACAC
ACGCCAGCAGCGGGGGCAACGCCACTGGCCTCGGGGGCATCGCAGCCCAGGCTGGCTTCA
ACGCAGGCGATGGGCAGCGTTACTTCAGTATCCCCGGCTCGCGCACAGCAGACATGGCCG
AGGTGGAGACCACCACCAACGTGGGTGTGCCCGGGCGCTGGGCGTTCAGAATCGATGATG
CCCAGGTGCGCGTGGGGGGCTGCGGCCATACAACGTCCGTGTGCCTGGCCCTGCGCCCCT
GCCTCAACGGCGGCAAGTGCATCGACGACTGCGTCACGGGCAACCCCTCCTACACCTGCT
CCTGCCTCTCGGGCTTCACGGGGCGGAGGTGCCACCTGGACG
>HM_238 from Matreshka MAT_HMR_1252, mORF origin: >ORF 5 (Frame +1, Start 3704) of : XM_371614
GCTCAGCACTCTCTAAAGGAGCAACAGTTTACAGCCCTTCCAGATACAGCTACCAGCTCC
TGCAGTGTGATAGTCCTCGGACAGAATCACAAAGCCTCCTTCAGCAGAGTTCCTCCCCCT
TCAGAGGACATCCTACACAGTCTCCAGGATACAGTTATCGAACTACTGCAC
>HM_240 from Matreshka MAT_HMR_1281, mORF origin: >ORF 6 (Frame +1, Start 3878) of : XM_371614
GACCTGGAAACCCCCCCTCTCACGGTTCTTCAGAATCATCCCTCTCTTCCACGTCCTATT
CCAGCCCCGCCCACCCTGTGTCCACAGACTCGTTGGCCCCATTTACGGGGACACCAGGGT
ATTTTAGCAGCCAGCCACATTCTGGAAACAGCACTGGCAGCAATCTTCCAAGGAGGAGCT
GCCCTTCTAGTGCTGCTAGCCCTACCCTGCAGGGACCCTCAGACTCGCCAACCTCAGATT
CAGTTTCTCAGTCCAGCACAGGAACTC
>HM_241 from Matreshka MAT_HMR_1304, mORF origin: >ORF 10 (Frame -1, Start 3354) of : XM_371614
CTCCGTTTCCGACACTGGTGCCCATGGTGTGCAGGGATCCTCAGCCCGAACTCCATCTTC
CCCTCACAAAAAATTCTCCCCATCTCATTCCTCTATGTCCCATTTGGAGGCGGTAAGCCC
ATCAGATTCCAGAGGCACTTCTTCATCTCACTGCAGACCTCAAGAGAATATCAGCAG
>HM_242 from Matreshka MAT_HMR_1375, mORF origin: >ORF 7 (Frame +1, Start 4148) of : XM_371614
GTTCCACCTCCTTTCCTCAGAACTCTAGGTCGTCATTGCCATCAGACTTACGGACTATCA
GTCTGCCCAGTGCTGGGCAGTCAGCTGTCTACCAGGCCTCCAGGGTATCTGCGGTTTCCA
ATTCACAGCACTACCCACACCGTGGGAGTGGGGGTGTGCACCAGTACCGACTCCAGCCAC
TGCAAGGGTCAGGAGTCAAGACTCAGACGGGACTTTCCT
>HM_245 from Matreshka MAT_HMR_1403, mORF origin: >ORF 8 (Frame -1, Start 2496) of : XM_371614
TATCTGCAAAGACAATGCAGACTTGTTGAGCCCATTAAAGAAATGGAAGTCTCGCTATCT
GATGGAGCAGAATGTCACCAAGTTACTTCGGCCTCTGTCTCCAGTCACACCACCCCCTCC
CAATTCAGGCTCAAAGAGTCCCCAGCTGGCCACACCTGGCTCATCTCACCCAGGAGAAGA
GGAGTGTCGAAATGGATACAGCCTCATGTTTTCACCAGTCACATCTCTTACTACTGC
>HM_252 from Matreshka MAT_HMR_1424, mORF origin: >ORF 10 (Frame -1, Start 369) of : XM_371617
CCACCTACTGGACCGGCTGCCCGGCCCGCGGGTGCCCACCAGCCCGACTGCCATCCGCAC
CCTGATCCAATGTTTGGGCAGCGTCGGCCGCCAGGCCGGCCACCGCCTCGGGGCTCACCT
GGACCGCCTGGTGCCCCTGGTGGAGGATTTCTGCAACCTGGA
>HM_253 from Matreshka MAT_HMR_1443, mORF origin: >ORF 3 (Frame +1, Start 1301) of : XM_371617
TGGCCTGTGTGGCTGACTCTTTCTACAAGATTGCAGCCGAGGCCCTGGTGGTGCTGCAGG
AGCTGGTGCGGGCCCTGTGGCCGCTGCACAGGCCTCGGATGCTGGATCCTGAGCCATATG
TTGGAGAGATGTCTGCTGTCACCCTGGCGCGACTTCGTGCCACTGACCTGGACCAGGAGG
>HM_254 from Matreshka MAT_HMR_1459, mORF origin: >ORF 6 (Frame +1, Start 2354) of : XM_371617
GGGCTGCAGCCTCGTATGCACTGGGCCGTGTGGGTGCTGGCAGCCTGCCCGACTTCCTGC
CCTTCCTGCTGGAGCAGATCGAGGCTGAGCCCCGACGACAGTACCTGCTGCTGCACTCAC
TCAGGGAGGCCCTGGGGGCCGCCCAGCCTGACAGCC
>HM_265 from Matreshka MAT_HMR_1472, mORF origin: >ORF 36 (Frame -1, Start 7746) of : XM_291064
TGTAGTAACCTGCCTTGCACTGGACACCTGTGGCATCTACCTCATCTCAGGCTCCCGGGA
CACCACGTGCATGGTGTGGCGGCTCCTGCATCAGGGTGGTCTGTCAGTAGGCCTGGCACC
AAAGCCTGTGCAGGTCCTGTATGGGCATGGGGCTGCAGTGAGCTGTGTGGCCATCAGCAC
>HM_269 from Matreshka MAT_HMR_1485, mORF origin: >ORF 2 (Frame +1, Start 512) of : XM_117294
TTGGAATTGCCACAAAACGGGCCCCCATGCAGTGCCAAGGTTATGTGGCATTGCTGGGCA
GTGATGACCAGAGCTGGGGCTGGAATCTGGTGGACAATAATCTACTACATAATGGAGAAG
TCAATGGCAGTTTTCCACAGTGCAACAACGCACCAAAATATCAGA
>HM_297 from Matreshka MAT_HMR_1493, mORF origin: >ORF 2 (Frame +1, Start 686) of : XM_293599
CATTTAAGTCTCCTCATATACGGAGGCTCTCAGGAATCCGGGCATATTTTGAGGTCATTC
CAGAACAAAAGTGTGAAAACACAGTGTTGGTCAAAGACATCACTGGCTTTGAAGGGAAAA
TTTCAAGCCCATATTACCCGAGCTACTATCCTCCAAAATGCAAGTGTACCTGGAAATTTC
AGACTTCTCTATCAACTCTTGGCA
>HM_303 from Matreshka MAT_HMR_1506, mORF origin: >ORF 4 (Frame +1, Start 3083) of : XM_045911
TCTGCTCAGAAAAACAAGCCAAAGTCTTCTCACTGCCTTCTCAGACTTGCCTTTATGTTC
ATAACATCACGGAGACATCTTTTATACTGCAAGCAAATGTGGTGGTCATGTGTAGCAGTG
CCTGCTTGGCATGCTTTTGTGCTAACGGACATATCA
>HM_305 from Matreshka MAT_HMR_1515, mORF origin: >ORF 3 (Frame +1, Start 2564) of : XM_045911
ATCGCTGGGGTCCTGGAAGACCACCATTTCGAAAGGCCCAGTCAGCAGCCTGCATGGAGA
TTTCTTTACCAGTTACAACAGAAGAAAACCGAGAAAATTCCTATAATCGTTCTAGAAGCT
CTAGTATCTCCAGTATTGACAAAGATTCTAAAGAAGCAATTACAGCACTATACTTCATGG
ACTCCTTTGCACGGAAAAATGACTCTACCATCTCTCCTTGTCTGTTCGTTGGAACCAGTC
TGGGAATGGTGT
>HM_312 from Matreshka MAT_HMR_1519, mORF origin: >ORF 4 (Frame +1, Start 2213) of : XM_293687
TTGGAAGTTCTTCCCCTACCAGAAAGGCCAAGAGCAAGGAAATATCTAGAAGTGTCACCC
GAAAAACTTCCTTCGCTGCACTACTCAAAAGTCAGCACAACAAGTGGAAACTGGCCAACC
AGTATGAGAAATTCCACAGTCCAAGGGAAAGAGAAGAGTATAGTGACT
>HM_315 from Matreshka MAT_HMR_1520, mORF origin: >ORF 1 (Frame +1, Start 155) of : XM_376310
CCCAAGGGAAAGAAGAAACTCGGAGGTTTTATGCCTGTTCAGCCTGTAGAGATAGAAAAG
ACTGTAATTTTTTTCAGTGGGAAGATGAAAAGTTGTCAGGAGCTAGACTTGCTGCCCGAG
AAGCTCATAACCGAAGATGTCAGCCTCCCCTGTCCCGAACGCAGTGTGGAAGGTACT
>HM_317 from Matreshka MAT_HMR_1527, mORF origin: >ORF 3 (Frame +1, Start 1253) of : XM_376310
AGCCTTCCTGGATCCACTGTAGCATCTGCAATCACTGTGCTGTTCCAGATCATTCTTGTG
AGGGCCCCAAACATGGCTGCTTTATTTGTGGTGAACTGGATCATAAACGCAGTACTTGTC
CTAACATTGCTACATCTAAGAGAGCTAACAAAGCTGTCAGAAAGCAGAAGCAAAGAAAAA
GTAATAAGA
>HM_320 from Matreshka MAT_HMR_1533, mORF origin: >ORF 7 (Frame +1, Start 3899) of : XM_047995
AGACCGAGGAGAACTCCATCCCCAGCTGTGACCTCAGTGGCTTTGTCCGGCCTGATCCAA
TCATCATCTCCTCCCCACTGTCCACCTTCTTTAGTGCTGCCCCTGGGCAGAATCCCATCG
TGCCTGAGACCCAGGTTCTTCATGAAGAAATCGAGCTCCCTGGTTCCAATG
>HM_323 from Matreshka MAT_HMR_1588, mORF origin: >ORF 6 (Frame +1, Start 3095) of : XM_047995
ACTGTGGCACTCACGGCGTCTGCATCGGGGGAGCCTGCCGCTGTGAAGAGGGCTGGACAG
GCGCAGCGTGTGACCAGCGCGTGTGCCACCCCCGCTGCATTGAGCACGGGACCTGTAAAG
ATGGCAAATGTGAATGCCGAGAGGGCTGGAATGGTGAACACTGCACCATTGGTAGGCAAA
CGGCAGGCACCGAAACAGATGGCTGCCCTGACTTGTGCAACGGTAACGGGAGATGCACAC
TGGGTCAGAACAGCTGGCAGTGTGTCTGCCAGACCGGCTGGAGAGGGCCCGGATGCAACG
TTGCCATGGAAACTTCCTGTGCTGATAACAAGGATAATGAGGGAGATGGCCTGGTGGATT
GTTTGGACCCTGACTGCTGCCTGCAGTCAGCCTGTCAGAACAGCCTGCTCTGCCGGGGGT
CCCGGGACCCACTGGACATCATTCAGCAGGGCCAGACGGATTGGCCCGCAG
>HM_330 from Matreshka MAT_HMR_1729, mORF origin: >ORF 11 (Frame +1, Start 6599) of : XM_047995
GCGAGAGGACAGACATCGACAAGCAAGGCCGCATCGTGTCCCGCATGTTCGCTGACGGGA
AAGTGTGGAGCTACTCCTACCTTGACAAGTCCATGGTCCTCCTGCTTCAGAGCCAACGTC
AGTATATATTTGAGTATGACTCCTCTGACCGCCTCCTTGCCGTCACCATGCCCAGCGTGG
CCCGGCACAGCATGTCCACACACACCTCCATCGGCTACATCCGTAATATTTACAACCCGC
CTGAAAGCAATGCTTCGGTCATCTTTGACTACAGTGATGACGGCCGCATCC
>HM_331 from Matreshka MAT_HMR_1776, mORF origin: >ORF 4 (Frame +1, Start 1964) of : XM_047995
GAAGAGGACTTCCACCATCTCATGCCCAGTATGACTTCATGGAACGTCTGGACGGGAAGG
AGAAGTGGAGTGTGGTTGAGTCTCCCAGGGAACGCCGGAGCATACAGACCTTGGTTCAGA
ATGAAGCCGTGTTTGTGCAGTACCTGGATGTGGGCCTGTGGCATCTGGCCTTCTACAATG
ATGGAAAAGACAAAGAGATGGTTTCCTTCAATACTGTTGTCC
>HM_343 from Matreshka MAT_HMR_1906, mORF origin: >ORF 2 (Frame +1, Start 389) of : XM_293903
AGCAGGAGTACCGCACGTGGAACCCGTTCCGCTCTAAGCTGGCCGCGGCCATCCTGGGCG
GGGTGGACCAGATCCACATCAAGCCCAAGTCCAAGGTGCTGTACCTGGGCGCCGCGTCGG
GCACCACCGTCTCCCATGTCTCCGACATCATTGGCCCAGACGGCCTGGTCTACGCCGTCG
AGTTCTCCCACCGCGCCGGCCGCGATCTGGTCAACGTGGCCAAGAAGCGCACCAACATCA
TTCCGGTCCTGGAGGACGCGCGGCACCCGCTCAAGTACCGCATGCTCATCGGGATGGTGG
ACG
>HM_351 from Matreshka MAT_HMR_1922, mORF origin: >ORF 4 (Frame +1, Start 1175) of : XM_291128
ACAGCCGTGACCAGCCTGGGACAAGTGCAGTGCCCAATCTTGCATCAGTGGGAACAAGAC
TACCTCCTCCTTTACCCCAGAACCTCCTTTACACAGTATCAGAACGACAGCCCATGTACT
CTCGTGAACATGGTGCTGCTGCATCTGAGCGACTTCAGTTGGGGACACCGCCTCCTCTGT
TGGCAGCTCGTTTGGTGCCACCTCGAAACCTCATGGGATCCTCCATTGGATACCATACCT
CAGTCTCCAGCCCTACCCCTCTGGTTCCAGATACATATGAACCAGATGGTTACAACCCAG
AAGCTCCTAGTATTACTAGTTCTGGTAGATCTCAGTACAGACAGTTCTTTTCAAGAACTC
AGACACAGCGTCCCAATC
>HM_352 from Matreshka MAT_HMR_1964, mORF origin: >ORF 2 (Frame +1, Start 530) of : XM_291128
GTCGCAGTAGAAGCCGAAGTAGGGGGCGCAGCAAAGACCGGGATCCAAATAGGAATGTTG
AGCACAGGGAAAGATCGAAGTTTAAGAGTGAAAGGAATGACCTGGAGAGTTCCTATGTGC
CTGTGTCTGCACCACCTCCAAACTCTTCTGAGCAGTATTCCTCTGGGGCACAGTCTATTC
CCAGCACTGTTACTG
>HM_356 from Matreshka MAT_HMR_2021, mORF origin: >ORF 7 (Frame -1, Start 921) of : XM_291128
AGTTGCTCTGCCAAGTATGATTCCTTTCCCACCCCCTCCTCCTGGGCTTCCTCCTCCACC
ACCTCCTGGAATGTTAATGCCTCCAATGCCAGGTCCAGGCCCAGGCCCGGGCCCAGGTCC
AGGCCCAGGCCCGGGCCCAGGTCCAGGTCCTGGCCA
>HM_358 from Matreshka MAT_HMR_2030, mORF origin: >ORF 1 (Frame +1, Start 275) of : XM_291128
TCCAAGAAAAAGAAGAAATTAAAGAAGAGGTATTTCAGGAGCCAGCAGAGGAAGAACGAG
ATGGCAGAAAAAAGAAATATCCTAGTCCCCAGAAGACTCGTTCAGAATCTAGTGAACGAA
GGACACGTGAGAAAAAAAGAGAAGACGGGAAATGGAGAGACTATGACCGGTACTATGAGC
GGAATGAATTGTACCGTGAGAAGTATGACTGGAGAAGAGGCAGGAGTAAGAGTCGGAGTA
AGAGTCGAGGCC
>HM_359 from Matreshka MAT_HMR_2063, mORF origin: >ORF 3 (Frame +1, Start 728) of : XM_291128
TCGCACCTGCTCACCACTCTGAAAACACAACTGAGAGTTGGTCTAATTACTATAACAATC
ATAGCTCTTCCAATTCTTTTGGTCGAAACCTACCACCAAAGAGGCGATGCAGAGATTATG
ATGAAAGAGGATTTTGTGTACTTGGTGACCTTTGTCAGTTTGATCATGGAAATGATCCCC
>HM_362 from Matreshka MAT_HMR_2087, mORF origin: >ORF 10 (Frame -1, Start 2895) of : XM_094581
AACCATACCTCAGCCCCCCATTCTTCAGCTTTCAGTGGAGAAGCTGAGCAGAGATGGAGC
TTTCCTCATGGATGCAGGCTCTGTACTGATGCTTTGGGTTGGAAAAAATTGTACACAGAA
TTTTCTCAGCCAAGTTCTAGGAGTTCAAAACTATGCATCAATTCCACAGCCTATGACAGA
CCTTCCAGAACT
>HM_374 from Matreshka MAT_HMR_2091, mORF origin: >ORF 1 (Frame +1, Start 5) of : XM_376386
GTTCTGCACCGAATGGGCGCAAAAAGCGCCCCAGCCGGTCCACCCGCTCCTCGATCTTCC
AGATCAGCAAGCCCCCGCTGCAGAGCGGAGATTGGGAGCGCAGGGGCAGCGGCTCCGAGA
GCGCCCACAAAACCCAACGAGCCCTGGACGACTGCAAGATGCTTGTCCAAGAGTTCAACA
CACAAGTGGCCCTGTACCGAGAGCTGGTCATTTCTATTGGGGATGTCTCGGTCAGCTGCC
CCTCACTCCGGGCGGAAATGCACAAGACAAGAACCAAAGGCTGTGAAATGGCCCGTCAGG
CACACCAAAAATTGGCTGCCATCTCAGGCCCGGAAGATGGTGAGATCCATCCAGAAATCT
GTCGGCTTTACATCCAGCTGCAGTGCTGCT
>HM_376 from Matreshka MAT_HMR_2094, mORF origin: >ORF 3 (Frame +1, Start 2438) of : XM_291141
GGCAGGGTTATGGAAAGCCGGTGGACTGGTGGGCCATGGGGATTATCCTCTATGAATTTC
TGGTTGGATGCGTGCCATTCTTTGGGGATACTCCAGAGGAGCTATTTGGACAAGTCATCA
GTGATGAGATCAACTGGCCTGAGAAGGATGAGGCACCCCCACCTGATGCCCAGGATC
>HM_381 from Matreshka MAT_HMR_2097, mORF origin: >ORF 21 (Frame -1, Start 3726) of : XM_291141
CATCTATACAGTGCACCATATCGTCTGGAATGTAGAAGAAGGAAGTCCGGCATGCCAGGC
AGGACTGAAGGCTGGAGATCTTATCACTCACATCAATGGAGAACCAGTGCATGGACTTGT
CCACACAGAAGTTATAGAACTCCTACTGAAGAGTGGGAA
>HM_385 from Matreshka MAT_HMR_2103, mORF origin: >ORF 3 (Frame +1, Start 785) of : XM_496819
ATCCTCACCAGCAATATTACATTGCCATGGATATTGTACCAGTGGACAACAAAAGATACA
GGTATGTTTACCACAGTTCGAAATGGATGGTGGCAGGTAATGCTGACTCGCCTGTGCCAC
CCCGTGTGTACATTCATCCAGACTCGCCTGCCTCGGGGGAGACTTGGA
>HM_395 from Matreshka MAT_HMR_2117, mORF origin: >ORF 5 (Frame +1, Start 1448) of : XM_371813
GTGGGGCACCAGCTCCCCCAACTCGCCATGATTTTTCCTTTGACCGGGTATTCCCACCAG
GAAGTGGACAGGATGAAGTGTTTGAAGAGATTGCCATGCTTGTCCAGTCAGCCCTGGATG
GCTATCCAGTATGCATCTTTGCCTATGGCCAGACAGGCAGTGGCAAGACCTTCACAATGG
AGGGTGGGCCTGGGGGAGACCCCCAGTTGGAGGGGC
>HM_402 from Matreshka MAT_HMR_2120, mORF origin: >ORF 20 (Frame -1, Start 7122) of : XM_374484
AAAGACTTACAAAGGGGGCAGTTTAGGATGTCAAACAGAAGCAGATTCAGACACACAAAG
TCCTCAATATCTGAGTGCCACATCTCCACCCAAAGACAAGAAACGCCCAACACCTTTAGA
GATTGGTTATTCATCTCACCTCCGGGCAGATTCCACAGTACAGCTGGCTCCTTCCCCACC
CAAATCCCCCAAAGTCCTTTACTCACCCATCTCACCACTTTCACCAGGCAAAGCCTTAGA
ATCAGCCTTTGTACCTTA
>HM_404 from Matreshka MAT_HMR_2197, mORF origin: >ORF 8 (Frame +1, Start 5249) of : XM_374484
CCGCAGGGAGAAGAGCTGTGTGCTGTGATGTGGTTTATAAATTACCATTTGGAAGGAGCT
GCACAGCACAGCAGCCTGCAACTACTCTTCCTGAGGATCGTTTTGGTTATAGGGATGACC
ACTATCAGTATGATCGATCAGGGCCATATGGTTATAGAGGGATTGGGGGAA
>HM_405 from Matreshka MAT_HMR_2298, mORF origin: >ORF 5 (Frame +1, Start 1742) of : XM_374484
CAGACTCACCTGAAGATAGGTCAAGGGGAGAGGGATCTTCGAGTCTGCATGCTTCCAGCT
TCACTCCTGGTACATCCCCTACATCAGTATCATCACTTGATGAGGACAGTGACAGTAGCC
CGAGTCACAAAAAAGGAGAGAGCAAACAGCAACGCAAAGCTCGGCACAGACCACATGGCC
CTCTTTTGCCTACTATTGAAGATTCTTCAGAGGAAGAAGAAT
>HM_414 from Matreshka MAT_HMR_2481, mORF origin: >ORF 15 (Frame +1, Start 10211) of : XM_374484
GACTGGACCTCAATATGCTATCAGATTCTGAAAATTCCCAGCATCTGGAACTTCATGAGC
CACCAAAAGCTGTGGATAAGGCGAAATCCCCAGGGGTTGATCCTAAGCAGTTGGCAGCAG
AACTCCAGAAGGTTTCACTACAGCAGTCACCGCTGGTTCTGTCATCAGTTGTTGAAAAAG
GATCTCATGTTCATTCAGGTCCTACATCAGCAGGATCCAGTTCCGTTCCCAGCCCTGGGC
AACCAGGGTCCCCCTCAG
>HM_416 from Matreshka MAT_HMR_2531, mORF origin: >ORF 14 (Frame +1, Start 9707) of : XM_374484
CATTCATCATGGATGACTTCCAACATGCCATGTCAGACAGTGAAGCCTATCATCTGCGTC
GTGAGGAAACAGATTGGTTTGATAAACCCAGGGAGTCTCGTTTGGAAAATGGACATGGTC
TGGACCGAAAACTGCCGGAAAGATTGGTCCACTCTAGACCACTCAGTCAACATCAAGAGC
AAATTATACAGA
>HM_419 from Matreshka MAT_HMR_2590, mORF origin: >ORF 19 (Frame -1, Start 6150) of : XM_374484
GGAATTGGAGTGGGAACGTCAGGAAATTCAAAGGTTCCGAGAACAAGAAAAGATCATGGT
TCAGAAAAAGTTGGAGGAGCTGCAGTCTATGAAGCAACACCTTCTCTTTCAGCAAGAAGA
AGAGCGGCAAGCCCAGTTCATGATGAGGCAGGAGACGTTAGCTCAGCAACAGTTACAGCT
>HM_424 from Matreshka MAT_HMR_2692, mORF origin: >ORF 11 (Frame +1, Start 8087) of : XM_374484
TTCCTCCGACAAGTCCTTACACACAATACCAGTACTCTTCCCCTGCTCTTCCTACCCAAG
CACCCACCTCATACACTCAACAGTCTCATTTTGAGCAACAAACTTTGTACCATCAGCAAG
TTTCACCTTATCAGACTCAGCCAACATTCCAAGCTGTGGCAACAATGTCCTTCACACCTC
AAGTTCAACCTACACCAACCCCACAGCCTTCTTATCAGTTACCTTCACAGA
>HM_428 from Matreshka MAT_HMR_2700, mORF origin: >ORF 1 (Frame +1, Start 146) of : XM_290401
GTGCCCTCAAAGAGAAGAAGAAGAAAAGGACAGTGGAGGAAGAAGACCAAATATTCCTTG
ATGGCCAGGAAAATAAAAGAAGGCGCCATGATAGCAGTGGCAGTGGACATTCAGCATTTG
AGCCCCTGGTGGCCAGTGGAGTCCCCGCTTCTTTTGTGCCTAAGCCTGGGTCTC
>HM_430 from Matreshka MAT_HMR_2704, mORF origin: >ORF 17 (Frame -1, Start 2724) of : XM_290401
GAGCAAACCTGTGTTTGGAGGCACCGCCACCCCCACCTTTGGTCAGAACACCCCTGCGCC
TGGAGTGGGCACATCGGGCAGCAGCCTCTCCTTTGGGGCATCTTCAGCACCCGCCCAAGG
CTTTGTTGGTGTTGGACCGTTCGGATCGGCGGCCCCTTCATTTTCCATTGGTGCGGGATC
CAAGACCCCAGGGGCTCGACAGCGACTGCAGGCCCGAAGGCAGCACACCCGCAAAAAGTA
>HM_433 from Matreshka MAT_HMR_2714, mORF origin: >ORF 7 (Frame -1, Start 321) of : XM_496997
CAACCGGCTGCGCGGCTTGCGCAGCGGCGCCTTCGTAGGCCTGGCCCAGCTGCGCGTGCT
CTACCTGGCGGGCAACCAGCTGGCGCGGCTGCTGGATTTCACCTTCTTGCACCTGCCGCG
ACTGCAGGAGCTTCACCTGCAAGAAAACAGCAT
>HM_436 from Matreshka MAT_HMR_2716, mORF origin: >ORF 8 (Frame +1, Start 3065) of : XM_291277
AAATCTGCAAAGCCCCTGAGCCCAAAACAGTCTCCTACTGCAGCCCGTCCGTGCCCGTGC
ACTTTAACATCCAGCAGGACTGCGGCCACTTCGTCGCCTCGGTGCCGTCCAGCATGCTCA
GCTCCCCCGACGCGCCCAAGGACCCTGTGCCTGCCCTGCCCACACACCCCCCTGCCCAGG
AGCAGGACTGCGTGGTGGTCATCACCCGAGAGGTGCCACATCAGACCGCCTCCGACTTCG
TGCGGGACTCGGCGGCCAGCCACCAGGCGGAGCCCGAGGCGTACGAGCGGCGCGTGTGCT
TCCTGCTTCTGCAACTCTGCAACGGGCTGGAGCACC
>HM_441 from Matreshka MAT_HMR_2719, mORF origin: >ORF 3 (Frame +1, Start 1613) of : XM_034274
GGTTTAGAACACCTACTATTAGAAGATCTATACTGGGTACCACACCAAGAACTCCTACTC
CTTTTAAGAATGCGCTTGCTGCTCAGGAGAAAAAATATGGACCTCTTAAAATTGTGTCCC
AGCCACTTGCTTTCTTGGAAGAAGATATTCGGGAAGTTT
>HM_446 from Matreshka MAT_HMR_2723, mORF origin: >ORF 1 (Frame -1, Start 351) of : XM_376830
AGTGCTGCCCATAGAGGGACCACCCTCCTTTCGGGGTCAGTCAGTCAAGTACGTCTACAA
ACTGACCATTGGCTGCCAGCGTGTCAACTCCCCTATCACTTTACTCAGAGTCCCTCTGAG
GGTTCTTGTGCTGACTGGCCTTCAGGATGTCCGGTTTCCCCAGGA
>HM_450 from Matreshka MAT_HMR_2734, mORF origin: >ORF 2 (Frame +1, Start 470) of : XM_291314
GGCAGGGGAAGTTGGGTGAAGTGGCCCTGCTGGCCAGCATTGATCAGCACTGCTCAACCA
CACGCCTGTGCAACCTCGTCTTCACGCCAGCCTGGTTCTCACCCATCATGTATAAGACAA
CATCAGGTCACGTCCAGTTTGACAACTGCAACTTTGAGAACGGGCACATCCAGGTCCATG
GCCCGGGTACTTGCCAAG
>HM_451 from Matreshka MAT_HMR_2755, mORF origin: >ORF 9 (Frame +1, Start 2540) of : XM_291314
AGAACCGGATCCACTCGTTCCGGGCCTACGGCATCGCCGTGCGGGGCCGTGCCAAGGCCC
TGGTGCAGGAAAACATCATCTTCCAGGGCAAAACCAGTAAGACCATCTTTCAGCAGATCT
CAAACAACCGAGAATGCATCATGCAAAACAACAAGTTCCTGGTCTTCAAGAAAAAGTCTG
ATACGTGGCGCCTGG
>HM_454 from Matreshka MAT_HMR_2761, mORF origin: >ORF 1 (Frame +1, Start 110) of : XM_291314
TCCTCAGTCTCGACAGCACCCGCTGGCGGCAGCTGTGTCTGGGTTGCACCGAGTGCCGCC
ATCCCAATTGGCCCAACCAGCCAGATGTGGAGCCTGAGTCTTGGAGAGAAGCCTTCAAGC
AGCATTACCTTGCATCCAAGACATGGACCAAGAATGCCTTGGACTTGGAGTCTTCCATCT
GCTTTTCTCTATTCCGCCGGAGGAGGGAACGACGTACCC
>HM_463 from Matreshka MAT_HMR_2807, mORF origin: >ORF 4 (Frame +1, Start 5204) of : XM_036708
AGGCCACCAAAGAGGACAGATTCCAGGAGTTCTCTAACATTGTCATACCTCTCATCAAGA
AGAACTCACTTGAAAGCAGTGGGGTCCGGACAACCAAAAATGAAGAGGAGAATGAAAAGG
AAAAGGAGCTCCAGCTGGAATATCTGCTGGGTGCCTTTGAAAGCCTGGGCAAAGCCTGGC
CGCGAAACGCGGAGACCCAACGTTGTTATCGTCAGGAGCTGTGCAAAC
>HM_473 from Matreshka MAT_HMR_2820, mORF origin: >ORF 3 (Frame +1, Start 752) of : XM_376903
TGGTTCGGCCCAATAACTATAGCACCTTTTATGATGACCAGAGACAGAACTGGTCCATCA
TGTTTGAGTCGGAAAAGGCTGCTGTGGAGTTCAATAAGCAGGTGTGCATTGCTAAGTGCA
ACAGTACCTCTTCCCTGGATGCAGTGCTCTCCCAGGACCTCATTGTGGCAGACGGCCCTG
CTG
>HM_481 from Matreshka MAT_HMR_2854, mORF origin: >ORF 11 (Frame -1, Start 2187) of : XM_054983
GCAGATCTGCGAGTTCTACAGCCGGGCCAAGAAGATGAACCTCATCCAGAGCCTCAACAA
GCACCTGCTCAGCAACCTGGCGGCCATCCTGACGCCGGTGAAGCAGGCAGTCATCGAGCT
GAGCAACGAGAGCCAGCCCACCCTGCAGCTGGTGCTGCCCACCTACGTCAGGCTGGAGAA
GCTGTTCACGGCCAAGGCCAACGACGCAGGCACTGTCAGCAAGCTCTGCCACCTCTTCCT
GGAGGCGCTCAAGGAGAACTTCAAGGTGCACCCGGCCCACAAGGTGGCCATGATCCTGGA
CCCGCAGCAGAAGCTGCGGCCTGTGCCACCCTACCAGCACGAGGAGATCATCGGCAAGGT
CTG
>HM_484 from Matreshka MAT_HMR_2873, mORF origin: >ORF 1 (Frame +1, Start 422) of : XM_054983
GATATGCATCTGGGTCTTACGAATGCGGAATCTGTGGCAAGAAGTACAAGTATTACAACT
GCTTCCAGACCCACGTGCGGGCGCACCGAGACACCGAAGCCACCTCAGGGGAGGGAGCCT
CCCAAAGCAACAATTTCAGGTACACATGTGATATCTGCGGGAAGAAGTACAAATACTACA
GCTGTTTCCAAGAGCACCGAGACCTGCACGCAGTGGATGTGTTTAGTGTGGAAGGGGCCC
CTGAGAACCGGGCAGACCCCTTCGACCAAGGTGTCGTGGCCACGGACGAGG
>HM_488 from Matreshka MAT_HMR_2882, mORF origin: >ORF 1 (Frame +1, Start 107) of : XM_374768
TTGCTAAATATGACAGAGGACGAGAAGGTGCAGAGATTGAACCTTGGGAAGATGCTGATT
ACCTTGTTTACAAAGTCACAGATAGATTTGGCTTTTTACATGAGGAGGAGCTCCCAGATC
ATAATGTGGCTGTGGAACGGCAAAAGCACCTGGAAATTGAAAGAACTACCAAATGGC
>HM_497 from Matreshka MAT_HMR_2886, mORF origin: >ORF 5 (Frame -1, Start 387) of : XM_084672
GAGGGCTTCAGCCTACAACAACCGTGCCCAGGCCCGGCGACTCCAGGGAGACGTGGCAGG
CGCCCTGGAGGATCTGGAACGCGCGGTGGAGCTGAGCGGCGGCCGGGGCCGCGCCGCCCG
CCAGAGCTTTGTGCAGCGCGGACTCCTGGCGCGGCTGCAGGGCCGAGACGACGACGCCCG
CAGGGACTTCGAGAGGGCGGCACGGCTGGGCAGCCCCTTCGCGCGGCGCCAGCTGGTGCT
GCTCAACCCCTACGCCGCGCTGTGCAACCGCATGCTGGCCGACATGATGGGGCAGCTGCG
CCGCCCCCG
>HM_498 from Matreshka MAT_HMR_2890, mORF origin: >ORF 1 (Frame +1, Start 134) of : XM_084672
GCACCATGGGGACTCCAAATGATCAGGCAGTGCTGCAGGCCATCTTCAACCCTGACACCC
CATTTGGAGACATTGTTGGATTGGACCTCGGAGAGGAAGCAGAAAAGGAAGAACGAGAAG
AAGATGAAGTTTTCCCTCAAGCACAGCTGGAACAGTCCAAGGCCCTGGAGCTGCAGGGGG
>HM_505 from Matreshka MAT_HMR_2901, mORF origin: >ORF 2 (Frame +1, Start 284) of : XM_370660
GCCCCACCTACAAGCAGAGAAATGAAGACTTCAGAAAGCTCTTTAAGCAGCTTCCAGACA
CGGAGCGCCTCATTGTTGATTACTCATGTGCACTCCAAAGAGACATTCTCCTTCAGGGCC
GACTCTACCTCTCTGAAAATTGGATCTGCTTCTACAGCAACATCTTCCGCTGGGAAACTC
TGC
>HM_509 from Matreshka MAT_HMR_2908, mORF origin: >ORF 1 (Frame +1, Start 5) of : XM_370660
AAGGATTCAAGCTCTCCTGCACTGCCAGTAACTCCAACCGCAGCACGCCGGCCTGCTCGC
CCATCCTCCGGAAGCGGTCTCGCTCGCCAACCCCGCAGAACCAGGACGGAGACACCATGG
TGGAGAAGGGCTCAGATCACTCCTCGGACAAGTCCCCGTCCACACCGGAGCAGGGCGTGC
AGCGCAGCTGCTCCTCCCAGTCCGGCCGGAGCGGCGGCAAGAATTCCAAGTCTCACAAGC
GCCTCTCAAAAAAAAGCCAGAGTTGGTATAATGTGT
>HM_512 from Matreshka MAT_HMR_2914, mORF origin: >ORF 1 (Frame +1, Start 113) of : XM_290502
CATCGGTCAGTCGGGAGGACAGAGGTGCCTACACCTGCCGAGCGTACAGCATTCAGGGGG
AGGCTGTCCACACGACTCACCTGCTTGTCCAAGGGCCCCCTTTCATCGTCTCCCCTCCTG
AGAACATCACCGTCAACATCTCCCAGGATGCTCTGCTCACCTGCCGGGCAGAGGCGTATC
CGGGCAACCTCACCTACACCTGGTACTGGCAGGACGAGAACGTCTACTTTCAGAACGACC
>HM_516 from Matreshka MAT_HMR_3020, mORF origin: >ORF 5 (Frame +1, Start 2252) of : XM_290502
AGTCCCAGCTCACCCCTCTGTCATCCAGCCAGGAGTCCTACCTGCCACCACCAGCATACA
GCCCTCGGTTCCAGCCCCGCGGGCTGGAGGGCCCCGGTGGCCTGGAAGGTCGGCTTCAGG
CCACAGGCCAGGCCCGGCCCCCTGCCCCCCGGCCCTTCCACCATGGCCAGTATTATGGGT
ACCTCAGCAGCAGCAGCCCTGGGGAGGTGGAGCCGCCCCCGTTCTACGTGCCAGAAGTGG
GCAGCCCCC
>HM_517 from Matreshka MAT_HMR_3078, mORF origin: >ORF 10 (Frame -1, Start 681) of : XM_290502
GGAGGCCACAGAGGAGGCTCTTGGCACTTATACCTGTGTGCCTTACAACACTCTGGGGAC
CATGGGCCAGTCTGCCCCTGCGAGGCTTGTCCTGAAGGACCCCCCCTATTTCACGGTGCT
ACCAGGCTGGGAGTACAGGCAGGAGGCCGGCCGGGAGCTACTTATCCCCTGTGCTGCCGC
AGGGGACCCCTTTCCTGTCATCACTTGGAGAAAGGTAGGGAAGCCCAGCAGAAGCAAGCA
CAGTGCCCTGCCCAGTGGGAGCCTGCAGTTCCGTGCCCTGAG
>HM_522 from Matreshka MAT_HMR_3151, mORF origin: >ORF 7 (Frame +1, Start 2918) of : XM_290502
GCCAAGGGCAGCTGCGACATACAAGCCAAGGCATGGGCATACCTGTGCTGCCTTACCCCG
AGCCGGCTGAGCCGGGGGCGCACGGCGGCCCCAGCACATTTGGCCTGGACACCCGGTGGT
ATGAGCCCCAGCCCCGGCCCCGGCCTAGCCCTCGGCAGGCCAGGCGCGCCGAGCCCAGTT
TACATCAAGTGGTGCTACAGCCCTCCCGGCTCTCACCTC
>HM_524 from Matreshka MAT_HMR_3189, mORF origin: >ORF 4 (Frame +1, Start 1712) of : XM_290502
CTACCATCTGCTTCTTGGCAGCTGCCATCCTGTTCAGCACCCTGGCTGCCTGCTTTGTCA
ACAAGCAGCGCAAGCGTAAGCTCAAGCGCAAAAAAGACCCTCCACTCTCCATCACCCACT
GCAGGAAGAGCCTGGAGTCTCCCTTGTCCTCTGGCAAGG
>HM_525 from Matreshka MAT_HMR_3220, mORF origin: >ORF 11 (Frame -1, Start 966) of : XM_290502
GGAGGACCACGGGGAGTGGGAATGTGTCGCCACCAACGTGGTCACGAGCATCACTGCCAG
CACCCACCTCACCGTCATCGGCACCAGCCCCCATGCCCCGGGCAGTGTCCGGGTCCAGGT
CTCCATGACAACTGCCAACGTGTCCTGGGAACCAGGCTA
>HM_544 from Matreshka MAT_HMR_3444, mORF origin: >ORF 8 (Frame +1, Start 2549) of : XM_374898
TCGCGTACAGCCGTCCTGTCTACTTCTGCATCTGCTGTCTGCTCATCTGGCTGCTGGACG
CCCTGGGCTCAGCTCAGCCCTTCCCACCTGTCTCCCTCTACGGCCTCACGCTCTTCTCTG
CCTCCTTCTTCTTCTGTGCCCGAGACGTGGCCACTGTGTTCACCCTGTGCTTCCCCTTCG
TCTTCCTCCTGGGCCTCCTGCCCCAGGTCAACACCTGCCTCATGTACCTGCTGGAGCAAA
>HM_545 from Matreshka MAT_HMR_3491, mORF origin: >ORF 1 (Frame +1, Start 2) of : XM_374898
TGGGGTCGCAGGTGTTGCAGATCCTGCGCCAGGGGGTGTGGGCCTCGCTCACCGGCGGTT
GGTTCTTCGACCCGCACCAGAGCACCTTCTCCAACTGCTTCCACCTCTATGTGTGGATCT
TCCTGCTCATCTTTCCCTTCTTACTGTACATGGTCCTGCCTCCCAGCT
>HM_546 from Matreshka MAT_HMR_3520, mORF origin: >ORF 18 (Frame -1, Start 2514) of : XM_374898
TGCGGCGTCCCCCATGCACGGCCACAACTGGGTGATCGCGTACAGCCGTCCTGTCTACTT
CTGCATCTGCTGTCTGCTCATCTGGCTGCTGGACGCCCTGGGCTCAGCTCAGCCCTTCCC
ACCTGTCTCCCTCTACGGCCTCACGCTCTTCTCTGCCTCCTTCTTCTTCTGTGCCCGAGA
CGTGGCCACTGTGTTCACCCTGTGCTTCCCCTTCGTCTTCCTCCTGGGCCTCCTGCCCCA
GGTCAACACCTGCCTCATGTACCTGCTGGAGCAAATAGATATGCACGGCTTCGGGGGCAC
AGCTGCCACCAGCCCGCTCACGGCAGTCTTCAGCCTCTCCCGCAGCCTGCTGGCTGCTGC
CCTGCTCTACGGTTTCTGCCTTGGGGCCATCAAGACTCCGTGGCCAGAGCAGCACGTCCC
TGTCCTCTTCTCAGTCTTCTGTGGCCTCCTGGTGGCACTGTCCTACCACCTGAGCCGGCA
GAGCAGCGACCCCACCGTGCTCTGGTCTCTGATCCGGAGCAAGCTGTTCCC
>HM_547 from Matreshka MAT_HMR_3584, mORF origin: >ORF 12 (Frame +1, Start 5366) of : XM_374898
TCAACTCCTCCTGTGACCAGCCGCTGGGCTACCCCATCTACGTGTCGCCTCTCACCACCT
CGCTGGCTGGCAGCCACCCCCAGCTACGGGCACTGTGGGGTGGCCCCATCAGCCTGGGTG
CCATTGCCCACTGGCTCCTGCGCACCTGGGAGAGGCTTCACAAGGGCTGTGGCGCCGGCT
GCAATAGTGGCGGGAACGTGGATGATTCAGACTGTAGTGGGGGCGGTGGCC
>HM_548 from Matreshka MAT_HMR_3595, mORF origin: >ORF 9 (Frame +1, Start 2792) of : XM_374898
ATATGCACGGCTTCGGGGGCACAGCTGCCACCAGCCCGCTCACGGCAGTCTTCAGCCTCT
CCCGCAGCCTGCTGGCTGCTGCCCTGCTCTACGGTTTCTGCCTTGGGGCCATCAAGACTC
CGTGGCCAGAGCAGCACGTCCCTGTCCTCTTCTCAGTCTTCTGTGGCCTCCTGGTGGCAC
TGTCCTACCACC
>HM_559 from Matreshka MAT_HMR_3641, mORF origin: >ORF 2 (Frame +1, Start 194) of : XM_370635
AACAGGCCTGGCCACAGAACTCGTCTTCCTGTGGCACTGAAGGCACCTTCCACCTCCCAG
TGGACACCGGGACCGAGAACCGAACTTACCAAGCATCCTCTGCGGCTTTCAGATATACTG
CGGGGACACCATACAAGGTCCCACCGACCCAGAGTAACACTGCTCCACCCCCCTACTCCC
CATCACCCAACCCCTATCAGACGGCCATGTATCCAATCAGAAGTGCCTACCCCCAGCAGA
ATCTGTATGCCCAGGGAGCCTACTACACACAGCCGGTGTATGCTGCCCAGCCTCATGTCA
TCCACCATACCACGGTCGTCCAGCCCAACAGCATTCCCTCTGCTATCTACCCAGCACCTG
TTGCCGCCCCGAGGACCAACGGTGTGGCCATGGGCATGGTGGCAGGCACCACCATGGCAA
TGTCAGCAGGTACCCTGC
>HM_566 from Matreshka MAT_HMR_3646, mORF origin: >ORF 1 (Frame +1, Start 518) of : XM_290552
TGCTTTACATTTTTGTCGTCATCCATTGGAACAGCTGCCTATACTTTGCCCTATCCCGGT
ACCTGGGCTTCGGGCGTGACGCATGGGTGTACCCGGACCCCGCGCAGCCTGGCTTTGAGC
GCCTGCGGCGCCAGTACCTCTATAGCTTTTACTTCTCCACGC
>HM_570 from Matreshka MAT_HMR_3650, mORF origin: >ORF 15 (Frame -1, Start 4683) of : XM_495863
GTTGGTAACTTTTGTCATTGGACTTGCAAACTTGACTCTGATCAATATTTTTGGGGAGAA
TCCATCAGAGATGCAAGATATCCTACAAATAGTTGTCCAAGCCTTTCTGAGAATGAAACA
AGTAAAAATCTTTCCAAGTTGCCTCTTTGTCCATCAGAATGTGGGGGAAGCTACAGCTAC
GGACCAAACTATGGATGGACGAAGACGGCTAGAGCAGAAACTAGA
>HM_581 from Matreshka MAT_HMR_3662, mORF origin: >ORF 1 (Frame +1, Start 134) of : XM_061930
TCCGCATCAGCCGACCCCCCGCCTACCTGCCCCGCAGCGTGCCCACCGCCAGCATGTCGC
CGCCCAGGCAGGGGGCCCCCACGGCCCTCACCGACACGGGGGCCTCGGACCTGGGCTCCC
CGGGTCCCGGCAGCCGACGGGGCGGCTCTCCGCCGACTGCCTTCTCCCCTGCCAGCGAGA
CGACGTTTC
>HM_588 from Matreshka MAT_HMR_3689, mORF origin: >ORF 3 (Frame +1, Start 617) of : XM_090294
CTGATGGAAAAGCTCCTCGTATACCCCAGCCAGAAGAAGGGGCAACATATGAAGGTATCC
AGAAAAAGGAAAATGCTGAGATTTCTTGGGACCAGTCTGCCGAAGTTTTACATAACTGGA
TTCGAGGTCATGATAAAGTCCCTGGAGCTTGGACAGAGA
>HM_594 from Matreshka MAT_HMR_3708, mORF origin: >ORF 5 (Frame -1, Start 792) of : XM_113743
ACGGTACCTTCTGTACAGAGAATGGGCTCATCCTCGAAGCATATACAAAAAGCAGCCCTT
GGATCTTATCAGGAAATACTATGGAGAGAAGATTGGAATCTACTTTGCTTGGCTGGGCTA
TTACACTCAGATGCTTCTCCTGGCCGCAGTTGTAGGAGTGGCTTGCTTTCTCTATGGATA
TCT
>HM_601 from Matreshka MAT_HMR_3739, mORF origin: >ORF 10 (Frame -1, Start 2649) of : XM_370696
GGGCCGCACGCCCATTCACCTGGCCTCAGCCTGTGGCCACACTGCAGTACTGCGGACCCT
GCTGCAGGCTGCCCTTTCCACAGATCCCCTGGATGCCGGGGTGGATTACAGCGGATACTC
GCCCATGCACTGGGCCTCCTACACTGGACA
>HM_602 from Matreshka MAT_HMR_3758, mORF origin: >ORF 7 (Frame +1, Start 3446) of : XM_370696
AGCCTTTCCCACCCAAGGACGCCGTCAGTCCTTTCAGCTTCAGCCTGCTCAAGAACTGCA
GCATTGCAGCCGCCAAGACGGTGGGTGGCTGCGGCGCCCTGCCCCATGGGGCCTCCTGCC
CCTACAGCCAGGAGCGGCCCGGCGCCATTGGGT
>HM_607 from Matreshka MAT_HMR_3767, mORF origin: >ORF 11 (Frame -1, Start 3204) of : XM_370696
GAAATGTGCCCTCATGATCCTGGCAGAAACCCAAGACCTTGGCCTTATCAATGCTACCAA
CAGTGCGCTGCAGATGCCACTCCACATTGCTGCCCGGAATGGTCTAGCTTCTGTGGTACA
GGCCCTGCTGAGTCATGGGGCCACAGTGCTGGCTGTGGA
>HM_611 from Matreshka MAT_HMR_3820, mORF origin: >ORF 4 (Frame +1, Start 1526) of : XM_370696
CTGTTCTCTTTGGATTCTCTGACTGTTGTCGTAAGCTTCTTTCCTCAGGTCAGTTGTACA
GCATTGTGTCTTCACTCAGCAATGAGCATGTGCTTTCAGCTGGGTTTGACATCAATACAC
CTGACAACCTTGGCCGTACCTGTCTTCATGCTGCTGCTTCCGGAGGGAATGTTGAATGTC
TTAATTTGCTGT
>HM_618 from Matreshka MAT_HMR_3861, mORF origin: >ORF 3 (Frame +1, Start 3971) of : XM_113763
CTTTGCCTTCAGAATTTGCCTCCCAACTTCCTGCTGAAGGTGGTGCTTTCTACACAGCAG
AGACTAGTGAAAATGCAAAATTGCATTATTACAACTCCTGGGCACTTATCCTCCATGCTA
CAGCATTGTGGCTTACAAGCACGGGTTTTGTTGTTGCTGACCCAGATGAAGGAGCATCTA
ATCTCTCCAGGCCTG
>HM_622 from Matreshka MAT_HMR_3864, mORF origin: >ORF 2 (Frame +1, Start 1328) of : XM_031104
AATCTCAGGGCCAGAACACAGCTGGTGACTTCCTGCTTGGAATGGGGATCTGCAGAGGGT
CTGCCAAGAACCCGCAGCCCGCCCAGGCATGGCTGTTCAGTGACCACCTCATCCAGCAGC
AGGGGAAGTGCCTGGCTGCCACCTCCACCT
>HM_626 from Matreshka MAT_HMR_3900, mORF origin: >ORF 7 (Frame +1, Start 3323) of : XM_042833
GCAAGGAGGCCTCTGAGGCCAAGACAGGTGCTGAGTGTGGTCGACAGGCAGAGATGGATC
CAATACTCTGGTACCGACAGGAGGCAGAGCCCCGGATGTGGACATATGTTTATCCTGCCA
AGTACTCAGACATCAAGTCAGAGGATGAGCGGTGGAAGGAGGAGCGGGACCGCAAAT
>HM_628 from Matreshka MAT_HMR_3944, mORF origin: >ORF 10 (Frame -1, Start 1938) of : XM_042833
AAAGATTCCTTCCAAGAGCCTAAAGTCAGCCCGTCCCATTGCCCCTGCCATCCCCCCACA
GCAAATCTACACCTTCCAGACAGCCACCTTCACAGCAGCGAGCCCAGGCTCTTCCTCAGG
CTTGACCGCCACAGTGGCACAAGCCATGCCCAACAGTCCCCAACTCAAGCCCATTCAGCC
CAAGCCCACTGTTATGGGAGAACCTTTCACAGTCAACCCTGCCTTGACTCCAGCCAAGGA
CAAGAAAAAGAAAGACAAAAAAAAGAAGGAATCTTCAAAGGAACT
>HM_630 from Matreshka MAT_HMR_3993, mORF origin: >ORF 8 (Frame +1, Start 3503) of : XM_042833
AGGAGGAAAGGAGTCGGAGTAAGGACTCTGTCCCCAAGGAAGATGGGAAGGAAAGCACAA
GTAGTGACTGCAAGCTGCCCACGTCAGAGGAGTCTCGCCTTGGGAGCAAGGAGCCCCGGC
CAAGTGTCCATGTGCCTGTGTCCTCCCCACTTACCCAGCACCAGTCCTACATCCCCTACA
TGCACGGCTATTCCTACAGTCAGTCCTACGACCCCAACCACCCCAGCTACCGGAGCATGC
CTGCTG
>HM_631 from Matreshka MAT_HMR_4022, mORF origin: >ORF 4 (Frame +1, Start 1019) of : XM_042833
GTACACTCCTTGACTGCACACGACATGATTGGGCACCCCCAAGGTTCTGTGACTCCCCGA
CCAGTGACCTGGAAATGCGCAATGGCCGGGGTAGAGGCAAACGCATGCGTCCCAACAGTA
ATACACCTGTCAATGAGACAGCCACAGCCTCTGACAGCAAAGGGACCAGTAACAGCAGCA
AAACCCGGGCAGGAGCCAATAGCAAAGGCCGTCGGGGCAGCCAGAATTCTTCAGAGCACC
GCCCACCTGCCAGCAGCACTTCTGAGGATGTCAAGGCCAGCCCTTCCTCAGCTAATAAGC
GGAAAAACAAACCCCTTTCAGACATGGAGC
>HM_635 from Matreshka MAT_HMR_4066, mORF origin: >ORF 14 (Frame -1, Start 4056) of : XM_042833
CCGGCCCCGCACCTCTCCTTCCCAGCGCCTGATGTCCACACACCACCACCACCACCACTT
GGGGTACTCATTGCTCCCAGCACAGTACAACTTACCCTATGCAGCAGGGCTTTCTTCTAC
AGCCATTGTTGCCAGCCAACAAGGCTCAACTCCCTCACTCTACCCACCCCCCAGGAGGTG
>HM_644 from Matreshka MAT_HMR_4111, mORF origin: >ORF 1 (Frame +1, Start 206) of : XM_372584
AGTACCTGCTGGACAACAGGGCAGACCCCAATATCCAAGATAAGTCTGGCAAGACTGCCC
TCATCCATGCCTGTATCAGAAGAGCTGGGGGAGAAGTGGTCTCCTTATTACTGGAGAATG
GAGCAGACCCCAGCCTTGAAGATCGCACTGGGGCTTCAGCTCTGGTTTATGCAA
>HM_647 from Matreshka MAT_HMR_4112, mORF origin: >ORF 2 (Frame +1, Start 431) of : XM_370880
TGTTTGTCACTGTATCAGGAAGCCCTACTGAGAAGGAGACAGAGGAAATTACGAGCCTCT
GGCAGGGCAGCCTTTTCAATGCCAACTATGACGTCCAGAGGTTCATTGTGGGATCAGACC
GTGCTATCTTCATGCTTCGCGATGGGAGCTACGCCTGGGAGATCAAGGACTTTTTGGTCG
GTCAAGACAGGTGTGCTGATG
>HM_655 from Matreshka MAT_HMR_4127, mORF origin: >ORF 2 (Frame +1, Start 434) of : XM_372576
TCACTAAGCGAGAGGCCGAACGCCTGTGCAAGTCGTTCCTGGGCGAGCACAAACCACCCA
AGCTGCCCGAGAACTTCGCCTTCGATGTGGTGCACGAGTGCGCGTGGGGCTCGCGTGGTA
GCTTCATCCCTGCGCGTTACAACAGCTCTCGTGCCAAGTGCATCAAGTGCGGCTACTGCA
GCATGTACTTCTCGCCCAACAAGTTCATCTTCCACTCGCACCGAACACCCGACGCCAAGT
ACACGCAGCCCGATGCCGCCAACTTCAACTCCTGGCGTCGTCACCTCAAACTCAGTGACA
AGTCGGCCACAGACGAAC
>HM_658 from Matreshka MAT_HMR_4137, mORF origin: >ORF 6 (Frame +1, Start 2216) of : XM_372576
AGAGCGCGGCGGTGGCGCTGGGGCCCGCGGCCTCCTACGTCTGCACCCCCGAGGCCCACG
AGCCAGATAAGGAAGACAATCACTCGCCCGCCGATGATTTGGAAACGAGGAAATCCTATC
CAGACCAAAGGAGTATCTCCCAGCCAAGTCCTGCAAATACAGACAGAGGCGAAGATGGGC
TTACCTTGGATGTCACAGGAACTCATTTGGTGGAGAAAGATATCGAGAACCTGGCCAGAG
AGGAATTGCAAAAACTGCTCCTGGAACAAATGGAGCTCCGCAAGAAGCTGGAACGGGAAT
TTCAGAGTCTCAAAGATAATTTTCAGGATCAAA
>HM_661 from Matreshka MAT_HMR_4150, mORF origin: >ORF 6 (Frame +1, Start 1886) of : XM_034819
GCTCCACCCTTATCCGCCACCAGCGCATCCACACCGGTGAGAAGCCCTACAAGTGTTCCG
ACTGCGGCAAGAGCTTCATCCGCAGCTCCCACCTTATCCAGCACCGCCGCACGCACACCG
GCGAGAAGCCCTACAAGTGCCCCGAGTGCGGCAAGAGCTTCAGCCAGAGCTCCAACCTTA
TTACCCACGTCCGCACGCACATGGACGAGAACCTGTTCGTGTGCTCCGACTGCGGGAAGG
CCTTCCTGGAAGCCCACGAGCTGGAGCAGCACCGGG
>HM_672 from Matreshka MAT_HMR_4169, mORF origin: >ORF 3 (Frame +1, Start 1130) of : XM_049037
ATTTGGGAGGTGCCAGTATGCCTCACACATCTCCTTCACCTCCAGCAAGCAAATCAGCCA
CTCCCTCCCCTTCCAGCTCCATCAATGAAGAGGATGCTGATGAAGCCAACAGAGCCATTG
GAGAGAAAAGAGCTGCTCCAGACTCTGGCAAGAAGCCCAAGACTCCAAAGAAAAAGAAAA
AGAAAGATCCCAATGAGCCACAGAAGCCAGTGTCAGCATATGCCCTGTTTTTCAGAGACA
CACAGGCTGCAATTAAAGGTCAAAACCCCAATGCAACCTTTGGAGAGGTCTCAAAAATTG
>HM_673 from Matreshka MAT_HMR_4176, mORF origin: >ORF 6 (Frame -1, Start 939) of : XM_049037
TGCTATTTACATGCAGGTACTGGATCGCTGCCTGGATCAGAGCCACACACAAGTGTCCCA
GTACCGGCAGGATCCCTCCCTGATCATGCGGTCCATCGTCCACATGACCGATGCTGCGCG
TTCTGGGGTCATGCCTCCTGCCCAGCTCACCACCATCAACCAGTCTCAGCTCAGCGCCCA
GTTGGGGTTGAATTTGGGAGGTGCCAGTATGCCTCACACATCTCCTTCACCTCCAGCAAG
CAAATCAGCCACTCCCTCCCCTTCCAGCTCCATCAA
>HM_677 from Matreshka MAT_HMR_4180, mORF origin: >ORF 1 (Frame +1, Start 1358) of : XM_085367
GACTTGGCAAACTGTTTTTACCATCTGAATTTAAGGAATGGCCCCTCTTCTGCCAGGAGG
TGGAGGAATACCACATTCCATCCCTCTCAGAAGCCCTTGCACAATGTGAAGCATACAAGT
CATGGACTCAGGAGAAAGAATCTGAAAATGAAGAAGCTTTTTCCATCAGGAGGCTGCATG
TGG
>HM_682 from Matreshka MAT_HMR_4192, mORF origin: >ORF 5 (Frame +1, Start 1874) of : XM_064152
TTGGCATTGAGGTTCCCCACAAACTTCTGGAGAGGGTCACTTTTGTGGATACACCAGGCA
TCATCGAGAACCGCAAGCAGCAAGAAAGAGGCTACCCCTTCAACGACGTGTGCCAGTGGT
TCATCGACAGAGCTGACCTCATCTTTGTCGTCTTTGACCCAACAAAGCTGGATGTGGGTC
>HM_683 from Matreshka MAT_HMR_4206, mORF origin: >ORF 7 (Frame +1, Start 2429) of : XM_064152
CCTTCTTCAGTGATGGAGAACTGGTCTTTAAGGACATTGTGGAAGATCCCGATAAATTCT
ACATCTTCAAGACCATCCTGGCAAAGACCAATGTCAGCAAATTTGACCTTCCCAACCGCG
AGGCCTATAAGGACTTCTTCGGCATCAATCCCATTTCCAGTTTCAAACTGCTCTCCCAGC
AGTGCTCCTACATGGGAGGTTGCTTTCTGGAGAAGATTGAGCGGGCCATCACTCAGGAGC
TTCCGGGCCTCCTGGGTAGCCTCGGGCTCGGGAAGAATCCAGGTGCTCTCAACTGTGACA
AAACAGGGTGTAGCGAAACACCAAAAAATCGCTACAGGAAGCACT
>HM_690 from Matreshka MAT_HMR_4259, mORF origin: >ORF 4 (Frame +1, Start 1487) of : XM_064152
ATGAGGACAAGCCATCCGATGACTACTCTGCGGTGCTGCAGCGGCTTCGGAAGATCTACC
ACTCATCCATCAAGCCTCTGGAGCAGTCCTACAAGTACAATGAGCTCCGGCAGCATGAGA
TCACAGATGGAGAGATTACCTCCAAGCCCATGGTACTGTTCCTGGGACCGTGGAGTGTTG
GTAAATCTACCA
>HM_691 from Matreshka MAT_HMR_4273, mORF origin: >ORF 6 (Frame +1, Start 2117) of : XM_064152
ACAAGGCTGACAATCTGGCCACCCAAATGCTCATGCGGGTTTACGGGGCCCTCTTCTGGA
GCTTGGCCCCTCTCATCAATGTCACAGAGCCCCCAAGGGTTTACGTCAGCTCCTTCTGGC
CACAAGAGTATAAGCCGGACACCCATCAGGAACTGTTCCTCCAAGAAGAGATCTCCCTCC
>HM_699 from Matreshka MAT_HMR_4283, mORF origin: >ORF 3 (Frame +1, Start 626) of : XM_371078
GCCCCGAGCTGCTCTGGCAGCTCCTGCAACGCTCGGACCTGGTGCTGCAGGATGAACTGG
AGCTGTTCCACGCGCTGGAGGCCTGGCTGGGTCGCGCGCGGCCGCCCCCTGCCGTGGCCG
AGCGGGCGCTGCGCGCCATACGCTACCCCA
>HM_704 from Matreshka MAT_HMR_4325, mORF origin: >ORF 3 (Frame +1, Start 773) of : XM_036115
ACCAGCGGCGCCGCCGGTCCATCCGCCGTCGGGACGGCACCTTCAATTACAGCCCTGACG
TCTACTGCACCAAGTACGACGAGGCTACAGGCCTCTGCCCGGAGGGCGACGAGTGCCCAT
TCCTGCACAGAACCACAGGGGACACTGAGCGCAGGTACCACCTTCGTTACTACAAAACTG
GAATCTGCATCCACGAGACAGACTCGAAAGGCAACTGCACCAAAAACGGCCTGCACTGCG
CTTTTGCCCACGGGCCCCATGACCTCCGCTCCCCTGTCTACGACATCAGGGAGCTTCAGG
CCATGGAGGCCTTGCAGAATGGCCAGACCACGG
>HM_706 from Matreshka MAT_HMR_4363, mORF origin: >ORF 14 (Frame -1, Start 2184) of : XM_036115
CAGCACAGTGCCCCACCCAGGAAGCATCACCATCGGCGGCAGCTTGCTGCAGAGCTCTGC
ACCCGTGAACATCCCCGGCTCCTTGGGCAGCTCTGCCTCCTTCCACTCAGCATCCCCGTC
CCCTCCCGTCAGCCTCTCCTCGCATTTCCTGCAGCAGCCCCAGGGCCACCTGAGTCAGTC
GGAAAACACATTTTTGGGAACCTCAGCATCACATGGATCTTTGGGTCTGAACGGGATGAA
CAGCAGCATCTGGGAGCATTTTGCCTCTGGAAGCTTCTCCCCGGGCACTTCCCCCGCTTT
CCTATCAGGGCCAGGGGCTGCCGAGCTGGCCCGACTTCGGCAAGAGCTGGA
>HM_711 from Matreshka MAT_HMR_4408, mORF origin: >ORF 4 (Frame +1, Start 1160) of : XM_036115
AAAAGATCCTCAGCGAGGAGCCTCGGTGGCAAGAGACTGCTTATGTGCTGGGGAACTATA
AGACGGAGCCTTGCAAGAAGCCCCCGCGGCTGTGCCGCCAAGGCTATGCCTGTCCCTACT
ACCACAACAGCAAGGACCGGCGGCGGAGCCCCCGGAAGCACAAATACAGGTCGTCTCCAT
GTCCAAACGTCAAGCACGGGGATGAGTGGGGAGACCCTGGCAAGTGTGAGAACGGAGACG
CCTGCCAGTACTGCCACACCCGCACCGAGCAGCAGTTCCACCCCGAGATCTACAAGTCCA
CCAAGTGCAACGACATGCAGCAGTCGGGCAGCTGTCCCCGAGGACCCTTCTGCGCCTTTG
CCCACG
>HM_718 from Matreshka MAT_HMR_4460, mORF origin: >ORF 7 (Frame +1, Start 2702) of : XM_036115
AGAAGCTCCAGGAGGAGCTGGAGCGGCTACACGCGGGGCCTGAGCCCCAGGCCCTGCCCG
CCTTCTCCGACCTGGAGGCGCTCTCACTCTCCACCCTCTACTCCCTCCAGAAACAACTGC
GGGCCCACCTGGAACAAGTGGACAAGGCCGTGTTCCACATGCAGTCGG
>HM_723 from Matreshka MAT_HMR_4495, mORF origin: >ORF 2 (Frame +1, Start 470) of : XM_171855
GCAGCTATATGGCCACGGTGTCGGGGCTCCTCAAGATCGTCCAGGCCTTCGTGGCCTGCA
TCATCTTCGGGGCGCTGGTCCATGACAGCCGCTACGGGCGCTACGTGGCCACCCAGTGGT
GCGTGGCCGTCTACAGCCTGTGCTTCCTGGCCACAGTGGCCGTGGTGGCCC
>HM_729 from Matreshka MAT_HMR_4501, mORF origin: >ORF 1 (Frame +1, Start 347) of : XM_085722
GCCAGGCCAACGGTATCAAGGCCCACCTGGAGTACAGGAGTGCCGAGATGGAGAAGAGTA
AGCAGGAGCTGGAGACGATGGCGGCCATCAGCAACACTGTCCAGTTCTTGGAGGAGTACT
GCAAGTTTAAGAACACTGAAGACATCACCTTCCCTAGTGTTTACA
>HM_730 from Matreshka MAT_HMR_4504, mORF origin: >ORF 2 (Frame +1, Start 575) of : XM_085722
TCCAGTTGCTGGAGAACTATAAGAAAAAGCTCCAGGAGTTTTCCAAGGAAGAGGAGTATG
ACATCAGAACTCAAGTGTCTGCCATTGTTCAGCGCAAATATTGGACTTCCAAACCTGAGC
CCAGCACCAGGGAACAGTTCCTCCAATATGTGCATGACATCACGTTCGACCCGGACACAG
CACACAAGTATCTCCGGCTGCAGGAGGAGAACCGCAAGGTCACCAACACCACGCCCTGGG
AGCATCCCTACCCGGACCTCCCCAGCAGGTTCCTGCACTGGCGGCAGGTGCTGTCCCAGC
AGAGTCTGTACCTGCACAGGTACTATTTTGAGGTGGAGATCTTCGGGGCAGGCACCTATG
TTGGCC
>HM_733 from Matreshka MAT_HMR_4507, mORF origin: >ORF 5 (Frame +1, Start 2006) of : XM_042698
ATGGACAGTACCAGCAGCCCACGGACAGTCTCAACAATGACAACAAGTATTCCCTGTTTG
CTGTTGTTAACCATCAAGGGACCTTGGAGAGTGGCCACTACACCAGCTTTATCCGGCAGC
ACAAAGACCAGTGGTTCAAGTGTGACGATGCCATCATCACCAAGGCCAGCATCAAGGACG
TCCTGGACAGCGAAGGGTACTTGCTGTTCTATCACAAACAGTTCCTGGAATACGAGT
>HM_736 from Matreshka MAT_HMR_4514, mORF origin: >ORF 5 (Frame -1, Start 1257) of : XM_496217
GATAGAAGATTTGCCGTACCTTTCCACCACAGAAATGTATTTGTGTCGTTGGCACCAGCC
TCCCCCATCACCGTTACCATTACGGGAATCCTCTCCAAAGAAGGAGGAGACTGTAGCAAG
GTGTCTGATGCCATCAAGTGTTGCAGGAGAAACTTCAGTCTTGGCTGTTCCTTCTTGGAG
GGACCACTCAGTAGAGCCTCTAAGGGACCCAAATCCTTCAGACCTTTTGGAGAACCTGGA
>HM_737 from Matreshka MAT_HMR_4527, mORF origin: >ORF 1 (Frame +1, Start 11) of : XM_496217
GATCCGCGGTGTTCAAGGCGGCCGCGGCCCCTGCCGGCGGCAATCCTGAGCAGCGACTGG
ACTACGAGCGGGCTGCGGCGCTGGGCGGGCCCGAGGACGAGCCTGGGGCGGCCGAAGCCC
ACTTCCTCCCCCGGCACCGTAAGCTCAAGGAGCCGGGGCCCCCGCTGGCCTCCTCCCAGG
GCGGGAGCCCCGCGCCTTCCCCGGCCGGCTGCGGCGGCAAGGGCCGGGGCTTGTTACTCC
CGGCCGGGGCGGCCCCCGGGCAGCAGGAAGAGAGCTGGGGCGGTTCGGTGCCCTTGCCCT
GTCCGCCCCCGGCCACCAAGCAAGCCGGCATTGGGGGGGAGCCTGCCGCAGCCGGAGCCG
GCTGCAGCCCCCGGCCCAAGTATCAGGCGGTGCTGCCCATTCAGACGGGCTCTCTCGTGG
CGGCGGCCAAAGAGCCTACGCCCTGGGCTGGGGACAAGGGTGGGGCGGCCTCCCCCGCTG
CCACCGCCTCGGACCCGGCGGGACCCCCACCACTACCTCTGCCCGGGCCGCCACCCCTCG
CGCCCACCGCCACCGCCGGGACCCTGGCGGCCAGCGAGGGCAGATGGAAGAGTA
>HM_740 from Matreshka MAT_HMR_4531, mORF origin: >ORF 2 (Frame +1, Start 815) of : XM_496217
AGAAGGATAACGAGAAAGAAAGGCACAAGCTGTTTCAGGGCTATGAAACTGAAGAGAGAG
AGGAAACAGAGCTATCTGAGAAAATTAAACTGGAGTGCCAGCCGGAGCTTTCCGAGACAT
CCCAGACTCTGCCTCCCAAGCCCTTCTCATGTGGGCGGAGTGGAAAGGGACATAAAAGGA
AATCCCCATTTGGAAGTACAGAAAGAAAGACTCCTGTTAAAAAGCTGGCTCCTGAATTTT
CAAAAGTCAAAACAAAAACTCCTAAGCACTCTCCTATTAAAGAGGAACCCTGTGGTTCCT
TATCTGAAACTGTTTGTAAACGTGAAT
>HM_749 from Matreshka MAT_HMR_4538, mORF origin: >ORF 3 (Frame -1, Start 180) of : XM_375456
GATCGTGGACCAGCCGGGCTTGGACATCTTTGGACAGGTTTTCAACCAGTGGAAGAGCAA
GGAGTGTGTTTGCCCCAATTGCAGTCGCAGCATTGCCGCCTCCCGCTTTGCTCCCCATCT
GGAGAAGTGCCTGGGAATGGGTCGGAACAGCAGCCGAATCGCCAACCGCCGGATTGCCAA
>HM_750 from Matreshka MAT_HMR_4545, mORF origin: >ORF 1 (Frame +1, Start 170) of : XM_375456
AGGATTTTGAGATCGTGGACCAGCCGGGCTTGGACATCTTTGGACAGGTTTTCAACCAGT
GGAAGAGCAAGGAGTGTGTTTGCCCCAATTGCAGTCGCAGCATTGCCGCCTCCCGCTTTG
CTCCCCATCTGGAGAAGTGCCTGGGAATGGGTCGGAACAGCAGCCGAATCGCCAACCGCC
GGATTGCCAATAGCAACAATA
>HM_754 from Matreshka MAT_HMR_4549, mORF origin: >ORF 1 (Frame +1, Start 206) of : XM_085634
CGTTTGTCTTTGACCGGGTCTTTGGCGAGGCGGCCACCCAACAGGACGTGTTCCAGCACA
CCACGCACAGCGTCCTGGACAGCTTCCTCCAGGGCTACAACTGCTCAGTGTTTGCCTACG
GGGCCACCGGGGCTGGGAAGACACACACCATGCTGGGAAGGGAGGGGGACCCCGGCATCA
TGTACC
>HM_758 from Matreshka MAT_HMR_4562, mORF origin: >ORF 2 (Frame +1, Start 395) of : XM_085634
CCACCGTGGAACTGTACAGGCGCCTGGAGGCCCGCCAGCAGGAGAAGCACTTCGAGGTGC
TCATCAGCTACCAGGAGGTGTATAATGAACAGATCCATGACCTCCTGGAGCCCAAGGGGC
CCCTTGCCATCCGCGAGGACCCCGACAAGGGGGTGGTGGTGCAAGGACTTTCTTTCCACC
AGCCAGCCTCAGCCGAGCAGCTGCTGGAGATAC
>HM_764 from Matreshka MAT_HMR_4571, mORF origin: >ORF 6 (Frame +1, Start 4373) of : XM_290811
CGCAGTTACTACAGGGCAACCTGCCTTTGGAAAAAGTGTTGCCACAGCCCAGATTGGGAG
CCAAGCTTGAAATCAACAGGCTTCCATTGCCTCTTCAAACTACCTCAGTGGGTAAAACAG
CACCAGAGAGAAACGTTGAAATTCCGCCCAGCTCTCCAAATCCAGATGGTAAGGGCTACT
TGGCAGGGACTCTGGCACCACTCCAAA
>HM_775 from Matreshka MAT_HMR_4585, mORF origin: >ORF 2 (Frame +1, Start 638) of : XM_375603
GGACTCACACTGGGATCCGGCCCTTCCGCTGCAGTGCTTGCGGGAAAGCGTTTACGCAGC
GCTGCTCCCTGGAAGCTCACCTTGCTAAGGTGCATGGACAGCCGGCCAGCTACGCTTACC
GTGAGCGCCGCGAGAAGCTGCACGTGTGCGAGGACTGCGGCTTCACCAGCTCCCGGCCCG
ACACCTACGCACAGCACCGCGCCCTGCACCGCGCAGCCT
>HM_779 from Matreshka MAT_HMR_4586, mORF origin: >ORF 3 (Frame +1, Start 989) of : XM_371165
GCTGCCTGTGGTGCGCCGAGAGCTTGCTCTACCACTGCCTGTCGGACGCCGAGGGCGACT
TCTCGGACCCGTGCGCCTGCGAGCCGGGCCACCCGCGCCCCGCCGCGCGCTGGGCCGCGC
TGGCCGCGCTCTCCCTGGCAGTGCCCTGCCTCTGCTGCTACGCGCCCCTGCGCGCGTGCC
ACTGGGTCGCAGCGCGATGCGGCTGCGCCGGCTGCGGGGGTCGCCACGAGGAGGCTGCGC
GGT
>HM_782 from Matreshka MAT_HMR_4589, mORF origin: >ORF 2 (Frame +1, Start 269) of : XM_046305
ACCTTATCTCGGCCCTGGAATCCCGGGGCCCCCAGCCTGGCCCCTCCGCCTCCTCTCTCC
TCTCCCAGTTCCGCAGTCCTTCCTGGCAAACAGCCATGCACACGCCAGGCCCCACGGAGC
TCTTCATCTCGGGTGCCCTGCCGGGTTCCAGCACCTTTCCGTCCTCATCTGCCCTGTCGG
CTTACCAACACCCGGCTTCCTTCGGCAGCCGCCCCTTCCCAGTGCCCTCGTCCCTCAGCC
TCCAGGACCCCCCATTCAGCCCTCCAGCTAACGGGCTCCTGTCCCCTCATGACGTGCTGC
ACC
>HM_787 from Matreshka MAT_HMR_4595, mORF origin: >ORF 5 (Frame +1, Start 1775) of : XM_292778
TGCTCGTGGCCTTCTACAAGCTGCGCAAGCAGCACCAGCTCCACAAGCACCACGGGCCCA
CGCGCACCGTGGAGATCATCAACGTGGAGGACGAGCTGCCCGCCGCCTCGGCCGTGTCCG
TGGCCGCCGCGGCCGCCGTGGCCAGTGGGGGTGGTGTGGGCGGGGACAGCCACCTGGCCC
TGCCCGCCCTGGAGCGAGACCACCTCAACCACCACCACTACGTGGCTGCCGCCTTCAAGG
CGCACTACAGCAGCAACCCCAGCGGCGGGGGCTGCGGGGGCAAAGGCCCGCCTGGCCTCA
ACTCCATCCACGAACCTCTGCTCTTCAAGAGCGGCTCCAAGGAGAACGTGCAAGAGACGC
AGATCT
>HM_796 from Matreshka MAT_HMR_4615, mORF origin: >ORF 7 (Frame -1, Start 798) of : XM_380008
CAGACTGCTGAGCAGCGGCACGGCCGAAGGCCTGAAGGTGCAGACGGAGCGCACCCGCTC
GATGCTTCTCTTTGCCAACGTGAGCGCCCGGCATTACGGCAACTATACGTGTCGCGCCGC
CAACCGACTGGGAGCGTCCAGCGCCTCCATGCGGCTCCTGCGCCCAGGATCCCTGGAGAA
CTCAGCCCCGAGGCCCCCAGGGCTCCTGGCCCTCCTCTCCGCCCTGGGCTGGCTGTGGTG
GAGAATGTA
>HM_800 from Matreshka MAT_HMR_4624, mORF origin: >ORF 2 (Frame +1, Start 290) of : XM_372730
GCCGGGCCCTGCGTTACTACTACAACAAGCGGATTCTCCACAAGACCAAAGGGAAGAGGT
TCACCTACAAGTTCAACTTCAGCAAAGTCGTGCTTGTCAATTACCCGCTGCTGGACATGG
CGGCAGCTGCCACTGGCTCCCCACTCTTGC
>HM_819 from Matreshka MAT_HMR_4646, mORF origin: >ORF 10 (Frame -1, Start 1350) of : XM_290867
GAAGAGGAGGAAGGAGTGGGAGATCCTGGCCCGCATCCAGCAGCTGCAGAGGCGCTGTCA
GAGCTACACCCTGAGCCCCCACCCGCCCATCCTGGCTGCCCTGCATGCCCAGAACCAGCT
CACCGAGGAGCAGAGCTACCGGCTCTCCCGGGTCAT
>HM_827 from Matreshka MAT_HMR_4664, mORF origin: >ORF 6 (Frame -1, Start 465) of : XM_373433
CATCTACGTCAGCACCGTGGCCGTGCCACCGCCAGGCCGCTGTGCTGCTTGCCAGGATGC
CAGCCGAGCCCACCCAGGAGACCCGAATGCACAGTGCCTACGGCATGGCTTCATGCTGCA
CACCAAGTACCAGGTGGTCTACCCCTTCCCCACCTTCCAGCCCGCCTTCCAGCTCAAGAA
GGACCAGGTGGTGCTGCTCAACACCAGCTACTCCCTGGTGGCCTGCGCCGTCTCCGTCCA
CTCGGCAGG
>HM_828 from Matreshka MAT_HMR_4667, mORF origin: >ORF 2 (Frame +1, Start 251) of : XM_058956
CAGTCAGCAGCCTGCCCGGCTTCCAGCCCGTGGGGTCCAAGGACGGAGCACAGAAACGAG
CTGGGACCCTCAGTCCCCAACCCCTGCTCACCCCTCAGGACCCGACCGCTCTCGGCTTCC
GTCGGAACAGCAGCCCCCAGCCCCCGACACAAGCCCCCT
>HM_838 from Matreshka MAT_HMR_4677, mORF origin: >ORF 7 (Frame +1, Start 2438) of : XM_032996
AGCATGAAGCCACCAGCGAGGAGGTCCTCTCCCCGCCGTCGGACTCAGGGGGCCCAGATG
GCTCTTTCACTTCATCCGAGGGCTCCAGTGGGAAGAGCAAGAAGAGGTCGTCACTCTTCT
CCCCCCGCAGAAACAAGAAGGAGAAGAAGTCCAAAGGCGAGGGCCGGCCCCCGGAGAAGC
CCAGCTCCAACCTCC
>HM_842 from Matreshka MAT_HMR_4678, mORF origin: >ORF 5 (Frame +1, Start 1301) of : XM_496849
CGCACCAACGCATCCACACGGGCGAGAAACCCTACGCCTGCTCCTACTGCGCCAAGCGCT
TCAGCGAGAGCTCGGCGCTCGTGCAGCACCAGCGCACGCACACCGGGGAGCGACCCTACG
CCTGCGGGGACTGTGGCAAGCGCTTCAGCGTCTCCTCCAACCTGCTGCGCCACCGGCGCA
CGCACTCGGGCGAGCGGCCCTACGTGTGCGAGGACTGTGGCGAGCGCTTCCGACACAAGG
TGCAGATCCGCCGCCACGAGCGCCAGCTGCACGGCGCGGGCCGCTCCAGGGGCCTCGGCC
TGCTGCGCGCCTCGCGGCCGGCGGCCCTCGGTGGCCCAGCCCGCGCGGAGCAGGCCGCTA
CAGCCACTGCGCCCGCAGACAAGGCGCTGT
>HM_843 from Matreshka MAT_HMR_4685, mORF origin: >ORF 4 (Frame +1, Start 1121) of : XM_496849
CCCCTGCACGGCAGCGGCGGCGGCGGCGCGCTCGGGACCGGCCGACCATCTGCGGGGAGT
GCGGCAAGGGCTTCAGCCGCAGCACGGACCTGGTGCGCCACCAGGCCACGCACACGGGTG
AGCGGCCACACCGCTGCGGCGAGTGCGGCAAGGGCTTCTCGCAGCACTCGAATCTGG
>HM_849 from Matreshka MAT_HMR_4686, mORF origin: >ORF 8 (Frame +1, Start 2306) of : XM_294249
ACAGCAGCTTCAAAGGGAAGATGGGGACCGTGTCCAAATCCCGGGCTTCCCCTCCAGGCC
CCAGCCCAGCAGTCACCACAGGGCCCAGGACCCTGTCCGGCGTCTCATGGCCCAGCGAGC
GACTCTTGCCCTCCCCCTGCTACCACCCGCTGTGTTCGGGGGGTCTGGCCTCCCCCAGCA
GCTCTGAGTCCCACCCCTACGCCAGCCTGGACAGCAGCAGGGCACCCTCCCCACAGCCAG
GCCCCGGGCCCATCTGCCCCGACAGCCCCCCAAGCCCGGACCCCACCCGCCCGCCCAGCC
GCAGGAAGCTCTTCACCTTCTCCCACCCTGTGCGAAGCCGCGATACTGACCGCTTCCTGG
ACGTGC
>HM_853 from Matreshka MAT_HMR_4689, mORF origin: >ORF 6 (Frame +1, Start 2000) of : XM_377720
ACAGCAGTGGCCTGGAGCAGATTTGTCCTGGGGCCTTTTCAGGCCTGGGGCCCGGGCTCC
AGAGCCTGCACCTGCAGAAGAACCAGCTTCGGGCCCTGCCTGCCCTGCCCAGTCTCAGCC
AGCTGGAGCTCATCGACCTCAGCAGCAATCCCTTCCACTGTGACTGCCAGCTGCTTCCGC
TGCACAGGTGGCTTACTGGGC
>HM_858 from Matreshka MAT_HMR_4691, mORF origin: >ORF 1 (Frame +1, Start 233) of : XM_027105
ATGAGATCAAAGGTCACCTGGAAATTGCCTTATTGGAAAAACATTTCTTACAGGAGGAGC
TCCGGAAGCTGCGAGAAGAAACCAACGCGGAGATGCTGCGGCAGGAGCTGGACCGCGAGC
GGCAGCGGCGGATGGAGCTGGAGCAGAAGGTGCAGGAGGTGC
>HM_859 from Matreshka MAT_HMR_4692, mORF origin: >ORF 3 (Frame +1, Start 698) of : XM_372213
GAGATTTCTTTCTCTCTGACAGGCACCGATGTGAGATGCCGAGTCCCGAGTTGTGTCTGG
TCTGTGAGATGTCGTCGCTGTTTCGGGAGTTGTATTCTGGAAACCCGTCTCCTCATGTGC
CCTATAAGTTACTGCACCTGGTGTGGATACATGCCCGCCATT
>HM_862 from Matreshka MAT_HMR_4693, mORF origin: >ORF 1 (Frame +1, Start 2) of : NM_005949
TGGACCCCAACTGCTCCTGCGCCGCTGGTGTCTCCTGCACCTGCGCTGGTTCCTGCAAGT
GCAAAGAGTGCAAATGCACCTCCTGCAAGAAGAGCTGCTGCTCCTGCTGCCCCGTGGGCT
GTAGCAAGTGTGCCCAGGGCTGTGTTTGCAAAGGGGCGTCAGAGAAGTGCAGCTGCTGCG
ACT
>HM_868 from Matreshka MAT_HMR_4713, mORF origin: >ORF 6 (Frame +1, Start 3323) of : NM_012334
CCTTCTCCAACTCCTACGGCAGCCAGTGGTCCCCCGACTACCGCTGCTCTGTGGGGACCT
ACAACAGCTCGGGTGCCTACCGGTTCAGCTCTGAGGGGGCGCAGTCCTCGTTTGAAGATA
GTGAAGAGGACTTTGATTCCAGGTTTGATACAGATGATGAGCTTTCATACCGGCGTGACT
CTGTGTACAGCTGTGTCACTCTGCCGTATTTCCACAGCTTTCTGTACA
>HM_873 from Matreshka MAT_HMR_4729, mORF origin: >ORF 21 (Frame -1, Start 5070) of : NM_012334
AATAGAAGCTCTGATCCACAGGCAGGAAATGACATCCACGGTCTATTGCCATGGCGGCGG
CTCCTGCAAGATCACCATCAACTCCCACACCACTGCTGGGGAGGTGGTGGAGAAGCTGAT
CCGAGGCCTGGCCATGGAGGACAGCAGGAACATGTTTGCTTTGTT
>HM_875 from Matreshka MAT_HMR_4730, mORF origin: >ORF 5 (Frame +1, Start 3110) of : NM_012334
ACGACACGGTGGTGCCCACCAGCCCCAGTGCGGACAGCACGGTGCTGCTCGCCCCATCAG
TGCAGGACTCCGGGAGCCTACACAACTCCTCCAGCGGCGAGTCCACCTACTGCATGCCCC
AGAACGCTGGGGACTTGCCCTCCCCAGACGGCGACTACGACTACGACCAGGATGACTATG
AGGACGGTGCCATCACTTCCGGCAGCAGCG
>HM_878 from Matreshka MAT_HMR_4742, mORF origin: >ORF 1 (Frame +1, Start 23) of : NM_020826
TCGCGCTGGGCGCCACGCTGGGCACAGCCACCAGCATCCTCGCGTTGTGCGGGGTCACCT
GCCTGTGTCGGCACATGCACCCCAAGAAGGGGCTGCTGCCGCGGGACCAGGACCCCGACC
TGGAGAAGGCGAAGCCCAGCTTGCTCGGGTCTGCACAACAGTTCAATGTTAAAAAGTCCA
CGGAACCTGTTCAGCCCCGTGCCCTCCTCAAGTTCCCAGACATCTATGGACCCAGGCCAG
CTG
>HM_882 from Matreshka MAT_HMR_4749, mORF origin: >ORF 15 (Frame -1, Start 3201) of : NM_021228
CTCGGGGGCGGAGGACGGGCCAGCTTCCCGTGTCTCCCAGCTGCCCACGCTGCCCCCGCC
CATGCCCTGGAATCTGCCAGCTGGTGTGGACTGCACCACCAGCGGCGTCCTGGCCTTGAC
TGCACTTCTCTTCAAGATGGAAGAAGCCAACCTGGCGAGCCGAGCGAAGGCCCAGGAGCT
GATCCAGGCCACCAACCAGATCCTCAGCCACAGAAAGCCACCCTCAAGTCTGGGGATGAC
CCCAGCTCCTGTGCCCACCTCTTTGGGTCTGCCCCCTGGCCCCTCCAGCTACCTGCTTCC
TGGCAGCCTCCCTCTGGGGGGCTGCGGTTCGACCCCCCCCACCCCCACCGGGCTGGCTGC
CACGTC
>HM_888 from Matreshka MAT_HMR_4755, mORF origin: >ORF 1 (Frame +1, Start 2) of : NM_031472
TGGGAGCTGATGGCTTCGTGCCCCTGGGCACCCTCCTGCAGTTGCCCCAGTTCCGCGGCT
TCTCTGCTGAAGATGTGCAGCGCGTGGTGGACACCAATAGGAAGCAGCGGTTCGCCCTGC
AGCTGGGCGATCCCAGCACTGGCCTTCTCATCCGGGCCAACCAGGGCCATTCCCTGCAGG
TACCTAAGTTGGAGC
>HM_896 from Matreshka MAT_HMR_4768, mORF origin: >ORF 2 (Frame -1, Start 3) of : NM_031925
GCAGCCCCCGCCCCCGGGCCCGCTGGGCGACTGCCTGCGGGACTGGGAGGATCTACAGCA
GGACTTCCAGAACATCCAGGAGACCCATCGGCTCTACCGCCTGAAGCTGGAGGAGCTGAC
CAAACTTCAGAACAATTGCACCAGCTCCATCACGCGGCAGAAGAAGCGGCTCCAGGAGCT
GGCCCTCGCCCTGAAGAAATGCAAACCCTCCCTCCCAGCAGAGGCCGAGGGGGCCGCACA
GGAGCTGGAGAACCAGATGAAAGAGCGCCAAGGCCTCTTCTT
>HM_908 from Matreshka MAT_HMR_4806, mORF origin: >ORF 2 (Frame +1, Start 3038) of : NM_016341
GGAAATTCCCTGACCAAAGACAGCAGTGGCTGCGGAAACAGTACGTCAGCCTTTATCAGG
AGGATGGACGGTATGAAGGCCCAACTTTGGCTCACGCTGTGGAGTTGTTTGGTGGCAGAC
GGTGGAGTGCTCGAAACCCCAGCCCCGGAACATCAGCAAAGAATGCTGAGAAGCCCAATA
TGCAGAGAAACAATACCCTGGGCA
>HM_909 from Matreshka MAT_HMR_4830, mORF origin: >ORF 1 (Frame +1, Start 2429) of : NM_016341
TTGGAGATTTGTTGGATTCAGACAATGACATCTTTGAGCAATCCAAAGAATACGACTCTC
ATGGTTCAGAGGACTCACAGAAGGCCTTCGACCATGGGACGGAGCTCATCCCTTGGTACG
TGCTGTCCATCCAAGCCGATGTGCACCAGTTCCTGCTGCAGGGGGCCACGGTCATCCACT
ACGACCAGGACACACACCTCTCTGCCCGCTGCTTCCTCCAGCTTCAGCCCGACAATAGCA
CCT
>HM_927 from Matreshka MAT_HMR_4894, mORF origin: >ORF 1 (Frame +1, Start 59) of : NM_001991
AATCTGAATACATGCGACTTCGACAACTTAAACGGCTTCAGGCAAATATGGGTGCAAAGG
CTTTGTATGTGGCAAATTTTGCAAAGGTTCAAGAAAAAACCCAGATCCTCAATGAAGAAT
GGAAGAAGCTTCGTGTCCAACCTGTTCAGTCAA
>HM_928 from Matreshka MAT_HMR_4905, mORF origin: >ORF 8 (Frame -1, Start 2019) of : NM_001991
TTTTGTAGTGGATGCTACTCGGAAAGGAAACAAAATTCGATTTGCAAATCATTCAGTGAA
TCCCAACTGTTATGCCAAAGTGGTCATGGTGAATGGAGACCATCGGATTGGGATCTTTGC
CAAGAGGGCAATTCAAGCTGGCGAAGAGCTCTTCTT
>HM_935 from Matreshka MAT_HMR_4924, mORF origin: >ORF 3 (Frame +1, Start 1592) of : NM_138383
TCCAGACCAAGCGCCCAGCCTCCACTGCTGGGCTGCCCACCGCGGGGCTGCCCACGGCCA
CTGGCCTGCCCTCGGGCGCACCCCCCGGCGTGGCCACCATCCGCCGCACACCCTCCACCA
AGCCCACCGTGCGCCGCGCCCTGTCCAGCGCTGGCCCCATCCCCATCCGGCCGCCCATCG
TCCCTG
>HM_938 from Matreshka MAT_HMR_4927, mORF origin: >ORF 6 (Frame -1, Start 186) of : NM_138383
CATGGCTACCAACACCCGAGGGGCCACGAGGGACATCGGCTCGGCGCTCACACGCATGTG
CATGCGCCACCGCAGCATCGAGACCAAGCTGCGGCAGTTCACCAACGCACTGCTGGAGAG
CCTCATCAACCCGCTGCAGGAGCGCATCGAGGACTGGAAGAAGGCGGCCAACCAGCTGGA
CAAGGACCACGCGAAAGAGTACAAACGAGCCCGGCA
>HM_941 from Matreshka MAT_HMR_4937, mORF origin: >ORF 5 (Frame +1, Start 2480) of : NM_000921
TGGCGCTGTATGTGGCTGCAGCCATGCACGATTATGATCATCCAGGAAGGACTAATGCTT
TCCTGGTTGCAACTAGTGCTCCTCAGGCGGTGCTATATAACGATCGTTCAGTTTTGGAGA
ATCATCACGCAGCTGCTGCATGGAATCTTTTCATGTCCCGGCCAGAGTATAACTTCT
>HM_942 from Matreshka MAT_HMR_4944, mORF origin: >ORF 2 (Frame +1, Start 236) of : NM_000921
GGCTGGTCCGCGGGGAGGTCGGCTGTGACCTGGAGCAGTGTAAGGAGGCGGCGGCGGCGG
AGGAGGAGGAAGCAGCCCCGGGAGCAGAAGGGGCCGTCTTCCCGGGGCCTCGGGGAGGTG
CTCCCGGGGGCGGTGCGCGGCTCAGCCCCTGGCTGCAGCCCTCGGCGCTGCTCTTCAGTC
TCCTGTGTGCCTTCTTCTGGATGGGCTTGTACCTCCTGCGCGCCGGGGTGCGCCTGCCTC
TGGCTGTCGCGCTGCTGGCCGCCTGCTGCGGGGGGGAAGCGCTCGTCCAGATTGGGCTGG
GCGTCGGGGAGGATCACTTACTCTCACTCCCCGCCGCGGGGGTGGTGCTCAGCTGCTTGG
CCGCCGCGACATGGCTGGTGC
>HM_948 from Matreshka MAT_HMR_4948, mORF origin: >ORF 2 (Frame -1, Start 138) of : NM_152914
GTACGTGGGCAAGCGGATCGTGGACCTGCAGCACACCGAGGTCCCAGATGCCTACAGTGG
GCGTGGCATCGCCAAGCACCTTGCCAAGGCCGCCCTGGACTTCGTGGTGGAGGAGGACCT
GAAGGCCCATCTCACCTGCTGGTACATCCAGAAGTACGTCAAGGAGAACCCCCTGCCGCA
GTACCTGGAGCGCCTGCAGCCGTA
>HM_951 from Matreshka MAT_HMR_4949, mORF origin: >ORF 1 (Frame +1, Start 2) of : NM_152914
TGGCGCACTCGGCTGCCGCCGTGCCGCTGGGCGCGCTGGAGCAGGGCTGCCCCATCCGCG
TGGAGCACGACCGCCGGCGCCGCCAGTTCACTGTCCGGCTCAACGGATGTCATGACCGGG
CCGTCCTGCTCTATGAGTACGTGGGCAAGCGGATCGTGGACCTGCAGCACACCGAGGTCC
CAGATGCCTACAGTGGGCGTGGCATCGCCAAGCACCTTGCCAAGGCCGCCCTGGACTTCG
TGGTGGAGGAGGACC
>HM_955 from Matreshka MAT_HMR_4959, mORF origin: >ORF 2 (Frame +1, Start 935) of : NM_152860
AGGCCCACTTGCGCTGGCACACAGGCGAGAGGCCCTTCGTCTGCAACTGGCTCTTCTGCG
GCAAGAGGTTCACTCGTTCGGATGAGCTGGAGCGTCATGTGCGCACTCACACCCGGGAGA
AGAAGTTCACCTGCCTGCTCTGCTCCAAGCGCTTTACCCGAAGCGACCACC
>HM_959 from Matreshka MAT_HMR_4966, mORF origin: >ORF 4 (Frame -1, Start 360) of : NM_152860
CTGTCTGCCCAGTGTCTACACCTCTCTGGACATGACACACCCCTATGGCTCCTGGTACAA
GGCAGGCATCCATGCAGGCATTTCACCAGGCCCAGGCAACACTCCTACTCCATGGTGGGA
TATGCACCCTGGAGGCAACTGGCTAGGTGGTGGGCAGGGCCAGGG
>HM_961 from Matreshka MAT_HMR_4988, mORF origin: >ORF 3 (Frame +1, Start 1109) of : NM_152860
GCAAACACCAGCGCACCCATGGAGAACCAGGCCCGGGTCCCCCTCCCAGTGGCCCCAAGG
AGCTGGGGGAGGGCCGCAGCACGGGGGAAGAGGAGGCCAGTCAGACGCCCCGACCTTCTG
CCTCGCCAGCAACCCCAGAGAAAGCCCCTGGAGGCAGCCCTGAGCAGAGCAACTTGCTGG
AGATCT
>HM_968 from Matreshka MAT_HMR_5001, mORF origin: >ORF 1 (Frame +1, Start 5) of : NM_014160
GCACCAAGCAGATCACTTGCAGGTATTTTATGCATGGTGTGTGTCGGGAAGGAAGTCAGT
GCCTATTCTCACATGACTTGGCAAACAGCAAACCGTCCACCATCTGCAAGTACTACCAGA
AGGGCTACTGTGCCTATGGAACTCGGTGCAGATATGACCACACGAGGCCCTCTGCTGCAG
CTGGAGGTGCTGTGGGCACCATGGCCCACAGTGTGCCCTCCCCAGCTTTCCACAGTCCTC
ACCCTCCTTCCGAGGTCACTGCATCCATTG
>HM_972 from Matreshka MAT_HMR_5022, mORF origin: >ORF 8 (Frame -1, Start 291) of : NM_017990
GCAGAAGATGGCAGACTACTCAAACAAACTCTACTATCAGTTAGAGCAAGAAACAGGGAT
CCAAACAGGTTACACAAGGACAGGCTCAATCTTTCTGGCCCAAACTCAGGACCGACTGAT
CTCCCTGAAGCGCATCAACGCAGGGCTGAATGTTATAGGTATCCCTTC
>HM_973 from Matreshka MAT_HMR_5045, mORF origin: >ORF 3 (Frame +1, Start 644) of : NM_017990
TGGTCAAAAAAGGTCAAGTTACTGGAGTGGAGACCGATAAAGGACAGATTGAATGCCAGT
ATTTTGTCAACTGTGCTGGCCAGTGGGCATACGAGCTGGGTCTGTCCAACGAGGAGCCGG
TTAGTATCCCGCTACATGCCTGCGAACACTTCTACCTCC
>HM_974 from Matreshka MAT_HMR_5056, mORF origin: >ORF 1 (Frame +1, Start 2) of : NM_017990
TGTTCTACCGGTTGCTGTCGATTGTTGGAAGACAAAGAGCCAGCCCAGGATGGCAGAACT
GGTCCTCTGCAAGAAACAGCACGTCAGCTGCCGAGGCGCGTTCCATGGCCCTGCCCACCC
AGGCACAGGTGGTCATCTGTGGAGGTGGAATCACGGGCACTTCTGTGGCCTATCACCTCT
CCAAAATGGGGTGGAAGGATATTGTCCTTTTGGAGCAGGGCAGGCTGGCTGCTGGCTCTA
CCAGGTTCTGTGCTGGCATCC
>HM_979 from Matreshka MAT_HMR_5089, mORF origin: >ORF 4 (Frame +1, Start 806) of : NM_017990
CTCGCCCCTTGGAGACCCCTCTGCAGAGCAGCACACCAACTATTGTGGATGCTGATGGAA
GAATTTATATTCGGAACTGGCAGGGTGGCATCCTGTCTGGGGGCTTTGAGAAGAACCCGA
AACCAATTTTCACTGAGGGCAAGAACCAGCTGGAGATTCAGAATCTACAGGAAGACTGGG
ATCACTTTGAGCCTCTGT
>HM_982 from Matreshka MAT_HMR_5108, mORF origin: >ORF 10 (Frame -1, Start 1908) of : NM_017990
GTTGTCCTATGCCCCTATGACTCCAGACCACTTCCCAAGCCTCTTTTGCAAGGAGATGAG
TGTGGGCTATGCAAATGGGATCCGGGTGATGAGCATGACGCACACAGGAGAGCCAGGATT
CATGCTCTACATCCCCATAGAGTACGCCCTGCATGTATACAA
>HM_988 from Matreshka MAT_HMR_5606, mORF origin: >ORF 12 (Frame +1, Start 5201) of : NM_024721
AGCAGCAGATTCAAACCCAACATCACGTTGGTCAAACTCAACTCCAGATACTACAGCAAC
AAGCACAACAATACCAAGCCACACAGCCCCAGCTGCAGCCTCAAAAACAACAGCAGCAGC
CACCACCTCCACAGCAGCAGCAGCAACAGCAGGCAAGCAAATTAT
>HM_989 from Matreshka MAT_HMR_5720, mORF origin: >ORF 26 (Frame -1, Start 3546) of : NM_024721
GGACCAAAGTCGTATCCAGATGCACGTCCTATCACAGCACTCGGTGCAGCCGGTCATCTG
CTGTCCTCTCTGTCAGGACGTCCTCAGCAACAAAATGCATCTCCAACTGCATCTGACGCA
TTTGCACAGTGTGTCTCCAGACTGTGTGGAGAAGCTGCTTATGACAGTGCCTGTCCC
>HM_996 from Matreshka MAT_HMR_5971, mORF origin: >ORF 15 (Frame +1, Start 6635) of : NM_024721
AACAACTCTCCACTGTTCTCAATCTGCCTACCCGGGTTATTGTTGTATGGTTCCAGAATG
CTCGTCAGAAAGCACGAAAGAGTTATGAGAATCAAGCAGAAACAAAAGATAATGAAAAAA
GAGAACTCACTAATGAACGGTACATTCGAACAAGCAACATGCAGTACCAGTGTAAAAAGT
GCAATGTGGTTTTCCCCAGGATCTTTGACT
>HM_997 from Matreshka MAT_HMR_6443, mORF origin: >ORF 4 (Frame +1, Start 1250) of : NM_024721
ACACCCCAATTACCTCTGTCTCCCTCAGCCACTCATCGTCTGAGTCTAGCAAGATGTCAG
AGAGCAAAGACCAAGAGAACAACTGTGAAAGGCCAAAAGAAAGCAACGTTTTACACCCAA
ACGGGGAGTGCCCTGTCAAAAGTGAACCCACTGAACCGGGAGATGAGGATGAAGAAGATG
CGTACTCCAATGAACTTGATGACGAGGAAGTAT
>HM_998 from Matreshka MAT_HMR_6626, mORF origin: >ORF 14 (Frame +1, Start 6299) of : NM_024721
GGGCTTATTTTGACATTAATAATTCTCCAAGTGAAGAACAGATCCAGGAAATGGCAGAGA
AATCTGGCCTCTCCCAAAAAGTTATCAAACACTGGTTTAGAAATACGCTTTTTAAGGAAC
GACAGAGAAATAAAGATTCACCATACAACTTCAGTAACCCTCCTA
>HM_999 from Matreshka MAT_HMR_6850, mORF origin: >ORF 18 (Frame +1, Start 8366) of : NM_024721
AACCGGCTTTGTCTCCCAAAGAGCCAAAAACTCTGGATACTCTGCCAAAACCTGCAACCA
CACCTACCACGGAGGTCTGCGATGACAAATTTCTCTTTTCTCTCACAAGCCCATCCATCC
ATTTCAATGACAAAGATGGCGACCACGACCAAAGCTTTTACATCACAGATGACCCGGATG
ACAACGCCGACCGCAGCGAAACGTCCAGCA
>HM_1001 from Matreshka MAT_HMR_7369, mORF origin: >ORF 3 (Frame +1, Start 425) of : NM_024721
TTGAGGACTCCAAAGAAAGTGGGCAGAATGCACAGACTGGGGCAAATAGCAAACTCTTTT
CTACAGCGATGTTCCTGGACTCCCTGGCATCTGCTGGAGAGAAGAGTGATCAGTCTGCTT
CTGCACCTATGTCGTTCTACCCACAGATCATCAACACTTTTCATATCGCTTCATCCCTCG
GGAAACCATTTACAGCCGATCAGGCTTTCCCAAATACCTCAGCAT
>HM_1003 from Matreshka MAT_HMR_7671, mORF origin: >ORF 7 (Frame +1, Start 1991) of : NM_024721
AGGAGAAACACCCTGAGCCGGGTGGCTCTTGTGTTTATTGTAAGACTGGACAGCCTCACC
CCAGGCTTGCCCGGGGTGAGAGTTACACGTGTGGCTATAAACCCTTCCGTTGTGAGGTTT
GTAACTACTCTACCACTACCAAAGGCAACCTCAGTATTCATATGCAGTCGGACAAGCACC
>HM_1011 from Matreshka MAT_HMR_8058, mORF origin: >ORF 22 (Frame -1, Start 534) of : NM_024721
TCAGTCTGCTTCTGCACCTATGTCGTTCTACCCACAGATCATCAACACTTTTCATATCGC
TTCATCCCTCGGGAAACCATTTACAGCCGATCAGGCTTTCCCAAATACCTCAGCATTAGC
AGGAGTTGGTCCTGTGTTGCACAGTTTCCGTGTCTA
>HM_1013 from Matreshka MAT_HMR_8286, mORF origin: >ORF 21 (Frame +1, Start 10424) of : NM_024721
AGTCCTGGCCTAATATCCTTTTCCAAGCGTCTGCCAGGAGAGCTGCTTCTCCCCCTTCTT
CTCCTCCTTCCCTTTCCTTGCCTTCAACGGTTACCTCAAGTTTGTGCAGCACCTCAGGGG
TTCAAACCTCACTACCCACAGAAAGTTGTTCAGATGAGTCTGACAGTGAGC
>HM_1015 from Matreshka MAT_HMR_8633, mORF origin: >ORF 11 (Frame +1, Start 4373) of : NM_024721
GAAGTGATAGTAGCTCTATTCCAGATGACATGGGCTCTGAACCAAAGCGGACCTTACCTT
TTAGAAAAGGGCCCAATTTTACGATGGAAAAATTCCTTGATCCATCTCGTCCATATAAAT
GTACAGTGTGTAAAGAGTCATTCACCCAAAAGAACATTCTCTTGGTCCACTATAATTCAG
TTTCTCACTTGCATAAGC
>HM_1020 from Matreshka MAT_HMR_8962, mORF origin: >ORF 2 (Frame +1, Start 155) of : NM_024721
AAACGGATGAGCGCAAAAGTGAAGCCTTGCTGGGTTTCAGCGTTGAGAATGCAGCTGCCA
CTCAGGTTACCTCAGCAAAGGAGATACCCTGCAACGAATGTGCCACTTCTTTTCCCAGTT
TACAGAAATACATGGAACACCACTGCCCTAATGCCCGCCTTCCTGTCC
>HM_1024 from Matreshka MAT_HMR_9177, mORF origin: >ORF 10 (Frame +1, Start 4001) of : NM_024721
ATGAACAGCAAAAAAGGCAACCGCTCTCTGTTTCTGACCGTCATGTCTACAAGTATCGCT
GTAACCATTGTAGCTTGGCTTTCAAAACTATGCAGAAGCTTCAGATACATTCCCAGTATC
ATGCAATTCGGGCTGCGACAATGTGTAACCTCTGCCAGCGCAGTTTCCGTACATTCCAGG
CTT
>HM_1025 from Matreshka MAT_HMR_9617, mORF origin: >ORF 28 (Frame -1, Start 5193) of : NM_024721
AGACCTAAAGCAGCAGATTCAAACCCAACATCACGTTGGTCAAACTCAACTCCAGATACT
ACAGCAACAAGCACAACAATACCAAGCCACACAGCCCCAGCTGCAGCCTCAAAAACAACA
GCAGCAGCCACCACCTCCACAGCAGCAGCAGCAACAGCAGGCAAGCAAATTATTGAAACA
AGAGCAAAG
>HM_1029 from Matreshka MAT_HMR_9846, mORF origin: >ORF 8 (Frame +1, Start 2174) of : NM_024721
ACAATGTTCAGAATCTCCAAAATGGCAATGGTGAGCAGGTGTTTGGCCACTCTGCCCCAG
CCCCCAACACCAGCCTCAGTGGCTGCGGAACACCCTCTCCGTCCAAACCCAAACAGAAAC
CCACCTGGCGGTGTGAAGTTTGTGATTATGAAACCAATGTCGCCAGGAACCTCCGAATTC
ATA
>HM_1041 from Matreshka MAT_HMR_9992, mORF origin: >ORF 5 (Frame -1, Start 495) of : NM_207343
AATGATGACAGAGAGAACCCTGTTGAAAGAGCGTTACCAGGAGGTCCTGGACAAACAGAG
GCAAGTGGAGAATCAGCTCCAAGTGCAATTAAAGCAGCTTCAGCAAAGGAGAGAAGAGGA
AATGAAGAATCACCAGGAGATATTAAAGGCTATTCAGGATGTGACAATAAAGCGGGAAGA
AACAAAGAAGAAGATAGAGAAAGAGAAGAAGGAGTTTTTGCAGAAGGAGCAGGATCTGAA
AGC
>HM_1042 from Matreshka MAT_HMR_9993, mORF origin: >ORF 7 (Frame -1, Start 1062) of : NM_207343
TCATATCCAGTTAGTGAGGAACGGAGCCAAGCTGAGCAGCCTTCCTCAAATCCCTACTCC
CACTTTACCTCCACCCCCATCAGAGACAGACTTCATGCTTCAGGTGTTTCAACCCAGTCC
CTCTCTGGCTCCTCGGATGCCCTTCTCCATTGGGCAGGTCACAATGCCCATGGTTATGCC
CAGTGCAGATCCCCGCTCCTTGTCTTTCCCAATCCTGAACCCTGCCCTTTCCCAGCCCAG
CCAGCCTTCCTCACCCCTTCCTGGCTCCCATGGCAGAAA
>HM_1054 from Matreshka MAT_HMR_10018, mORF origin: >ORF 7 (Frame +1, Start 3290) of : NM_014376
CCCGCATTCGGAGCTACCTGCAGGACCCCATCTGGCGGGGCCCACCGCCCACCAATGGCG
TCATGCACGTCGATGAGTGTGTGGAGTTCCACCGGCTGTGGAGCGCCATGCAGTTCGTGT
ACTGCATCCCTGTGGGAACCAACGAGTTCACAGCTGAGCAGTGTTTCGGCGATGGCT
>HM_1055 from Matreshka MAT_HMR_10034, mORF origin: >ORF 6 (Frame +1, Start 2540) of : NM_014376
ACTTTGACTTTCTCCCCAACTACTGCTACAATGGGTCCACTAACCGTTTTGTGCGGACTG
CCATTCCTTTCACCCAAGAACCACAACGAGACAAACCTGCCAACGTCCAGCCTTATTACC
TCTATGGATCCAAGCCTCTCAACATTGCCTACAGCCACATCTACAGCTCCTACAGGAATT
TCGTGGGGCCACCTCATTTCAAGACTATCTGCAGACTCCTGGGTTATCAGGGCATCGCTG
TGGTCATGGAGGAACTGC
>HM_1060 from Matreshka MAT_HMR_10050, mORF origin: >ORF 3 (Frame +1, Start 941) of : NM_014376
AGCTGGCCAGATACATTAAGACCAGTGCTCACTATGAAGAGAACAAGTCCAAGTGGACGT
GCACCCAGAGCAGCATCAGCCCCCAGTACAATATCTGCGAGCAGATGGTTCAGATCCGGG
ATGACCACATCCGCTTCATCTCCGAGCTCGCTCGCTACAGCAACAGTGAGGTGG
>HM_1070 from Matreshka MAT_HMR_10076, mORF origin: >ORF 1 (Frame +1, Start 302) of : NM_005199
GGGTGCCGTCCACCATGGTGTGGCGGCCGGATATCGTGCTGGAGAACAACGTGGACGGTG
TCTTCGAGGTGGCCCTCTACTGCAATGTGCTCGTGTCCCCTGACGGCTGTATCTACTGGC
TGCCGCCTGCCATCTTCCGTTCCGCCTGCTCTATCTCAGTCACCTACTTCCCCTTCGACT
GGCAGAACTGCTCCCTTATCTTCCAGTCCCAGACTTACAGCACCAATGAGATTGATCTGC
AGC
>HM_1074 from Matreshka MAT_HMR_10090, mORF origin: >ORF 7 (Frame -1, Start 891) of : NM_005199
AACCTCCCAGGCGGTGCCACTCATCAGCAAGTACCTGACCTTCCTCCTGGTGGTGACCAT
CCTCATTGTCGTGAATGCTGTGGTTGTGCTCAATGTCTCCTTGCGGTCTCCACACACACA
CTCCATGGCCCGAGGGGTCCGCAAGGTGTTCCTGAGGCTCTTGCCCCAGCTGCTGAGGAT
GCACGTTCGCCCGCTGGCCCCGGCAGCTGTGCAGGACACCCAGTCCCGGCTACAGAATGG
CTCCTCGGGATGGTCGATCACAACTGGGGAGGAGGTGGCCCTCTGCCTGCCTCGCAG
>HM_1077 from Matreshka MAT_HMR_10097, mORF origin: >ORF 4 (Frame -1, Start 111) of : NM_000404
CCGGGACTCCTTCCTCAAGGATGGCCAGCCATTTCGCTACATCTCAGGAAGCATTCACTA
CTCCCGTGTGCCCCGCTTCTACTGGAAGGACCGGCTGCTGAAGATGAAGATGGCTGGGCT
GAACGCCATCCAGACGTATGTGCCCTGGAACTTTCA
>HM_1086 from Matreshka MAT_HMR_10110, mORF origin: >ORF 3 (Frame +1, Start 1541) of : NM_014016
GTGTTCCAAGGGACTGGAAATTCCTGGCTTTGCCTATTATCATGGTTGTTGCCTTTTCAA
TGTGCATTATCTGTTTGCTTATGGCTGGTGACACTTGGACAGAAACACTGGCCTATGTGC
TCTTCTGGGGAGTTGCAAGCATTGGAACATTTTTTATCATTCTTTACAATGGCAAAGATT
TTGTCGATGCTCCCAGACTGGTCCAGAAAGAAAAGA
>HM_1087 from Matreshka MAT_HMR_10117, mORF origin: >ORF 4 (Frame -1, Start 708) of : NM_014016
CTTTGTAGAAACAGAACAAATTGTGCACTACAATGGGAGCAAAGCTTCGTTTGTACAGAC
TCGAGGATCAATACCTGTTTTCTGGTCCCAAAGACCAAACCTCAAGTACAAACCACTGCC
ACAGATCAGCAAAGTAGCAAATCACATGGACGGTTTCCAAAGGCATTT
>HM_1090 from Matreshka MAT_HMR_10133, mORF origin: >ORF 4 (Frame +1, Start 3848) of : NM_015425
AGAAGCAACTCACCAGGGTGTGCTTGGGGGAGGTGTTGCAGAAAATTGACGTCCAGGAGT
CCTTCTGTATGGAAGAAAAACAGAACAAATTCCAGGTGTACCAGCTGCGGTTTCAGTTCC
TGCCACATGCATATTACCAGCAGGAGAAGTGCC
>HM_1095 from Matreshka MAT_HMR_10147, mORF origin: >ORF 10 (Frame -1, Start 3621) of : NM_015425
GCCGGGCGAGGCTGTGGGCCTGCTGGCTGCCCAGAGCATCGGAGAGCCCTCCACCCAGAT
GACCCTCAACACCTTCCACTTTGCAGGCAGAGGCGAGATGAACGTCACCCTGGGCATTCC
AAGGTTGCGGGAGATTCTCATGGTGGCCAGCGCCAACATCAAGACACCCATGATGAGCGT
GCCCGTGCTCAACACCAAGAAAGCCCTGAAGAGAGTGAAAAGCCTGAAGAAGCAACTCAC
CAGGGTGTGCTTGGGGGAGGTGTTGCAGAAAAT
>HM_1098 from Matreshka MAT_HMR_10157, mORF origin: >ORF 3 (Frame +1, Start 425) of : NM_024623
TGGCCCTGCTGTACCCTGACTGTGGCGGGGGCCGGCTCGACAGCCACCGGGCCTTTGTGG
TCAAATACGCACCGGGCCAGGACCTGGAGCTGGGCTGCCACTATGATAATGCCGAGCTCA
CCCTCAATGTGGCCTTGGGCAAGGTCTTCACAGGGGGCGCCCTGTATTTTGGGGGCCTCT
TCCAGGCACCCACAGCCC
>HM_1107 from Matreshka MAT_HMR_10164, mORF origin: >ORF 3 (Frame -1, Start 534) of : NM_054105
TGCAGGTCCTCTCCTAAAGATCTCATGCTCAGATACATGGGTAATAGAACAGATGGTTAT
ACTTATGGCTGTATTTGCACTCATTATCACCCTAGTTTGTGTGATTCTGTCCTACTTGTA
CATAGTCAGAACAATTCTGAAGTTCCCTTCTGTTCAGCAAAGGAAAAAGGCCTTTTCTAC
CTGTTCATCCCACATGATTGTGGTTTCCATTGCCTATGGAAGCTGCATCTTCATCTATAT
CAAGCCCTCTGCAAAAGA
>HM_1110 from Matreshka MAT_HMR_10171, mORF origin: >ORF 1 (Frame +1, Start 203) of : NM_054105
AAGTCTCATTTACTACAGTCTGCATTCCCAGATTCTTGTACAATATATCAATGGGGGACA
ATACCATTACCTACAATGCTTGTGCCAGTCAAATATTCTTTGTTATTCTCTTTGGAGCAA
CAGAATTTTTTCTCTTGGCAGCCATGTCCTATGACCGCTATGTGGCCATCTGTAAACCCC
TTCATTATGTGGTCATCA
>HM_1113 from Matreshka MAT_HMR_10173, mORF origin: >ORF 2 (Frame +1, Start 425) of : NM_006868
GTGCCATCGTGGTTGAGACAAGTGCAAAAAATGCTATTAATATCGAAGAGCTCTTTCAAG
GAATCAGCCGCCAGATCCCACCCTTGGACCCCCATGAAAATGGAAACAATGGAACAATCA
AAGTTGAGAAGCCAACCATGCAAGCCAGCCGCCGGTGCTGTT
>HM_1119 from Matreshka MAT_HMR_10178, mORF origin: >ORF 1 (Frame +1, Start 764) of : NM_030674
GTGCTAATTCAACAAATGCTGACACGTGTACGCCAAAATATGTTACCTTCAATTCAAAGA
CCGTGTATGCTTTACCCACCATTGCATTTGCATTTGTTTGCCACCCGTCAGTCCTGCCAA
TTTACAGTGAGCTTAAAGACCGATCACAGAAAAAAATGCAGATGGTTTCAAACATCTCCT
TTTTCGCCATGTTTGTTATGTACTTCT
>HM_1123 from Matreshka MAT_HMR_10190, mORF origin: >ORF 4 (Frame +1, Start 1700) of : NM_017991
CACTGGGGCAGGCTTCAGCAGGGGCCAAGGAGCTCACAGGACTTCTCACCACAGCCAAGT
CCAGTTCTTCTGAAGGTGGAGTCTCAGCCAGCCCAGTCCCTTCAGTGGTCTCCAGCAGCA
CTGCACCCAGTGCCTTGCACACACTGCAGAGCCGCCTGGTGGCCACATCTCCTGGCAGCT
CCCTCCCAGGGGCCACATCAGCCAGCAGCCTCCTCCAAGGCCTCAGCTTCAGCTTGCAGG
ATATCAGCAGCAAGACCTCTGGCCTTCCAGCAAATCCCTCCCCAGGACCAGCCCCACAGG
CCACCAGTG
>HM_1130 from Matreshka MAT_HMR_10211, mORF origin: >ORF 1 (Frame +1, Start 41) of : NM_017991
ATGAGTGTGAACGGCATGTCATCTTTGCCAGGACTGATGCAGATGCCCCTCCTCCACCAG
AGGACTGGGAGGAGCATGTCAACAGGACTGGCTGGACAATGGCCCAGAACAAGCTATTCA
ACAAGATCCTCAAAGCCCTGCAGTCTGACCGGCTTGCCCGCTTGGCCAACGAAGGGGCTT
GTAATGAGCCAGTGCTGCGCCGTGTTGCTGTGGACAAGTGTGCAAGGAGAGTGCGGCAGG
CTCTGGCAAGTG
>HM_1132 from Matreshka MAT_HMR_10212, mORF origin: >ORF 1 (Frame +1, Start 374) of : NM_145236
ACCACCCGGAGAAGTGCAGGGGCGATGTCTACCTGCTGGTGGTTGTCAAGTCGGTCATCA
CGCAGCACGACCGCCGCGAGGCCATCCGCCAGACCTGGGGCCGCGAGCGGCAGTCCGCGG
GTGGGGGCCGAGGCGCCGTGCGCACCCTCTTCCTGCTGGGCACGGCCTCCAAGCAGGAGG
AGCGCACGCACTACCAGCAGCTGCTGGCCTACGAAGACCGCCTCTACGGCGACATCCTGC
AGTGGGGCTTTCTCGACACCTTCTTCAACC
>HM_1136 from Matreshka MAT_HMR_10213, mORF origin: >ORF 1 (Frame +1, Start 461) of : NM_145807
GAGGCCGCTGCCAGTGTCATGGCCACGCTGCCCGCTGTGCCGCCCGTGCCCGGCCCCCCC
GCTGCCACTGCCGCCACCATACCACTGGCCCGGGGTGCGAGAGCTGCCGCCCGTCCCATC
GAGACTGGCCCTGGCGGCCTGCCACGCCCCGGCACCCCCACCCTTGCCTACCCTGCTCCT
GCAACCAGCACGCCCGACGCTGCCGGTTCAACTCTGAGCTGTTCAGACTGTCGGGCGGCC
GGAGTGGGGGTGTTTGTGAGCGGTGCCGCCACCACACAGCTGGGCGGCACTGCCACTACT
GCCAACCTGGGTTCTGGAGGGACCCTAGCCAGCCTATCTTCAGCCGCAGGGCCTGCAGAG
CCTGCCAGTGCCACCCTATTGGGGCAACAGGAGGAACCTGCAACCAGACCAGTGGGCAGT
GCACCTGCAAGT
>HM_1139 from Matreshka MAT_HMR_10214, mORF origin: >ORF 1 (Frame +1, Start 263) of : NM_173829
AAAAAAAAAGGAAAAGGTCTTACTCATCCAGTTCCACTGAAGAGGACACTTCAAAACAAA
AGAAACAAAAATATCAGAAGAAAGAAAAGAAAAAAGAAAAAAAGAGTAAATCAAAAAAAG
GGAAACATCACAAAAAGGAAAAAAAGAAGAGAAAAAAGGAAAAGCATTCTTCTACACCTA
ATAGTTCTGAATTCTCCAGAAAGT
>HM_1142 from Matreshka MAT_HMR_10215, mORF origin: >ORF 2 (Frame -1, Start 444) of : NM_174902
AAGTTCTCAAGAACCCGGCAGTGGGCAGGTGTTTGTGACTTCAGAGAACCAACTTGTGTA
TTACCCCAGCATCACCTATGCCATCATCGGCAGCTCCGTCATTTTTGTGCTGGTGGTGGC
CCTGCTGGCACTGGTCTTGCACCACCAGCGGAAGCGGAACAACCTCATGACGCTGCCCGT
GCACCGGCTGCAGCACCCTGTGCTGCTGTCCCGCCTGGTGGTCCTGGACCACCCCCACCA
CTGCAACGTCACCTACAACGTCAA
>HM_1144 from Matreshka MAT_HMR_10222, mORF origin: >ORF 1 (Frame +1, Start 35) of : NM_174902
GCAGCGCCGCGGAGAGCCAGCTGCTCCCCGGGAACAACTTCACCAATGAGTGCAACATAC
CAGGCAACTTCATGTGCAGCAATGGACGGTGCATCCCGGGCGCCTGGCAGTGTGACGGGC
TGCCTGACTGCTTCGACAAGAGTGATGAGAAGGAGTGCCCCAAGGCTAAGTCGAAATGTG
GCCCAACCTTCTTCCCCTGTGCCAGCGGCATCCATTGCATCATTGGTCGCTTCCGGTGCA
ATGGGTTTGAGGACTGTCCCGATGGCAGCGATGAAGAGAACTGCACAGCAAACCCTCTGC
TTTGCTCCACCGCCCGCTACCACTGCAAGAACGGCCTCTGTATTGACAAGAGCTTCATCT
GCGATGGACAGAATAACTGTCAAGACAACAGTGATGAGGAAAGCTGTGAAAGTTCTCAAG
AACCCGGCAGTGGGCAGGTGTTTG
>HM_1147 from Matreshka MAT_HMR_10282, mORF origin: >ORF 14 (Frame +1, Start 11144) of : NM_003922
CTAGTGCAGAAGGATGGTGGGAGCAGGAATCAAATTGCCAGGATGGATATAGGAAATCAT
CAGGAGCCAAGTGTGTTTATCAGCTGCGGGGACACATCACTCCTGTTCGGACTGTTGCCT
TTAGTTCTGATGGGTTGGCCCTGGTGTCTGGTGGAC
>HM_1154 from Matreshka MAT_HMR_10447, mORF origin: >ORF 2 (Frame +1, Start 1160) of : NM_003922
AAGGTACACAGGAGAAAATACTGCAACCCAAACTGGCTCCTAGTTTCTCTGATGCACAGA
CCATTGAAGCTGGACAGTACTGCACTTTTGTCATTTCTACGGATGGCTCTGTTAGAGCTT
GCGGGAAAGGCAGCTATGGGAGACTGGGCCTTGGAGACTCCAATAATCAGTCAACTT
>HM_1156 from Matreshka MAT_HMR_10751, mORF origin: >ORF 24 (Frame -1, Start 3366) of : NM_003922
TCCTGCTGGTCTGCCATTACCTCAGCCAGCTCAGTCCTGGGTATGGCTTGTGGATCTAGA
AAGAACAATTGCTCTCCTTATTGGGCGGTGTCTTGGTGGCATGCTTCAGGGCTCCCCTGT
GTCTCCAGAGGAACAGGACACTGCATATTGGATGAAAACGCCACTGTTCAG
>HM_1157 from Matreshka MAT_HMR_10920, mORF origin: >ORF 1 (Frame +1, Start 920) of : NM_003922
GGCGTTCTTTGGGTTCATCTGCTGATCGGAGTCAGTGGAGAGAACCAACCAGAACATCGG
ATGGCTTGTGCTCCCTTTACGAGGCAGCATTATGTCTCTTTGAAGAGGTTTGCAGAATGG
CTTCTGATTATTCGAGAACATGTGCTAGCCCAGATAGCATTCAGACTGGTGATGCTCCCA
TTGTCTCCGAAACCTGTGAGGTTTATGTTTGGGGGAGCAATAGCAGCCATCAGTTGG
>HM_1160 from Matreshka MAT_HMR_11314, mORF origin: >ORF 6 (Frame +1, Start 5549) of : NM_003922
AGAATTTATTGTCCCAAACTGGTGTACTACATATGGCCTCTTTCGGAGAAGGGGAGCAAG
AAGACGGTGAAGAAGAAGAAAAAAAAGTTGACTCCAGTGGAGAAACTGAGAAGAAAGATT
TCAGAGCTGCTCTTAGGAAACAACATGCAGCCGAACTCCATC
>HM_1166 from Matreshka MAT_HMR_11589, mORF origin: >ORF 3 (Frame +1, Start 1691) of : NM_003922
GAGAGGTTTCTTGTGGCAGTTCACATACTATTGCTCTGTCTAAAGATGGGAGAACTGTAT
GGTCTTTTGGAGGAGGAGACAATGGTAAACTTGGTCATGGTGATACCAACAGAGTGTATA
AACCTAAAGTTATTGAAGCTTTACAAGGAATGTTCATTCGCAAAGTTTGTGCTGGGAGCC
AGTCTTCACTTGCTT
>HM_1168 from Matreshka MAT_HMR_11761, mORF origin: >ORF 21 (Frame -1, Start 1827) of : NM_003922
AGCTTTACAAGGAATGTTCATTCGCAAAGTTTGTGCTGGGAGCCAGTCTTCACTTGCTTT
GACATCAACAGGGCAGGTCTATGCTTGGGGCTGTGGAGCTTGTCTAGGTTGTGGTTCTTC
AGAAGCTACTGCTTTGAGACCCAAGCTTAT
>HM_1173 from Matreshka MAT_HMR_11989, mORF origin: >ORF 25 (Frame -1, Start 4968) of : NM_003922
CATCTCACTGGCAGGAAGCAGATTGAGTTCAGGCTTCCAGTCCTCCACACTACTCACGTC
TGTGAGGCTGCAGTTCCTAGCAGGGTGTTTTGGTTTAGGCACTGTTGGACACACAGGAGC
CAAGGGAGAGAGTGGCCGATTGCATCACTATCAGGATGGGATCAGAGCAGC
>HM_1175 from Matreshka MAT_HMR_12156, mORF origin: >ORF 18 (Frame +1, Start 13013) of : NM_003922
CAGGTCTGCAAGGGAAAAATGTTCGGCAGATCTCGGCTGGCCGCTGCCACAGTGCTGCAT
GGACAGCACCACCTGTCCCACCAAGAGCACCAGGTGTGTCAGTACCTCTGCAGCTGGGCC
TGCCTGACACAGTGCCCCCCCAGTATGGGGCGC
>HM_1180 from Matreshka MAT_HMR_12692, mORF origin: >ORF 8 (Frame +1, Start 6932) of : NM_003922
GAGGAGTTGATGCTGGTCTTAGAGTTGGAGGTCGGTGTGTTCACAAGCAAACTGGGCGCC
ATGCCACGCTGCTGGGAGTGGTCAAAGAGGGCAGCACGTCTGCCAAGGTCCAATGGGATG
AAGCAGAAATTACTATCAGCTTCCCAACTTTTTGGTCGCCTAGTGATACTCCATTGTATA
ATCTGGAACCCTGTGAACCATTGCCGTTTGATGTGGCGCGATTCCGAGGCC
>HM_1195 from Matreshka MAT_HMR_13324, mORF origin: >ORF 1 (Frame +1, Start 200) of : NM_001605
GCAGAGCTGCCAATACCCAGAAGTGCATCCGGGCTGGGGGCAAACAAAATGACCTGGACG
ATGTGGGCAAGGATGTCTATCATCACACCTTCTTCGAGATGCTGGGCTCTTGGTCTTTTG
GAGATTACTTTAAGGAATTGGCATGTAAGATGGCTCTGGAACTCCTCACCCAAGAGTTTG
GCATTCCCATTGAAAGACTTTATGTTACTTACTTTGGCGGGGATGAAGCAGCTGGCT
>HM_1200 from Matreshka MAT_HMR_13332, mORF origin: >ORF 2 (Frame +1, Start 278) of : NM_001616
AAAAAAAAGACAGCCCTGAAGTATATTTTTGTTGCTGTGAGGGCAATATGTGTAATGAAA
AGTTTTCTTATTTTCCGGAGATGGAAGTCACACAGCCCACTTCAAATCCAGTTACACCTA
AGCCACCCTATTACAACATCCTGCTCTATTCCTTGGTGCCACTTATGT
>HM_1202 from Matreshka MAT_HMR_13348, mORF origin: >ORF 5 (Frame -1, Start 3) of : NM_005137
GGTGCCCAAGGCAGACAGCGGCGCCTTCCTGCTGCTCTTCCTGCTCGTGCTCACTGTCAC
CGAGCCGCTGCGGCCAGAGCTGCGGTGCAACCCTGGGCAGTTTGCGTGTCGCAGCGGCAC
CATCCAGTGCATCCCCCTCCCCTGGCAGTG
>HM_1204 from Matreshka MAT_HMR_13359, mORF origin: >ORF 7 (Frame -1, Start 474) of : NM_005137
CCAGGAGCTGCGCTTTGTCCTGGCCCAGGAATGGGACCAGCCCGAGCGGAGCTTTGGTTG
GAAGGACCAGCGCAAGTTGTGGGTTGGCTATCAGTATGTTATCACTGGCCGGAACCGCTC
CTTGGAAGGTCGCTGGGAGGTGGCATTCAAAGGCTCTTCAGAGGTGTTCCTGCCCCCAGA
CCCCATCTTTGCCTCGGCCATGTC
>HM_1205 from Matreshka MAT_HMR_13399, mORF origin: >ORF 1 (Frame +1, Start 2) of : NM_005137
TGGTGCCCAAGGCAGACAGCGGCGCCTTCCTGCTGCTCTTCCTGCTCGTGCTCACTGTCA
CCGAGCCGCTGCGGCCAGAGCTGCGGTGCAACCCTGGGCAGTTTGCGTGTCGCAGCGGCA
CCATCCAGTGCATCCCCCTCCCCTGGCAGTGTGACGGCTGGGCGACTTGCGAGGATGAGA
GCGACGAAGCCAACTGTCCAGAAG
>HM_1206 from Matreshka MAT_HMR_13415, mORF origin: >ORF 8 (Frame -1, Start 1026) of : NM_005137
CTCCATGGCCAGCGGGATGCGCCTGGTCGTCAGCTGCATCTCCTCCTTCCTCATCCTGTC
ACTGCTGCTCTTCATGGTCCACCGGCTGCGCCAGCGGCGCCGGGAGCGCATCGAGTCCCT
GATTGGAGCAAACTTGCACCACTTCAACCTCGGCCGCAGGATCCCTGGCTT
>HM_1219 from Matreshka MAT_HMR_13477, mORF origin: >ORF 2 (Frame +1, Start 482) of : NM_016353
ACAATTGTGTTGGATTTTCAAATTATAAGTTCTTTCTCCTTTTCTTGGCTTATTCTCTGC
TCTACTGCCTTTTTATTGCGGCAACAGATTTACAGTATTTTATCAAATTTTGGACAAATG
GCCTACCTGATACTCAAGCCAAGTTCCATATTATGTTTTTATTCTTTGCTGCAGCTATGT
TTTCTGTCAGCTTGTCTTCTCTGTTTGGCTATCATTGTTGGC
>HM_1225 from Matreshka MAT_HMR_13481, mORF origin: >ORF 1 (Frame +1, Start 2) of : NM_003129
TGTGGACTTTTCTGGGCATTGCCACTTTCACCTATTTTTATAAGAAGTTCGGGGACTTCA
TCACTTTGGCCAACAGGGAGGTCCTGTTGTGCGTGCTGGTGTTCCTCTCGCTGGGCCTGG
TGCTCTCCTACCGCTGTCGCCACCGAAACGGGGGTCTCCTCGGGCGCCAGCAGAGCGGCT
CCCAGTTCGCCCTCTTCTCGGATATTCTCTCAGGCCTGCCTTTCATTGGCTTCTTCTGGG
CCAAATCCCCCCCTGAATCAGAAAATAAGGAGCAGCTCGAGGCCAGGAGGCGCAGAAAAG
GAACCAATATTTCAGAAACAAGCT
>HM_1226 from Matreshka MAT_HMR_13482, mORF origin: >ORF 2 (Frame -1, Start 45) of : NM_003129
GAAGTTCGGGGACTTCATCACTTTGGCCAACAGGGAGGTCCTGTTGTGCGTGCTGGTGTT
CCTCTCGCTGGGCCTGGTGCTCTCCTACCGCTGTCGCCACCGAAACGGGGGTCTCCTCGG
GCGCCAGCAGAGCGGCTCCCAGTTCGCCCTCTTCTCGGATATTCTCTCAGGCCTGCCTTT
CATTGGCTTCTTCTGGGCCAAATCCCCCCC
>HM_1233 from Matreshka MAT_HMR_13514, mORF origin: >ORF 5 (Frame +1, Start 2246) of : NM_004326
AATTACGCCCAGGTGGCTCAGACATGCTGCCTGCTCAGCAGAAGATGGTGCCACTGCCAT
TTGGTGAGCACCCCCAGCAGGAGTATGGCATGGGCCCCAGACCATTCCTTCCCATGTCTC
AGGGTCCAGGCAGCAACAGTGGCTTGCGGAATCTCAGAGAACCAATTGGGCCCGACCAGA
GGACTAACAGCCGGCTCAGTCATATGCCACCACTACCTCTCAACCCTTCCAGTAACCCCA
CCAGCCTCAACACAGCTCCTCCAGTTCAGCGCGGCCTGGGGCGGAAGCCCTTGGATATAT
CTGTGGCAGGCAGCCAGGTGCATTCCCCAGGCATTAACCCTC
>HM_1239 from Matreshka MAT_HMR_13558, mORF origin: >ORF 1 (Frame +1, Start 101) of : NM_004326
TGTCCCCATCTGGAAACCCCCAGCTGGATTCCAAATTCTCCAATCAGGGTAAACAGGGGG
GCTCAGCCAGCCAATCCCAGCCATCCCCCTGTGACTCCAAGAGTGGGGGCCATACCCCTA
AAGCACTCCCTGGCCCAGGTGGGAGCATGGGGC
>HM_1244 from Matreshka MAT_HMR_13579, mORF origin: >ORF 2 (Frame +1, Start 662) of : NM_004326
ACACACAGATATCTGCCCTTCGGAATGATCCGAAACCTCTCCCACAACAGCCCCCAGTTC
CGGCCAACCAGGACCAGAATTCTTCCCAGAATACCAGACTGCAGCCAACTCCACCCATTC
CGGCACCAGCACCCAAGCCTGCCGCACCCCCACGTCCCCTGGACCGGGAGAGTCCTGGGG
>HM_1246 from Matreshka MAT_HMR_13856, mORF origin: >ORF 14 (Frame +1, Start 7568) of : NM_004543
AGAGAAAAGGTTACGATCTTCCTGTTGATGCCATACCAATCAAAGCAGCAAAAGCCTCCC
GGGAAATTGCCAGTGAATACAAGTACAAGGAAGGCTTTCGCAAGCAGCTCGGCCACCACA
TTGGTGCCCGGAACATTGAAGATGACCCCAAGA
>HM_1248 from Matreshka MAT_HMR_14392, mORF origin: >ORF 25 (Frame +1, Start 13268) of : NM_004543
AATATAAAGAAACATTTAATAAAGCAAAGGGCAAATATACGTTTTCACCAGATACACCAC
ATATCTCCCACTCCAAAGACATGGGAAAACTCTACAGTACTATACTGTATAAAGGGGCGT
GGGAGGGCACCAAGGCCTATGGCTACACCCTGGATGAGCGCTACATTCCCATTGTTGGAG
CCAAGCATGCTGATCTGG
>HM_1251 from Matreshka MAT_HMR_14467, mORF origin: >ORF 24 (Frame +1, Start 12803) of : NM_004543
GAGATGATCCTAAGCTGGTTTGGTTTGAGCATGCAGGCCAGATTCAGAATGAGAGACTAT
ACAAAGAGGACTATCACAAAACAAAGGCCAAAATCAATATACCTGCTGATATGGTGTCAG
TCTTGGCCGCCAAGCAGGGGCAGACCCTTGTCAGTGATATTGATTATCGTAATTACTTGC
ACCAATGGATGTGTCATCCTGACCAGAACGATGTTATTCAGGCAAGAAAGGCCTATGACC
TACAGAGTGATAATGTCTACAGAGCTGACCTGGAGTGGCTCCGAGGCATTGGCTGGATCC
CACTGGATTCTGTGGACCATG
>HM_1252 from Matreshka MAT_HMR_14982, mORF origin: >ORF 32 (Frame +1, Start 16532) of : NM_004543
AATACAAAGAAGTATACCAAAGAAATAAATCCAACTGCACCATTGAGCCAGATGCTGTTC
ATATCAAAGCAGCCAAGGACGCCTACAAAGTCAACACCAATCTGGACTATAAGAAACAGT
ACGAAGCCAACAAAGCCCACTGGAAGTGGACTCCTGACCGACCGGACTTCCTCCAGGCTG
CCAAGTCATCCCTGCAGCAAAGCGATTTTGAATATAAGCTGGACCGGGAGTTCCTCAAGG
GTTGCAAGCTTTCTGTCACTGATGACAAAAACACGGTGCTCGCCCTCAGGAATACTT
>HM_1257 from Matreshka MAT_HMR_15487, mORF origin: >ORF 7 (Frame +1, Start 3911) of : NM_004543
TACGCAAGGGCAACAATGTGCTGGGCGATGCTATTCCCATCACTGCAGCCAAGGCATCGA
GAAACATTGCCAGTGATTATAAATACAAGGAAGCTTATGAGAAGTCAAAGGGAAAGCATG
TGGGTTTCAGAAGCCTCCAGGATGATCCCAAGCTGGTCCACTATA
>HM_1258 from Matreshka MAT_HMR_15734, mORF origin: >ORF 26 (Frame +1, Start 14177) of : NM_004543
CACACGCCAAGAACCAGAAGCATCTGGCCAGCCATATCAAATATCGGGAAGAATATGAAA
AGTTCAAAGCTCTTTATACGTTACCAAGAAGTGTTGACGATGATCCGAACACAGCACGGT
GCCTCCGAGTTGGCAAGCTTAACATCGATCGCCTGTACAGATCAGTTTATGAAAAGAACA
AGA
>HM_1259 from Matreshka MAT_HMR_15933, mORF origin: >ORF 17 (Frame +1, Start 10442) of : NM_004543
ACTACAGTGATAAACTCTATAAACTTGCTTTGGAAGAGTCCAAGAAGGAAGGCTATGACT
TGCGTCTGGATGCCATTCCAATCCAAGCAGCCAAGGCTTCAAGAGATATTGCTAGTGATT
ACAAGTACAAGGAAGGCTACCGCAAACAGCTTGGCCACCATATTGGGGCCCGGAACATTA
AGGATGACCCGAAGA
>HM_1262 from Matreshka MAT_HMR_16277, mORF origin: >ORF 23 (Frame +1, Start 12500) of : NM_004543
CAGCGAAACAAAGTGGCGAGATCCTCGATGATATTAAATACCGGAAAGACTGGAATGCCA
CCAAATCAAAGTACACCCTCACAGAAACCCCCCTGCTGCACACTGCCCAGGAGGCTGCTA
GGATACTGGACCAGTATCTCTACAAGGAAGGCTGGGAGAGACAAAAAGCCACAGGTTACA
TTTTGCCTCCAGATGCTGTGCCATTTGTTCATGCCCATCACTGCAATGACGTTCAGAGTG
AGC
>HM_1266 from Matreshka MAT_HMR_16618, mORF origin: >ORF 22 (Frame +1, Start 12293) of : NM_004543
TTCAGGCCAAGAAGGCCTACGAACTGCAGAGCGATAATGTTTACAAGGCTGACTTGGAAT
GGTTGCGTGGAATTGGGTGGATGCCAAATGACTCCGTGTCCGTCAATCATGCCAAACATG
CCGCGGACATCTTCAGTGAGAAAAAATATCGCACAAAAA
>HM_1276 from Matreshka MAT_HMR_17148, mORF origin: >ORF 15 (Frame +1, Start 8939) of : NM_004543
TGCCTGATACACCAGAGATTATGTTGGCAAGGCAGAACAAAATCAACTACAGTGAGACTC
TATACAAACTTGCCAATGAAGAAGCAAAAAAGAAAGGCTACGACTTGCGAAGTGACGCCA
TCCCCATCGTGGCTGCCAAGGCCTCCAGGGACGTTATCAGTGATTACAAATACAAAGATG
GTTACCGCAAGCAGCTCGGCCACCACATTGGAGCCCGGAACATTGAAGATGACCCCAAGA
>HM_1277 from Matreshka MAT_HMR_17613, mORF origin: >ORF 16 (Frame +1, Start 9911) of : NM_004543
TGTGGTCCCTCCACATTGCCAAAGTGCAGAGTGACCGTGAGTACAAGAAAGATTTTGAGA
AATACAAGACAAGGTACAGCAGCCCAGTGGACATGCTTGGTATCGTTTTGGCCAAGAAGT
GTCAGACCTTGGTCAGCGATGTGGACTATAAACATCCTCTGCATGAATGCATCTGCCTGC
CCGACCAGAATGACATCATTCATGCACGGAAAGCCTATGACCTCCAGAGTGACAATTTGT
ATAAGTCAGACCTTGAATGGA
>HM_1279 from Matreshka MAT_HMR_17694, mORF origin: >ORF 34 (Frame +1, Start 17135) of : NM_004543
AACATGCTATGGAAGTGGCCAAGAAGCAAAGTGATGTCGCTTACAGAAAAGATGCCAAAG
AGAACCTGCATTACACCACAGTGGCTGATCGACCAGACATCAAGAAGGCCACACAGGCAG
CCAAACAGGCCAGTGAGGTGGAGTACAGAGCCAAGCACCGCAAGGAAGGCAGCCATGGCT
>HM_1285 from Matreshka MAT_HMR_18412, mORF origin: >ORF 31 (Frame +1, Start 16262) of : NM_004543
TCGATGAGCCTAGACATCTGCTGGCTAAGACCCGCAGCGACCAGATCAGTCAGATCAAAT
ACAGGAAAAACTATGAAAAATCAAAGGACAAATTTACCTCAATTGTGGATACTCCAGAAC
ACCTGCGTACTACAAAAGTCAACAAACAAATCAGCGATATCCTTTATAAATTGGAATACA
ACAAGGCCAAACCCAGAGGCTACACCACAATCCACGACACGCCCATGTTGCTGCATGTCC
GCAAGGTTAAAGATGAAGTCAGTGATC
>HM_1291 from Matreshka MAT_HMR_18926, mORF origin: >ORF 10 (Frame +1, Start 6071) of : NM_004543
GTGATAAACTCTACAAACTTTCCTTGGAAGAGTCTAAAAAGAAAGGCTATGATCTCAGAC
CTGATGCAATTCCTATCAAAGCTGCCAAGGCTTCCAGAGATATTGCAAGTGATTATAAAT
ACAAGTACAATTATGAAAAAGGGAAGGGGAAAATGGTTGGTTTCCGCAGTCTCGAGGATG
ATCCCAAAT
>HM_1302 from Matreshka MAT_HMR_19359, mORF origin: >ORF 3 (Frame +1, Start 860) of : NM_006367
AGGCTCAGAGTGGTCCAGTACGCAGTGGCCCCAAACCATTCTCTGCACCTAAACCCCAAA
CCAGCCCATCCCCCAAACGAGCCACAAAGAAGGAGCCAGCTGTACTTGAACTGGAGGGCA
AGAAGTGGAGAGTGGAAAATCAGGAAAATGTTTCCAACCTGG
>HM_1303 from Matreshka MAT_HMR_19360, mORF origin: >ORF 2 (Frame +1, Start 653) of : NM_006367
GCGGACTGCCATCTGGACCCTCTGCCGGATCAGGTCCTCCTCCCCCTCCACCAGGCCCCC
CTCCTCCCCCAGTCTCTACCAGTTCAGGCTCAGATGAGTCTGCTTCCCGCTCAGCACTGT
TCGCGCAGATTAATCAGGGGGAGAGCATTACACATGCCC
>HM_1310 from Matreshka MAT_HMR_19375, mORF origin: >ORF 8 (Frame +1, Start 2519) of : NM_001104
CTTCCTTCAAGATCTTGGCAGGAGACAAGAACTACATCACCCCCGAGGAGCTGCGGCGCG
AGCTCCCTGCCAAGCAGGCCGAGTACTGCATCCGCCGTATGGTGCCCTACAAGGGATCCG
GGGCCCCGGCTGGAGCCCTGGACTACGTGGCCTTCTCCAGTGCCCTCTATGGGGAGAGCG
ACCTTT
>HM_1312 from Matreshka MAT_HMR_19402, mORF origin: >ORF 6 (Frame +1, Start 1688) of : NM_001104
CAGCGCACGATCAGTTCAAGGCAACACTGCCCGAGGCTGACCGAGAGCGAGGTGCCATCA
TGGGCATCCAGGGTGAGATCCAGAAGATCTGCCAGACGTATGGGCTGCGGCCCTGCTCCA
CCAATCCCTACATCACCCTCAGCCCGCAGGACATCAACACCAAGTGGGATATGGTCCGAA
AGCTGGTGCCCAGCCGTGACCAGACACTGCAGGAGGAGCTGGCACGGCAGCAGG
>HM_1315 from Matreshka MAT_HMR_19429, mORF origin: >ORF 10 (Frame -1, Start 393) of : NM_001104
CGGGAACCTGAAGATGACCCTGGGCATGATCTGGACCATCATCCTTCGCTTCGCCATCCA
GGACATCTCTGTGGAAGAAACCTCAGCCAAGGAAGGCTTGCTTCTGTGGTGCCAGAGGAA
GACAGCACCGTACCGCAACGTCAACGTGCAGAACTTCCACACCAGCTGGAAGGATGGCCT
GGCCCTCTGTGCCCTCATCCACCGACACCGCCC
>HM_1339 from Matreshka MAT_HMR_19446, mORF origin: >ORF 1 (Frame +1, Start 44) of : NM_000844
AGTTCCCCTGCTGCGTGCTGGAGGTGCTCCTGTGCGCGCTGGCGGCGGCGGCGCGCGGCC
AGGAGATGTACGCCCCGCACTCAATCCGGATCGAGGGGGACGTCACCCTCGGGGGGCTGT
TCCCCGTGCACGCCAAGGGTCCCAGCGGAGTGCCCTGCGGCGACATCAAGAGGGAAAACG
GGATCCACAGGCTGGAAGCGATGCTCTACGCCCTGGACCAGATCAACAGTGATCCCAACC
TACTGCCCAACG
>HM_1340 from Matreshka MAT_HMR_19462, mORF origin: >ORF 10 (Frame -1, Start 2355) of : NM_000844
CGAAGCCAAGCCCATTGGATTCACTATGTACACGACATGTATAGTATGGCTTGCCTTCAT
TCCAATTTTTTTTGGCACCGCTCAATCAGCGGAAAAGCTCTACATACAAACTACCACGCT
TACAATCTCCATGAACCTAAGTGCATCAGTGGCGCTGGGGATGCTATACATGCCGAAAGT
GTACATCATCATTTTCCACCC
>HM_1341 from Matreshka MAT_HMR_19469, mORF origin: >ORF 4 (Frame +1, Start 1520) of : NM_000844
AAGACATGCAGTGGGGTAAAGGAGTCCGAGAGATACCCGCCTCAGTGTGCACACTACCAT
GTAAGCCAGGACAGAGAAAGAAGACACAGAAAGGAACTCCTTGCTGTTGGACCTGTGAGC
CTTGCGATGGTTACCAGTACCAGTTTGATGAGA
>HM_1344 from Matreshka MAT_HMR_19475, mORF origin: >ORF 3 (Frame +1, Start 707) of : NM_002863
ATAACACTGTCAACACCATGCGCCTCTGGTCTGCTCGGGCACCAAATGACTTTAACCTCA
GAGACTTTAATGTTGGAGACTACATTCAGGCTGTGCTGGACCGAAACCTGGCCGAGAACA
TCTCCCGGGTCCTCTATCCCAATGACAATTTTTTTGAAGGGAAGGAGC
>HM_1346 from Matreshka MAT_HMR_19520, mORF origin: >ORF 1 (Frame +1, Start 86) of : NM_002863
AGAAGAGTTTCAACCGGCACCTGCACTTCACGCTGGTCAAGGACCGCAACGTGGCCACCA
CCCGCGACTACTACTTCGCGCTGGCGCACACGGTGCGGGACCACCTGGTGGGGCGCTGGA
TCCGCACGCAGCAGCACTACTACGACAAGTGCCCCAAGAGGGAATATTACCTCTCTCTGG
AATTTTACATGGGCCGAACATTACAGAACACCA
>HM_1350 from Matreshka MAT_HMR_19561, mORF origin: >ORF 4 (Frame +1, Start 1055) of : NM_002863
GGATTTTTGTGGATATTGAAAAACTGCCCTGGTCCAAGGCATGGGAGCTCAACCAGAAGA
CCTTCGCCTACACCAACCACACAGTGCTCCCGGAAGCCCTGGAGCGCTGGCCCGTGGACC
TGGTGGAGAAGCTGCTCCCTCGACATTTGGAAATCATTTATGAGA
>HM_1361 from Matreshka MAT_HMR_19593, mORF origin: >ORF 3 (Frame -1, Start 393) of : NM_198402
AGACAGTGTCCTCCTGTTTGTTATTGCATGGACGATCACGGAAATCATCCGTTACTCCTT
TTATACATTCAGTCTATTAAACCATCTGCCTTACCTCATCAAATGGGCCAGGTACACACT
TTTCATTGTGCTGTACCCAATGGGAGTGTCAGGAGAACTGCTCACAATATATGCAGCTCT
GCCCTTTGTCAGACAAGCTGGCCTATATTCCATCAGTTTACCCAACAAATACAATTTCTC
TTT
>HM_1362 from Matreshka MAT_HMR_19600, mORF origin: >ORF 2 (Frame -1, Start 3) of : NM_198402
GGCGGCAGTGGCGGCGACTGCAGCAGCGAAGGGGAATGGGGGCGGCGGTGGCAGGGCCGG
GGCCGGGGACGCCAGCGGCACGCGGAAGAAGAAGGGCCCGGGGCCCCTGGCCACGGCGTA
CCTGGTCATCTACAATGTGGTGATGACAGCCGGGTGGCTGGTTATAGCGGTTGGTCTGGT
CCGAGCATACCTGGC
>HM_1365 from Matreshka MAT_HMR_19601, mORF origin: >ORF 6 (Frame -1, Start 1140) of : NM_001328
GTACCCTCCGGGCGTGGTGGGCGTGGCCCCCACTGGCATCCCAGCTGCTGTGGAAGGTAT
CGTCCCCAGCGCCATGTCCCTGTCCCACGGCCTGCCCCCTGTGGCCCACCCGCCCCACGC
CCCTTCTCCTGGCCAAACCGTCAAGCCCGAGGCGGA
>HM_1367 from Matreshka MAT_HMR_19602, mORF origin: >ORF 9 (Frame -1, Start 2646) of : NM_001159
ATCATTATTCGTGATAGAAATGGGACTTCTGAAAATGGACAATGCTTACAAGTTTCCCAA
TCTCCGCTGCCGGGGTTGGGCATGCAGAACCAACCTTCCATCCAACACAGCTTTTCGTGG
GTTTGGCTTTCCTCAGGCAGTGCTGATCACCGAATCTTGTATCACGGAAGTTGCAGCCAA
ATGTGGACTATCCCC
>HM_1373 from Matreshka MAT_HMR_19606, mORF origin: >ORF 3 (Frame -1, Start 657) of : NM_012138
GGAAGTGGAGAAAGGAAGAGCCGTGAAGAACCAGATAGCACTGTGGGACCAGCTCTTGGA
AGGAAGGATCAAACTACAAAAAGCTCTGTTGACCACCAACCAGCTTCCTCAACCAGATGT
TTTCCCATTGTTCAAGGACAAAGGTGGCCCAGAATTTTCCAGTGCCCTGAAAAA
>HM_1378 from Matreshka MAT_HMR_19610, mORF origin: >ORF 5 (Frame -1, Start 36) of : NM_015560
GGTCTGCCAGTCTTTAGTGAAACACAGCTCTGGAATAAAAGGAAGTTTACCACTACAAAA
ACTACATCTGGTTTCACGAAGCATTTATCATTCACATCATCCTACCTTAAAGCTTCAACG
ACCCCAATTAAGGACATCCTTTCAGCAGTTCTCTTCTCTGACAAACCTTCCTTTACG
>HM_1381 from Matreshka MAT_HMR_19611, mORF origin: >ORF 3 (Frame +1, Start 917) of : NM_020433
GCGAACGCTCCAGTGGCCTCCGCTACGAGGGCGAGTGGCTGGACAACCTGCGCCACGGCT
ATGGCTGCACCACGCTGCCCGACGGCCACCGCGAGGAGGGCAAGTACCGCCACAACGTGC
TGGTCAAGGACACCAAGCGCCGCATGCTGCAGCTCAAGAGCAACAAGGTCCGCCAGAAAG
TGGAGCACAGTGTGGAGGGTGCCCAGCGCGCCGCTGCTATCGCGCGCCAGAAGGCCGAGA
TTGCCGCCTCCAGGACAAGCCACGCCAAGGCCAAAGCTGAGGCAGCGGAACAGGCCGCCC
TGGCTGCCAACCAGGAGTCCAACATTGCTCGCACTTTGGCCAGGGAGCTGGCTCCGGACT
TCTACCAGCCAGGTCCGGAATATCAGAAGCGCCGGCTGCTGCAGGAGATCCTGGAGAACT
CGGAGAGCCTGCTGGAGCCCCCCGACCGGGGCGCCGGCGCAGCGGGCCTCCCACAGCCGC
CCCGCGAGAGCCCGCAGCTGCACGAGCGTGAGACCCCTCGGCCCGAGGGTGGCTCCCCGT
CACCGGCCGGGACGCCCCCGCAGCCCAAGCGGCCCAGGCCCGGGGTGTCCAAGGACGGCC
TGC
>HM_1382 from Matreshka MAT_HMR_19618, mORF origin: >ORF 1 (Frame +1, Start 5) of : NM_020433
GTGGGGGCCGCTTCGACTTTGATGATGGAGGGGCGTACTGCGGGGGCTGGGAGGGGGGAA
AGGCCCATGGGCATGGACTGTGCACAGGCCCCAAGGGCCAGGGCGAATACTCTGGCTCCT
GGAACTTTGGCTTTGAGGTGGCAGGTGTCTACACCTGGCCCAGCGGAAACACCTTTGAGG
GATACTGGAGCCAGGGCAAACGGCATGGGCTGGGCA
>HM_1386 from Matreshka MAT_HMR_19619, mORF origin: >ORF 2 (Frame +1, Start 539) of : NM_020979
GGCTGTCGCGGACGCTGGCTGCCAAGGTGGAGCTGGTGGACATTCAACGCGAGGGGGCGC
TGCGCTTCATGGTGGCCGACGACGCGGCCGCGGGCTCCGGGGGCTCGGCTCAGTGGCAGA
AGTGCCGCCTGCTCCTGCGCAGGGCTGTGGCCGAGGAACGCTTCCGCCTGGAGTTCTTCG
TGCCGCCCAAAGCCTCCAGGCCCAAGGTCAGCATCCCACTGTCAGCCATCATTGAGGTCC
GCACCACCATGCCCCTGGAAATGCCAGAGAAGGATAACACATTCGTCCTCAAGG
>HM_1388 from Matreshka MAT_HMR_19620, mORF origin: >ORF 2 (Frame -1, Start 828) of : NM_005103
GGTTCAGAACAAGCAGAAGGAGCAGCGAGAACTGATGAAAAAGAGGCGGAAAGAGAAAGG
GCTGAGCCTGCAGAGCAGCCGGATAGAGAAGGGAAACCAGATGCCTCTCAAGCGCTTCAG
CATGGAAGGCATCTCCAACATTCTGCAGAGTGGCATCCGCCAGACCTTTGGCTCCTCAGG
AAC
>HM_1397 from Matreshka MAT_HMR_19702, mORF origin: >ORF 14 (Frame +1, Start 5855) of : NM_006289
AGTGTGCCCGGAGAGTCTCTGAGAAGGTCTCCCACGTCCTGGCTGCGCTCCAGGCTGGGA
ATCGTGGCACCCAGGCCTGCATCACAGCAGCCAGCGCTGTGTCTGGTATCATTGCTGACC
TCGACACCACCATCATGTTCGCCACTGCTGGCACGCTCAATCGTGAGGGTACTGAAACTT
TCGCTGACCACCGGGAGGGCATCC
>HM_1400 from Matreshka MAT_HMR_19853, mORF origin: >ORF 4 (Frame +1, Start 1466) of : NM_006289
CTTCAGCCCAGCAGGCACTCACTGGAACCATTAACTCCAGCATGCAGGCCGTGCAGGCTG
CCCAGGCCACCCTGGATGACTTTGACACTCTGCCGCCTCTTGGCCAGGATGCTGCCTCTA
AGGCCTGGCGTAAAAACAAGATGGATGAATCAAAGCATGAGATCCACTCTCAGG
>HM_1408 from Matreshka MAT_HMR_20225, mORF origin: >ORF 5 (Frame +1, Start 1775) of : NM_006289
AGCTGCTGGCTGCCTTGCTGGAGGACGAAGGCGGCAGTGGTCGGCCCCTGTTGCAGGCAG
CAAAGGGCCTTGCGGGAGCAGTGTCAGAACTGCTGCGCAGTGCCCAACCAGCCAGTGCTG
AGCCCCGTCAGAACCTGCTGCAAGCAGCTGGGAACGTGGGCCAGGCCAGTGGGGAGCTGT
TGCAACAAATTGGGGAAAGTGATACTGACCCCCACTTCCAGGATGCGC
>HM_1409 from Matreshka MAT_HMR_20257, mORF origin: >ORF 7 (Frame +1, Start 2615) of : NM_006289
AGGCTGCCAAGGGAGCAGCTGCCCACCCTGACAGTGAGGAGCAGCAGCAGCGGCTGCGGG
AGGCAGCTGAGGGGCTGCGCATGGCCACCAATGCAGCTGCGCAGAATGCCATCAAGAAAA
AGCTGGTGCAGCGCCTGGAGCATGCAGCCAAGCAGGCTGCAGCCTCAGCCACACAGACCA
TCGCTGCAGCTCAGCACGCAGCCTCTACCCCCAAAGCCTCTGCCGGCCCCCAGCCCCTGC
TGGTGCAGAGCTGCAAGGCAGTGGCAGAGCAGATTCCACTGCTGGTGCAGGGCGTCCGAG
GAAGCCAAGCCCAGCCTGACAGCCCCAGCGCTCAGCTTGCCCTCATTGCTGCCAGCCAGA
GCTTCCTGCAGCCAGGTGGGAAGATGGTGGCAGCTGCAAAGGCCTCAGTGCCAACGATTC
AGGACCAGGCTTCAGCCATGCAGC
>HM_1410 from Matreshka MAT_HMR_20437, mORF origin: >ORF 17 (Frame +1, Start 7472) of : NM_006289
AAGAGAAGATGGTTGGCGGCATTGCCCAGATCATCGCAGCACAGGAAGAAATGCTTCGGA
AGGAACGAGAGCTGGAAGAGGCGCGGAAGAAACTGGCCCAGATCCGGCAGCAGCAGTACA
AGTTTCTGCCTTCAGAGCTTCGAGATGAGCACT
>HM_1414 from Matreshka MAT_HMR_20537, mORF origin: >ORF 13 (Frame +1, Start 5027) of : NM_006289
ACCAGGCTTCCCTCGCTGCAGTCAGCCAGCAGCTTGCTCCCCGTGAGGGAATCTCTCAAG
AGGCCTTGCACACTCAGATGCTCACTGCAGTCCAAGAGATCTCCCATCTCATTGAGCCGC
TGGCCAATGCTGCCCGGGCTGAAGCCTCCCAGCTGGGACACAAGGTGTCCCAGATGGCGC
AGTACTTTGAGCCGCTCACCCTGGCTGCAGTGGGTGCTGCCTCCAAGACCC
>HM_1422 from Matreshka MAT_HMR_20726, mORF origin: >ORF 9 (Frame +1, Start 3749) of : NM_006289
ATCAGGCAGCCACAGAACTGGTGCAGGCCTCTCGGGGAACCCCTCAGGACCTGGCTCGAG
CCTCAGGCCGATTTGGACAGGACTTCAGCACCTTCCTGGAAGCTGGTGTGGAGATGGCAG
GCCAGGCTCCGAGCCAGGAGGACCGAGCCCAAGTTGTGTCCAACT
>HM_1426 from Matreshka MAT_HMR_21003, mORF origin: >ORF 31 (Frame -1, Start 7458) of : NM_006289
GACAGTGGTGGTGAAAGAGAAGATGGTTGGCGGCATTGCCCAGATCATCGCAGCACAGGA
AGAAATGCTTCGGAAGGAACGAGAGCTGGAAGAGGCGCGGAAGAAACTGGCCCAGATCCG
GCAGCAGCAGTACAAGTTTCTGCCTTCAGAGCTTCGAGA
>HM_1427 from Matreshka MAT_HMR_21112, mORF origin: >ORF 29 (Frame -1, Start 6693) of : NM_006289
TGTGCGGCTTCGAGCCCTGCACTATGGCCGGGAGTGTGCCAATGGCTACCTGGAACTGCT
GGACCATGTACTGCTGACCCTGCAGAAGCCAAGCCCAGAACTGAAGCAGCAGTTGACAGG
ACATTCAAAGCGTGTGGCTGGTTCCGTCAC
>HM_1431 from Matreshka MAT_HMR_21196, mORF origin: >ORF 1 (Frame +1, Start 155) of : NM_138707
CAGACAGCAAGGAGAAAGAAAAGTCAAAATCGAACAGTTCAGCAGCCCGAGAACCTAATG
GCTTTCCTTCTGATGCCTCAGCCAATTCCTCTCTCCTTCTTGAATTCCAGGACGAAAACA
GCAACCAGAGTTCCGTGTCTGACGTCTATCAGCTTAAGGTGGACAGCAGCACCAACTCAA
GCCCCAGCCCCCAGCAGAGTGAGTCCC
>HM_1434 from Matreshka MAT_HMR_21197, mORF origin: >ORF 2 (Frame +1, Start 899) of : NM_003100
ATGAATCGGATGCATGGTTTGAAGAAAAGCAGCAGCAATTTGAGAATCTGGATCAGCAAC
TTAGGAAACTTCATGTCAGTGTTGAAGCCTTGGTCTGTCATAGAAAAGAACTTTCAGCCA
ACACAGCTGCCTTTGCTAAAAGTGCTGCCATGT
>HM_1440 from Matreshka MAT_HMR_21200, mORF origin: >ORF 1 (Frame +1, Start 155) of : NM_170604
GTGAGGGCGGCTGCAGCGAAGATGAGCTGCTGGAGAAATGCATCCAGTCCTTCGATTCAG
CTGGCAGCCTGTGCCACGAGGACCACATGCTCAACATGGTGCTGGCCATGCACAGCTGGG
TGCTGCCGTCCGCCGACCTGGCTGCCCGCCTGC
>HM_1443 from Matreshka MAT_HMR_21202, mORF origin: >ORF 1 (Frame +1, Start 365) of : NM_176787
AGTTTGATTCTCTTTTTAATGAAAGTAAATACACATGGAGCTGGGGAAGCCCAGATATCC
TGCCTATGTTTGCCAAAGGTGCTAGTGGAGACCACGTTTATACATATAGTTATGATGCTA
AAAGAGAGGATTTTGGTGCTCAAGATGCAACAAAACTGGATACGTGGGTTTTTGATAATG
TTAAGGACTTCTTTCATCATGCCAGAAACAACCAGTCTTTGTTTTCTAAAA
>HM_1446 from Matreshka MAT_HMR_21205, mORF origin: >ORF 2 (Frame +1, Start 821) of : NM_002896
ACACCTGTTGCCGACCTCAGGAGCTGCTGCCACAGCTGCTGCTGCAGCAGCAGCCGCTGC
TGCTGTTACTGCAGCTTCCACTTCATATTACGGGCGGGATCGGAGCCCCCTGCGTCGCGC
TACAGCCCCAGTCCCCACTGTTGGAGAGGGCTACGGTTACGGGCA
>HM_1450 from Matreshka MAT_HMR_21214, mORF origin: >ORF 1 (Frame +1, Start 332) of : NM_002896
AAGATTATGCCTTCGTACACATGGAGCGGGCAGAGGATGCAGTGGAGGCCATCAGGGGCC
TTGATAACACAGAGTTTCAAGGCAAACGAATGCACGTGCAGTTGTCCACCAGCCGGCTTA
GGACTGCGCCCGGGATGGGAGACCAGAGCGGCTGCTATCGGTGCGGGAAAGAGGGGCACT
GGTCCAAAGAGTGTCCGA
>HM_1452 from Matreshka MAT_HMR_21221, mORF origin: >ORF 1 (Frame -1, Start 153) of : NM_003093
CAAAACAACGGCTGCATTTCAACAAGGAAAGATACCTCCTACTCCATTCTCTGCTCCTCC
TCCTGCAGGGGCGATGATACCACCTCCCCCCAGCCTTCCGGGTCCTCCTCGCCCTGGTAT
GATGCCAGCACCCCATATGGGGGGCCCTCCCATGATGCCAATGATGGGCCCTCCTCCTCC
TGGGATGATGCCAGTGGGACCTGCTCCTGGAATGAGGCCGCCCATGGGAGGCCATATGCC
AATGATGCCTGGGCCCCCAATGATGAGACCTCCTGCCCGTCCCATGATGGTGCCCACTCG
GCCCGGAATGACTCGACCAGACAGATA
>HM_1463 from Matreshka MAT_HMR_21222, mORF origin: >ORF 1 (Frame -1, Start 3) of : NM_001177
GGGTGGCTTTTTCTCAAGTATATTTTCCAGTCTGTTTGGAACTCGGGAAATGAGAATTTT
AATTTTGGGATTAGATGGAGCAGGAAAAACCACAATTTTGTACAGATTACAAGTGGGAGA
AGTTGTTACTACTATACCTACCATTGGATT
>HM_1472 from Matreshka MAT_HMR_21254, mORF origin: >ORF 3 (Frame +1, Start 1538) of : NM_004594
TGCGACGATCAGCCTACCGCATCCGGGACCAGATCTGGGATGTGTACTACAGGCTTAACA
TCCGGGATGCCATCAGCTTTGTGGACCAGGGAGGCCACGTCTTGTCTTCCACAGGTCTCA
CTCTGCCTTCTATGCCCAGCCGCAATTCTGTGGCAGAAACTTCTGTCACCAACCTGC
>HM_1476 from Matreshka MAT_HMR_21277, mORF origin: >ORF 6 (Frame +1, Start 5381) of : NM_006197
CTAATTATGGAAGTGGAGAAGATGAAAATGAGGATGAAGAAATGGAAGAATTTGAAGAAG
GCCCTGTGGATGTCCAGACTTCCCTCCAGGCTAACACTGAAGCTACTGAAGAAAATGAAC
ATGATGAACAGGTCCTACAACGTGACTTTAAAAAGACAGCAGAAAGCAAAAATGTCCCAT
TGGAACGAGAAGCCACTAGTAAAAAAAATAACTGTCCTG
>HM_1481 from Matreshka MAT_HMR_21309, mORF origin: >ORF 5 (Frame +1, Start 3923) of : NM_006197
AAAGCAGAGTTAAAAACATCAGGTATGAAAGTGCCAGTATGTCTAGCACATGTGAACCTT
GCAAAAGTAGGAACAGACATTCAGCCCAGACTGAAGAGCCTGTTCAAGCAAAAGTATTCA
GCAGAAAGAATCATGAGCAACTGGAAAAAA
>HM_1487 from Matreshka MAT_HMR_21328, mORF origin: >ORF 4 (Frame +1, Start 3500) of : NM_006197
CCCAGAATTCTTCAGGAAAAACAGAATATATGGCTTTTCCAAAACCTTTTGAAAGCAGTT
CCTCTATTGGAGCAGAGAAACCAAGGAATAAAAAACTGCCTGAAGAGGAGGTGGAAAGCA
GTAGGACACCATGGTTATATGAACAAGAAGGTGAAG
>HM_1489 from Matreshka MAT_HMR_21338, mORF origin: >ORF 4 (Frame -1, Start 696) of : NM_004224
GGTTCGCAATTTTCTAACCATGTTTGTGATCTTCCTCCTCTTTGCAGTGTGCTGGTGCCC
TATCAACGTGCTCACTGTCTTGGTGGCTGTCAGTCCGAAGGAGATGGCAGGCAAGATCCC
CAACTGGCTTTATCTTGCAGCCTACTTCATAGCCTACTTCAACAGCTGCCTCAACGCTGT
GATCTACGGGCTCCTCAA
>HM_1494 from Matreshka MAT_HMR_21340, mORF origin: >ORF 2 (Frame +1, Start 2507) of : NM_006154
ATGGATTTGCTGAACTATACGGTTCAAATGGACCACAGTCATTTACAGTTGAACAGTGGG
GTACGCCTGAAAAGCTGCCAAGAGCTCATACCTGTTTTAATCGCCTGGACTTGCCACCTT
ATGAATCATTTGAAGAATTATGGGATAAACTTCAGATGGCAATTGAAAACACCCAGGGCT
TTGATGGAGTTGATT
>HM_1496 from Matreshka MAT_HMR_21346, mORF origin: >ORF 3 (Frame +1, Start 449) of : NM_006236
AGGGCGGCGCCGGGCGCGACGACCTGCACGCGGGCACAGCGCTGCACCACCGCGGGCCGC
CGCACCTCGGACCCCCGCCGCCGCCCCCACACCAGGGCCACCCTGGGGGCTGGGGGGCGG
CCGCCGCTGCCGCAGCCGCAGCCGCCGCCGCCGCCGCCGCCGCGCACCTCCCGTCCATGG
CCGGGGGCCAGCAGCCGCCGCCGCAGAGTCTGCTCTACTCGCAGCCCGGAGGCTTCACGG
>HM_1497 from Matreshka MAT_HMR_21354, mORF origin: >ORF 1 (Frame +1, Start 2) of : NM_006236
TGGCCACGGCGGCTTCTAACCCCTACCTGCCGGGGAACAGCCTGCTCGCGGCCGGCTCTA
TTGTGCACTCGGACGCGGCAGGGGCTGGCGGCGGCGGGGGTGGCGGCGGCGGCGGCGGCG
GGGGCGGCGCAGGGGGCGGGGGCGGCGGCATGCAGCCGGGCAGCGCCGCCG
>HM_1499 from Matreshka MAT_HMR_21368, mORF origin: >ORF 2 (Frame +1, Start 275) of : NM_006236
GCCACGCGCACCAGTGGGTCACAGCCCTGCCCCACGCCGCCGCCGCCGCCGCCGCTGCCG
CCGCCGCCGCCGTGGAGGCGAGCTCGCCGTGGTCGGGCAGCGCCGTGGGCATGGCTGGCA
GCCCCCAGCAGCCACCGCAGCCGCCGCCGCCACCGCCGCAGGGCCCCGACG
>HM_1505 from Matreshka MAT_HMR_21370, mORF origin: >ORF 1 (Frame -1, Start 3) of : NM_006717
GCAGGCCATGCTGGAAGTATCTGCCAACATGATGAAGAAGAGGACATCCCACAAAAAACA
TCGGAGCAGTGTGGGTCCGAGCAAACCTGTTTCCCAGCCCCGGCGGAACATCGTAGGCTG
CAGGATTCAGCATGGGTGGAAAGAGGGGAATGGCCCTGTTACCCAGTGGAAAGGGACCGT
TCTGGACCAGGTGCCTGTAAATCCTTCTTTGTATCTTATAAAATACGATGGATT
>HM_1509 from Matreshka MAT_HMR_21371, mORF origin: >ORF 5 (Frame +1, Start 1832) of : NM_006812
CTGATGAGGACACGAGAAACCTCAAGGAGATCTTCTTCAATATCTTGGTGCCGGGAGCTG
AAGAGGCCCAGAAGGAACGCCAGCGGCAGAAAGAGCTGGAGAGCAATTACCGCCGGGTGT
GGGGCTCTCCAGGTGGGGAGGGCACAGGGGACCTGGACGAATTTGACTTCT
>HM_1513 from Matreshka MAT_HMR_21372, mORF origin: >ORF 3 (Frame -1, Start 2235) of : NM_007114
ACTTCAGCAGAGACTCCAGGAAGCAGAGAATCGAAACCAGGAACTGAGTCAAAGTGTTTC
ATCAACAACAAGACCATTGCTTCGACAAATAGAAAATTTGCAAGCAACCCTGGGATCCCA
GACATCGTCGTGGGAGAAATTAGAGAAGAATCTTTC
>HM_1516 from Matreshka MAT_HMR_21376, mORF origin: >ORF 2 (Frame +1, Start 365) of : NM_018683
AGGCCACCATTAAGGATGCATCTCTTCAGCCAAGGAATGTTCCAAACCGTTACACCTTTC
CTTGTCCTTACTGTCCTGAGAAGAACTTTGATCAGGAAGGACTTGTGGAACACTGCAAAT
TATTCCATAGCACGGATACCAAATCTGTGGTTTGTCCGATATGTGCCTCGATGCCCTGGG
GAGACCCCAACTACCGCAGCGCCAACTTCAGAGAGCACATCCAGCGCCGGCACCGGTTTT
CTTATGACACTTTTGTGGATTATGATGTTGATGAAGAGGACA
>HM_1523 from Matreshka MAT_HMR_21380, mORF origin: >ORF 2 (Frame +1, Start 518) of : NM_022156
CGGTGCACGGACGCACCAAGGAGCAGAAGGGGCCCCTGTCGGGTGCAGCGTCCTGGGAGC
ATATCAAGGCTGTGCGGAAGGCTGTGGCCATCCCTGTGTTTGCTAACGGGAACATCCAGT
GCCTGCAGGACGTGGAGCGCTGCCTCCGGGACACGGGTGTGCAGGGCGTCA
>HM_1529 from Matreshka MAT_HMR_21383, mORF origin: >ORF 1 (Frame +1, Start 836) of : NM_003644
TCCGGCAGCACCTGTGCCAGTACACGCAGCTGCGGCATGAAACAGACATGTTCAACCAAA
GCACAGTCGAGCCCGTGGATCAGCTGCTTCGAAAAGTGGACCCGGCCAAAGACAGGGAGC
TGTGGGTCAGAGAGCACAAGACGGGCAACATCCGCCCTGTGGACATGGAGATCT
>HM_1532 from Matreshka MAT_HMR_21384, mORF origin: >ORF 7 (Frame -1, Start 396) of : NM_174922
TGCCCTGGTGGCAGGGGCCATCAGCAACGGGGGCCTCTACGTGAAGCTGGGCCAGGGGCT
GTGCTCCTTCAACCACCTGCTTCCCCCCGAGTATACCCGGACCCTGCGCGTGCTAGAGGA
CAGGGCCCTCAAGCGGGGCTTCCAGGAGGTGGA
>HM_1536 from Matreshka MAT_HMR_21385, mORF origin: >ORF 1 (Frame +1, Start 92) of : NM_152219
TCTTCCGCATCCTGGTGCTGGCCACGGTGGGCGGCGCCGTGTTCGAGGACGAGCAAGAGG
AGTTCGTGTGCAACACGCTGCAGCCGGGCTGTCGCCAGACCTGCTACGACCGCGCCTTCC
CGGTCTCCCACTACCGCTTCTGGCTCTTCCACATCCTGCTGCTCTCGGCGCCCCCGGTGC
TGTTCGTCGTCTACTCCATGCACCGGGCAGGCAAGGAGGCGGGCGGCGCTGAGGCGGCGG
CGCAGTGCGCCCCCGGACTGCCCGAGGCCCAGTGCGCGCCGTGCGCCCTGCGCGCCCGCC
GCGCGCGCCGCTGCTACCTGC
>HM_1539 from Matreshka MAT_HMR_21386, mORF origin: >ORF 2 (Frame +1, Start 500) of : NM_153690
TGCTGCGCTGCCACGCCGTGCTGGTGTCCAAGCCCGAAAAGGCGCAGGCCATGGCCCTGC
TGCTCTACCAGACGTCGGCCAACGCGCTGGCGGAATTTAAACGCCTCAAGCGGCGGGACG
ACGCGCGTCACCAGCAGCAGGAGCTGGTGGGCGCACACACCATCCCGC
>HM_1543 from Matreshka MAT_HMR_21390, mORF origin: >ORF 2 (Frame +1, Start 923) of : NM_001387
GCCCTGACCCAACTACTCCGGACTACATCAACTCCTTGCTGGCCAGCGGGGATCTGCAGC
TATCTGGGAGTGCCCACTGCACCTTCAGCACTGCCCAGAAAGCAATTGGGAAGGACAACT
TCACAGCCATTCCTGAGGGCACCAATGGTGTGGAGGAGCGGATGTCTGTCATCTGGGACA
AGGCTGTGGCCACAGGGAAAATGGACGAAAACCAGTTCGTGGCTG
>HM_1544 from Matreshka MAT_HMR_21391, mORF origin: >ORF 1 (Frame +1, Start 350) of : NM_001387
CTGAGGCCTATGAGAAATGGAGAGAGTGGGCTGATGGGAAGAGTTGCTGTGACTATGCCC
TGCATGTGGACATCACCCACTGGAATGACAGCGTCAAGCAGGAAGTGCAGAACCTCATCA
AGGACAAAGGGGTTAACTCCTTCATGGTTTATATGGCTTATAAGGATTTGTATCAAGTAT
CTAACACAGAGCTCTATGAGATCTTCACCTGCCTGGGAGAGCTGGGGGCCATTGCTCAAG
TTCATGCTGAGAATGGGGATATCATTGCCCAGGAGCAAACCCGCATGTTGGAAATGGGGA
>HM_1546 from Matreshka MAT_HMR_21395, mORF origin: >ORF 7 (Frame -1, Start 1383) of : NM_000908
AAACCGAATTGTAGAGCATACAAACAGCTCTCCCTGCAAATCATGTGGCCTAGAAGAATC
GGCAGTGACAGGAATTGTCGTGGGGGCTTTACTAGGAGCTGGCTTGCTAATGGCCTTCTA
CTTTTTCAGGAAGAAATACAGAATAACCAT
>HM_1553 from Matreshka MAT_HMR_21404, mORF origin: >ORF 6 (Frame +1, Start 2381) of : NM_198868
TCCAGTCCTTGGAGGACACGGCCAAGAGGAGTGTGGTCCGAGCTATACCTGTGGACATTG
GTTTCTCCATTGAAGAGCTGGAGGACCTTTACATGGTGTTTAAGGCCAAGCACCTGGCTA
GCCAGTACTGGGGGTGCAGCCGCACAATGGCCGGCCGTCGGGACCCCAGCCTGCCCTACC
TGGAGCAGTACCGGATTGATGCCAGCCAGTTCCGGGAACTCTTTGCCAGCC
>HM_1555 from Matreshka MAT_HMR_21413, mORF origin: >ORF 7 (Frame +1, Start 2798) of : NM_198868
GCCCAGAGGAAGCCGAGTCAGCCCTGGAGGCGGCCCATTATTTCACAGAGGACAGCTCCT
CAGAAGCATCTCCTCTGGCCTCAGATCTGGATCTTTTCCTGCCCTGGGAGGCTCAAGAAG
CACTACCACAGGAAGAGCAAGAAGGAAGTGGAAGTGAGGAGAGAGGAGAGGAGAAGGGGA
CCAGCTCTCCGGACTATCGGCACTACCTTCGAATGTGGGCCAAGGAGAAAGAGGCTCAGA
AGGAGACGATTAAGGATCTTCCCAAGA
>HM_1558 from Matreshka MAT_HMR_21414, mORF origin: >ORF 2 (Frame +1, Start 488) of : NM_014430
GTTGTGACTTTCAAGGACTTGGCCCAAAGAAAGTACTCAGGGAGCTCCTTCGTTGGACCT
CCACACTGCTGCAAGGCCTGGGCCATATGTTGCTGGGAATTTCCTCCACCCTTCGTCATG
CAGTGGAGGGGGCTGAGCAGTGGCAGCAGAAGGGCCGCCTCCATTCCTACT
>HM_1570 from Matreshka MAT_HMR_21449, mORF origin: >ORF 9 (Frame -1, Start 510) of : XM_067585
ATTCCACCTGAGCACCTTCAAAGGCAGGAGCCCCATGCTGAACCACCTAAGGAAGAACTT
TGGATTCATTGGCGGGTCCCTGCAGATAGGAAAGGCTCTTCAGGAGGCTCACAGGACTTA
TTTCTCTGCACCCGCAAATGGGAGAGACAAGAAACAGTTTCCCCCAATTCTAGTGGTCCT
GGCTTCATC
>HM_1571 from Matreshka MAT_HMR_21475, mORF origin: >ORF 6 (Frame +1, Start 2843) of : XM_031553
AAAGAGAACGAGAAAGAGACAAGAAAGATAAAGAAAAATTGGAATCTCGCTCCAAAGACA
AGAAGGAAAAAGATGAGTGTACTCCGACAAGGAAGGAAAGGAAGAGGCGACACAGTACAT
CCCCCAGCCCATCTCGCAGTAGCAGTGGTAGACGAG
>HM_1572 from Matreshka MAT_HMR_21493, mORF origin: >ORF 2 (Frame +1, Start 566) of : XM_031553
AAACATTTGTGCGAGGGGGTGTTGTTAATGCAGCTAAAGAAGAACATGAAACAGATGAAA
AAAGAGGTAAAATCTATAAGCCATCTTCAAGATTTGCAGATCAAAAAAATCCTCCAAATC
AGTCTTCCAATGAAAGACCACCATCTCTTCTTG
>HM_1575 from Matreshka MAT_HMR_21509, mORF origin: >ORF 7 (Frame +1, Start 3002) of : XM_031553
AATCCCCATCACCAAAATCGGAGCGATCAGAGCGTTCAGAAAGATCTCATAAAGAGAGCT
CACGGTCCAGGTCATCTCACAAAGATTCTCCTAGAGATGTTAGCAAAAAAGCCAAAAGAT
CACCATCTGGTTCAAGGACACCTAAAAGGTCTAGGCGATCACGGTCTAGATCTCCTAAAA
AATCAGGAAAGAAGTCCAGATCCCAGTCCAGATCTCCACACAGGTCTCATAAAAAGTCAA
AGAAAAACAAACACT
>HM_1577 from Matreshka MAT_HMR_21546, mORF origin: >ORF 3 (Frame +1, Start 1520) of : XM_031553
ACAGAGAAATCAACAATCCTATGTTCAGGTTCTTATTTGAAAACCAGACACCAGCCCATG
TTTACTATAGGTGGAAGCTTTATTCTATTCTGCAGGGAGATTCTCCAACTAAATGGCGGA
CGGAAGATTTTCGTATGTTCAAAAATGGATCTTTTTGGAGGCCACCACCAT
>HM_1584 from Matreshka MAT_HMR_21562, mORF origin: >ORF 4 (Frame +1, Start 1922) of : XM_031553
AGACACCCCTTCCTAAAAAGATTGCCAGATTATATTTGGTTTCTGATGTTTTGTACAACT
CTTCAGCCAAAGTTGCTAATGCTTCATATTATAGAAAATTTTTTGAAACAAAGTTATGTC
AGATATTTTCAGACCTCAATGCCACCTATCGTACAATTCAAGGCCATTTACAATCTGAAA
ACTTTAAGCAACGGG
>HM_1586 from Matreshka MAT_HMR_21583, mORF origin: >ORF 3 (Frame +1, Start 704) of : NM_016950
GGCCTGAGAGAAGCAGATTCGATACCAGCATCTTGCCAATTTGCAAGGACTCACTTGGCT
GGATGTTTAACAGACTTGATACAAACTATGACCTGCTATTGGACCAGTCAGAGCTCAGAA
GCATTTACCTTGATAAGAATGAACAGTGTACCAAGGCATTCTTCAATTCTTGTGACACAT
ACAAGGACAGTT
>HM_1591 from Matreshka MAT_HMR_21584, mORF origin: >ORF 1 (Frame +1, Start 2) of : NM_016950
TGCTCAAGGTGTCAGCCGTACTGTGTGTGTGTGCAGCCGCTTGGTGCAGTCAGTCTCTCG
CAGCTGCCGCGGCGGTGGCTGCAGCCGGGGGGCGGTCGGACGGCGGTAATTTTCTGGATG
ATAAACAATGGCTCACCACAATCTCTCAGTATGACAAGGAAGTCGGACAGTGGAACAAAT
TCCGAGACGAAG
>HM_1593 from Matreshka MAT_HMR_21591, mORF origin: >ORF 2 (Frame +1, Start 512) of : NM_001495
ATGACAACTGCAAGAAGCTGCGCTCCTCCTACATCTCCATCTGCAACCGCGAGATCTCGC
CCACCGAGCGCTGCAACCGCCGCAAGTGCCACAAGGCCCTGCGCCAGTTCTTCGACCGGG
TGCCCAGCGAGTACACCTACCGCATGCTCTTCTGCTCCTGCCAAGACCAGGCGTGCGCTG
AGCGCCGCCGGCAAACCATCCTGCCCAGCTGCTCCTATGAGGACAAGGAGAAGCCCAACT
GCCTGGACCTGCGTGGCGTGTGCCGGACTGACCACCTGTGTCGGTCCCGGCTGGCCGACT
TCCATGCCAATTGTCGAGCCTCCTACCAGACGGTCACCAGCTGCCCTGCGGACAATTACC
AGGCGTGTCTGGGCTCTTATGCTGGCA
>HM_1597 from Matreshka MAT_HMR_21623, mORF origin: >ORF 3 (Frame +1, Start 917) of : NM_001495
CACCTAACTATGTGGACTCCAGCCCCACTGGCATCGTGGTGTCCCCCTGGTGCAGCTGTC
GTGGCAGCGGGAACATGGAGGAGGAGTGTGAGAAGTTCCTCAGGGACTTCACCGAGAACC
CATGCCTCCGGAACGCCATCCAGGCCTTTGGCAACGGCACGGACG
>HM_1601 from Matreshka MAT_HMR_21631, mORF origin: >ORF 1 (Frame +1, Start 41) of : NM_001495
ACGAGACCCTCCGCTCTTTGGCCAGCCCTTCCTCCCTGCAGGGCCCCGAGCTCCACGGCT
GGCGCCCCCCAGTGGACTGTGTCCGGGCCAATGAGCTGTGTGCCGCCGAATCCAACTGCA
GCTCTCGCTACCGCACTCTGCGGCAGTGCCTGGCAGGCCGCGACCGCAACACCATGCTGG
CCAACAAGGAGTGCCAGGCGGCCTTGGAGGTCTTGCAGGAGAGCCCGCTGTACGACTGCC
GCTGCAAGCGGGGCA
>HM_1605 from Matreshka MAT_HMR_21645, mORF origin: >ORF 78 (Frame -1, Start 13590) of : XM_379967
GTTCCATGCCTGCGGCTCCCCCTGTGCTGGGCTCTGTGCCACACACCTGAGCCATCAGCT
CTGCCAGGACCTGCCACCCTGCCAGCCGGGCTGCTACTGCCCCAAGGGGCTGCTGGAGCA
GGCTGGGGGCTGCATTCCCCCAGAGGAGTG
>HM_1618 from Matreshka MAT_HMR_21684, mORF origin: >ORF 4 (Frame -1, Start 120) of : NM_018203
CGACAACGGCGTCCCCATGGACTGCTTCGAGGTCTACTCCCCGGAGGCCGACCAGTGGAC
CGCCTTGCCCCGGCTGCCCACAGCCCGGGCGGGGGTGGCCGTCACCGCCCTGGGGAAGCG
GATCATGGTGATTGGGGGCGTGGGCACCAATCAGCTGCCCCTGAAGGTCGTGGAGATGTA
CAACATCGA
>HM_1619 from Matreshka MAT_HMR_21685, mORF origin: >ORF 2 (Frame +1, Start 284) of : NM_018203
AGGTCGTGGAGATGTACAACATCGATGAGGGCAAGTGGAAGAAGAGGAGCATGCTGCGTG
AGGCCGCCATGGGCATTTCTGTCACGGCCAAAGATTACCGAGTATATGCGGCAGGCGGGA
TGGGCCTGGACCTACGTCCACACAACCACCTCCAACACTATGACATGC
>HM_1620 from Matreshka MAT_HMR_21689, mORF origin: >ORF 1 (Frame +1, Start 248) of : NM_018352
ATCGATTCAGCAGTGAGCTGGAGCAGATTGAGTTACATAACAGTATCAGGGACAGGCAGG
GGAGGCGGCACTGTTCCCGGGAGACCGTCATCAAGCAGACGATGGAGCGGGAGCGACAGC
AGTTTGAGGGATATGGCCTTGAGATTCCAGACATTC
>HM_1623 from Matreshka MAT_HMR_21690, mORF origin: >ORF 1 (Frame +1, Start 92) of : XM_371933
AAAGTACCTTTGACAAACCCAAGTCAGATGGGGAACAAAAAACAAAAGAAGGTGAGGGCT
CCCAGCAGAGCAGGGGGAGGAAATATGGCTCCAATGTCAACAGAATTAAAAACCTATTTA
TGCAGATGGGTATGGAACCCAACGAGAATGCTGCAGTCATTGCCAAAACAAGGGGGAAAG
GTGGACATTCATCTCCTCAGAGAAGAA
>HM_1634 from Matreshka MAT_HMR_21697, mORF origin: >ORF 5 (Frame +1, Start 2447) of : XM_376679
AACCTTTGCCAGCCAGGCTACTTCAACAAGGACTTCAGAGGTCAAGCCAGATTCACACTT
CTTCCTCTTCACAGACCCATGTCTCCTCTTCTTCCCAAGCCCAAATTGCTGCCTCTTCTC
ATGCTCTGGGAACATCCGAGGCCCAAGATGCTTCTTCGT
>HM_1636 from Matreshka MAT_HMR_21730, mORF origin: >ORF 9 (Frame -1, Start 2274) of : XM_376679
GCTGCCACTAGCTACTCCCAAAAAACTAGATTCTACTCAGACTACACATTCTTCAAGTCT
TATTGCTGGTCACACAGGGCCAGTACCAAAGAAACCCCAGGATTTAGCTCATACTGGCAT
CTCTTCAGGCCTTATTGCTGGTTCTTCCATTCAGAACCC
>HM_1642 from Matreshka MAT_HMR_21816, mORF origin: >ORF 2 (Frame +1, Start 1049) of : XM_376679
ATGATTTTGACTTCGACAGATTACTGGATGCTGCTTCTGATGGTAGCCCCCTATCTGAGT
CGGGGGGTGAAAATGGAACCACCACCCAGCCAACCTACACTTCTCAGGTTATGCCCAAAG
TGGTACCTACACTCCCAGAGGGTCTACCTGTACTTCTTGAAAAACGTATCGAAGACCTTC
GTG
>HM_1643 from Matreshka MAT_HMR_21834, mORF origin: >ORF 10 (Frame -1, Start 2436) of : XM_376679
AGTTTCTTTAGAACCTTTGCCAGCCAGGCTACTTCAACAAGGACTTCAGAGGTCAAGCCA
GATTCACACTTCTTCCTCTTCACAGACCCATGTCTCCTCTTCTTCCCAAGCCCAAATTGC
TGCCTCTTCTCATGCTCTGGGAACATCCGAGGCCCAAGATGCTTCTTCGTTAACACAAGT
AACAAAGGTGCACCAGCATTCAGCTGTCCAGCAGAACTATGTGTCTCCATTACAGGCCAC
CATCAG
>HM_1644 from Matreshka MAT_HMR_21844, mORF origin: >ORF 3 (Frame -1, Start 129) of : XM_371949
CCGCAACCTTCCCGTGGGGCTAAGGCAAAAGAGCCTGACAGAGAAAACCCCCACAGGGAC
ATTCAGCAGAGAGGCACTGATGGCCTATTGGGAAAAGGAGTCCCAAAAACTCTTGGAGAA
GGAGAGGCTGGGGGAATGTGGAAAGCTGTCTGTAGTTGCCAGGCA
>HM_1647 from Matreshka MAT_HMR_21845, mORF origin: >ORF 2 (Frame +1, Start 512) of : NM_079834
AGGTGCACAGGATCTACCGAGGGGCTGGCGGAAGCTTCCAGAAGGCACAGACGGAGTGGA
ACACGGGCACTTGGCGGAACCCACCGTCGAGGGAGGCCCAGTACAACAACTTCTCAGGCA
ACAGCCTGCCCGAGTACCCCACTGTGCCCAGCTACCCGGGCAGTGGCCAGTGGCCTT
>HM_1652 from Matreshka MAT_HMR_21846, mORF origin: >ORF 1 (Frame +1, Start 323) of : NM_020387
AGGAGCTCTATGACCATGCTGAAGCCACGATCGTCGTCATGCTCGTGGGTAACAAAAGTG
ACCTCAGCCAGGCCCGGGAAGTGCCCACTGAGGAGGCCCGAATGTTCGCTGAAAACAATG
GACTGCTCTTCCTGGAGACCTCAGCCCTGGACTCTACCAATGTTGAGC
>HM_1661 from Matreshka MAT_HMR_21852, mORF origin: >ORF 2 (Frame +1, Start 1010) of : XM_029353
AGCTGGAGAAGGAGAATCAGAGCCTCCAGAGCACCATCCAGGGGCTGCGGGACGCGTCCC
TGGTGTTGGAGGAGAGCGGCCTCAAGTGCGGGGAGCTGGAGAAGGAGAACCACCAGCTCA
GCAAGAAGATTGAAAAGTTACAAACCCAGCTGGAGAGAGAAAAGCAGAGCAACCAAGATC
TGGAGACCCTCAGTGAGGAGC
>HM_1669 from Matreshka MAT_HMR_21867, mORF origin: >ORF 3 (Frame +1, Start 863) of : XM_050278
GGGCTATGCAGAAGCTCAGCCTGGCCTCCAAGAGGAAGAAGCCCCACCCGCCACCGCCTC
CAGCCACCCGCGGCACCTCCACCTACCCCACCGACTTCAGCGGGGTCCTGCAGCTGTGGC
CGCCCCCGGCGCCCCCCTGCCTGCTCAGGGCCGCCTCCAAGACCAAGGACAACCCTGGCA
GCATCGGGAAGG
>HM_1673 from Matreshka MAT_HMR_21887, mORF origin: >ORF 6 (Frame +1, Start 2036) of : XM_050278
TCGCCCACGTGTCGGATGCGCCAGCCCAGCACGCAGAGACACTCAGCACCGTGCAGCTCG
CCGCCCGCATCCACCGCCTGCGCAGGAAGAAGGCCAAGTACGCCTCCAGCTCCTCTGGCG
GGGAGAGCTCCTGTGAGGAAGGCCGGGCCCGTCGGCCCCCGCACCTGCGGCCCTTCCACC
CACGCACTGTGGCCCTGGACCCCGACCGCACGCCTCCCTGCCTGCCCGGTGACCCCGATT
ACTCCTCCAGCAGCGAGCAGTCCTGTGACACGGTCATCTACGTGGGGCCCGGTGGGGCGG
CGCTGTCAGACCGGGAGCTCACCGACAACGAAGGTCCGCCTGACTTCGTGCCCATCATCC
CTGCCC
>HM_1674 from Matreshka MAT_HMR_21898, mORF origin: >ORF 4 (Frame +1, Start 1868) of : XM_038604
AGGCGGTCAAGCAGAGCGTGCTGGACGGCACGTCCAAGTGGTCCGCCAAGATCAGCATCA
CCGTGGTCTGCGCCCAGGGCTTGCAGGCAAAGGACAAGACAGGATCCAGTGACCCCTATG
TCACCGTCCAGGTCGGGAAGACCAAGAAACGGACAAAAACCATCTATGGGAACCTCAACC
CGGTGTGGGAGGAGAATTTCCACTTTGAATGTCACAATTCCTCCGACCGCATCAAGGTGC
GCGTCTGGGACGAGGATGACGACATCAAATCCCGCG
>HM_1676 from Matreshka MAT_HMR_21940, mORF origin: >ORF 16 (Frame -1, Start 4275) of : XM_038604
GTTGGCCCTGGACACCATCAAGCAATATTTCCACGCGGGTGGCGTGGGCCTCAAGAAGAC
CTTCCTGGAGAAGAGCCCGGACCTGCAATCCTTGCGCTATGCCCTGTCGCTCTACACGCA
GGCCACCGACCTGCTAATCAAGACCTTTGTACAGACGCAATCGGCCCAGGGCTTGGGTGT
AGAAGACCCTGTGGG
>HM_1679 from Matreshka MAT_HMR_21981, mORF origin: >ORF 3 (Frame +1, Start 1520) of : XM_038604
TCTACCCCATCTCGTGCACGACGCCACACAACTTCGAAGTGTGGACGGCCACCACGCCCA
CCTACTGCTACGAGTGCGAGGGGCTGCTGTGGGGCATCGCGAGGCAGGGCATGCGCTGCA
CCGAGTGCGGTGTCAAGTGCCACGAGAAGTGCCAGGACCTGCTCAACGCCGACTGCCTGC
AGCGGGCTGCGGAGAAGAGCTCCAAGCACGGGGCGGAGGACCGGACACAGAACATCATCA
TGGTGCTCAAGGACCGCA
>HM_1685 from Matreshka MAT_HMR_22032, mORF origin: >ORF 11 (Frame +1, Start 4535) of : XM_038604
AAGTGGTGGCTGCCAATGACCTCAAGTGGCAGACTTCTGGCATCTTCCGGCCGTTCATCG
AGGTCAACATCATTGGGCCCCAGCTCAGCGACAAGAAACGCAAGTTTGCGACCAAATCCA
AGAACAATAGCTGGGCTCCCAAGTACAATGAGAGCTTCCAGTTCACGC
>HM_1690 from Matreshka MAT_HMR_22054, mORF origin: >ORF 12 (Frame +1, Start 4706) of : XM_038604
GCGCCGACGCGGGTCCCGAGTGCTATGAGCTGCAGGTGTGCGTCAAGGACTACTGCTTCG
CGCGCGAGGACCGCACGGTGGGGCTGGCCGTGCTGCAGCTGCGTGAGCTGGCCCAGCGCG
GGAGCGCCGCCTGCTGGCTGCCGCTCGGCCGCCGCATCCACATGGACGACACGGGCCTCA
CGGTGCTGCGAATCCTCTCGCAGCGCAGCAACGACGAGGTGGCCAAGGAGTTCG
>HM_1693 from Matreshka MAT_HMR_22075, mORF origin: >ORF 6 (Frame +1, Start 3407) of : NM_024774
AAACAGGAAAAGAACCTCCAGCTATTTGGAAAGTACAAAAAGCTTTATTACAGAAATTTG
TTCCTGAAATTCGAGATGGTCAAAGAGAATTTGCTGCTACAAATAGTTATCTTGGATATT
TTGGAGATGCAAAGAGTAAATACAAAAGAATATATG
>HM_1698 from Matreshka MAT_HMR_22084, mORF origin: >ORF 2 (Frame +1, Start 371) of : NM_024774
GTAACAGCATACCACCTCAGTCTTCAACATACCGCTCAGCTCAAGAGTCTGCACCCCATC
TTTTACAACCTCAATTTAGTTTGTTGCCTTCAGCACTTGGGGGATCCCAGCAGACTCCTC
AAGCCTACAGTTCAACTCTCTTTACTAGTTCTACTGCTTCCATTGAAAGAGCTCTTCTTC
GAGAATGTAGTGTTATTAAACACCATCAGCGGCCTTCAGGTACCCAGTCAATTCAGGCAC
AAC
>HM_1702 from Matreshka MAT_HMR_22105, mORF origin: >ORF 1 (Frame +1, Start 257) of : NM_017758
AGAGCGGCATCCGCCAGATGCGCCTCTTCAGCCAGGACGAGTGCGCCAAGATCGAGGCCC
GCATTGACGAGGTGGTGTCCCGCGCTGAGAAGGGCCTGTACAACGAGCACACGGTGGACC
GGGCCCCACTGCGCAACAAGTACTTCTTCGGCGAAGGCTACACTTACGGCGCCCAGCTGC
AGAAGCGCGGGCCCGGCCAGGAGCGCCTCTACCCGCCGGGCGACGTGGACGAGATCCCCG
AGTGGGTGCACCAGCTGG
>HM_1709 from Matreshka MAT_HMR_22114, mORF origin: >ORF 1 (Frame -1, Start 480) of : NM_153689
ATTGAAAGAAGCCAAGAAAGACAAGAACATAGATGCTTTTATCAAAAGCATAAGAACAAT
GTATTGGCTGGATGGTGGTCATTCTGGAGGAAGCAATACTTGGGTTACTTATCCAGAAGT
CTTGAAAGAATTTGCACAAACAGGAATTATCGTTCACACTCATGTAACACCTTACCAAGT
ACG
>HM_1711 from Matreshka MAT_HMR_22115, mORF origin: >ORF 2 (Frame +1, Start 797) of : NM_080861
AGGTCACCCGCTCCTGTGCCAGCGCCACTTCCCTCCAGTACCTGTGCTGCCACCGCCTGC
GCCAGCTGCGGCCAGACTCGGGAGACACGCTGGAGGGTCTGCCGCTGCCGCCGGGCCTCA
AGCAGGTGCTACACAACAAGCTGGGCTGGGTCC
>HM_1721 from Matreshka MAT_HMR_22147, mORF origin: >ORF 9 (Frame +1, Start 3200) of : NM_006702
CGCTGTCGGGCTACCTGCCCCCGCTGTGCGACCCCAAGGACGGGCACCTACTCATGGATG
GCGGCTACATCAACAATCTGCCAGCGGACATCGCCCGCAGCATGGGTGCCAAAACGGTCA
TCGCCATTGACGTGGGGAGCCAGGATGAGACGGACCTCAGCACCTACGGGGACAGCCTGT
CCGGCTGGTGGCTGCTGTGGAAGCGGC
>HM_1724 from Matreshka MAT_HMR_22170, mORF origin: >ORF 1 (Frame +1, Start 44) of : NM_006702
TCGGGGCCGGAGTGGCGGTGGTGGTCACGGCCGTGCTCATCCTCCTGGTGGTGCGGAGGC
TGCGAGTGCCAAAAACCCCAGCCCCGGATGGCCCCCGGTATCGGTTCCGGAAGAGGGACA
AAGTGCTCTTCTATGGCCGGAAGATTATGCGGAAGGTGTCACAATCCACCTCCTCCCTCG
TGGATACCTCTGTCTCCGCCACCTCCCGGCCACGCA
>HM_1735 from Matreshka MAT_HMR_22212, mORF origin: >ORF 1 (Frame +1, Start 2) of : NM_005594
TGCCCGGCGAAGCCACAGAAACCGTCCCTGCTACAGAGCAGGAGTTGCCGCAGCCCCAGG
CTGAGACAGGGTCTGGAACAGAATCTGACAGTGATGAATCAGTACCAGAGCTTGAAGAAC
AGGATTCCACCCAGGCAACCACACAACAAGCCCAGCTGGCGGCAGCAGCTGAAATCGATG
AAGAACCAGTCAGTAAAGCAAAACAGAGTCGGAGTGAAAAGAAGGCACGGAAGGCTATGT
CCAAACTGGGTCTTCGGCAGGTTACAGGAGTTACTAGAGTCACTATCCGGAAATCTAAGA
ATATCCTCTTTGTCATCACAAAACCAGATGTCTACAAGAGCCCTGCTTCAGATACTTACA
>HM_1738 from Matreshka MAT_HMR_22214, mORF origin: >ORF 4 (Frame -1, Start 507) of : NM_145045
GTGCAAGAAGCGCGCCGAGGAGAAGAAACTGGAGAACGAGCGCATGGAGCGCAAGACCCA
CCGCGAGCACCTGCTGCTACAGTCCGACGACACCATCCAGGACAGCCTGCATGCCAAGGA
GGAGGAGCTGCGGCAGCGCTGGAGCATGTACCAGATGGAGGTGATCTTTGGCAAGGTCAA
GGACGCCACTGGCAC
>HM_1742 from Matreshka MAT_HMR_22218, mORF origin: >ORF 4 (Frame -1, Start 3) of : NM_198560
GCTGCCCTCGCAGGAGGCCTCCAAGCTCTACCACGAGCACTACATGCGGAACTCGCGGGC
CATCGGCGTGCTGTGGGCCATCTTCACCATCTGCTTCGCCATCATCAACGTGGTGGTCTT
CATCCAGCCCTACTGGGTGGGCGACAGCGTGAGCACCCCCAAGCCTGGCTACTTCGGCCT
CTTCCACTACTGCGTGGGCAGCGGGCTGGCGGGCCGCGAGCTCACCTGCCGGGGCTCCTT
CACCGACTTCAGCACCATCCCGTCCAGCGCCTTCAAGGCGGCCGCCTTCTTCGTGCTGCT
CTCCATGGTGCTGATCCTCGGCTGCATCACCTGCTTTTCGCTTTTCTTCTTCTGCAACAC
GGCTACGGTCTACAAGATCTGCGCCTGGATGCAGCTCTTGGCAGCTCTGTGCCTCGTCCT
GGGCTGCATGATCTTTCC
>HM_1748 from Matreshka MAT_HMR_22232, mORF origin: >ORF 5 (Frame -1, Start 444) of : NM_198560
TGGCTGGGATGCCGAGACCATCCGGGACATGTGTGGGGCCAAGACGGGGAAGTACTCCCT
GGGGGACTGTTCAGTGCGCTGGGCATACATCCTGGCCATCATCGGCATCCTCAACGCCCT
CATCCTCTCCTTCCTCGCCTTCGTGCTGGGCAACCGGCAAACAGACCTGCTGCAGGAGGA
GCTCAAGCCGGAGAACAAAGATTTTGTGGGCTCTACAGTAAGCTCCGTGTTGCGGCCCGG
GGG
>HM_1750 from Matreshka MAT_HMR_22240, mORF origin: >ORF 3 (Frame +1, Start 434) of : NM_198560
TCTTTCCTGATGGCTGGGATGCCGAGACCATCCGGGACATGTGTGGGGCCAAGACGGGGA
AGTACTCCCTGGGGGACTGTTCAGTGCGCTGGGCATACATCCTGGCCATCATCGGCATCC
TCAACGCCCTCATCCTCTCCTTCCTCGCCTTCGTGCTGGGCAACCGGCAAACAGACCTGC
TGCAGGAGGAGCTCAAGCCGGAGAACAAAGATTTTGTGGGCTCTACAG
>HM_1752 from Matreshka MAT_HMR_22249, mORF origin: >ORF 1 (Frame +1, Start 269) of : NM_018202
TATGCCTGCTGTTCATCCCCATACAGTGGCTTTTTTTTGCTGCTAGCACATATGTATGGG
TTCAGTACGTATGGCACACAGAAAGGGGAGTGTGTTTGCCTACAGTGTCTCTCTGGATCC
TCTTTGTTTATATTGAAGCAGCCATTAGATTTAAAGATCTCAAAAACTTTCATG
>HM_1754 from Matreshka MAT_HMR_22262, mORF origin: >ORF 2 (Frame +1, Start 542) of : NM_018202
GGAAGCAAAAAGAAGTACAAAAAGAGAACGAGTTTTACATGCAACTTCTTCAACAAGCTC
TCCCTCCAGAGCAACAGATGCTACAGAAGCAAGAAAAAGAGGCCGAGGAAGCAGCCAAAG
GATTACCTGATATGGATTCTTCGATCCTTATACACCACAATGGAGGTATCCCAGCCAACA
AAAAACTCTCCACAACTTTGCCAGAGA
>HM_1759 from Matreshka MAT_HMR_22278, mORF origin: >ORF 3 (Frame +1, Start 1181) of : NM_018202
AGGCTGACCTGCAAGCCAGCAGACAAGTGGAACAAGAGCTCCGCAGTCAGATCAGCTCCC
TTTCGAGCACCGAGCGAGGGATCCGCTCAGAAATGGGCCAGCTTCGGCAGGAGAACGAGC
TGCTGCAGAACAAGTTACATAATGCTGTGCAAA
>HM_1764 from Matreshka MAT_HMR_22292, mORF origin: >ORF 2 (Frame +1, Start 1739) of : NM_015330
AGGCTCAGCTGGAGAATGAAAAGCAGAAAGTGGCAGAGCTGTATTCTATCCATAACTCTG
GAGACAAATCTGATATTCAGGACCTCCTGGAGAGTGTCAGGCTGGACAAAGAAAAAGCAG
AGACTTTGGCTAGTAGCTTGCAGGAAGATCTGGCTCATACCCGAAATGATGCCAATCGAT
TACAGGATGCCATTGCTAAGG
>HM_1768 from Matreshka MAT_HMR_22295, mORF origin: >ORF 4 (Frame -1, Start 183) of : NM_014828
CCTGGCAGACCCTTCCTCTTCACAGGATGGCAGTTTTTCAGCCCAGTATGGGGTCCAGAC
ATTGGACATGCCTGTGGGCATGACCCATGGCTTGATGGAGCAGGGCGGGGGGCTCCTGAG
TGGGGGCTTGACCATGGACTTGGACCACTCTATAGGAACTCAGTA
>HM_1770 from Matreshka MAT_HMR_22306, mORF origin: >ORF 1 (Frame +1, Start 35) of : NM_014828
CGATCACAGGGCCTTCGCACCCCTTCCTGTCAGGGGCCGAGACATTCCATACACCAAGCT
TGGGTGATGAGGAATTTGAAATCCCACCTATCTCCTTGGATTCTGATCCCTCATTGGCTG
TCTCAGATGTGGTTGGCCACTTTGATGACCTGGCAGACCCTTCCTCTTCACAGGATGGCA
GTTTTTCAGCCCAGTATGGGGTCCAGACATTGGACATGCCTGTGGGCA
>HM_1773 from Matreshka MAT_HMR_22311, mORF origin: >ORF 4 (Frame -1, Start 123) of : NM_001003845
CCGCATCGGCCAGCCGGGCGCGGCGGCGCCCCCGGACTTCCTGCAGGTGCCCTACGACCC
CGCGCTGGGCTCACCCTCCAGGCTCTTCCACCCGTGGACCGCCGACATGCCGGCGCACTC
GCCAGGCGCACTGCCGCCCCCGCATCCCAGCTTGGGGCTGACGCCGCAGAAGACGCACCT
GCAGCCGTCCTTCGGGGCTGCGCACGAGCTTCCCCTTACACCCCCCGCCGACCCCTCGTA
CCCCTACGAGTTCTCGCCGGTCAAGATGCTGCCCTCGAGCATGGCGGCTCTGCCCGCCAG
CTGCGCGCCCGCCTACGTGCCCTACGCGGCGCAGGCCGCGCTGCCGCCAGGCTACTCCAA
CCTGCTGCCTCCGCCGCCGCCACCGCCCCCGCCGCCCACCTGCCGCCAGTTGTCACCCAA
CCCGGCCCCCGACGACCTCCCGTGGTGGAGCATCCCGCAGGCGGGCGCCGGGCCGGGGGC
CTCCGGGGTTCCGGGAAGCGGCCTCTCCGGCGCCTGTGCCGGGGCCCCCCACGCGCCCCG
CTTCCCCGCCTCTGCGGCCGCTGCTGCTGCGGCCGCCGCCGCCCTACAAAGAGGCCTGGT
GTTGGGCCCGTCGGACTTTGCGCAGTACCAGAGCCAGATCGCCGCGCTGCTGCAGACCAA
GGCCCCCCTGGCGGCCACGGCCAGGAGGTGCCGCCGCTGCCGCTGTCCCAACTGCCAGGC
GGCGGGCGGCGCCCCCGAGGCGGAGCCGGGGAAGAAGAAGCAGCACGTGTGCCACGTGCC
GGGCTGCGGCAAGGTGTACGGGAAGACGTCGCACCTGAAGGCGCACCTGCGCTGGCACAC
GGGCGAGCGACCCTTCGTGTGCAACTGGCTCTTCTGCGGGAAGAGCTTCACGCGCTCGGA
CGAGCTGCAGCGGCACCTGCGGACTCACACGGGCGAGAAGCGCTTTGCCTGTCCCGAGTG
CGGCAAGCGCTTCATGCGCAGCGACCACCTCGCGAAGCACGTCAAGACTCACCAGAA
>HM_1775 from Matreshka MAT_HMR_22318, mORF origin: >ORF 1 (Frame +1, Start 2) of : NM_001003845
TGGCCGCGGTGGCCGTCCTCCGGAACGACTCGCTGCAGGCCTTTCTCCAGGACCGCACCC
CCAGCGCCTCCCCGGACCTGGGCAAGCACTCGCCCCTGGCATTGCTGGCCGCCACCTGTA
GCCGCATCGGCCAGCCGGGCGCGGCGGCGCCCCCGGACTTCCTGCAGGTGCCCTACGACC
CCGCGCTGGGCTCACCCTCCAGGCTCTTCCACCCGTGGACCGCCGACATGCCGGCGCACT
CGCCAGGCGCACTGCCGCCCCCGCATCCCAGCTTGGGGC
>HM_1786 from Matreshka MAT_HMR_22342, mORF origin: >ORF 1 (Frame +1, Start 68) of : NM_173462
GGCGGCAGAGTGACACCTGGGGACCCTGGAGCCAGTGGAGCCCCTGCAGCCGGACCTGTG
GAGGGGGTGTCAGCTTCCGGGAGCGCCCCTGCTACTCCCAGAGGAGAGATGGAGGCTCCA
GCTGCGTGGGCCCCGCCCGGAGCCACCGCTCTTGTCGCACGGAGAGCTGCCCCGACGGCG
CCCGGGACTTCCGGGCCGAGCAGTGCGCGGAGTTCGACGGAGCGGAGTTCCAGGGGCGGC
GGTATCGGTGGCTGCCCTACTACAGCGCCCCAAACAAGTGTGAAC
>HM_1797 from Matreshka MAT_HMR_22354, mORF origin: >ORF 1 (Frame +1, Start 359) of : NM_018071
CACTCAAGTGTCTGGCCCCTGGGGGTGGGCGGGTGCAGGAGGTTCCTGTGCCCAATGAGG
CTTGTGCCTACCTATTCACACCTGAGTGGCTACAAGGCATCAACAAGGACCGGCCAACAG
GTCGCCTCAGTACCTGCCTACTGTCTGCGCCCTCTGGGATTCAGCGGCTGCCCTGGGCTG
AGCTCATCTGTCCACGATTTGTGCACAAAGAGGGCCTCATGGTTGGACATCAGCCAAGTA
CACTGCCCCCAGAACTGCCCTCTGGACCTCCAGGGCTTCCCAGCCCTCCACTTCCTGAGG
AGGCGCTGGGTACCCGGAGTCCTGGGGATGGGCACAATGCCCCTGTGGAAGGACCTGAGG
GCGAGTATGTGGAGCTGT
>HM_1798 from Matreshka MAT_HMR_22356, mORF origin: >ORF 7 (Frame +1, Start 3980) of : NM_018071
CAGAAAACATCGGGGACAGCGGACTCTGCTTTGAGTTGTGGTTTCGGCGGCGGCGTGCAC
GAGAGGCATACACTCTGCAGGCAACCTCACCAGAGATCAAACTCAAGTGGACAAGTTCTA
TTGCCCAGCTGCTGTGGAGACAGGCAGCCCACAACAAGGAGCTCCGAGTGCAGCAGATGG
TGTCCATGGGCATTGGGAATAAACCCTTCCTGGACATCAAAGCCCTTGGGGAGCGGACGC
>HM_1800 from Matreshka MAT_HMR_22361, mORF origin: >ORF 1 (Frame +1, Start 257) of : NM_024841
AGAGTGAACTTGGATCATTCATTACAGACTATTTTCAGAACCAGCTTCTTGCAAAAGGAC
TGTTCTTTGTGGAGGAGAAGATCAAGCTGTGTGAAGGTGAAAATCGCATTGAGGTTCTGG
CTGAAGTCTGGGACCACTTCTTCACTGAGACTCTCCCTACCCTGCAGGCAATATTTTATC
CAGTTCAGGGCCAGGAGC
>HM_1805 from Matreshka MAT_HMR_22417, mORF origin: >ORF 4 (Frame +1, Start 1535) of : NM_144982
ATAAGCAACCTACTGATAGTGGAGGAGGCATTTATCAGTATGATAACTATGAAGAAGTTG
CTATGGATACAGATAGTGAAACCAGTTCTCCAGCTCCTTCACCAGTGCAACCGCCATTTT
TCTCTGAATGTTCATTGGGGTATTTTTCTCCAGCACCATCTCTTTCTTTGCCTCCACCAC
CTCAGGTTTCTTCTCTGCCACCTT
>HM_1810 from Matreshka MAT_HMR_22437, mORF origin: >ORF 7 (Frame +1, Start 4163) of : NM_144982
ATGTTCTGGCGCGAGCATTGGAAAATAACAAAGACAATCCAGAAATTTGGTGCCATTACC
TCAGATTGTTCTCAAAAAGAGGAACCAAGGACGAGGTGCAGGAAATGTGTGAAACAGCTG
TTGAATATGCTCCAGATTATCAAAGCTTTTGGACTTTTCTACACC
>HM_1811 from Matreshka MAT_HMR_22484, mORF origin: >ORF 5 (Frame +1, Start 1742) of : NM_144982
GCCAGCCTTATGTGGAAGGCTTGTGTGTTTCTCTTGAACCTCTACCTCCTCTACCACCAT
TACCACCTCTCCCACCTGAAGATCCAGAACAGCCTCCAAAACCACCTTTTGCAGATGAGG
AAGAGGAGGAAGAAATGCTGCTTCGAGAAGAACTACTTAAATCTC
>HM_1819 from Matreshka MAT_HMR_22559, mORF origin: >ORF 6 (Frame +1, Start 3755) of : NM_144982
ACAAAGATCGAATGTCAATGGACCAGATGGCTGTTCTCCTTGTTAGCAATATCAATGAAA
GTAAAGGTCATACTCCTCCATTTACAACCTACAAAGATAAAAGAAAGTGGAAGCCAAAGT
TTTGGAGAAAACCTATTTCAGATAATAGCTTCAGTAGTGATGAGGAACAGTCTACAGGAC
CAATTAAGTATGCTTTCCAGCCAGAGAACCAAA
>HM_1829 from Matreshka MAT_HMR_22625, mORF origin: >ORF 1 (Frame +1, Start 659) of : NM_020961
AAATTGATGAGATTGCAGCACCTCGATCATTTATTTTTCTCTGGTGTGGTTCTGGGGAGG
GGTTGGACCTTGGAAGAGTGTGTTTACGAAAATGGGGTTACAGAAGATGTGAAGATATTT
GTTGGATTAAAACCAATAAAAACAATCCTGGGAAGACTAAGACTT
>HM_1830 from Matreshka MAT_HMR_22635, mORF origin: >ORF 2 (Frame +1, Start 1001) of : NM_020961
TTGAGCATTTTTGTCTTGGTAGAAGACGCCTTCATCTATTTGGAAGAGATAGTACAATTC
GACCAGGCTGGCTCACAGTTGGACCAACGCTTACAAATAGCAACTACAATGCAGAAACAT
ATGCATCCTATTTCAGTGCTCCTAATTCCTACT
>HM_1833 from Matreshka MAT_HMR_22636, mORF origin: >ORF 8 (Frame -1, Start 1155) of : NM_014703
CAAATTTGCCACAGAATTTGTTGCGCATGGTGGAGTACAGAAATTACTGGAAATACCTCG
TCCTTCTATGGCTGCAACCGGTGTGTCTATGTGTTTGTATTACCTATCCTACAATCAGGA
TGCCATGGAAAGAGTTTGCATGCATCCCCACAATGTTCTGTC
>HM_1835 from Matreshka MAT_HMR_22673, mORF origin: >ORF 4 (Frame +1, Start 2636) of : NM_014703
CTGCTGCCTCCCATTCTTCTGCCTTTACCCCAGTCACTGCTGCTGCTTCTCCTGTCTCTC
TACCCCGAACCCCTCGTATCGCTAATGGCATTGCAACTCGTCTGGGCAGCCATGCTGCTG
TGGGTGCCTCTGCGCCTTCTGCCCCTACTGCTCATCCTCAGCCACGGCCCCCCCAGGGTC
CGC
>HM_1837 from Matreshka MAT_HMR_22707, mORF origin: >ORF 2 (Frame +1, Start 1730) of : NM_014703
AATATGGCCCAGCGCAGCTATATTGGGAACCAGCTGAAGTTTTCCTCAAACTTTCTTGTG
TGCAACTCTTGTTGCAGCTTATTTCTATTGCCTGCAATTGGAAGACCTATTATGCAAGGA
ATGACACTGTGCGCTTTGCTTTGGATGTCCTGGCTATTCTTACTGTGGTGCCAAAAATCC
AGCTCCAGTTGGCAGAATCAGTGGACGTGTTGGATGAGGCTGGATCTACAGTCTCTACTG
>HM_1838 from Matreshka MAT_HMR_22729, mORF origin: >ORF 1 (Frame +1, Start 1136) of : NM_014703
CATCTCTCCTGCTCCATAACAAATTTGCCACAGAATTTGTTGCGCATGGTGGAGTACAGA
AATTACTGGAAATACCTCGTCCTTCTATGGCTGCAACCGGTGTGTCTATGTGTTTGTATT
ACCTATCCTACAATCAGGATGCCATGGAAAGAGTTTGCATGCATCCCCACAATGTTCTGT
CTGATGTGG
>HM_1852 from Matreshka MAT_HMR_22788, mORF origin: >ORF 4 (Frame -1, Start 1533) of : NM_015630
AAGAGTTTCTGCAGCATCTGTAGCTTTATTGAACACCAGCAAGAATGGCATATCAGTAAC
AGGGGGTATCACAGAAGAGCAGTTTCAGACACATCAGCAGCAGTTAGTTCAGATGCAAAG
GCAGCAACTTGCCCAGCTTCAGCAGAAACAGCAATCTCAGCATTCCTCGCAACAGACACA
TCCAAAAGCACAGGGCTCAAGCACCTC
>HM_1853 from Matreshka MAT_HMR_22801, mORF origin: >ORF 5 (Frame -1, Start 1896) of : NM_015630
AACATTATACTCCACCAATATGGCTTTATCATCCAGCCCAGGGATTTCAGCTGTACAGCT
TGTAAGGACAGTTGGCCACACCACTACAAACCACTTAATCCCAGCATTGTGCACAAGCAG
TCCTCAGACACTTCCCATGAACAATTCCTGCCTGACAAATGCAGTGCACCTCAA
>HM_1855 from Matreshka MAT_HMR_22808, mORF origin: >ORF 2 (Frame +1, Start 947) of : NM_015630
TCAATAAGAGTGACATTAAGCAATATGATTTTCACAGCTCAGATGAAGATGAATTTCCAC
AGGTATTGTCCCCAGTATCAGAACCGGAAGAAGAAAATGATCCTGATGGTCCCTGTGCTT
TCAGAAGGCGGGCAGGATGCCAGTATTATGCTCCTCGTTTGGACCAAGCTAACCATTCAT
GTGAAAATTCAGAATTGGCAGATTTGGATAAGT
>HM_1857 from Matreshka MAT_HMR_22813, mORF origin: >ORF 2 (Frame +1, Start 1109) of : NM_014821
AGATCATCCACTGGCGCCTTTACACCTTCCGAGTGTGTCCAGGAACAAAATTTTCATACC
TTGGTCCTGACCCTGTCCATAAGCTGCTCACACTGGTGGTGGATGATGGCATTCAACCTC
CTGTGGAGCTCAGCTGTAAGGAGAGGAACATTC
>HM_1861 from Matreshka MAT_HMR_22817, mORF origin: >ORF 1 (Frame +1, Start 2) of : NM_020360
TGGCAGGCTACTTGCCCCCCAAAGGCTACGCCCCTTCGCCCCCACCTCCCTACCCTGTCA
CCCCTGGGTACCCGGAGCCGGCGCTACATCCTGGGCCCGGGCAGGCGCCAGTGCCCGCCC
AGGTACCTGCCCCAGCTCCCGGCTTCGCCCTCTTCCCCTCGCCTGGCCCCGTGGCCTTGG
GGTCTGCTGCCCCCTTCTTGCCACTGCCAGGGGTGCCTTCTGGCCTCGAATTCCTGGTGC
AGATTGATCAGATTT
>HM_1864 from Matreshka MAT_HMR_22824, mORF origin: >ORF 3 (Frame -1, Start 3) of : NM_020360
GGCAGGCTACTTGCCCCCCAAAGGCTACGCCCCTTCGCCCCCACCTCCCTACCCTGTCAC
CCCTGGGTACCCGGAGCCGGCGCTACATCCTGGGCCCGGGCAGGCGCCAGTGCCCGCCCA
GGTACCTGCCCCAGCTCCCGGCTTCGCCCTCTTCCCCTCGCCTGGCCCCGTGGCCTTGGG
GTCTGCTGCCCCCTTCTTGCCACTGCCAGGGGTGCCTTCTGGCCTCGAATTCCTGGTGCA
GAT
>HM_1876 from Matreshka MAT_HMR_22826, mORF origin: >ORF 7 (Frame -1, Start 69) of : NM_017728
CCTCATCGTGGGCACGGGCGCACTCACCATGCCCAAGGCATTCGCCACTGCCGGGTGGCT
TGTCAGCCTCGTCCTGCTGGTGTTCCTGGGCTTCATGAGCTTCATGACCACCACCTTTGT
GATAGAGGCCATGGCTGCAGCCAACGCGCAGCTCCACTGGAAGAGGATGGAGAACCTCAA
GGAGGAGGAAGA
>HM_1877 from Matreshka MAT_HMR_22849, mORF origin: >ORF 5 (Frame +1, Start 941) of : NM_017728
TCCTGGCCTTCTACGGCCTCCTCTCCTTCACCGCCATCTTCTGCTTCCGCGGCGACAGCC
TCATGGACATGTACACCCTCAACTTCGCGCGCTGTGACGTCGTGGGCCTGGCCGCTGTGC
GCTTTTTCCTGGGCCTCTTCCCCGTCTTCACCATCAGCACCAACTTCCCCATCATTGCCG
>HM_1882 from Matreshka MAT_HMR_22939, mORF origin: >ORF 2 (Frame +1, Start 194) of : NM_017728
AGGCCATGGCTGCAGCCAACGCGCAGCTCCACTGGAAGAGGATGGAGAACCTCAAGGAGG
AGGAAGATGACGACTCCTCCACAGCCTCAGACAGCGATGTTCTCATCCGGGACAACTACG
AGCGGGCAGAGAAGCGGCCCATCCTGTCTGTGCAGAGACGTGGATCTCCCAACCCGTTTG
AAATCACAGACCGGGTGGAAATGGGACAAATGGCCTCCATGTTCTTCAATAAAGTGGGGG
TCAACTTGTTCTATTTCTGCATCATCGTTTATCTGTATGGAGACCTCGCCATCTATGCTG
CTGCCGTGCCCTTCTCCCTCATGCAGG
>HM_1889 from Matreshka MAT_HMR_22946, mORF origin: >ORF 2 (Frame +1, Start 338) of : NM_173511
TTAAAGAGACTGGGGAAAAGGAAGAGCAACTTATACCGCAAGATATTCCAGATGGCCATC
GTGCTCCACCCCCCCTTGTACAGAGAAGTAGCAGCACGCGCAGCATTGACACACAGACGC
CTGGTGGGGCAGACAGGGGAAGCAACAACAGCAGCCGTTCCCAGTCCGTGTCCCCAACAT
CGTTCCTCACCATTTCCAATGAAGGTAGCGAGGAGAGTCCTTGCTCAGCGGATGACCTGC
TTGTTGATCCCAGAGATAAAGAGAATGGGAACAATTCTCCTTTGCCCAAATATGCAACCT
CACCAAAACCTAACAACAGTTATATGTTCAAAAGGGAACCTCCTGAGGGCTGTGAAAGGG
TCAAAGTCTTTGAGGAATGCTCGCCAAAACAGCTTCATGAAATCCCAGCCTTTTATTGTC
CTGACAAAAACAAGG
>HM_1890 from Matreshka MAT_HMR_22951, mORF origin: >ORF 3 (Frame -1, Start 789) of : NM_173511
AAGTGGATCTGCTTTCTGCCTCGTCAGCATCCTCAAGCCACTCCTTCCTACCCCGGATCT
TACACTCAAGGGCTCTGGCCACAGCCTGACAGTCACCACTGGCATGACAACCACTCTGCT
GCAGCCTATTGCTGTGGCCTCCCTGTCTACAAACACAGAGCAAGACCGAGTCTCTCGAGG
AACAAGTACAGTCATGCCATCAGCTTCTCTACTCCCACCACCAGAACCAAT
>HM_1899 from Matreshka MAT_HMR_22953, mORF origin: >ORF 5 (Frame +1, Start 1586) of : NM_198580
GCCGCCTGCTGGGCCAGACAGACGTGGCCGTCTATGGGGTGGCTGTTCCAGGAGTGGAGG
GTAAGGCAGGGATGGCGGCCGTCGCAGACCCCCACAGCCTGCTGGACCCCAACGCGATAT
ACCAGGAGCTGCAGAAGGTGCTGGCACCCTATGCCCGGCCCATCTTCCTGCGCCTCCTGC
CCCAGGTGGACACCACAGGCACCTTCAAGATCCAGAAGACGAGGCTGCAGCGAGAGGGCT
TTGACCCACGCCAGACCTCAGACCGGCTCTTCTTCCTGGACC
>HM_1901 from Matreshka MAT_HMR_22964, mORF origin: >ORF 1 (Frame +1, Start 2) of : NM_198580
TGCGGGCTCCGGGTGCGGGCGCGGCCTCGGTGGTCTCGCTGGCGCTGTTGTGGCTGCTGG
GGCTGCCGTGGACCTGGAGCGCGGCAGCGGCGCTCGGCGTGTACGTGGGCAGCGGCGGCT
GGCGCTTCCTGCGCATCGTCTGCAAGACCGCGAGGCGAGACCTCTTCGGTCTCTCTGTGC
>HM_1904 from Matreshka MAT_HMR_22979, mORF origin: >ORF 2 (Frame +1, Start 926) of : NM_022841
AACAGGCACCAAAGACTCCCCAGAACGTTCCAGCCAGTCCTGGTGGGGATCGTTCTGCCC
GGCACCGTTACCCTCAGATCTTACCCAAACCAGCGAACACCAGTGCACTCACCATTCGCT
CTCCAACTACTGTCCTCTTTACTAGTAGTCCCATCAAAACTGCTGTTGTACCCGCTTCAC
ACA
>HM_1915 from Matreshka MAT_HMR_23040, mORF origin: >ORF 1 (Frame +1, Start 248) of : NM_022841
GAAAAAAAGCTTTTGTTCATATGCCAACACTGCCCAACCTTGACTTTCACAAAACTGGAG
ATGGGTTGGAAGGAGCTGAACCTTCTGGGCAGCTTCAAAATATTGATGAAGAAGTTATCT
CTTCTGCTTGCCGTCTTGTGTGTGAGTGGGCCCAGAAAGTGT
>HM_1922 from Matreshka MAT_HMR_23074, mORF origin: >ORF 2 (Frame +1, Start 497) of : NM_145065
CAGACACGTCCCCTGGAGGAGGGGCTGCCGAGGGCCCTTCTGCCCAGAGCACCATCTCCC
GCTATGCCTGCCGCATCCTCTGTGACCGCCGGCCACCCTATACTGCCCGCATCTATGCCG
CTGGCTTCGATGCCTCTAGCAACATCTTCCTTGGAGAGCGAGCGGCCAAATGGCGGACCC
CAGATGGCC
>HM_1924 from Matreshka MAT_HMR_23076, mORF origin: >ORF 3 (Frame +1, Start 722) of : NM_145065
TGCACCCGGCAGGCGGCTTCTCCGAGGACTCAGCCCCGGGTGTCTGGCGGGAGATCTCGG
TCTGTGGGAATGTGTACACATTGCGGGACAGCCGCTCAGCCCAGCAGCGGGGCAAGCTGG
TGGAAAACGAGTCCAACGTGCTGCAGGACGGCTCTCTCATCGACCTGTGTGGGGCCACAC
TGCTGTGGCGCACACCGGCGGGGCTGCTGCGGGCTCCCACAC
>HM_1925 from Matreshka MAT_HMR_23090, mORF origin: >ORF 4 (Frame +1, Start 947) of : NM_145065
AGCAACTGGAGGCCCAGCGGCAGGAGGCAAATGCAGCGCGGCCCCAGTGCCCCGTGGGCC
TCAGCACTCTGGCCTTCCCCAGCCCAGCCCGTGGCCGCACAGCGCCCGACAAACAGCAGC
CCTGGGTCTACGTCCGCTGCGGGCACGTCCATGGCTACCACGGCTGGGGCTGCCGGCGGG
AGCGGGGCCCCCAGGAGCGCGAATGTCCTCTCTGCCGCCTTGTGGGGCCTTATGTGCCTC
TATGGCTTGGCCAGGAGGCCGGCCTCTGCCTGGACCCTGGGCCGCCTAGCCATGCCTTTG
CACCTTGCGGCCACGTCTGCTCTGAGAAGACTGCCCGCTACTGGGCCCAGACACCACTGC
CCCACGGCACCCATGCTTTCCATGCCGCCTGCCCCTTTTGCGGGGCCTGGCTTACCGGCG
AGCATGGCTGCGTCCGCCTCATTTTCCAGGGCCCGCTGGATT
>HM_1928 from Matreshka MAT_HMR_23094, mORF origin: >ORF 1 (Frame +1, Start 26) of : NM_017748
AGAAGAGCTGGCACCCGCAGACCCTCAGGAATGTGGAGAAAGTGTGGAAGGCCGAGCAGA
AGCATGAGGCTGAGCGGAAGAAGATTGAGGAGCTTCAGCGGGAGCTGCGAGAAGAGAGAG
CCCGGGAAGAGATGCAGCGCTATGCGGAGGATGTTGGGGCCGTCAAGAAAAAAGAAGAAA
AGTTGGACTGGATGTACCAGGGTCCTGGTGGGATGG
>HM_1931 from Matreshka MAT_HMR_23095, mORF origin: >ORF 3 (Frame -1, Start 3) of : NM_016643
GGACAACAAGGAGGTCCCGGGCGAGGCGCCCGCGCCGTCCGCCGACCCGGCGCGTCCCCA
CGCGTGCCCCGACTGCGGCCGCGCCTTCGCGCGCCGCTCCACGCTGGCGAAGCACGCGCG
CACGCACACGGGCGAACGGCCCTTCGGGTGCACCGAGTGCGGGCGGCGCTTCTCACAGAA
GTCGGCGCTGACCAAACACGGCCGCACGCACACGGGCGAGCGGCCCTACGAGTGCCCCGA
GTGCGACAAACGCTTCTCGGCCGCCTCGAACCTGCGGCAGCACCGACGGCGGCACACGGG
CGAGAAGCCGTACGCATGCGCGCACTGCGGCCGCCGCTTCGCGCAGAGCTCCAACTACGC
ACAGCACCTGCGCGTGCACACGGGCGAGAAGCCGTACGCGTGCCCGGACTGCGGACGCGC
CTTTGGCGGCAGCTCGTGCCTGGCGCGCCACCGACGCACGCACACGGGCGAGCGGCCCTA
CGCTTGCGCCGACTGCGGCACGCGCTTCGCTCAGAGCTCGGCGCTGGCCAAGCACCGGCG
CGTGCACACGGGCGAGAAGCCGCACCGCTGCGCTGTGTGTGGCCGTCGCTTCGGCCACCG
CTCCAACCTGGCGGAGCACGCGCGCACGCACACAGGCGAGCGGCCCTACCCCTGCGCCGA
GTGCGGCCGCCGCTTCCGCCTAAGCTCGCACTTCATTCGCCACCGACGCGCGCACATGCG
GCGCCGCCTGTATATTTGCGCCGGCTGCGGCAGGGACTTCAAGCTGCCCCCTGGCGCCAC
GGCCGCCACTGCCACCGAGCGTTGCCCGGAGTG
>HM_1933 from Matreshka MAT_HMR_23096, mORF origin: >ORF 1 (Frame +1, Start 386) of : NM_016463
CCCCGGCAGGTGTGTTCCTGGCCGAGAGCGCGCTGCACATGGCGGGCCTGGCTGAGTACC
CCATGCAGGGAGAGCTGGCCTCTGCCATCAGCTCCGGCAAGAAGAAGCGGAAACGCTGCG
GCATGTGCGCGCCCTGCCGGCGGCGCATCAACTGCGAGCAGTGCAGCAGTTGTAGGAATC
GAAAGACTGGCCATCAGATTTGCAAATTCAGAAAATGTGAGGAACTCAAAAAGAAGCCTT
CCGCTGCTCTGGAGAAGG
>HM_1940 from Matreshka MAT_HMR_23130, mORF origin: >ORF 2 (Frame +1, Start 488) of : NM_015308
GAGCTTCTGCTCCACCTCCAACTCCACCTCGACCAGAGCCAAAGGAAGCAGCAACATCTA
CCCTTTCTTCTTCTACTTCAAATGGAACAGACTCCACCCAAACATCTGGTTGGCAATATG
ATACTCAGTGTTCACTGGCAGGAGTCGGAATTGAGATGGGCGATTGGCAGGAAGTCTGGG
ATGAGAACACGGGATGTTATTATTATTGGAATACACAAACAAATGAAG
>HM_1941 from Matreshka MAT_HMR_23156, mORF origin: >ORF 7 (Frame -1, Start 2016) of : NM_015308
AGAATCCTTTTCTGGTCAAGTTTCTTCTTCATCACTCATGCCACTTACTCCATTCTGGAC
CCTCCTTCAGTCAAATGTTCCTGTGCTTCAACCTCCATTACCCTTGGAAATGCCACCACC
CCCACCTCCACCTCCAGAATCACCTCCACCCCCTCCTCCACCACCTCCTCCTGCGGAAGA
TGG
>HM_1943 from Matreshka MAT_HMR_23157, mORF origin: >ORF 4 (Frame +1, Start 1949) of : NM_015308
AAGACAAAACTGGCACTGATTCAAATTCAACAGAATCCTCTGAAACTTCCACAGGTTCTC
TTTGTAAAGAATCCTTTTCTGGTCAAGTTTCTTCTTCATCACTCATGCCACTTACTCCAT
TCTGGACCCTCCTTCAGTCAAATGTTCCTGTGCTTCAACCTCCATTACCCTTGGAAATGC
CACCACCCCCACCTCCACCTCCAGAATCACCTCCACCCCCTCCTCCACCACCTCCTCCTG
CGGAAGATGGTGAGATCCAGGAGG
>HM_1947 from Matreshka MAT_HMR_23187, mORF origin: >ORF 6 (Frame -1, Start 423) of : NM_015308
TACATTGGCCAACTTCCTAGCGGAGATCGATGCCATAACAGCTCCTCAGCCTGCAGCTCC
TGTAGGAGCTTCTGCTCCACCTCCAACTCCACCTCGACCAGAGCCAAAGGAAGCAGCAAC
ATCTACCCTTTCTTCTTCTACTTCAAATGGAACAGACTCCACCCAAACATCTGGTTGGCA
ATA
>HM_1951 from Matreshka MAT_HMR_23197, mORF origin: >ORF 1 (Frame +1, Start 434) of : NM_030594
GCTTCCTGCCTCTGGATCCCCTTGGGTCTGACTTGGTGGACAAGTTTCCAGCACCCTCAG
TTAGAGGATCACGCCTGGACACCCGGCCCATCCTGGACTCTCGATCTAGCAGCCCCTCTG
ACTCAGACACCAGTGGCTTCAGCTCTGGATCAGATCATCTCTCAGATT
>HM_1959 from Matreshka MAT_HMR_23205, mORF origin: >ORF 16 (Frame +1, Start 6848) of : NM_015136
TCAGCCTGGGTGCCCGCAAGAACCTCTCAGAACGCTGGGATGCCTACTGCTTCCGTGTGC
AAGATGTGGCCTGCCGATGCCGAAATGGCTTCGTGGGTGACGGGATCAGCACGTGCAATG
GGAAGCTGCTGGATGTGCTGGCTGCCACTGCCAACTTCTCCACCTTCTATGGGATGCTAT
TGGGCTATGCCAATGCCACCCAGCGGGGTCTCGACTTCCTGGACTTCCTGGATGATGAGC
TCACGTATAAGACACTCTTCGTCCCTGTCAATGAAGGCTTTGTGGACAACA
>HM_1966 from Matreshka MAT_HMR_23207, mORF origin: >ORF 3 (Frame +1, Start 755) of : NM_152678
CTCAGCAGGTGGACACAAATATATCTGTTATTTTACCTACTGTTCATGAGGTGGATATTT
TCAGGTGTTTCTGCCCAGTTTTCCTTCATAGTCAGATGCTCTGGGAGCTGGTGCTGTTGG
GGGAGCCCCTTGTGGTTATGGCGCCATCACCATCGGAATCATCAGAGACTGTATTGGCAC
TTGTTAACTGTATTTCTCCAT
>HM_1984 from Matreshka MAT_HMR_23228, mORF origin: >ORF 3 (Frame +1, Start 2117) of : NM_017735
CAAATGATGGAGAAATCTGGAGGCTGTATGCCCACGTATATGGAAATGGGCAGAGTGAAA
AGCCTGATGAAAATGAAAAGGCATTCCAGTGCCTCTCAAAGGCATACAAGTGTGACACCC
AGTCCAATTGTTGGGAGAAAGATATTACATCATTTAAGGAAGTTGTTCAAAGAGCCT
>HM_1986 from Matreshka MAT_HMR_23230, mORF origin: >ORF 1 (Frame +1, Start 485) of : NM_173353
ACAAATGCTCTCACAGAGTTCTCATGTATGGTTCTGAGCTTGATGCTGACCACCCAGGAT
TTAAGGACAATGTCTATCGACAGAGAAGAAAGTATTTTGTGGATGTGGCCATGGGTTATA
AATATGGTCAGCCCATTCCCAGGGTGGAGTATACTGAAGAAGAAACTAAAACTTGGGGTG
TTGTATTCCGGGAGCTCTCCAAACTCTATCCCACTCATGCTTGCCGAGAGTATT
>HM_1990 from Matreshka MAT_HMR_23235, mORF origin: >ORF 2 (Frame +1, Start 848) of : NM_173353
GCCCACGAGACTTTCTGGCAGGACTGGCCTACAGAGTGTTCCACTGTACCCAGTACATCC
GGCATGGCTCAGATCCCCTCTACACCCCAGAACCAGACACATGCCATGAACTCTTGGGAC
ATGTTCCACTACTTGCGGATCCTAAGTTTGCTCAGTTTTCACAAGAAA
>HM_1994 from Matreshka MAT_HMR_23267, mORF origin: >ORF 9 (Frame +1, Start 3359) of : NM_014738
GTACCACCGACATCCTGTGGCTGTCCTGCTTTTGCTACCCTCTGCTCAGCATCTCTCTGC
TCGGGAAGCCCCCCCATAGCTCCATCATGTCTATGGCAACGGGGAAAAACCTCCAGTCCA
TTCCCAAGAAGACCCAGCACTACTTCCTGCTCTGCTTCCTGCTCAAGTTCAGCCTCACCA
TCAGCTCCTGCCTCATCTGCTTTGGCTTCACACTGCAGAGCTTCTGTGACAGCTCCCGGG
ACCGCAACCTCACCAACTGCTCCTCCGTCATGCTGCCCAGCAACGACGACAGGGCTCCAG
CCTGGTTTGAGGACTTTGCCAATGGACTGCTGTCGGCTCAGAAGCTCACGGCAGCCC
>HM_2002 from Matreshka MAT_HMR_23349, mORF origin: >ORF 6 (Frame +1, Start 2456) of : NM_014738
GCGGCCAGATCTTCATGGGCATGGTGTCCTCCCAGTACCAGGCCCGGCTGGACATCGTGC
GCCTCATTGATGGGCTTGTCAACGCCTGCATCCGCTTTGTCTACTTCTCTTTGGAGGATG
AGCTCAAAAGCAAGGTGTTTGCAGAAAAAATGGGCCTGGAGACAGGCTGGAACTGCCACA
TCTCCCTCACACCCAATGGTGACATGCCTGGCTCCGAGATCCCCCCCTCCAGCCCCAGCC
ACGCAGGCTCCCTGCATGATGACC
>HM_2005 from Matreshka MAT_HMR_23401, mORF origin: >ORF 8 (Frame +1, Start 2990) of : NM_014738
CCTGCTGCCTGGGCAGCTCTGCCAACCTGCGGAACAGCTGCCTCTTCCTCCAGAGCGACA
TCAGCATTGCCCTGGATCCCCTGTACCCATCCCGTTGCTCCTGGGAGACCTTTGGCTACG
CCACCAGCATCAGCATGGCCCAGGCCTCGGATGGCCTTTCTCCCCTGCAGCTGTCAGGGC
AGCTCAACAGCCTGCCCTGTTCCC
>HM_2007 from Matreshka MAT_HMR_23413, mORF origin: >ORF 5 (Frame +1, Start 2264) of : NM_014738
ACTGCGCCCTGTCCTCTCAGCTCAATGGCAAGTGCATCGAGCTGGTACAGGTGCCCGGCC
AAAGCAGCATCTTCACCATGTGCGAGCTGCCCAGCACCATCCCCATCAAGCAGAACGCCC
GCCGCAGCAGCTGGAGCTCTGACGAAGGGATCGGGGAGGTGCTGGAGAAGGAAGACTGCA
TGCAGGCCC
>HM_2014 from Matreshka MAT_HMR_23517, mORF origin: >ORF 2 (Frame +1, Start 557) of : NM_144642
ACTTTATTCTCTGGGCTGGAAACATATGGTTTGTTTTCAAGGAGACCGGCTGGCATTCTT
CGGGACAGAGATATCTTTCAGATCCAATGGAGAAGCACTCCAGCAGCTATAATCAAGGTG
GTTACAACCAAGACAGCTATGGATCAAGCAGTGGGTACAGTCAGCAGGCGAGTTTGGGGC
CAACCTCAGATGAGTTTGGCCAACAGCCTACTGGCCCCACTTCCTTTACCAATCAGATTT
>HM_2017 from Matreshka MAT_HMR_23518, mORF origin: >ORF 1 (Frame +1, Start 23) of : NM_152338
CCCTTCTCTGTGCCTCAGCCTCTGGCAATGCCATTCAGGCCAGGTCTTCCTCCTATAGTG
GAGAGTATGGAAGTGGTGGTGGAAAGCGATTCTCTCATTCTGGCAACCAGTTGGACGGCC
CCATCACCGCCCTCCGGGTCCGAGTCAACACATACTACATCG
>HM_2020 from Matreshka MAT_HMR_23520, mORF origin: >ORF 1 (Frame +1, Start 137) of : NM_018711
AGGCTGTGGAGCTGGATGATGGGGCAGCTGTGCCCAAGGAGTTTGCCAATCCCACTGATG
ATACTTTCATGGTGGAAGATGCAGTGGAAGCCATTGGCTTTGGAAAATTTCAGTGGAAGC
TGTCTGTTCTCACTGGCTTGGCTTGGATGGCTGATGCCATGGAGA
>HM_2025 from Matreshka MAT_HMR_23525, mORF origin: >ORF 5 (Frame -1, Start 1230) of : NM_012100
CACCCCCTGTGGAACCACCATTGGACCTATCTTGGCTTCTCGGCTGGGGCTGCGGGTGCT
GGATTTAGGCAGCCCCCAACTGGCCATGCACTCTATCCGGGAGATGGCCTGCACCACAGG
AGTCCTCCAGACCCTCACCCTCTTCAAGGGCTTCTT
>HM_2032 from Matreshka MAT_HMR_23529, mORF origin: >ORF 1 (Frame +1, Start 329) of : NM_194453
TCTATAAAATCAGCTATGCCACTGGCATTGTTGGCTACATGGCTGTCATGTTTACCCTCT
TTGGTCTTAACTTATTATTCAAGATCAAACCAGAAGATGCCATGGACTTTGGCATCTCCC
TTCTCTTCTATGGCCTCTACTATGGAGTTCTGGAACGGGACTTTGCAGAAATGTGTGCAG
ACTACATGGCATCTACCA
>HM_2037 from Matreshka MAT_HMR_23540, mORF origin: >ORF 2 (Frame +1, Start 530) of : NM_194453
GGTTCTACAGCGAGTCGGGCATGCCTACCAAACATCTTTCAGACAGTGTGTGTGCTGTGT
GTGGGCAGCAGATCTTTGTGGACGTCAGTGAAGAGGGGATCATTGAGAACACGTATAGGC
TGTCCTGCAATCATGTCTTCCACGAGTTCTGCATCCGTGGCTGGTGCATCGTGGGAAAGA
AGCAAACGTGTCCCTACTGCAAAGAGAAGG
>HM_2043 from Matreshka MAT_HMR_23547, mORF origin: >ORF 3 (Frame +1, Start 1382) of : NM_153618
ACGACAGCGTATTACTGGAAGAGATTGAAGCCTACAACCATGCAAAGTGCAGTGCTGAGA
ATGAGGAAGACAAAAAGGTCATCTCATTACAGTTGGATAAAGATCACCACGCTTTATATG
TGGCGTTCTCTAGCTGCATTATCCGCATCCCCCTCAGTCGCTGTGAGCGTTATGGATCAT
GTAAAAAGTCTTGTATTGCATCTCGTGACCCGTATTGTGGCTGGT
>HM_2044 from Matreshka MAT_HMR_23588, mORF origin: >ORF 5 (Frame +1, Start 2459) of : NM_153618
GTCATGGGCATATCCCCAGTGCCATTGTTCTTCCAAATGCTACCCATGACTACAACACGT
CTTTCTCAAACTCCAATGCTCACAAAGCTGAAAAGAAGCTTCAAAACATTGATCACCCTC
TCACAAAGTCATCCAGTAAGAGAGATCACCGGCGTTCTGTTGATTCCAGAAATACCCTCA
ATGATCTCC
>HM_2046 from Matreshka MAT_HMR_23601, mORF origin: >ORF 1 (Frame +1, Start 461) of : NM_153618
AATATGATGGGGAAGAAATTAGTGGCCTGGCAAGATGCCCATTTGATGCCAGACAAACCA
ATGTTGCCCTCTTTGCTGATGGGAAGCTGTATTCTGCCACAGTGGCTGACTTCTTGGCCA
GCGATGCCGTTATTTATCGAAGCATGGGTGATGGATCTGCCCTTCGCACAA
>HM_2048 from Matreshka MAT_HMR_23640, mORF origin: >ORF 2 (Frame +1, Start 911) of : NM_153618
TACAAATCAATGGCATCCCCACTGTGGTCGGGGTGTTTACCACGCAGCTCAATAGCATCC
CTGGTTCTGCTGTCTGTGCATTTAGCATGGATGACATTGAAAAAGTATTCAAAGGACGGT
TTAAGGAACAGAAAACTCCAGATTCTGTTTGGACAGCAGTTCCCGAAGACAAAGTGCCAA
AGCCAAGGCCTGGCTGTTGTGCAAAACACGGCCTTGCCGAAGCTTATAAAACCTCCATCG
ATTTCCCGGATGAAACTCTGTCATTCATCAAATCTCATCCCC
>HM_2054 from Matreshka MAT_HMR_23659, mORF origin: >ORF 4 (Frame +1, Start 1985) of : NM_153618
ATGTCCTCATCACCTGTGTCTTTGCTGCTTTTGTTTTGGGGGCATTCATTGCAGGTGTGG
CAGTATACTGCTATCGAGACATGTTTGTTCGGAAAAACAGAAAGATCCATAAAGATGCAG
AGTCCGCCCAGTCATGCACAGACTCCAGTGGAAGTTTTGCCAAAC
>HM_2067 from Matreshka MAT_HMR_23702, mORF origin: >ORF 8 (Frame +1, Start 1877) of : NM_001004334
TCTTCATCCCTAAGTTCTGGAAGCTGGGGGCTCCTCCCCGGGAGGAGATGGTGGATGAGG
TGTGTGAGGACGAGCTGGACCTGCAGCACTCAGGCTCCTACCTTGGCAGCAGCATCGCCT
CAGCCTGGAGTGAGCACAGCCTGGACCCTGGAGACATTCGGGACGAGC
>HM_2072 from Matreshka MAT_HMR_23706, mORF origin: >ORF 1 (Frame +1, Start 29) of : NM_001004492
GGGACTCCCCTAAAGCCTTCATCCTTCTGGGTGTGTCTGACAGGCCGTGGCTGGAACTCC
CTCTCTTTGTGGTCCTCCTGCTGTCCTATGTGCTGGCCATGTTGGGGAACGTCGCCATCA
TCCTGGCATCCCGGGTGGATCCTCAACTCCACAGCCCCATGTACATCTTCCTCAGTCACC
TGTCCTTCCTGGACCTCTGCTACACCACCACGACAGTCCCTCAGATGCTGGTCAACATGG
GCAGTTCCCAGAAGACCATCAGCTATGGAGGCTGCACTGTGCAATATGCAGTCTTCCACT
GGCTGGGATGCACGGAGTGCATCGTCCTGGCCGCCATGGCCCTGGACCGCTACGTGGCCA
TCTGCAAGCCCCTGCACTATGCCGTTCTCATGCACCGTGCTCTCTGTCAGCAGCTCGTGG
CTCTGGCCTGGCTCAGTGGCTTCGGCAACTCCTTCGTGCAGGTGGTCC
>HM_2075 from Matreshka MAT_HMR_23709, mORF origin: >ORF 4 (Frame -1, Start 600) of : NM_001004492
CACCATACTGGCTGTGCTGGTGGCCTTCTTCGTGTTGGTGCCCCTGGCTCTCATCCTTCT
CTCCTATGGCTTTATTGCCCGGGCAGTGCTCAGGATCCAGTCCTCCAAGGGACGACACAA
GGCCTTTGGGACGTGTTCCTCCCACCTGATGATCGTCTCCCTCTTCTACCTACCTGCGAT
TTACATGTATCTGCAGCCCCCTTCCAGCTACTCCCAAGAGCAGGGCAAATTTATTTCTCT
CTTCTATTCCATAATCACCCCCACTCTCAATCCCTTCACCTACACCCTGAGAAA
>HM_2078 from Matreshka MAT_HMR_23713, mORF origin: >ORF 6 (Frame -1, Start 2040) of : NM_173495
ATGGGTAAAAAATGCCCTGGAAGTGCATGGGGTAGCTATTTTACAGAGTTACCTCTGCTA
TATTGTTGGTCTGATTCCTCTTGCAGCTGTGCCTTCAAATCTGACCTGTACACTGTTCAG
GTGCTTGTTTTTAATAGCATTTGTCACCTTCTTTCACTGCTTTGCCATTTTACCTGTGAT
ACTGACTTTCCTGCCACCCTC
>HM_2082 from Matreshka MAT_HMR_23716, mORF origin: >ORF 2 (Frame +1, Start 311) of : NM_017592
TTCAGAACACTAACATCGACAATGGACAAAAGAGCAGTGATGGACCCATACAGCGCTTTG
ACAAGTGCCTGGAAGAGTTCTATGCACTCTGTGACCAGCTGGAGCTGTGCCTGCGCCTGG
CGCATGAGTGCCTGTCACAGAGTTGTGACAGTGCCAAGCACTCTCCAACGTTGGTGCCCA
CAGCCACCAAGCCCGACGCAGTGCAGCCTGACAGCCTCCCCTACCCACAGTACCTGGCGG
TCATCAAAGCCCAGATTTCCTGTGCCAAGGACATTCACACCGCCCTGCTGGACTGTGCCA
ACAAGGTCACGGGCAAGACACCCGCACCACCTGCTGGCCCTGGGGGCACTCTGT
>HM_2084 from Matreshka MAT_HMR_23721, mORF origin: >ORF 1 (Frame +1, Start 2) of : NM_024956
TGGCTGCAGTGCTGGCTCTCAGGGTGGTCGCGGGGTTGGCGGCCGCAGCGCTGGTGGCCA
TGCTCTTGGAGCACTACGGCCTGGCGGGCCAGCCCTCGCCGCTGCCGCGCCCCGCGCCCC
CCAGGAGGCCGCACCCTGCGCCAGGGCCCGGAGACAGCAACATCTTCTGGGGCCTGCAGA
TATCCGACATTCACC
>HM_2089 from Matreshka MAT_HMR_23726, mORF origin: >ORF 3 (Frame -1, Start 3) of : NM_024956
GGCTGCAGTGCTGGCTCTCAGGGTGGTCGCGGGGTTGGCGGCCGCAGCGCTGGTGGCCAT
GCTCTTGGAGCACTACGGCCTGGCGGGCCAGCCCTCGCCGCTGCCGCGCCCCGCGCCCCC
CAGGAGGCCGCACCCTGCGCCAGGGCCCGGAGACAGCAACATCTTCTGGGGCCTGCAGAT
ATCCGACATTCACCTGAGCAGGTTTCGAGATCCAGGCAGAGCGGTAGACTTAGAGAAATT
CTGTTC
>HM_2093 from Matreshka MAT_HMR_23740, mORF origin: >ORF 3 (Frame +1, Start 2111) of : NM_004027
CCTTCAAAGTCACTCAGGCCACTTCCAGCGCCTCCGCAGACATGCTGCCCGTCATCACAG
GAAATCGCGACGGGTTTAACGTGCGGGTCCCTCTGCCGGGCCCGCTGTTTGACGCCTTGC
CCCGGGAGATCCAGAGTGGCATGCTGCTGCGAGTGCAGCCCGTCCTCTTCAACGTGGGCA
TCAATGAGCAGCAGACACTGGCCGAGAGGTTTGGCGATACGTCTTTACAAGAAGTCATCA
ACGTGGAGAGTTTGGTGCGGT
>HM_2101 from Matreshka MAT_HMR_23769, mORF origin: >ORF 2 (Frame +1, Start 1616) of : NM_004027
AGTGCATCATTCAGCGTGTGGACAAGCTGCTGCAGAAGGAGCGGCTGCATGGCGAGGGCT
GTGAGGATGTCTTCCCCTGTGCAGGCAGCTGCACCAGCAAGAAAGATTGCAGTCCCCCTC
CTGAAGAGTCCAGCCCAGGTGAATGGAGTGAGGCCCTTTACCCGCTGC
>HM_2103 from Matreshka MAT_HMR_23771, mORF origin: >ORF 4 (Frame +1, Start 1367) of : NM_175741
AGCAAGAAGAAGGACTCACTCTTGCCCAGCTGGTCCAGAAGCGACTCATGGCCTTGGAAG
AGGAGGAAGATGCAGAGGCGCCTCCAAGTTTCAGTGGCGCTCAGTTGGACTCAAGTCCTT
CTGGTTCTGTTGAGGATGAAGATGGGGATGGGCGGCTTCGGCCCTCACCTGGGCTTCAGG
GGGCTGGGGGCGCCGCTTGCCTTGGAAAGGTTTCTTCTTCAGGAAAACGGGCAAGAGAAG
TGCATGGTGGGCAGGAGCAAGCCC
>HM_2106 from Matreshka MAT_HMR_23772, mORF origin: >ORF 1 (Frame +1, Start 203) of : NM_001005490
AAGTCTCATTCACAACTGTCTACATTCCCAAATTTCTTGTTAGTATGGCAACAGGTGATA
AGACCATTTCTTACAACGATTGTGCAGCACAGCTGTTTTTCACTATTCTCTTGGGGGCAA
CTGAATTTTTTCTTCTGGCTGCCATGTCCTATGAGCGCTATGTGGCCATCTGCAAACCCC
TGCATTACACCACCATCA
>HM_2108 from Matreshka MAT_HMR_23774, mORF origin: >ORF 1 (Frame +1, Start 248) of : NM_001005516
AGAACTTCTTTTCTGAGGACAAAAGGATTACCCTGTATGAATGTATGGCACAATTTTATT
TTCTCTGTCTTGCTGAAACTACAGACTGCTTTCTTCTGGCGGCAATGGCCTATGACTGCT
ATGTGGCCATATGCAACCCACTGCAGTACCACACCA
>HM_2113 from Matreshka MAT_HMR_23777, mORF origin: >ORF 2 (Frame -1, Start 597) of : NM_001005519
GCAGATGGTTGTAGCCTCTGCTGTATTAACCTTTATTATCACTCTTGTATGTGTAGTTCT
GTCCTACACATATATCATAAGAACAATTCTAAAATTCCCTTCTGTTCAACAAAAGAAAAA
AGCCTTTTCTACCTGTTCTTCACATATTACTGTGGTTTCCATCACTTATGGCAGCTGCAT
CTTCATCTATATCAAGCCATCTGCAAAAGAAGAGGTAAACAT
>HM_2118 from Matreshka MAT_HMR_23781, mORF origin: >ORF 2 (Frame +1, Start 188) of : NM_198581
CTCAGGAATTTATTAATCAGCACACAGTGGAACACAAAGGAAAACAAATCTGTAAATACT
TCCTGGAAGGGAGGTGTATTAAGGGAGATCAGTGTAAATTTGATCATGATGCAGAGTTGG
AGAAAAGAAAAGAGATCTGCAAATTTTATTTACAAGGATATTGTACCAAAGGAGAGAACT
GCATTTATATGCATAATGAATTTCCATGCAAGTTCTATCATAGTGGAGCAAAATGTTACC
AGGGAGACAACTGTAAATTTTCCCATGATGATC
>HM_2122 from Matreshka MAT_HMR_23790, mORF origin: >ORF 1 (Frame +1, Start 2) of : NM_005541
TGGTCCCCTGCTGGAACCATGGCAACATCACCCGCTCCAAGGCGGAGGAGCTGCTTTCCA
GGACAGGCAAGGACGGGAGCTTCCTCGTGCGTGCCAGCGAGTCCATCTCCCGGGCATACG
CGCTCTGCGTGCTGTATCGGAATTGCGTTTACACTTACAGAATTCTGCCCAATGAAGATG
ATAAATTCACTGTTCAGGCATCCGAAGGCGTCTCCA
>HM_2126 from Matreshka MAT_HMR_23806, mORF origin: >ORF 3 (Frame +1, Start 635) of : NM_005541
CCACACTGCTCTGCAAGGAGCTCTATGGAGAAGTCATCCGGACCCTCCCATCCCTGGAGT
CTCTGCAGAGGTTATTTGACCAGCAGCTCTCCCCGGGCCTCCGTCCACGTCCTCAGGTTC
CTGGTGAGGCCAATCCCATCAACATGGTGTCCAAGCTCAGCCAAC
>HM_2127 from Matreshka MAT_HMR_23828, mORF origin: >ORF 4 (Frame +1, Start 1709) of : NM_005541
GTCCCTTTAACATCACTCACCGCTTCACGCACCTCTTCTGGTTTGGGGATCTTAACTACC
GTGTGGATCTGCCTACCTGGGAGGCAGAAACCATCATCCAGAAAATCAAGCAGCAGCAGT
ACGCAGACCTCCTGTCCCACGACCAGCTGCTCACAGAGAGGAGGGAGCAGAAGGTCTTCC
TACACTTCGAGGAGGAAGAAATCACGTTTGCCCCAACCTACCGTTTTGAGAGAC
>HM_2133 from Matreshka MAT_HMR_23830, mORF origin: >ORF 1 (Frame +1, Start 551) of : NM_152745
TTGATGCCAAAGATTCCAAGTCTTTTAATTGTCGCATTGAATATGAAAAGGTTGACAAGG
CTACCAAGAACACACTCTGCAACTATGACCCTTCAAAAACCTGTTACCAGGAGCAAACCC
AAAGTCATGTATCCTGGCTCTGCTCCAAGCCCTTTAAGG
>HM_2135 from Matreshka MAT_HMR_23837, mORF origin: >ORF 2 (Frame -1, Start 3) of : NM_152745
GCAGGCTGCGTGCTGGTACGTGCTTTTCCTCCTGCAGCCCACCGTCTACTTGGTCACATG
TGCCAATTTAACGAACGGTGGAAAGTCAGAACTTCTGAAATCAGGAAGCAGCAAATCCAC
ACTAAAGCACATATGGACAGAAAGCAGCAAAGACTTGTCTATCAGCCGACTCCTGTCACA
GACTTTTCGTGGCAAAGAGAA
>HM_2147 from Matreshka MAT_HMR_23910, mORF origin: >ORF 6 (Frame +1, Start 1832) of : NM_015395
AGACCGGGGCGCTGCAGTGGTGGTGCGACTGGAAGCCCCACAAGTGGGTGGACGTGCGCT
TGGCCCTGGAGCAGTTCACGGGGCACGACGGCGTCCGGGACAGCATCCTCTTCATCTACT
ATGTGGTCCACGAGGAGAAGAAGTACATCCACATATTCC
>HM_2157 from Matreshka MAT_HMR_23943, mORF origin: >ORF 2 (Frame +1, Start 764) of : NM_015545
AGATGGCTGCCAAGTGCGCAGACCTTAGGATGTGCCTCGATGTGTTCAAGGAAATCATCC
ACAAAGGGCACGTGGTCACAGAGGAGACCTTCAGTTTCCTGCTCATGGGCTGCATCCAAG
ACAAGAAGACAGGCTTCCGGTACGCCCTCCAGGTGTGGCGGC
>HM_2163 from Matreshka MAT_HMR_23947, mORF origin: >ORF 1 (Frame +1, Start 77) of : NM_002200
ACAGCTGCCAGTACCCAGGGCTTCAATGGGTCAACGGGGAAAAGAAATTATTCTGCATCC
CCTGGAGGCATGCCACAAGGCATGGTCCCAGCCAGGACGGAGATAACACCATCTTCAAGG
CCTGGGCCAAGGAGACAGGGAAATACACCGAAGGCGTGGATGAAGCCGATCCGGCCAAGT
GGAAGGCCAACCTGCGCTGTGCCCTTAACAAGAGCCGGGACTTCCGCCTCATCTACGACG
GGCCCCGGGACATGCCACCTCAGCCCTACAAGATCTACGAGGTCTGCTCCAATGGCCCTG
CTCCCACAGACTCCCAGCCCCCTGAGGATTACTCTTTTGGTGCAGGAGAGGAGGAGGAAG
AAGAGGAAGAGCTGCAGAGGATGTTGCCAAGCC
>HM_2168 from Matreshka MAT_HMR_23950, mORF origin: >ORF 1 (Frame +1, Start 398) of : NM_004956
GGCCCTCCAACCCCCCCACACCATCCAGCACGCCAGTGTCCCCACTGCATCATGCATCTC
CAAACTCAACTCATACACCGAAACCTGACCGGGCCTTCCCAGCTCACCTCCCTCCATCGC
AGTCCATACCAGATAGCAGCTACCCCATGGACCACAGATTTCGCCGCCAGCTTTCTGAAC
CCTGTAACTCCTTTCCTCCTTTGCCGACGATGCCAAGGGAAGGACGTCCTATGTACCAAC
GCCAGATGTCTGAGCCAAACATCCCCTTCCCACCACAAGGCTTTAAGCAGGAGTACCACG
ACCCAGTGTATGAACACAACACCATGGTTGGCAGTGCGGCCAGCCAAAGCTTTCCCCCTC
CTC
>HM_2172 from Matreshka MAT_HMR_23955, mORF origin: >ORF 1 (Frame +1, Start 38) of : NM_003592
AGCAGATTGGCCTGGACCAGATCTGGGACGACCTCAGAGCCGGCATCCAGCAGGTGTACA
CACGGCAGAGCATGGCCAAGTCCAGATATATGGAGCTCTACACTCATGTTTATAACTACT
GTACTAGTGTTCACCAGTCAAACCAAGCACGAGGAGCTGGAGTTCCTCCTTCTAAGTCGA
AAAAGGGGCAGACACCTGGAGGAGCTCAGTTTGTTGGCCTGGAATTATATAAACGACTTA
AGGAATTTT
>HM_2176 from Matreshka MAT_HMR_23956, mORF origin: >ORF 1 (Frame +1, Start 422) of : NM_004935
AATTGGCTGATTTTGGCCTGGCTCGAGCCTTTGGGATTCCCGTCCGCTGTTACTCAGCTG
AGGTGGTCACACTGTGGTACCGCCCACCGGATGTCCTCTTTGGGGCCAAGCTGTACTCCA
CGTCCATCGACATGTGGTCAGCCGGCTGCATCTTTGCAGAGCTGGCCAATGCTGGGCGGC
CTCTTTTTCCCGGCAATGATGTCGATGACCAGT
>HM_2182 from Matreshka MAT_HMR_23959, mORF origin: >ORF 2 (Frame -1, Start 3) of : NM_001662
GGGCCTCACCGTGTCCGCGCTCTTTTCGCGGATCTTCGGGAAGAAGCAGATGCGGATTCT
CATGGTTGGCTTGGATGCGGCTGGCAAGACCACAATCCTGTACAAACTGAAGTTGGGGGA
GATTGTCACCACCATCCCAACCATAGGCTTCAATGTAGAAACAGTGGAATA
>HM_2184 from Matreshka MAT_HMR_23983, mORF origin: >ORF 11 (Frame -1, Start 1914) of : NM_014630
CCACAAGAGCAAGGGGCTCGTCATGCAGTGTTCCCAGCTGCTGGTGAAGCCTATCTCTGC
GGACCAAATGTTCGTGTCGGCCCCTGTGAACTCCACGGCACCAGCAGCCCCAGCCCCTTC
ATCCTCTCCCAAACATGGCCTCACTTCGGGCAGTGCCAGTCCCCCTCCTCCAGCCTTGCC
ACTCTACCCAGACCCTGTGAGGCTCATCCGGTACTCAATCAAGTGTCT
>HM_2187 from Matreshka MAT_HMR_23987, mORF origin: >ORF 8 (Frame +1, Start 3287) of : NM_014630
AAAGACCAGTCAGTGGAGTGGGGGACGCTCCAGGCACCAGCAATGGCGCAACTGTCTCTT
CCACCAAAAGGCACAAGTCCCTTTTTCAGTGCGCGAAATGTAGTTTTGCCACAGACTCGG
GGCTCGAGTTTCAGAGCCACATACCTCAGCACCAGGTGGACAGCTCCACAGCCCAATGTC
TCCTCTGTGGTTTGTGCTACACCTCTGCCAGCTCCCTCAGCCGCCACCTCTTCATTGTCC
ACAAGG
>HM_2193 from Matreshka MAT_HMR_24000, mORF origin: >ORF 5 (Frame +1, Start 1808) of : NM_014630
GCCAGCACTATGGCCGGCGGAGCGTCCACATTGAGGTACTGTGCACACTGTGCTCCAAGA
CGCTGCTCTTCTTCAACAAGTGCAGCCTGCTCCGGCACGCCCGTGACCACAAGAGCAAGG
GGCTCGTCATGCAGTGTTCCCAGCTGCTGG
>HM_2194 from Matreshka MAT_HMR_24023, mORF origin: >ORF 2 (Frame +1, Start 251) of : NM_031449
CCTCCCCACAGTGCCTGGGACAGCAGGCGTTTGCTGAAGGCGGCGCCAACAAGGGCTACG
TGCAGCAAGGCGTGTACAGCCGCGGGGGCTACCCTGGGGCCCCCGGCTTCACCACCGGGT
ATGCAGGCGGCCCGGGGGGCCTGGGCCTCCCCTCACATGCTGCAAGACCCTCCACTGACT
TCACGCAAGCGGCAGCTGCTGCAGCTGTGGCTGCTGCGGCAGCCACTGCCACCGCCACAG
CCACAGCCACCGTGGCTGCTCTCCAGGAGAAGCAGAGCCAGGAGC
>HM_2196 from Matreshka MAT_HMR_24051, mORF origin: >ORF 7 (Frame -1, Start 72) of : NM_031449
GTCTGTGCCTTGGCAACAAAGCGCCACTCAGCCGGCTGGATCGCTGTCTGTGGTCACTAC
TGTGTGGGGAGTTGGCAACGCGACACAGAGCCAGGTTTTGGGGAACCCCATGGGCCCTGC
AGGGAGTCCCTCTGGCAGCTCCATGATGCCTGGTGTGGCAGGGGGCAGCTCCGCCTTGAC
CTCCCCACAGTGCCTGGGACAGCAGGCGTTTGC
>HM_2202 from Matreshka MAT_HMR_24088, mORF origin: >ORF 5 (Frame +1, Start 2159) of : NM_031449
TCGCCGCCCTGGGCCCCGGCGCTGCCCCCTTTGCCCCCCTGCAGCCCCCCTCAGTCCCTG
CCCCCAGCGACTACCCTGGCCAGGGTTCCAGCTTCCTGGGGCCTGGAACTTTCCCTGAGT
CCTTCCCACCCACCACGCCCAGCACCCCAACCCTTGCTGAGTTCACCCCGGGACCACCCC
CCATCTCCTACCAGTCTGACATTCCCAGCAGCCTCC
>HM_2208 from Matreshka MAT_HMR_24134, mORF origin: >ORF 4 (Frame +1, Start 1796) of : NM_031449
AGTGCCCCATCACCTTCCGCAGGATCCAGCTCCCTGCCCGAGGTCATGACTGTCGCCACA
TACAGTGCTTTGACCTGGAGTCGTACCTGCAGCTCAACTGTGAGCGGGGGACTTGGAGGT
GTCCTGTGTGCAACAAGACAGCTTTGCTGGAGGGCCTGGAGGTGGACCAGTACATGCTGG
GCATCC
>HM_2212 from Matreshka MAT_HMR_24153, mORF origin: >ORF 3 (Frame +1, Start 1199) of : NM_020791
AACCAGAGGAAGAAAATTACAGAGAAGAGGGAGATCCTAGAACAAGAGCATCAGATCCAC
AATCTCCACCCCAAGTATCTCGTCACAAATCACACTATCGTAATCGAGAACACTTTGCTA
CTATACGGACAGCATCACTGGTTACGAGGCAAATGCAAGAACATGAGCAGGACTCTGAGC
TTAGAGAACAAATGTCTGGCTATAAGCGAA
>HM_2216 from Matreshka MAT_HMR_24164, mORF origin: >ORF 1 (Frame +1, Start 32) of : NM_020791
AGGACCCTGAAATTGCAGAGCTCTTCTTCAAAGAAGATCCAGAGAAGCTCTTCACAGATC
TCAGAGAAATTGGCCATGGAAGCTTTGGAGCAGTGTATTTTGCACGAGATGTGCGTACCA
ATGAAGTGGTGGCCATCAAGAAAATGTCTTATAGTGGAAAGCAGTCTACTGAGAAATGGC
AGGATATTATTAAGGAAGTCAAGTTTCTACAAAGAA
>HM_2221 from Matreshka MAT_HMR_24173, mORF origin: >ORF 5 (Frame +1, Start 8252) of : NM_000051
CTATCTGTACTTATAAGGTGGTTCCCCTCTCTCAGCGAAGTGGTGTTCTTGAATGGTGCA
CAGGAACTGTCCCCATTGGTGAATTTCTTGTTAACAATGAAGATGGTGCTCATAAAAGAT
ACAGGCCAAATGATTTCAGTGCCTTTCAGTGCCAAAAGAAAA
>HM_2227 from Matreshka MAT_HMR_24183, mORF origin: >ORF 1 (Frame +1, Start 2) of : NM_000070
TGCCGACCGTCATTAGCGCATCTGTGGCTCCAAGGACAGCGGCTGAGCCCCGGTCCCCAG
GGCCAGTTCCTCACCCGGCCCAGAGCAAGGCCACTGAGGCTGGGGGTGGAAACCCAAGTG
GCATCTATTCAGCCATCATCAGCCGCAATTTTCCTATTATCGGAG
>HM_2232 from Matreshka MAT_HMR_24184, mORF origin: >ORF 5 (Frame +1, Start 2087) of : NM_000152
GGAAGGCCCTCACCCTGCGCTACGCACTCCTCCCCCACCTCTACACACTGTTCCACCAGG
CCCACGTCGCGGGGGAGACCGTGGCCCGGCCCCTCTTCCTGGAGTTCCCCAAGGACTCTA
GCACCTGGACTGTGGACCACCAGCTCCTGTGGGGGGAGGCCCTGCTCATCACCCCAGTGC
TCCAGGCCGGGAAGGCCGAAG
>HM_2233 from Matreshka MAT_HMR_24187, mORF origin: >ORF 3 (Frame -1, Start 3) of : NM_000525
GCTGTCCCGCAAGGGCATCATCCCCGAGGAATACGTGCTGACACGCCTGGCAGAGGACCC
TGCCAAGCCCAGGTACCGTGCCCGCCAGCGGAGGGCCCGCTTTGTGTCCAAGAAAGGCAA
CTGCAACGTGGCCCACAAGAACATCCGGGAGCAGGGCCGCTTCCTGCAGGACGTGTTCAC
CACGCTGGTGGACCTCAAGTGGCCACACACATTGCTCATCTTCACCATGTCCTTCCTGTG
CAGCTGGCTGCTCTTCGCCATGGCCTGGTGGCTCATCGCCTTCGCCCACGG
>HM_2237 from Matreshka MAT_HMR_24190, mORF origin: >ORF 1 (Frame +1, Start 44) of : NM_000525
CACGCCTGGCAGAGGACCCTGCCAAGCCCAGGTACCGTGCCCGCCAGCGGAGGGCCCGCT
TTGTGTCCAAGAAAGGCAACTGCAACGTGGCCCACAAGAACATCCGGGAGCAGGGCCGCT
TCCTGCAGGACGTGTTCACCACGCTGGTGGACCTCAAGTGGCCACACACATTGCTCATCT
TCACCATGTCCTTCCTGTGCAGCTGGCTGCTCTTCGCCATGGCCTGGTGGCTCATCGCCT
TCGCCCACGGTGACCTGGCCCCCAGCGAGGGCACTGCTGAGCCCTGTGTCACCAGCATCC
ACTCCTTCTCGTCTGCCTTCCTTTTCTCCATTGAGGTCCAAG
>HM_2242 from Matreshka MAT_HMR_24193, mORF origin: >ORF 1 (Frame +1, Start 314) of : NM_000430
GTGGTCACAGGAGTCCAGTCACTCGAGTCATTTTCCATCCTGTGTTCAGTGTTATGGTCT
CTGCTTCAGAGGATGCTACAATTAAGGTGTGGGATTATGAGACTGGAGATTTTGAACGAA
CTCTTAAAGGACATACAGACTCTGTACAGGACATTTCATTCGACCACAGCGGCAAGCTTC
TGGCTTCCTGTTCTGCAGATA
>HM_2246 from Matreshka MAT_HMR_24212, mORF origin: >ORF 5 (Frame +1, Start 2261) of : NM_000256
AGAACCCTGTGGGCGAGGACCAGGTCAACCTCACAGTCAAGGTCATCGACGTGCCAGACG
CACCTGCGGCCCCCAAGATCAGCAACGTGGGAGAGGACTCCTGCACAGTACAGTGGGAGC
CGCCTGCCTACGATGGCGGGCAGCCCATCCTGGGCTACATCCTGGAGCGCAAGAAGAAGA
AGAGCTACCGGTGGATGCAGC
>HM_2250 from Matreshka MAT_HMR_24215, mORF origin: >ORF 12 (Frame -1, Start 2649) of : NM_000256
CACCACGGTCTCCCTCAAGTGGCGGCCCCCAGAGCGCGTGGGAGCAGGAGGCCTGGATGG
CTACAGCGTGGAGTACTGCCCAGAGGGCTGCTCAGAGTGGGTGGCTGCCCTGCAGGGGCT
GACAGAGCACACATCGATACTGGTGAAGGACCTGCCCACGGGGGCCCGGCTGCTTTTCCG
AGTGCGGGCACACAATATGGCAGGGCCTGGAGCCCCTGTTACCACCACGGAGCCGGTGAC
AGTGCAGGAGATCCTGCAACGGCCACGGCTTCAGCTGCCCAGGCACCTGCGCCAGACCAT
TCAGAAGAAGGTCGGGGAGCCTGTGAACCTTCTCATCCCTTTCCAGGGCAAGCCCCGGCC
TCAGGTGACCTGGACCAAAGAGGGGCAGCCCCTGGCAGGCGAGGAGGTGAGCATCCGCAA
CAGCCCCACAGACACCATCCTGTTCATCCGGGCCGCTCGCCGCGTGCATTCAGGCACTTA
CCAGGTGACGGTGCGCAT
>HM_2254 from Matreshka MAT_HMR_24229, mORF origin: >ORF 5 (Frame -1, Start 1962) of : NM_000276
AGATATTCTCGTCCTTCACCTGGATCGAGGCAAAGATTACTTCTTGACTATCAGTGGAAA
TTACCTCCCAAGTTGTTTTGGCACATCCTTAGAGGCTCTGTGCCGTATGAAAAGACCAAT
CCGAGAAGTTCCTGTTACCAAACTCATAGACTTGGAAGAAGACAGCTTCCTAGAAAAGGA
GAAATCCCTTCTGCAAATGGTTCCTTTGGA
>HM_2259 from Matreshka MAT_HMR_24232, mORF origin: >ORF 1 (Frame +1, Start 77) of : NM_000285
ACCGGCAGCGCCTGTGTGAGCGGCTGCGGAAGAACCCTGCTGTGCAGGCCGGCTCCATCG
TGGTCCTGCAGGGCGGGGAGGAGACTCAGCGCTACTGCACCGACACCGGGGTCCTCTTCC
TCCAGGAGTCCTTCTTTCACTGGGCGTTCGGTGTCACTGAGCCAGGCTGCTATGGTGTCA
TCGATGTTGACACTGGGAAGTCGACCCTGTTTGTGCCCAGGCTTCCTGCCAGCCATGCCA
CCTGGATGGGAAAGATCCATTCCAAGGAGCACTTCAAGGAGAAGTATGCCGTGGACGACG
TCCAGTACG
>HM_2266 from Matreshka MAT_HMR_24239, mORF origin: >ORF 2 (Frame +1, Start 515) of : NM_000673
TTGGCTGTGGGTTTTCCACTGGATATGGCGCTGCTGTTAAAACTGGCAAGGTCAAACCTG
GTTCCACTTGCGTCGTCTTTGGCCTGGGAGGAGTTGGCCTGTCAGTCATCATGGGCTGTA
AGTCAGCTGGTGCATCTAGGATCATTGGGATTGACCTCAACAAAGACAAATTTGAGAAGG
CCATGGCTG
>HM_2271 from Matreshka MAT_HMR_24242, mORF origin: >ORF 1 (Frame +1, Start 2) of : NM_000683
TGGCGTCCCCGGCGCTGGCGGCGGCGCTGGCGGTGGCGGCAGCGGCGGGCCCCAATGCGA
GCGGCGCGGGCGAGAGGGGCAGCGGCGGGGTTGCCAATGCCTCGGGGGCTTCCTGGGGGC
CGCCGCGCGGCCAGTACTCGGCGGGCGCGGTGGCAGGGCTGGCTGCCGTGGTGGGCTTCC
TCATCGTCTTCACCGTGGTGGGCAACGTGCTGGTGG
>HM_2272 from Matreshka MAT_HMR_24245, mORF origin: >ORF 2 (Frame +1, Start 233) of : NM_000683
CCAGCCGGGCGCTGCGCGCGCCACAGAACCTCTTCCTGGTGTCGCTGGCCTCGGCCGACA
TCCTGGTGGCCACGCTGGTCATGCCCTTCTCGTTGGCCAACGAGCTCATGGCCTACTGGT
ACTTCGGGCAGGTGTGGTGCGGCGTGTACCTGGCGCTCGATGTGCTGTTTTGCACCTCGT
CGATCGTGCATCTGTGTGCCATCAGCCTGGACCGCTACTGGTCGG
>HM_2276 from Matreshka MAT_HMR_24251, mORF origin: >ORF 6 (Frame -1, Start 765) of : NM_000694
GATGCAGGAGAGGCTGCTGCCTGCCCTGCAGAGCACCATCACCCGTTTCTATGGCGACGA
CCCCCAGAGCTCCCCAAACCTGGGCCGCATCATCAACCAGAAACAGTTCCAGCGGCTGCG
GGCATTGCTGGGCTGCGGCCGTGTGGCCATTGGGGGCCAGAGCGA
>HM_2280 from Matreshka MAT_HMR_24252, mORF origin: >ORF 1 (Frame +1, Start 410) of : NM_000791
CAAGGATCATGCAAGACTTTGAAAGTGACACGTTTTTTCCAGAAATTGATTTGGAGAAAT
ATAAACTTCTGCCAGAATACCCAGGTGTTCTCTCTGATGTCCAGGAGGAGAAAGGCATTA
AGTACAAATTTGAAGTATATGAGAAGAATGATT
>HM_2298 from Matreshka MAT_HMR_24599, mORF origin: >ORF 8 (Frame +1, Start 4043) of : NM_000937
GTGAGAAGGACGTGGACCCCGTACGCACCACGTCCAATGACATTGTGGAGATCTTCACGG
TGCTGGGCATTGAAGCCGTGCGGAAGGCCCTGGAGCGGGAGCTGTACCACGTCATCTCCT
TTGATGGCTCCTATGTCAATTACCGACACTTGGCTCTCTTGTGTGATACCA
>HM_2299 from Matreshka MAT_HMR_24674, mORF origin: >ORF 2 (Frame +1, Start 1217) of : NM_000937
TGCGCAGGGGGAACAGTCAGTACCCAGGCGCCAAGTACATCATCCGAGACAATGGTGATC
GCATTGACTTGCGTTTCCACCCCAAGCCCAGTGACCTTCACCTGCAGACCGGCTATAAGG
TGGAACGGCACATGTGTGATGGGGACATTGTTATCTTCAACCGGCAGCCAACTCTGCACA
AAATGTCCA
>HM_2300 from Matreshka MAT_HMR_24691, mORF origin: >ORF 13 (Frame -1, Start 1677) of : NM_000937
AGTGATGAACCTCCTGATGTTCCTGTCGACGTGGGATGGGAAGGTCCCACAGCCGGCCAT
CCTAAAGCCCCGGCCCCTGTGGACAGGCAAGCAAATCTTCTCCCTCATCATACCTGGTCA
CATCAATTGTATCCGTACCCACAGCACCCATCCCGA
>HM_2309 from Matreshka MAT_HMR_24781, mORF origin: >ORF 3 (Frame +1, Start 1205) of : NM_001095
GGGAGAACATCCTGGTGCTGGACATTTTCTTTGAAGTCCTCAACTATGAGACCATTGAAC
AGAAGAAGGCCTATGAGATTGCAGGGCTCCTGGGTGACATCGGGGGCCAGATGGGGCTGT
TCATCGGGGCCAGCATCCTCACGGTGCTGGAGCTCTTTGACTACGCCTACGAGGTCATTA
AGCACAAGCTGTGCCGACGAGGAAAATGCCAGAAGGAGGCCAAAAGGAGCAGTGCGGACA
AGGGCGTGGCCCTCAGCCTGGACGACGTCAAAAGACACAACCCGTGCGAGAGCCTTCGGG
GCCACCCTGCCGGGA
>HM_2315 from Matreshka MAT_HMR_24793, mORF origin: >ORF 1 (Frame +1, Start 272) of : NM_001155
GGCCACCTGCCTATTGTGATGCCAAAGAAATTAAAGATGCCATCTCGGGCATTGGCACTG
ATGAGAAGTGCCTCATTGAGATCTTGGCTTCCCGGACCAATGAGCAGATGCACCAGCTGG
TGGCAGCATACAAAGATGCCTACGAGCGGGACCTGGAGGCTGACATCATCGGCGACACCT
CTGGCCACTTCCAGAAGATGCTTGTGGTCCTGCTCCAGGGAACCAGGGAGGAGGATGACG
>HM_2316 from Matreshka MAT_HMR_24794, mORF origin: >ORF 2 (Frame +1, Start 965) of : NM_001183
CATTCAAGTTCATTCTGGCCAACCGCCTCTACCCAGTGTCTGCCCGGCACTGGTTTACCA
TGGAGCGCCTCGAAGTCCACAGCAATGGCTCCGTCGCCTACTTCAATGCTTCCCAGGTCA
CAGGGCCCAGCATCTACTCCTTCCACTGCGAGTATGTCAGCAGCC
>HM_2319 from Matreshka MAT_HMR_24797, mORF origin: >ORF 5 (Frame -1, Start 1890) of : NM_001257
AGTCTGGAAGATCTCCAAGATCAACAATACACACGCCCTGGTAAGCCTTCTTCAAAATCT
GAACAAAGCAAACTACAACCTGCCCATCATGGTGACAGATTCAGGGAAACCACCCATGAC
GAATATCACAGATCTCAGGGTACAAGTGTGCTCCTGCAGGAATTCCAAAGTGGACTGCAA
CGCGGCAGGGGCCCTGCGCTTCAGCCTGCCCTCAGTCCTGCTCCTCAGCCTCTTCAGCTT
AGCTTGTCTGTG
>HM_2328 from Matreshka MAT_HMR_24844, mORF origin: >ORF 1 (Frame +1, Start 803) of : NM_001257
CAGCCTTTGATGCAGATGACCCAGCCACCGATAATGCCCTCCTGCGGTATAATATCCGTC
AGCAGACGCCTGACAAGCCATCTCCCAACATGTTCTACATCGATCCTGAGAAAGGAGACA
TTGTCACTGTTGTGTCACCTGCGCTGCTGGACCGAGAGACTCTGGAAAATCCCAAGTATG
AAC
>HM_2332 from Matreshka MAT_HMR_24847, mORF origin: >ORF 1 (Frame +1, Start 770) of : NM_001343
CAAACGGCATCACCTCCTGTTCTCTTCCTCGACCAACGCCTCAGGCATCCTTCTTGCCTG
AAAATGCCTTTTCTGCCAATCTCAACTTCTTTCCCACCCCTAATCCTGATCCTTTCCGTG
ACGATCCTTTCACACAGCCAGACCAATCGACACCTTCTTCGTTTGATTCTCTCAAATCTC
CAGATCAGAAGAAAGAGAATTCGAGTAGCTCGTCTACTCCGC
>HM_2334 from Matreshka MAT_HMR_24850, mORF origin: >ORF 2 (Frame +1, Start 1286) of : NM_001343
CCATTATCCCACCTCCACAAAGTACCAAACCAGGAAGAGGCAGAAGGACTGCTAAGTCTT
CAGCCAATGACTTGCTTGCATCAGACATCTTTGCTCCTCCCGTCTCAGAACCTTCAGGCC
AGGCGTCACCCACAGGACAACCTACAGCCCTGCAGCCCAACCCTCTGGATCTCTTCAAAA
CAAGTGCTCCTGCCCCAGTGGGGCCCCTGGTGGGTC
>HM_2339 from Matreshka MAT_HMR_24854, mORF origin: >ORF 3 (Frame +1, Start 881) of : NM_001357
ATCTTGAGATTTTGCCCCCGCCTGAAGATCCTTCTGTGCCAGTTGCACTCAACATTGGCA
AATTGGCTCAGTTCGAACCATCTCAGCGACAAAACCAAGTGGGTGTGGTTCCTTGGTCAC
CTCCACAATCCAACTGGAATCCTTGGACTAGTAGCAACATTGATGAGGGGCCTCTGGCTT
TTGCTACTCCAGAGCAAA
>HM_2345 from Matreshka MAT_HMR_24862, mORF origin: >ORF 2 (Frame +1, Start 233) of : NM_001358
AAGCTTCCCATTCAGCTCACTCAACCCACTCAGCACATTCAACGCATTCTACACATTCTG
CTCATTCAACGCATGCCGGACATGCAGGTCACACGTCACTTCCACAGTGCATTAATCCGT
TCACCAACTTACCCCATACTCCTCGATACTATGATATTC
>HM_2349 from Matreshka MAT_HMR_24873, mORF origin: >ORF 3 (Frame +1, Start 395) of : NM_001358
AGAAACGTCTTCAGCTCCCTGTTTGGGAATACAAGGATAGGTTTACAGATATTCTGGGTA
GACATCAGTCCTTTGTACTGGTTGGTGAGACTGGGTCTGGTAAAACAACACAAATTCCAC
ACCGGTGTGTGGAGTACATGCGATCATTACCAGGACCCAAGAGAGGAGTTGCCTGTACCC
AACCCAGGAGAGTGGCTGCAA
>HM_2350 from Matreshka MAT_HMR_24875, mORF origin: >ORF 4 (Frame -1, Start 147) of : NM_001358
AGAGCGAGAGAGGGAGAAAGAAAAGGAGAAGGAGTTGCGAGCTTCAACAAATGCTATGCT
TATCAGTGCTGGATTACCACCCCTGAAAGCTTCCCATTCAGCTCACTCAACCCACTCAGC
ACATTCAACGCATTCTACACATTCTGCTCATTCAACGCATGCCGGACATGCAGGTCACAC
GTCACTTCCACAGTGCAT
>HM_2353 from Matreshka MAT_HMR_24884, mORF origin: >ORF 1 (Frame +1, Start 224) of : NM_001364
TTGTCAACACAGATACTTTGGACACAATTCCTTATGTCAATGGGACAGAAATTGAATATG
AATTTGAAGAAATTACACTGGAGAGGGGGAATTCTGGCCTGGGATTCAGTATTGCTGGGG
GGACAGATAATCCCCACATTGGAGATGACCCTGGCATATTTATTACGAAGATTATACCAG
GAGGTGCTGCAGCAGAGGATGGCAGACTCAGGGTCAATGATTGTATCTTGCGGG
>HM_2358 from Matreshka MAT_HMR_24903, mORF origin: >ORF 3 (Frame +1, Start 1076) of : NM_001365
TCCACCGGGGCTCCACGGGCCTGGGCTTCAACATCGTGGGTGGCGAGGACGGTGAAGGCA
TCTTCATCTCCTTTATCCTGGCCGGGGGCCCTGCAGACCTCAGTGGGGAGCTGCGGAAGG
GGGACCAGATCCTGTCGGTCAACGGTGTGGACCTCCGAAATGCCAGCCATGAGCAGGCTG
CCATTGCCC
>HM_2368 from Matreshka MAT_HMR_24921, mORF origin: >ORF 3 (Frame +1, Start 1052) of : NM_001493
CTATTGCCAGCACTACTGTGGAGACCACGGACCCTGAAAAGGAGGTGGAGCCGGCTCTGG
AGCTGTTGGAGCCCATTGACCAGAAGTTTGTGGCTATCAGTGACTTGTATGAGCCCATTG
ATGATGGTTGTGAGAGCCAGGTGTTCTGTTCCTGCTCCTACGATGCCACCACACACTTTG
AGACAACCTGCAACGACATCAAAGACATCTACAAACGCATGGCTGGCACGGCCTTTGACT
TTGAGAACA
>HM_2370 from Matreshka MAT_HMR_24944, mORF origin: >ORF 5 (Frame -1, Start 915) of : NM_001493
CCACCCCATCAAGAACACCAACGACGCCAACTCCTGCCAAATAATCATCCCCCAGAACCA
GGTCAACAGGAAGTCAGACATCTACGTGTGCATGATCTCCTATGCACACAACGTGGCGGC
CCAGGGCAAGTACATAGCTATTGCCAGCACTACTGTGGAGACCACGGACCC
>HM_2373 from Matreshka MAT_HMR_24951, mORF origin: >ORF 1 (Frame +1, Start 77) of : NM_001493
ACGGGAAGAAGGTGCTGCACATGGACCGGAACCCCTACTACGGGGGCGAGAGCTCCTCCA
TCACACCCCTGGAGGAGCTGTATAAGCGTTTTCAGTTGCTGGAGGGGCCCCCTGAGTCGA
TGGGCCGAGGCCGAGACTGGAATGTTGACC
>HM_2375 from Matreshka MAT_HMR_24960, mORF origin: >ORF 1 (Frame +1, Start 2) of : NM_002802
TGGGTCAAAGTCAGAGTGGTGGTCATGGTCCTGGAGGTGGCAAGAAGGATGACAAGGACA
AGAAAAAGAAATATGAACCTCCTGTACCAACTAGAGTGGGGAAAAAGAAGAAGAAAACAA
AGGGACCAGATGCTGCCAGCAAACTGCCACTGG
>HM_2379 from Matreshka MAT_HMR_24961, mORF origin: >ORF 1 (Frame +1, Start 44) of : NM_003002
GAGGCCGAGCTCTGTTGCTTCGAACTCCAGTGGTCAGACCTGCTCATATCTCAGCATTTC
TTCAGGACCGACCTATCCCAGAATGGTGTGGAGTGCAGCACATACACTTGTCACCGAGCC
ACCATTCTGGCTCCAAGGCTGCATCTCTCCACTGGACTAGCGAGAGGGTTGTCAGTGTTT
TGCTCCTGGGTCTGCTTCCGGCTGCTTATT
>HM_2383 from Matreshka MAT_HMR_24962, mORF origin: >ORF 4 (Frame +1, Start 698) of : NM_003077
AACGGCCTGGAGACCTCAACGTCAAGTGCACCCTCCTGCTCATGCTGGATCATCAGCCTC
CCCAGTACAAATTGGACCCCCGATTGGCAAGGCTGCTGGGAGTGCACACGCAGACGAGGG
CCGCCATCATGCAGGCCCTGTGGCTTTACATCAAGCACAACCAGCTGCAGGATGGGCACG
AGCGGGAGTACATCAACTGCAACCGTTACTTCCGCCAGATCTTCAGTTGTGGCCGACTCC
GTTTCTCCGAGATTCCCA
>HM_2386 from Matreshka MAT_HMR_24974, mORF origin: >ORF 1 (Frame +1, Start 401) of : NM_003395
CGCACGCACTGGCCAAGGCGTGCAGCGCGGGCCGCATGGAGCGCTGTACCTGCGATGAGG
CACCCGACCTGGAGAACCGTGAGGCCTGGCAGTGGGGGGGCTGCGGAGACAACCTTAAGT
ACAGCAGCAAGTTCGTCAAGGAATTCCTGGGCAGACGGTCAAGCAAGGATCTGCGAGCCC
GTGTGGACTTCCACAACAACCTCGTGGGTG
>HM_2392 from Matreshka MAT_HMR_24993, mORF origin: >ORF 5 (Frame -1, Start 519) of : NM_003395
GTACAGCAGCAAGTTCGTCAAGGAATTCCTGGGCAGACGGTCAAGCAAGGATCTGCGAGC
CCGTGTGGACTTCCACAACAACCTCGTGGGTGTGAAGGTGATCAAGGCTGGGGTGGAGAC
CACCTGCAAGTGCCACGGCGTGTCAGGCTCATGCACGGTGCGGACCTGCTGGCGGCAGTT
GGCGCCTTTCCA
>HM_2398 from Matreshka MAT_HMR_25018, mORF origin: >ORF 2 (Frame +1, Start 626) of : NM_003466
GCATTGACTCACAGAGCAGCAGCAGCGGACCCCGAAAGCACCTTCGCACGGATGCCTTCA
GCCAGCACCACCTCGAGCCGCTCGAGTGCCCATTTGAGCGGCAGCACTACCCAGAGGCCT
ATGCCTCCCCCAGCCACACCAAAGGCGAGCAGGGCCTCTACCCGCTGCCCTTGCTCAACA
GCACCCTGGACGACGGGAAGGCCACCC
>HM_2400 from Matreshka MAT_HMR_25023, mORF origin: >ORF 3 (Frame +1, Start 923) of : NM_003466
AGCAGGAAACCCCCGAGGTGTCCAGTTCTAGCTCCACCCCTTCCTCTTTATCTAGCTCCG
CCTTTTTGGATCTGCAGCAAGTCGGCTCCGGGGTCCCGCCCTTCAATGCCTTTCCCCATG
CTGCCTCCGTGTACGGGCAGTTCACGGGCCAGGCCCTCCTCTCAGGGCGAGAGATGGTGG
GGCCCACGCTGCCCGGATACCCACCCCACATCCCCACCAGCGGACAGGGCAGCTATGCCT
CCTCTGCCATCGCAGGCATGGTGGCAGGAAGTGAATACTCTGGCAATGCCTATGGCCACA
CCCCCTACTCCTCCTACAGCGAGGCCTGGCGCTTCCCCAACTCCAGCTTGC
>HM_2402 from Matreshka MAT_HMR_25044, mORF origin: >ORF 7 (Frame -1, Start 978) of : NM_003466
CTCCGCCTTTTTGGATCTGCAGCAAGTCGGCTCCGGGGTCCCGCCCTTCAATGCCTTTCC
CCATGCTGCCTCCGTGTACGGGCAGTTCACGGGCCAGGCCCTCCTCTCAGGGCGAGAGAT
GGTGGGGCCCACGCTGCCCGGATACCCACCCCACATCCCCACCAGCGGACAGGGCAGCTA
TGCCTCCTCTGCCATCGCAGGCATGGTGGCAGGAAG
>HM_2411 from Matreshka MAT_HMR_25055, mORF origin: >ORF 3 (Frame -1, Start 3) of : NM_003585
GACCCTCCGGCGGCGCGGGGAGAAGGCGACCATCAGCATCCAGGAGCATATGGCCATCGA
CGTGTGCCCCGGCCCCATCCGTCCCATCAAGCAGATCTCCGACTACTTCCCCCGCTTCCC
GCGGGGCCTGCCCCCGGACGCCGGGCCCCGAGCCGCTGCACCCCCGGACGCCCCCGCGCG
CCCGGCTGTGGCCGGTGCCGGCCGCCGCAGCCCCTCCGACGGCGCCCGCGAGGACGACGA
GGATGTGGACCAGCTCTTCGGAGCCTACGGCTCCAGCCCGGGCCCCAGCCCGGGTCCCAG
CCCCGCGCGGCCGCCAGCCAAGCCGCCGGAGGACGAGCCGGACGCCGACGGCTACGAGTC
GGACGACTGCACTGCCCTGGGCACGCTGGACTTCAGCCTGCTGTA
>HM_2415 from Matreshka MAT_HMR_25057, mORF origin: >ORF 1 (Frame +1, Start 629) of : NM_003625
CTGCTGCTAATCAGGAGATTGTTGCCTTGCGTGAACAAAATGTTCATATACAAAGAAAAA
TGGCATCAAGCGAGGGATCCACAGAGTCAGAACATCTTGAAGGGATGGAACCTGGACAGA
AAGTCCATGAGAAGCGTTTGTCCAATGGTTCTA
>HM_2416 from Matreshka MAT_HMR_25065, mORF origin: >ORF 3 (Frame -1, Start 2061) of : NM_003625
TGTGAGCCTCGAAGGCCTGAATTTGGCAAGGGTCCACCCAGGTACCTCCATTACTGCCTC
TGTTACAGCTTCATCGCTGGCCAGTTCATCTCCCCCCAGTGGACACTCAACTCCAAAGCT
CACCCCTCGAAGCCCTGCCAGGGAAATGGATCGGATGGGAGTCATGACACTGCCAAG
>HM_2422 from Matreshka MAT_HMR_25081, mORF origin: >ORF 2 (Frame +1, Start 299) of : NM_003801
GGCTGGAGGTCTACACGCAGAGTTTCTCCCGGAAACTGCCCTTCCCAGATGAGACCCACG
AGCGCTATATGGTGTCGGGCACCAACGTGTACGGCATCCTGCGGGCCCCGCGTGCTGCCA
GCACCGAGTCGCTTGTGCTCACCGTGCCCTGTGGCTCTGACTCTACCAACAGCCAGGCTG
TGGGGCTGCTGCTGGCACTGGCTGCCCACTTCCGGGGGCAGATTTATTGGGCCAAAGATA
TCGTCTTCCTGG
>HM_2427 from Matreshka MAT_HMR_25089, mORF origin: >ORF 6 (Frame -1, Start 750) of : NM_003801
CCTGCTCAATCTCTTCCAGACCTTCTGCCAGAAAGGGGGCCTGTTGTGCACGCTTCAGGG
CAAGCTGCAGCCCGAGGACTGGACATCATTGGATGGACCGCTGCAGGGCCTGCAGACACT
GCTGCTCATGGTTCTGCGGCAGGCCTCCGGCCGCCCCCACGGCTCCCATGGCCTCTTCCT
GCGCTACCGTGTGGAGGCCCTAACCCTGCGTGGCATCAA
>HM_2438 from Matreshka MAT_HMR_25121, mORF origin: >ORF 1 (Frame +1, Start 11) of : NM_003954
TGGAAATGGCCTGCCCAGGTGCCCCTGGCTCAGCAGTGGGGCAGCAGAAGGAACTCCCCA
AGCCAAAGGAGAAGACGCCGCCACTGGGGAAGAAACAGAGCTCCGTCTACAAGCTTGAGG
CCGTGGAGAAGAGCCCTGTGTTCTGCGGAAAGTGGGAGATCC
>HM_2440 from Matreshka MAT_HMR_25132, mORF origin: >ORF 1 (Frame +1, Start 2) of : NM_001652
TGGATGCTGAGGTGCCAGGGGGACGTGGCTGGGCCAGCATGTTGGCGTGCAGGCTTTGGA
AAGCCATCAGCAGGGCGCTGTTTGCAGAGTTCCTGGCCACGGGGCTGTATGTGTTCTTTG
GCGTGGGCTCAGTCATGCGCTGGCCCACAGCACTTCCCTCCGTGCTACAGATTGCCATCA
CCTTCAACCTGGTCACCGCCATGGCTGTGCAGGTCACCTGGAAGACCAGCGGGGCCCACG
CCAACCCCGCCG
>HM_2449 from Matreshka MAT_HMR_25144, mORF origin: >ORF 3 (Frame +1, Start 1166) of : NM_001748
TCAAGCTGGAGGAGGAGGATGAGGACGAGGAGGATGGGGAGAGCGGCTGCACCTTCCTGG
TGGGGCTCATTCAGAAGCACCGACGGCGGCAGAGGAAGATGGGCGAGGACATGCACACCA
TCGGCTTTGGCATCTATGAGGTTCCAGAGGAGT
>HM_2457 from Matreshka MAT_HMR_25166, mORF origin: >ORF 9 (Frame +1, Start 3005) of : NM_001846
AAGGATACCTGGGCGCAAAAGGTATCCAAGGAATGCCAGGCATCCCAGGGCTGTCAGGAA
TCCCTGGGCTGCCTGGGAGGCCCGGCCACATCAAAGGAGTCAAGGGAGACATCGGAGTCC
CCGGCATCCCCGGTTTGCCAGGATTCCCTGGGGTGGCTGGCCCCCCTGGAATTACGGGAT
TCCCAGGATTCA
>HM_2465 from Matreshka MAT_HMR_25176, mORF origin: >ORF 2 (Frame -1, Start 435) of : NM_002023
GGTGGGCAGGAAGGTCTTCTCCAAGCTGAGGCACCTGGAGAGGCTGTACCTGGACCACAA
CAACCTGACCCGGATGCCCGGTCCCCTGCCTCGATCCCTGAGAGAGCTCCATCTCGACCA
CAACCAGATCTCACGGGTCCCCAACAATGCTCTGGAGGGGCTGGAGAACCTCACGGCCTT
GTACCTCCAACACGA
>HM_2469 from Matreshka MAT_HMR_25191, mORF origin: >ORF 3 (Frame -1, Start 981) of : NM_002023
GTTCTCCATCAGCAGCTTCTGCACCGTGGTGGACGTCGTGAACTTCTCCAAGCTGCAGGT
CGTGCGCCTGGACGGGAACGAGATCAAGCGCAGCGCCATGCCTGCCGACGCGCCCCTCTG
CCTGCGCCTTGCCAGCCTCATCGAGATCTG
>HM_2475 from Matreshka MAT_HMR_25193, mORF origin: >ORF 1 (Frame +1, Start 140) of : NM_002045
CAAGGAAAAAGCTCAAAGGAGAGAAGAAGGATGATGTCCAAGCTGCTGAGGCTGAAGCTA
ATAAGAAGGATGAAGCCCCTGTTGCCGATGGGGTGGAGAAGAAGGGAGAAGGCACCACTA
CTGCCGAAGCAGCCCCAGCCACTGGCTCCAAGCCTGATGAGCCCGGCAAAGCAGGAGAAA
CTCCTTCCGAGGAGAAGAAGGGGGAGGGTGATGCTGCCACAGAGCAGGCAGCCCCCCAGG
CTCCTGCATCCTCAGAGGAGAAGGCCGGCTCAGCTGAGACAGAAAGTGCCACTAAAGCTT
CCACTGATAACTCGCCGTCCTCCAAGGCTGAAGATGCCCCAGCCAAGGAGGAGCCTAAAC
AAGCCGATGTGCCTGCTGCTGTCACTGCTGCTGCTGCCACCACCCCTGCCGCAGAGGATG
CTGCTGCCAAGGCAACAGCCCAGCCTCCAACGGAGACTGGGGAGAGCAGCCAAGCTGAAG
AGAACA
>HM_2477 from Matreshka MAT_HMR_25194, mORF origin: >ORF 1 (Frame +1, Start 512) of : NM_002136
ATGGCCACAACTGTGAAGTTAGAAAAGCCCTGTCAAAGCAAGAGATGGCTAGTGCTTCAT
CCAGCCAAAGAGGTCGAAGTGGTTCTGGAAACTTTGGTGGTGGTCGTGGAGGTGGTTTCG
GTGGGAATGACAACTTCGGTCGTGGAGGAAACTTCAGTGGTCGTGGTGGCTTTGGTGGCA
GCCGTGGTGGTGGTGGATATGGTGGCAGTGGGGATGGCTATAATGGATTTGGCAATGATG
GAAGCAATTTTGGAGGTGGTGGAAGCTACAATGATTTTGGGAATTACAACAATCAGTCTT
CAAATTTTGGACCCA
>HM_2490 from Matreshka MAT_HMR_25219, mORF origin: >ORF 2 (Frame +1, Start 293) of : NM_002227
GGTTCTATTTCACCAATTGGCATGGAACCAACGACAATGAGCAGTCAGTGTGGCGTCATT
CTCCAAAGAAGCAGAAAAATGGCTACGAGAAAAAAAAGATTCCAGATGCAACCCCTCTCC
TTGATGCCAGCTCACTGGAGTATCTGTTTGCTCAGGGACAGTATGATTTGG
>HM_2494 from Matreshka MAT_HMR_25226, mORF origin: >ORF 1 (Frame +1, Start 80) of : NM_002227
TCTTCTATCTGTCGGACAGGGAGCCCCTCCGGCTGGGCAGTGGAGAGTACACAGCAGAGG
AACTGTGCATCAGGGCTGCACAGGCATGCCGTATCTCTCCTCTTTGTCACAACCTCTTTG
CCCTGTATGACGAGAACACCAAGCTCTGGTATGCTCCAAATCGCACCATCACCGTTGATG
ACAAGATGTCCCTCCGGCTCCACTACCGGA
>HM_2498 from Matreshka MAT_HMR_25244, mORF origin: >ORF 7 (Frame -1, Start 1509) of : NM_002233
ACCTACTACCCATTTCCAAAGCATCCCAGATGCATTTTGGTGGGCTGTGGTGACCATGAC
AACTGTGGGCTATGGGGACATGAAGCCCATCACTGTAGGGGGCAAGATTGTCGGGTCCCT
GTGTGCCATTGCGGGTGTCTTAACCATTGCTTTGCCAGTGCCAGTGATTGTCTC
>HM_2499 from Matreshka MAT_HMR_25249, mORF origin: >ORF 3 (Frame +1, Start 1055) of : NM_002233
ATGATACTTCAGCACCCCATCTGGAGAACTCAGGGCACACAATATTCAATGACCCCTTCT
TCATCGTGGAAACAGTCTGTATTGTATGGTTTTCCTTTGAGTTTGTGGTTCGCTGCTTTG
CTTGTCCCAGCCAAGCACTCTTCTTCAAAAACATCA
>HM_2500 from Matreshka MAT_HMR_25270, mORF origin: >ORF 2 (Frame +1, Start 365) of : NM_002233
GTGAGGAGGAGGAAGATGAGGAGGAGGAGGAAGAGGAGGAAGAGGAGGGAAGGTTTTACT
ATAGTGAAGATGACCATGGTGATGAGTGTTCCTACACGGATCTGCTGCCTCAGGATGAGG
GCGGTGGCGGCTACAGTTCAGTCCGCTACAGTGACTGTTGTGAACGTGTGG
>HM_2501 from Matreshka MAT_HMR_25279, mORF origin: >ORF 1 (Frame +1, Start 20) of : NM_002233
GTGCGGAGAGCTCAGGGTGCAACAGTCACATGCCTTATGGTTATGCTGCCCAGGCCCGGG
CCCGGGAGCGGGAGAGGCTTGCTCACTCCAGGGCAGCTGCAGCAGCTGCTGTTGCAGCGG
CCACAGCTGCTGTCGAAGGTAGCGGGGGTTCTGGTGGGGGCTCCCACCACCACCACCAGT
CACGCGGGGCCTGTACCTCCCATGACCCTCAGAGCAGCCGGGGTAGTCGGAGGAGGAGGC
GACAGCGGTCTGAGAAGAAGAAAGCCCACTACCGGCAGAGCAGCTTCCCTCATTGCTCTG
ACC
>HM_2507 from Matreshka MAT_HMR_25298, mORF origin: >ORF 5 (Frame +1, Start 4055) of : NM_002837
GGACAAAGCCTGACAAGATACAAAACCTGCATTGCCGGCCTCAGAACTCCACGGCCATTG
CCTGTTCTTGGATCCCTCCTGATTCTGACTTTGATGGTTATAGTATTGAATGCCGGAAAA
TGGACACCCAAGAAGTTGAGTTTTCCAGAAAGCTGGAGAAAGAAAAATCTCTGCTCAACA
TCA
>HM_2513 from Matreshka MAT_HMR_25307, mORF origin: >ORF 7 (Frame +1, Start 5249) of : NM_002837
ATGATGATCCTTGCTCTGACTACATCAATGCCAGCTACATCCCTGGCAACAACTTCAGAA
GAGAATACATTGTCACTCAGGGACCGCTTCCTGGCACCAAGGATGACTTCTGGAAAATGG
TGTGGGAACAAAACGTTCACAACATCGTCATGG
>HM_2516 from Matreshka MAT_HMR_25311, mORF origin: >ORF 1 (Frame +1, Start 143) of : NM_002940
CATGGATTTCCGAAACTCTTTGTATTGGTTGTGGTATCTGTATTAAGAAATGCCCCTTTG
GCGCCTTATCAATTGTCAATCTACCAAGCAACTTGGAAAAAGAAACCACACATCGATATT
GTGCCAATGCCTTCAAACTTCACAGGTTGCCTATCCCTCGTCCAGGTGAAGTTTTGGGAT
>HM_2519 from Matreshka MAT_HMR_25312, mORF origin: >ORF 4 (Frame +1, Start 1178) of : NM_002957
GGGAGAAGGTCTATGCGTCCTTGGAGGCCTACTGCAAGCACAAGTACCCAGAGCAGCCGG
GAAGGTTCGCTAAGCTCTTGCTCCGCCTGCCGGCTCTGCGCTCCATCGGGCTCAAATGCC
TGGAACATCTCTTCTTCTTCAAGCTCATCGGGGACACACCCATTGACACCTTCCTTATGG
AGATGCTGGAGGCGCCGCACCAAA
>HM_2526 from Matreshka MAT_HMR_25350, mORF origin: >ORF 15 (Frame -1, Start 3048) of : NM_004304
GGATGGCGTCTCCTGCATTGTGTCACCCACCCCGGAGCCACACCTGCCACTCTCGCTGAT
CCTCTCTGTGGTGACCTCTGCCCTCGTGGCCGCCCTGGTCCTGGCTTTCTCCGGCATCAT
GATTGTGTACCGCCGGAAGCACCAGGAGCTGCAAGCCATGCAGATGGAGCTGCAGAGCCC
>HM_2534 from Matreshka MAT_HMR_25417, mORF origin: >ORF 14 (Frame -1, Start 2658) of : NM_004304
CACTTCCTTGCTCTGGGCCGGAAAATCTTTGCAGGAGGGTGCCACCGGAGGACATTCCTG
CCCCCAGGCCATGAAGAAGTGGGGGTGGGAGACAAGAGGGGGTTTCGGAGGGGGTGGAGG
GGGGTGCTCCTCAGGTGGAGGAGGCGGAGGATATATAGGCGGCAATGCAGCCTCAAACAA
>HM_2538 from Matreshka MAT_HMR_25439, mORF origin: >ORF 1 (Frame +1, Start 95) of : NM_004069
TCGAGGAGGTGCATGCCGTGGTCACCGTCCGAGACGCCAAACACACCAACTTTGTGGAGT
TCCGGAACTTTAAGATCATTTACCGCCGCTATGCTGGCCTCTACTTCTGCATCTGTGTGG
ATGTCAATGACAACAAACTGGCTTACCTGGAGGGCATTCACAACTTCGTGGAGGTCT
>HM_2546 from Matreshka MAT_HMR_25522, mORF origin: >ORF 15 (Frame -1, Start 8439) of : NM_004370
TGCTGGAGAGCCAGGACTTCCAGGCCGAACAGGAACCCCAGGATTACCTGGCCCACCAGG
ACCAATGGGACCTCCAGGAGACAGAGGCTTCACTGGAAAAGACAGTGCAATGGGACCCAG
GGGCCCACCAGGGCGGCCGGGAAGCCCAGGCTCCCCAGGAGTCACAGGACCAAGTGGGAA
GCCAGGAAAACCTGGAGATCATGGCAGACCAGGTCCATCTGGGTTGAAAGGAGAAAAAGG
>HM_2549 from Matreshka MAT_HMR_25543, mORF origin: >ORF 13 (Frame -1, Start 6567) of : NM_004370
TTCTGGACTCAGTGTCCCCTTGACAGATCAAGGCACTACATTATATTTAAATGTAACAGA
TCTGAAAACTTACCAGATTGGGTGGGATACATTCTGTGTCAAATGGTCACCTCACCGGGC
AGCCACCTCCTACAGGCTAAAACTAAGCCCTGCAGATGGAACAAGGGGACAAGAAATTAC
AGTGCGTGGATCAGAAACCAGTCACTGCTTCACTGGCCTTTCACCAGACAC
>HM_2552 from Matreshka MAT_HMR_25602, mORF origin: >ORF 9 (Frame +1, Start 8783) of : NM_004370
ATCAGATTCCAAATGATTACCAGTCCAGTCGCAACCAGCCAGGCCCGCCGGGTCCACCGG
GACCTCCTGGTAGCGCAGGAGCCAGAGGAGAACCTGGGCCTGGGGGGCGGCCAGGCTTCC
CGGGCACACCAGGGATGCAGGGACCCCCTGGGGAACGAGGTTTGCCAGGAGAGAAAGGTG
AAAGGGGTACTGGATCTTCAGGACCTCGGGGGCTGCCTGGGCCCCCAGGTCCACAAGGAG
AATCCAGAACAGGTCCACCAGGGTCCACAGGTTCAAGAGGTCCCCCTGGCCCCCCTGGCC
GTCCTGGAAACTCAGGTATCCAGGGCCCCCCAGGTCCTCCTGGATACTGTGATTCTTCTC
AGTGTGCCAGCATCCCATACAACGGGCAAAGCTATCCAGGTTCCGGCT
>HM_2560 from Matreshka MAT_HMR_25725, mORF origin: >ORF 2 (Frame +1, Start 1730) of : NM_004370
AGGATGCCGTTCGCTCAGAATTGGAAGCTATTGCCTCTCCTCCTGCAGAGACCCATGTGT
TCACAGTGGAAGATTTTGATGCTTTTCAGAGGATATCTTTTGAACTCACACAGTCTATCT
GCCTTAGAATTGAGCAAGAATTGGCAGCTA
>HM_2563 from Matreshka MAT_HMR_25745, mORF origin: >ORF 3 (Frame +1, Start 3158) of : NM_004370
AGCGACTTCAGCCACAGACCACATATGACATCACAGTTCTTCCTATTTACAAGATGGGAG
AAGGAAAGCTTAGGCAAGGATCAGGAACAACAGCTTCTCGGTTTAAGTCTCCTAGAAACC
TCAAAACATCTGACCCAACCATGTCAAGCTTCCGAG
>HM_2565 from Matreshka MAT_HMR_25814, mORF origin: >ORF 8 (Frame +1, Start 8432) of : NM_004370
AAGGTGATGCTGGAGAGCCAGGACTTCCAGGCCGAACAGGAACCCCAGGATTACCTGGCC
CACCAGGACCAATGGGACCTCCAGGAGACAGAGGCTTCACTGGAAAAGACAGTGCAATGG
GACCCAGGGGCCCACCAGGGCGGCCGGGAAGCCCAGGCTCCCCAGGAGTCACAGGACCAA
GTGGGAAGCCAGGAAAACCTGGAGATCATGGCAGACCAGGTCCATCTGGGT
>HM_2568 from Matreshka MAT_HMR_25827, mORF origin: >ORF 2 (Frame +1, Start 2846) of : NM_004446
AGTATAAGCCTGTGTCGGCCACTGGAGCTGAGGACAAAGATAAGAAGAAGAAAGAAAAAG
AAAATAAATCTGAAAAGCAGAATAAGCCTCAGAAACAAAATGATGGCCAAAGGAAAGACC
CTTCTAAAAACCAAGGAGGTGGGCTCTCATCAAGTGGAGCAGGAGAAGGGCAGGGGCCTA
AGAAACAGACCAGGTTGGGTCTTGAGGCAAAAAAAGAAGAAAATCTTGCTGATTGGTATT
CTCAGGTCATCACAAAGTCAGAAA
>HM_2573 from Matreshka MAT_HMR_25834, mORF origin: >ORF 6 (Frame -1, Start 1845) of : NM_004460
AAAAAGAATAGCCATATGGGGCTGGTCCTATGGAGGATACGTTTCATCACTGGCCCTTGC
ATCTGGAACTGGTCTTTTCAAATGTGGTATAGCAGTGGCTCCAGTCTCCAGCTGGGAATA
TTACGCGTCTGTCTACACAGAGAGATTCATGGGTCTCCCAACAAAGGA
>HM_2580 from Matreshka MAT_HMR_25849, mORF origin: >ORF 5 (Frame +1, Start 2078) of : NM_004460
ACTATCTTCTCATCCACGGAACAGCAGATGATAATGTGCACTTTCAAAACTCAGCACAGA
TTGCTAAAGCTCTGGTTAATGCACAAGTGGATTTCCAGGCAATGTGGTACTCTGACCAGA
ACCACGGCTTATCCGGCCTGTCCACGAACCACTTATACACCCACA
>HM_2582 from Matreshka MAT_HMR_25852, mORF origin: >ORF 2 (Frame +1, Start 620) of : NM_004519
TTGCCTCTGTGCCAGTGGTTGCTGTGGGAAACCAAGGCAATGTTCTGGCCACCTCCCTGC
GAAGCCTGCGCTTCCTGCAGATCCTGCGCATGCTGCGGATGGACCGGAGAGGTGGCACCT
GGAAGCTTCTGGGCTCAGCCATCTGTGCCCACAGCAAAGAACTCATCACGGCCTGGTACA
TCGGTTTCC
>HM_2583 from Matreshka MAT_HMR_25857, mORF origin: >ORF 4 (Frame +1, Start 1871) of : NM_004519
AAGTTGAAAGACAGGTTCAGGACATGGGGAAGAAGCTGGACTTCCTCGTGGATATGCACA
TGCAACACATGGAACGGTTGCAGGTGCAGGTCACGGAGTATTACCCAACCAAGGGCACCT
CCTCGCCAGCTGAAGCAGAGAAGAAGGAGGACAACAGGTATTCCGATT
>HM_2587 from Matreshka MAT_HMR_25859, mORF origin: >ORF 1 (Frame -1, Start 3) of : NM_004622
GTCTGTGAGCGAGATCTTCGTGGAGCTGCAGGGCTTTTTGGCTGCCGAGCAGGACATCCG
AGAGGAAATCAGAAAAGTTGTACAGAGTTTAGAACAAACAGCTCGAGAGATTTTAACTCT
ACTGCAAGGGGTCCATCAGGGTGCTGGGTTTCAGGACATTCCAAAGAGGTGTTTGAAAGC
TCGAGAACATTTTGGTACAGTAAAAACACATCTAACATCTTTGAAGACCAAATTTCCTGC
>HM_2591 from Matreshka MAT_HMR_25916, mORF origin: >ORF 13 (Frame -1, Start 1275) of : NM_004639
GGGGGCTCCCCCGCCAGGTCCAGCTCCCCCGCCAGCCACCAGCCACCCGAGGGTCATCCG
GATTTCCCACCAGAGTGTGGAACCCGTGGTCATGATGCACATGAACATTCAAGATTCTGG
CACACAGCCTGGTGGTGTTCCGAGTGCTCCCACTGGCCCCCTGGGACCCCCTGGTCATGG
CCAAACCCTGGGACAGCAGGTGCCAGGCTTCCCAACAGCTCCAACCCGGGTGGTGATTGC
CCGGCCCACTCCTCCACAGGCTCGGCCTTCCCATCCTGGAGGGCCCCCAGTCTCTGGGAC
ACTGCAGGGCGCCGGTCTGGGTACCAATGCCTCGTTGGCCCAGATGGTGAGCGGCCTTGT
GGGGCAGCTTCTTATGCAGCCAGTCCTTGTGGCTCAGGGGACCCCAGGTATGGCTCCACC
GCCAGCCCCTGCCACTGCTTCTGCCAGTGCTGGCACCACCAACACAGCTACCACAGCTGG
CCCCGCTCCTGGGGGGCCTGCCCAGCCTCCACCCACCCCTCAACCCTCCATGGC
>HM_2595 from Matreshka MAT_HMR_25987, mORF origin: >ORF 4 (Frame +1, Start 1163) of : NM_004639
CAGGAAATGGGACTCGGCCCCCCCCAACTCCCAATGCAGAGGCACCTCCCCCTGGTCCTG
GGCAGGCCTCATCCGTGGCTCCGTCTTCTACCAATGTCGAGTCCTCAGCTGAGGGGGCTC
CCCCGCCAGGTCCAGCTCCCCCGCCAGCCACCAGCCACCCGAGGGTCATCCGGATTTCCC
ACCAGAGTGTGGAACCCGTGGTCA
>HM_2597 from Matreshka MAT_HMR_26060, mORF origin: >ORF 1 (Frame +1, Start 119) of : NM_004639
AAGAGTTTAAGGAGCACATTGCTGCCTCTGTCAGCATCCCATCTGAAAAACAACGGCTCA
TTTACCAGGGACGAGTTCTGCAAGATGATAAGAAGCTTCAGGAATACAATGTTGGGGGAA
AGGTTATCCACCTGGTGGAACGGGCTCCTCCTCAGACTCACCTCCCTTCTGGGGCATCTT
CTGGGACGGGGTCTGCCTCAGCCACTCATGGTGGGGGATCCCCCCCTGGTACTCGGGGGC
CTGGGGCCTCTGTTCATGACCGGAATGCCAACAGCTATGTCATGGTTGGAACCTTCAATC
TTCCTAGTGACGGCTCTGCTGTGGATGTTCACATCAACATGGAACAGGCCCCGATTCAGA
GTGAGCCCCGGGTACGGCTGG
>HM_2598 from Matreshka MAT_HMR_26096, mORF origin: >ORF 8 (Frame +1, Start 2795) of : NM_004639
GCCCTGATGCCATTCTCAGATACGTTCGCAGGGTTGGTGATCCCCCCCAGCCACTTCCTG
AGGAGCCAATGGAAGTTCAGGGAGCAGAAAGAGCTTCCCCTGAGCCTCAGCGGGAGAATG
CTTCCCCAGCCCCTGGAACAACAGCAGAAGAGGCCATGTCCCGAGGTCCACCTCCTGCTC
CTGAGGGGGGCTCCCGGGATGAACAGGATGGAGCTTCAGCTGAGACAGAACCTTGGGCAG
CTGCAGTCCCCCCAGAATGGGTCCCTATTATCCAGCAGGACATTCAGAGCCAGCGGAAGG
>HM_2610 from Matreshka MAT_HMR_26164, mORF origin: >ORF 12 (Frame -1, Start 1026) of : NM_004639
CCTGCGCTGCAATCTGGCCTGCACGCCCCCACGACACCTGCATGTGGTCCGGCCTATGTC
TCACTACACCACCCCCATGGTGCTCCAGCAGGCAGCCATTCCCATACAGATCAATGTGGG
AACCACTGTGACCATGACAGGAAATGGGACTCGGCCCCCCCCAACTCCCAATGCAGAGGC
ACCTCCCCCTGGTCCTGGGCAGGCCTCATCCGTGGCTCCGTCTTCTACCAATGTCGAGTC
CTCAGC
>HM_2611 from Matreshka MAT_HMR_26212, mORF origin: >ORF 4 (Frame +1, Start 1163) of : NM_004801
CAATATCAGTGGATGGGATTCTTACCACAACGGGCTACACGCAAGAAGATTATACCATGC
TGGGGTCTGATGACTTTTTCTATGTTGGAGGCAGTCCCAGCACAGCCGACCTTCCAGGGT
CACCAGTCAGTAACAACTTTATGGGCTGTCTCAAAGAGGTTGTATATAAAAATAATGATG
>HM_2620 from Matreshka MAT_HMR_26439, mORF origin: >ORF 5 (Frame +1, Start 1439) of : NM_004801
ACCCAATCACCTTTGAAACCCCAGAGTCTTTCATCTCTTTGCCTAAATGGAATGCAAAGA
AAACTGGCTCCATATCATTTGATTTCCGTACAACAGAGCCAAATGGCCTCATCTTATTTA
GCCATGGCAAGCCAAGACATCAGAAAGATGCCAAGCACCCACAGA
>HM_2625 from Matreshka MAT_HMR_26496, mORF origin: >ORF 8 (Frame +1, Start 3176) of : NM_004801
ATGGACGGCTTCCGGACCTCATCTCCGATGCTCTTTTCTGCAACGGACAGATCGAGAGAG
GATGTGAAGGGCCCAGCACAACCTGCCAAGAGGACTCATGTTCCAATCAAGGTGTGTGCT
TGCAACAATGGGATGGCTTCAGCTGTGACTGTAGTA
>HM_2626 from Matreshka MAT_HMR_26533, mORF origin: >ORF 13 (Frame -1, Start 2682) of : NM_004801
TGCCAGATTTGGCTTCAGGAACATCATAGCAGATCCTGTCACCTTCAAGACCAAATCGAG
CTATGTTGCCTTAGCTACCTTGCAAGCCTACACTTCTATGCATCTTTTTTTCCAGTTCAA
GACAACATCCCTAGATGGATTAATTCTATA
>HM_2629 from Matreshka MAT_HMR_26618, mORF origin: >ORF 7 (Frame +1, Start 2006) of : NM_004801
AGCCTTCCTGCTCAAAGGAAACAGCAAAACCGTGCCTTAGCAACCCTTGCAAAAACAATG
GCATGTGCAGGGATGGGTGGAACAGATATGTCTGTGATTGTTCCGGAACAGGCTATCTTG
GCAGGTCCTGTGAGAGAGAGGCAACGGTTT
>HM_2631 from Matreshka MAT_HMR_26638, mORF origin: >ORF 9 (Frame +1, Start 3914) of : NM_004801
CAACTGAGTCAACAGCCACTGCCATGCAATCAGAGATGTCCACATCAATTATGGAGACTA
CCACGACCCTGGCTACTAGCACAGCCAGAAGAGGAAAGCCCCCGACAAAAGAACCCATTA
GCCAGACCACAGATGACATCCTTGTGGCCTCAGCAGAGTGTCCCAGCGATGATGAGGACA
TTGACCCCTGTGAGCCGAGCTCAGGTGGGT
>HM_2633 from Matreshka MAT_HMR_26732, mORF origin: >ORF 14 (Frame -1, Start 3744) of : NM_004801
CCAAGCAACCATAATAATTGGCGGGAAAGAGCAGGGCCAGCCCTTCCAGGGCCAGCTCTC
TGGGCTGTACTACAATGGCTTGAAAGTTCTGAATATGGCAGCCGAAAACGATGCCAACAT
CGCCATAGTGGGAAATGTGAGACTGGTTGG
>HM_2637 from Matreshka MAT_HMR_26764, mORF origin: >ORF 3 (Frame +1, Start 1535) of : NM_004860
AGGATCCAGACAGTAATCCCTACAGCCTATTGGACACGTCTGAACCAGAGCCCCCGGTTG
ATTCAGAACCTGGGGAACCCCCCCCAGCAAGTGCCAGGCGCCGCCGCTCCCGCCGCCGCC
GCACTGATGAAGACAGGACCGTCATGGATGGAGGCCTGGAATCAGATGGGCCCAACA
>HM_2640 from Matreshka MAT_HMR_26769, mORF origin: >ORF 4 (Frame +1, Start 1829) of : NM_004860
CTGTGGCTGACTATATCTCACGAGCAGAGTCTCAGAGCCGCCAGAGCGCACCCCTGGAAC
GCACTAAACCCTCAGAAGACTCTCTTTCAGGACAGAAGGGTGACTCTGTCAGCAAGCTTC
CTAAGGGCCCCTCGGAGAATGGGGAGCTCTCCGCCCCCTTGGAGTTGGGTAGTATGG
>HM_2642 from Matreshka MAT_HMR_26772, mORF origin: >ORF 1 (Frame +1, Start 1400) of : NM_004298
GTAATGTGGGAGGAGATGGAGAAGAGATTGAAAGATTCTTTAAATTACATCAGGAAGACC
AGGCTTGTGCAACTTGCCTTATTCTTGCTTGCTCCACTGCTGCCTGTGATAGAGAAGTAT
CTGCCTGGGCTACTCGGGCTTTCTTTAGGTATGGTGGTGAAGCACAGA
>HM_2645 from Matreshka MAT_HMR_26777, mORF origin: >ORF 2 (Frame +1, Start 1571) of : NM_004298
GATTTCCAACCACTCTTCCGCCTCCAAGTAATGTTGGTCCCATCTTGGGGTCTCCTGTCT
ATTCTAGTTCTCCTGTTCCTAGTGGTAGTCCCTATCCAAATCCATCCTTTTTGGGAACAC
CGTCTCATGGTATACAGCCTCCTGCCATGTCAACTCCAGTGTGTGCTCTGGGAAACCCAG
CAACTCAGGCCACAAATA
>HM_2650 from Matreshka MAT_HMR_26779, mORF origin: >ORF 1 (Frame -1, Start 339) of : NM_004930
AGGTGGCGTCTCATCTGTCTACCTCTGGGATCTGGATCATGGCTTTGCTGGAGTGATCCT
CATAAAGAAGGCTGGAGATGGATCAAAGAAGATCAAAGGCTGCTGGGATTCCATCCACGT
GGTAGAAGTGCAGGAGAAATCCAGCGGTCGCACCGCCCATTACAAGTTGACCTCCACGGT
GATGCTGTGGCTGCAGACCAACAAATCTGGCTCTGGCACCATGAACCTCGGAGGCAGCCT
TACCAGACAGATGGAGAAGGA
>HM_2653 from Matreshka MAT_HMR_26780, mORF origin: >ORF 4 (Frame +1, Start 3002) of : NM_004938
ACCCCCTGGCCAGCGAGGAGGACCTCAGGCGCATTGCTCAGCAGCTCCACAGCACAGGCG
AGATCAACATCATGCAAAGTGAAACAGTTCAGGACGTGCTGCTCCTGGACCCCCGCTGGC
TCTGCACAAACGTCCTGGGGAAGTTGCTGTCCGTGGAGACCCCACGGGCGCTGCACCACT
ACCGGGGCCGCTACACCGTGGAGGACATCCAGCGCCTGGTGCCCGACAGCGACGTGGAGG
AGCTGCTGCAGATCCTCGATGCCATGGACATCTGCGCCCGGGACC
>HM_2655 from Matreshka MAT_HMR_26787, mORF origin: >ORF 5 (Frame +1, Start 3518) of : NM_004938
ATGGCTGCAAGCTGGCCAACCGTGGGGCCGAGCTGCTGGTGCTGCTGGTCAACCACGGCC
AGGGCATTGAGGTCCAGGTCCGTGGCCTGGAGACGGAGAAGATCAAGTGCTGCCTGCTGC
TGGACTCGGTGTGCAGCACCATTGAGAACGTCATGGCCACCACGCTGCCAGGGCTCC
>HM_2660 from Matreshka MAT_HMR_27004, mORF origin: >ORF 4 (Frame +1, Start 2585) of : NM_005045
CATCTGTGCTTTTCAACAGCATTAGTCTTGACTTTACCAATCTTGTGGAGGTCACTCAGT
CTCTGGGATTCTACCTTGGAAATGTTCAGCCATACTGTGGCCACGACTGGACCCTTTGTT
TTACAGGAGATTCTAAACTTGCCTCAAGTATGCGCTATGTGGAAACACAATCAATGCAGA
>HM_2665 from Matreshka MAT_HMR_27102, mORF origin: >ORF 15 (Frame +1, Start 7235) of : NM_005045
GGGACTGTCTGCCTACCAATGTGGAATGCAGTCGCTATCATCTGCAACGGATCCTGGTGT
CAGACACTTTCAACAAGTGGACTAGAATCACTCTGCCTCTCCCTCCTTATACCAGGTCCC
AAGCCACTCGTTTCCGTTGGCATCAACCAGCTCCTTTTGACAAGCAGCAGACATGGGCAA
>HM_2669 from Matreshka MAT_HMR_27230, mORF origin: >ORF 13 (Frame +1, Start 6692) of : NM_005045
GACTGGGATGTGGTAAAGGCGTTCCTGACCCCAGGAGTCAACCCGTGCTCCTACAGTATT
CTCTCAACGGTGGCCTCTCGTGGAGTCTTCTTCAGGAGTTCCTTTTCAGCAATTCCAGCA
ATGTGGGCAGGTACATTGCCCTGGAGATACCCT
>HM_2676 from Matreshka MAT_HMR_27389, mORF origin: >ORF 10 (Frame +1, Start 5684) of : NM_005045
TGGATGAATTTTACTTTCCTCAAACAACGAATATACTTTTCATCAATGTTCCCTTGCCAT
ACACTGCCCAAACCAATGCTACAAGATTCAGACTCTGGCAACCTTATAATAACGGTAAGA
AAGAAGAAATCTGGATTGTTGATGACTTCATTATCGATGGAAATAATG
>HM_2679 from Matreshka MAT_HMR_27556, mORF origin: >ORF 32 (Frame -1, Start 9030) of : NM_005045
AGATGCCCTCACCAACACAACTCGACTTCGCTGGTGGCAGCCTTTTGTGATCAGCAATGG
AATTGTGGTCTCTGGGGTGGAGCGTGCTCAGTGGGCACTGGACAACATTTTGATTGGTGG
AGCAGAAATCAATCCCAGCCAATTGGTGGACACTTT
>HM_2687 from Matreshka MAT_HMR_27809, mORF origin: >ORF 16 (Frame +1, Start 7871) of : NM_005045
ATATCCTTCTCCCTCCTGATGCTAAAGAGATTGCCACTCGCTTCCGCTGGTGGCAGCCAA
GACATGACGGCCTGGATCAGAACGACTGGGCCATTGACAATGTCCTCATCTCAGGCTCTG
CTGACCAAAGGACCGTTATGCTGGACACCTTCAGCAGCGCCCCAGTACCCCAGCATGAGC
GCTCCCCTGCAGATGCCGGCCCTGTCGGGAGGATCGCCTTTGACATGTTTATGGAAGACA
AAACTTCAG
>HM_2692 from Matreshka MAT_HMR_28174, mORF origin: >ORF 5 (Frame +1, Start 2984) of : NM_005056
AAGAAGCCTTACAAAAGGCTCGAGAATGGACCGCTAAAGTGGAAGCTATTCAGAGTGGCA
GCAATTACGCTTATTTGGAGCAGCTTGAGAGCTTGTCTGCGAAAGGACGCCCTATTCCTG
TGCGTCTTGAAGCACTGCCGCAAGTGGAATCACAGG
>HM_2706 from Matreshka MAT_HMR_28201, mORF origin: >ORF 1 (Frame +1, Start 2) of : NM_004996
TGGCGCTCCGGGGCTTCTGCAGCGCCGATGGCTCCGACCCGCTCTGGGACTGGAATGTCA
CGTGGAATACCAGCAACCCCGACTTCACCAAGTGCTTTCAGAACACGGTCCTCGTGTGGG
TGCCTTGTTTTTACCTCTGGGCCTGTTTCCCCTTCTACTTCCTCTATCTCTCCCGACATG
ACCGAGGCTACATTCAGA
>HM_2707 from Matreshka MAT_HMR_28204, mORF origin: >ORF 7 (Frame -1, Start 2367) of : NM_005219
ACTTTTCGCCAAACTTACCCTTACCTTCTCTGCCCAGACCAAGACCAAGAAGGATCAAGA
AGGTGGAGAAGAAAAGAAATCTGTGCAAAAGAAAAAAGTAAAAGAGTTAAAGGTGTTGGA
TTCAAAGACAGCCCAGAATCTCTCAATCTTTTTGGGTTCCTTCCGCATGCCCTATCAAGA
GAT
>HM_2714 from Matreshka MAT_HMR_28210, mORF origin: >ORF 1 (Frame +1, Start 281) of : NM_005264
AGAAGGAGAAGAACTGCCTGCGCATTTACTGGAGCATGTACCAGAGCCTGCAGGGAAATG
ATCTGCTGGAGGATTCCCCATATGAACCAGTTAACAGCAGATTGTCAGATATATTCCGGG
TGGTCCCATTCATATCAGATGTTTTTCAGCAAGTGGAGCACATTCCCAAAGGGAACAACT
GCCTGGATGCAGCGAAGGCCTGCAACCTCGACGACATTTGCAAGAAGTACAGGTCGGCGT
ACATCACCCCGTGCACCACCAGCGTGTCCAATGATGTCTGCAACCGCCGCAAGTGCCACA
AGGCCCTCCGGCAGTTCTTTGACAAGGTCCCGGCCAAGCACAGCTACGGAATGCTCTTCT
GCTCCTGCCGGGACATCGCCTGCACAGAGCGGAGGCGACAGACCATCGTGCCTGTGTGCT
CCTATGAAGAGAGGGAGAAGCCCAACTGTT
>HM_2717 from Matreshka MAT_HMR_28218, mORF origin: >ORF 9 (Frame +1, Start 2579) of : NM_005474
ACGTGGGCAAGGTCCTCATCGTGGACTGGGACATTCACCATGGCAATGGCACCCAGCAGG
CGTTCTACAATGACCCCTCTGTGCTCTACATCTCTCTGCATCGCTATGACAACGGGAACT
TCTTTCCAGGCTCTGGGGCTCCTGAAGAGGTTGGTGGAGGACCAGGCGTGGGGTACAATG
>HM_2732 from Matreshka MAT_HMR_28285, mORF origin: >ORF 2 (Frame +1, Start 1076) of : NM_005721
AGCCAAAACCTATTGATGTACAAGTCATTACACACCACATGCAGCGATATGCAGTTTGGT
TTGGAGGATCAATGCTGGCTTCCACGCCTGAGTTCTACCAAGTATGCCACACCAAAAAGG
ATTATGAAGAAATTGGACCTAGCATTTGTCGTCACAATCCAGTGTTTGGAGTCATGTCGT
>HM_2735 from Matreshka MAT_HMR_28288, mORF origin: >ORF 1 (Frame +1, Start 719) of : NM_005721
AAGAATTTAACAAGTATGATACAGATGGGTCAAAATGGATTAAACAGTATACTGGAATCA
ATGCTATCTCAAAGAAAGAGTTTTCTATCGATGTTGGTTATGAGAGATTTTTGGGACCTG
AAATCTTTTTTCATCCAGAGTTTGCTAATCCAGACTTTACACAACCTATCTCAGAAGTTG
>HM_2736 from Matreshka MAT_HMR_28291, mORF origin: >ORF 3 (Frame -1, Start 627) of : NM_006120
CCGCTACACAGCAATTGCCTATTGGGTACCCCGGAACGCACTGCCCTCAGATCTGCTGGA
GAATGTGCTGTGTGGCGTGGCCTTTGGCCTGGGTGTGCTGGGCATCATCGTGGGCATTGT
TCTCATCATCTACTTCCGGAAGCCTTGCTCAGG
>HM_2742 from Matreshka MAT_HMR_28305, mORF origin: >ORF 1 (Frame +1, Start 983) of : NM_005739
CTGAGCTGCTGTCCTCCTCCAGAAACTACGACAATTACCGGCGAGCCTATGGAGAGTGCA
CCGACTTCAAGATCCCCATTCTGGGTGTGCATCTCAAGGACCTCATCTCCCTGTATGAAG
CCATGCCTGACTATCTGGGGGACGGGAAAG
>HM_2744 from Matreshka MAT_HMR_28309, mORF origin: >ORF 2 (Frame +1, Start 1355) of : NM_005739
TGGACTGGGCTTCTGGAGTGTCTCCCAAACCTGATCCAAAAACCATTAGCAAACACGTCC
AGAGGATGGTGGATTCTGTCTTCAAGAACTATGATCACGACCAGGATGGATACATTTCTC
AGGAAGAATTTGAAAAGATTGCTGCGAGTTTTCCATTTTCCTTCTGTG
>HM_2749 from Matreshka MAT_HMR_28344, mORF origin: >ORF 10 (Frame -1, Start 1404) of : NM_005688
GAGTTTGTTTCTAATGGAAGAGGTTCACATGATAAAGAACAAACCAGCCAGTCCTCACAT
CAAGATAGAGATGAAAAATGCCACCTTGGCATGGGACTCCTCCCACTCCAGTATCCAGAA
CTCGCCCAAGCTGACCCCCAAAATGAAAAAAGACAAGAGGGCTTCCAGGGGCAAGAAAGA
GAAGGTGAGGCAGCTGCAGCGCAC
>HM_2753 from Matreshka MAT_HMR_28391, mORF origin: >ORF 8 (Frame -1, Start 477) of : NM_005688
AGTTGGGCCAGACGCTGCTTCCCTGCGAAGGGTTGTGTGGATCTTCTGCCGCACCAGGCT
CATCCTGTCCATCGTGTGCCTGATGATCACGCAGCTGGCTGGCTTCAGTGGACCAGCCTT
CATGGTGAAACACCTCTTGGAGTATACCCAGGCAACAGAGTC
>HM_2757 from Matreshka MAT_HMR_28462, mORF origin: >ORF 9 (Frame -1, Start 1098) of : NM_005688
ATTTATCAAAATGTATGCCTGGGTCAAAGCATTTTCTCAGAGTGTTCAAAAAATCCGCGA
GGAGGAGCGTCGGATATTGGAAAAAGCTGGGTACTTCCAGAGCATCACTGTGGGTGTGGC
TCCCATTGTGGTGGTGATTGCCAGCGTGGTGACCTTCTCTGTTCATATGACCCTGGGCTT
CGATCTGACAGCAGCACAGGCTTTCACAGTGGTGACAGTCTTCAATTCCATGACTTTTGC
TTTGAAAGTAACACCGTTTTCAGTAAAGTCCCTCTCAGAAGCCTCAGTGGCTGT
>HM_2761 from Matreshka MAT_HMR_28537, mORF origin: >ORF 2 (Frame +1, Start 1076) of : NM_005688
ATGAAGTTCTTACTTACATTAAATTTATCAAAATGTATGCCTGGGTCAAAGCATTTTCTC
AGAGTGTTCAAAAAATCCGCGAGGAGGAGCGTCGGATATTGGAAAAAGCTGGGTACTTCC
AGAGCATCACTGTGGGTGTGGCTCCCATTGTGGTGG
>HM_2762 from Matreshka MAT_HMR_28576, mORF origin: >ORF 11 (Frame -1, Start 1767) of : NM_005688
ACTGGTTGGAATCTGTGGCAGTGTGGGAAGTGGAAAAACCTCTCTCATTTCAGCCATTTT
AGGCCAGATGACGCTTCTAGAGGGCAGCATTGCAATCAGTGGAACCTTCGCTTATGTGGC
CCAGCAGGCCTGGATCCTCAATGCTACTCTGAGAGACAACATCCTGTTTGGGAAGGAATA
>HM_2772 from Matreshka MAT_HMR_28649, mORF origin: >ORF 1 (Frame +1, Start 140) of : NM_005648
GTGGCCCAGGTCAGTTTGCTGAGAACGAAACCAATGAGGTCAATTTTAGAGAGATACCTT
CACATGTGCTATCGAAAGTATGCATGTATTTTACGTACAAGGTTCGCTACACTAACAGCT
CCACCGAGATTCCTGAATTCCCAATTGCACCTGAAATTGCACTGGAACTGC
>HM_2778 from Matreshka MAT_HMR_28674, mORF origin: >ORF 9 (Frame -1, Start 783) of : NM_006133
CATCTTGGCCTTCCTGTCTGGGATGCCGGTGACCAGAAACACCAAGTACCTCGACCTCAA
GAATTCACAAGAGATGCTCCGCTACAAAGAGGTCTGCTACTACATGCTCTTTGCCCTGGC
TGCCTACGGGTGGCCCATGTACCTGATGCGGAAGCCCGCCTGCGGCCTCTGCCAACTGGC
TCGGTCCTGCTCGTGTTGCCTGTGTCCTGCGAGGCCGCGGTTCGCCCCTGGAGTCACCAT
CGAGGAAGACAACTGCTGTGGCTG
>HM_2781 from Matreshka MAT_HMR_28720, mORF origin: >ORF 10 (Frame -1, Start 1311) of : NM_006133
GTACATCAAGAAGAAACTGGAGCAGGAGATGGTCCTGTCCCAGGCCTTTGGGCGAGACCT
GGGCCGCGGAACCAAACACTACGGCCTGATTGTGGTGGGCCACTCCCTGGGCGCGGGCAC
TGCTGCCATCCTCTCCTTCCTTCTGCGCCCACAGTATCCGACCCTCAAGTGCTTTGCCTA
CTCCCCGCCAGGGGGCCTGCTGAG
>HM_2785 from Matreshka MAT_HMR_28763, mORF origin: >ORF 4 (Frame +1, Start 1550) of : NM_006133
CTGCTGTGGTTCTGGGCAAAGACCTCGTCCCCAGGATTGGCCTCTCTCAGCTGGAAGGCT
TCCGCAGACAGCTCCTGGATGTCCTGCAGCGAAGCACCAAGCCCAAATGGCGGATCATCG
TGGGGGCCACCAAATGCATCCCCAAGTCGGAGCTGCCTGAGGAGG
>HM_2786 from Matreshka MAT_HMR_28779, mORF origin: >ORF 3 (Frame +1, Start 1232) of : NM_006133
CGGGTGATGCTGAGCGCCTCCCCGTGGAGGGGCACCACGGCACCTGGCTGGGCCACAAGG
GTATGGTCCTCTCAGCTGAGTACATCAAGAAGAAACTGGAGCAGGAGATGGTCCTGTCCC
AGGCCTTTGGGCGAGACCTGGGCCGCGGAACCAAACACTACGGCC
>HM_2789 from Matreshka MAT_HMR_28794, mORF origin: >ORF 3 (Frame -1, Start 738) of : NM_006400
TCAGGATGCTCAGAATCCCCTTTCTGCAGGTCTACAGGGAGCCTGTCTCATGGAGACTGT
AGAGCTGTTGCAAGCAAAGGTGAGCGCCCTAGACCTTGCAGTTTTGGATCAAGTGGAGGC
TCGGCTACAGAGTGTCCTGGGAAAGGTGAACGAGATTGCCAAGCA
>HM_2796 from Matreshka MAT_HMR_28798, mORF origin: >ORF 1 (Frame +1, Start 701) of : NM_006350
CCTATGAGGGAAAGTGTATCAAAGCAAAGTCCTGTGAAGATATCCAGTGCACTGGTGGGA
AAAAATGTTTATGGGATTTCAAGGTTGGGAGAGGCCGGTGTTCCCTCTGTGATGAGCTGT
GCCCTGACAGTAAGTCGGATGAGCCTGTCTGTGCCAGTGACAATGCCACTTATGCCAGCG
AGTGTGCCA
>HM_2797 from Matreshka MAT_HMR_28799, mORF origin: >ORF 5 (Frame -1, Start 513) of : NM_006302
GTTCGTCAAGAGGCCTGGGGGTCAGCACGGAGGGGACTGGAGCTGGAGAGTGACTGTAGA
GCCTCAGGACTCAGGTACTTCTGCCCTCCCTTTGGTCTCCCTGTTCTTCTATGTGGTGAC
AGATGGCAAGGAAGTCCTACTACCAGAGGTTGGGGCCAAGGGGCAGTTGAAGTTTATCAG
TGGGCACACCAGTCAACTTGG
>HM_2803 from Matreshka MAT_HMR_28801, mORF origin: >ORF 2 (Frame +1, Start 3038) of : NM_006206
GCGCTGACAGTGGCTACATCATTCCTCTGCCTGACATTGACCCTGTCCCTGAGGAGGAGG
ACCTGGGCAAGAGGAACAGACACAGCTCGCAGACCTCTGAAGAGAGTGCCATTGAGACGG
GTTCCAGCAGTTCCACCTTCATCAAGAGAGAGGACGAGACCATTGAAGACATCGACA
>HM_2811 from Matreshka MAT_HMR_28815, mORF origin: >ORF 3 (Frame +1, Start 842) of : NM_006388
CCAAGTGTGACCTACGACATCCTCCAGGCAATGAGATTTACCGCAAGGGCACCATCTCCT
TCTTTGAGATTGATGGACGTAAGAACAAGAGTTATTCCCAGAACCTGTGTCTTTTGGCCA
AGTGTTTCCTTGACCATAAGACACTGTACTATGACACAGACCCTTTCCTCTTCTACGTCA
>HM_2815 from Matreshka MAT_HMR_28834, mORF origin: >ORF 2 (Frame +1, Start 689) of : NM_006388
AGAACATTGAGTGCATTGAGCTGGGCCGGCACCGCCTCAAGCCGTGGTACTTCTCCCCGT
ACCCACAGGAACTCACCACATTGCCTGTCCTCTACCTGTGCGAGTTCTGCCTCAAGTACG
GCCGTAGTCTCAAGTGTCTTCAGCGTCATT
>HM_2816 from Matreshka MAT_HMR_28857, mORF origin: >ORF 1 (Frame +1, Start 197) of : NM_006388
AGAAGATCCAGTTCCCCAAGAAAGAGGCCAAGACCCCCACTAAGAACGGACTTCCTGGGT
CCCGTCCTGGCTCTCCAGAGAGAGAGGTGCCGGCCTCGGCGCAGGCCAGCGGGAAGACCT
TGCCAATCCCGGTCCAGATCACACTCCGCTTCAACCTGCCCAAGGAGCGGGAGGCCATTC
CCGGTGGCGAGCCTGACCAGCCGCTCTCCTCCAGCTCCTGCCTGCAGCCCAACCACCGCT
CAACGAAACGGAAGGTGGAGGTGGTTTCACCAGCAACTCCAGTGCCCAGCGAGACAGCCC
CGGCCTCGGTTTTTCCCCAGAATGGAGCCGCCCGTAGGGCAGTGGCAGCCCAGCCAGGAC
GGAAGCGAAAATCGAATTGTTTGGGCACTGATGAGGACTCCCAGGACAGCTCTGATGGAA
TACCGTCAGCACCACGCA
>HM_2822 from Matreshka MAT_HMR_28858, mORF origin: >ORF 2 (Frame +1, Start 362) of : NM_006884
AAGATCGCAAAGACGATGCGAAAGGGATGGAGGACGAAGGCCAGACCAAAATCAAGCAGA
GGCGAAGTCGGACCAATTTCACCCTGGAACAACTCAATGAGCTGGAGAGGCTTTTTGACG
AGACCCACTATCCCGACGCCTTCATGCGAGAGGAAC
>HM_2826 from Matreshka MAT_HMR_28861, mORF origin: >ORF 3 (Frame +1, Start 824) of : NM_007037
AAGATGAAAAATGGGGCCCAGAGGTGTCCGACAATGGGGGGCTTACACTGCGTAACTTCT
GCAACTGGCAGCGGCGTTTCAACCAGCCCAGCGACCGCCACCCAGAGCACTACGACACGG
CCATCCTGCTCACCAGACAGAACTTCTGTGGGCAGGAGGGGCTGTGTGACACCCTGGGTG
TGGCAGACATCGGGACCATTTGTGACCCCAACAAAAGCTGCTCCG
>HM_2831 from Matreshka MAT_HMR_28863, mORF origin: >ORF 2 (Frame +1, Start 428) of : NM_006983
GCTTCTACCCGATCAACCACACGGACTGCCTGGTCTCCGCGCTGCACCACTGCTTCGACG
GCCCCACGGGGGAGCTGGCCCACGCCTTCTTCCCCCCGCACGGCGGCATCCACTTCGACG
ACAGCGAGTACTGGGTCCTGGGCCCCACGCGCTACAGCTGGAAGAAAGGCGTGTGGCTCA
CGGACCTGGTGCACGTGGCGGCCCACGAGATCGGCCACGCGCTGGGCC
>HM_2839 from Matreshka MAT_HMR_28866, mORF origin: >ORF 3 (Frame +1, Start 638) of : NM_012082
CTCTCACAGAAGGGATGTACCCTGCACGCCTGCTGGACTCAATTCAGCTGCTTCCTCAGC
AAGCTGCCATGGCTTCTATTTTGCCCACAGCTATTGTCAATAAGGATATATTCCCTTGCA
AGTCCTGTGGCATCTGGTATCGGAGTGAGCGGAATCTGCAGGCCCATT
>HM_2847 from Matreshka MAT_HMR_28877, mORF origin: >ORF 6 (Frame +1, Start 4856) of : NM_012115
TACAAACACAGGTTCCTGATATATATGAATTTCTTAAAGATGCTTCAGATAAGATGGGTC
ATAGTGATGAAGTGGCTGATGAATGTTTCAAATTGCATCAAGTATGGGAAACAAAAGTGC
CTGAAAGCATTGAAGAATTGCCTTCAATGGAAGAAATCTCACACTCTGTTGGGGAACATC
TTCCAAACACATACG
>HM_2853 from Matreshka MAT_HMR_28882, mORF origin: >ORF 2 (Frame +1, Start 1127) of : NM_012248
TTTGTCTGCCAAGAGAACAGGCGGCTCGCTTTTGTTCTGAAATCAAATCCTCCAAGTACG
GAGAGGGTCACCAAGCGTGGATCGTTGGCATTGTGGAAAAGGGAAACCGAACGGCCCGGA
TCATTGACAAGCCGCGAGTTATTGAAGTCCTGCCTCGTGGGGCCACAGCTGCTGTTCTTG
CTCCTGACAGTTCAAATGCCTCCTCTGAGCCTAGCTCGT
>HM_2855 from Matreshka MAT_HMR_28884, mORF origin: >ORF 1 (Frame +1, Start 83) of : NM_012324
GCCTGGAAGAATTTGACGACGAAGATCTGTCTGAGATCACTGATGACTGTGGCCTGGGCC
TCAGCTACGACTCAGACCACTGTGAGAAGGACAGCCTCTCCCTGGGGCGCTCGGAGCAGC
CGCACCCCATCTGCTCCTTCCAGGATGACTTCCAGGAGTTTGAGA
>HM_2857 from Matreshka MAT_HMR_28889, mORF origin: >ORF 7 (Frame +1, Start 2648) of : NM_014203
GCCTCCCTCAACAGGAGGCGCAGAAAATCTTCAAAGCCAACCACCCCATGGACGCAGAAG
TTACTAAGGCCAAGCTTCTGGGGTTTGGCTCTGCTCTCCTGGACAATGTGGACCCCAACC
CTGAGAACTTCGTGGGGGCGGGGATCATCCAGACTAAAGCCCTGCAGGTGGGCTGTCTGC
TTCGGCTGGAGCCCAATGCCCAGGCCCAGATGTACCGGC
>HM_2862 from Matreshka MAT_HMR_28898, mORF origin: >ORF 1 (Frame +1, Start 2) of : NM_014203
TGCCGGCCGTGTCCAAGGGCGATGGGATGCGGGGGCTCGCGGTGTTCATCTCCGACATCC
GGAACTGTAAGAGCAAAGAGGCGGAAATTAAGAGAATCAACAAGGAACTGGCCAACATCC
GCTCCAAGTTCAAAGGAGACAAAGCCTTGGATGGCTACAGTAAGAAAAAATATGTGTGTA
AACTGCTTTTCATCTTCCTGCTTGGCCATGACATTGACTTTGGGCACATGGAGGCTG
>HM_2867 from Matreshka MAT_HMR_28903, mORF origin: >ORF 3 (Frame +1, Start 1049) of : NM_014344
CAGGCATGTGGGACAAGTATAACGAGCCGCTGTTGCAGTCAGTGTGCGTGTTCCGCGAGC
GGACCGCGCGGCGCGTCCTGGAGCTGCACCGCGGACAGGACGCCGCGGCCCGGCTGCTGC
GCCTCTACCGGCGCCACGAGCCTCGCTTCCCCGAGCTGGCCGCCCTTGCAGACCCCCACG
CTCAGCTGCTACAGCGCCGCCTCGACTTCCTCGCCAAGCACATTTTGCACTGTAAGGCCA
AGTACGGCCGCCGGTCTGGGACTT
>HM_2869 from Matreshka MAT_HMR_28904, mORF origin: >ORF 3 (Frame -1, Start 366) of : NM_013240
TCCCCCCTATGTAGTGACTCCACCTCAAGAGGTAGGAAGTCACGGAATAGAGGCAGCTTG
GGCTGGTGGCAGAAATGGTCGGGAAGTCATGGACAGGTTTTTTCCCCTGGTTCCAGATCT
CCTTTCACCAAGAGGATTATTCTATTTAGTTACCAT
>HM_2871 from Matreshka MAT_HMR_28905, mORF origin: >ORF 1 (Frame +1, Start 416) of : NM_013264
TTGACACTCAAGGATTCTCAGATCATAGTATTCGTATTCAAAGAGCTCTACCCTCCGAAT
GCCAAATGCTCCTCTTTTCAGCAACCTTTGAGGACTCTGTGTGGCACTTTGCTGAGCGAA
TCATCCCTGACCCTAATGTTATCAAGTTACGCAAAGAGGAGCTCACAC
>HM_2874 from Matreshka MAT_HMR_28911, mORF origin: >ORF 15 (Frame -1, Start 816) of : NM_013227
GTGCCGGCGGCTGGGTGCCCGGCTGGCCACCACGGGCCACGTCTACCTGGCCTGGCAGGC
TGGCATGGACATGTGCAGCGCCGGCTGGCTGGCCGACCGCAGCGTGCGCTACCCCATCTC
CAAGGCCCGGCCCAACTGCGGTGGCAACCTCCTGGGCGTGAGGACCGTCTACGTGCATGC
CAACCAGACGGGCTACCCCGACCCCTCATCCCGCTACGACGCCATCTGCTACACAGG
>HM_2882 from Matreshka MAT_HMR_29011, mORF origin: >ORF 14 (Frame -1, Start 78) of : NM_013227
CAACTCGCTGAGTGTCAGCATCCCCCAACCGTCCCCGCTGAGGGTCCTCCTGGGGACCTC
CCTCACCATCCCCTGCTATTTCATCGACCCCATGCACCCTGTGACCACCGCCCCTTCTAC
CGCCCCACTGGCCCCAAGAATCAAGTGGAGCCGTGTGTCCAAGGAGAAGGAGGTAGTGCT
GCTGGTGGCCAC
>HM_2891 from Matreshka MAT_HMR_29112, mORF origin: >ORF 3 (Frame +1, Start 692) of : NM_013227
GGACGTATGGCATCCGAGACACCAACGAGACCTATGATGTGTACTGCTTCGCCGAGGAGA
TGGAGGGTGAGGTCTTTTATGCAACATCTCCAGAGAAGTTCACCTTCCAGGAAGCAGCCA
ATGAGTGCCGGCGGCTGGGTGCCCGGCTGGCCACCACGGGCCACGTCTACCTGGCCTGGC
AGGCTGGCATGGACATGTGCAGCGCCGGCTGGCTGGCCGACCGCAGCGTGCGCTACCCCA
TCTCCAAGGCCCGGCCCAACTGCGGTGGCAACCTCCTGGGCG
>HM_2893 from Matreshka MAT_HMR_29130, mORF origin: >ORF 1 (Frame +1, Start 2) of : NM_014583
TGGCAAAGGTGGCTAAGGACCTCAACCCAGGAGTTAAAAAGATGTCCCTGGGCCAGCTGC
AGTCAGCAAGAGGTGTGGCATGTTTGGGATGCAAGGGGACGTGTTCGGGCTTCGAGCCAC
ATTCATGGAGGAAAATATGCAAGTCTTGCAAATGCAGCCAAGAGGACCACTGCC
>HM_2899 from Matreshka MAT_HMR_29142, mORF origin: >ORF 1 (Frame +1, Start 68) of : NM_013993
AGGGACATTTTGATCCTGCCAAGTGCCGCTATGCCCTGGGCATGCAGGACCGGACCATCC
CAGACAGTGACATCTCTGCTTCCAGCTCCTGGTCAGATTCCACTGCCGCCCGCCACAGCA
GGTTGGAGAGCAGTGACGGGGATGGGGCCTGGTGCCCCGCAGGGTCGGTGTTTCCCAAGG
AGGAGGAGTACTTGCAGGTGGATCTACAACGACTGCACCTGGTGGCTCTGGTGGGCACCC
AGGGACGGCATGCCGGGGGCCTGGGCAAGGAGTTCTCCCGGAGCTACCGGCTGCGTTACT
CCCGGGATGGTCGCCGCTGGATGGGCTGGAAGGACCGCTGGGGTCAGGAGG
>HM_2904 from Matreshka MAT_HMR_29160, mORF origin: >ORF 10 (Frame -1, Start 1719) of : NM_013993
CATTGTTACCCTGCAGGGCGTCACCGGGGGCAACACCTATGCTGTGCCTGCACTGCCCCC
AGGGGCAGTCGGGGATGGGCCCCCCAGAGTGGATTTCCCTCGATCTCGACTCCGCTTCAA
GGAGAAGCTTGGCGAGGGCCAGTTTGGGGAGGTGCACCTGTG
>HM_2911 from Matreshka MAT_HMR_29170, mORF origin: >ORF 1 (Frame +1, Start 137) of : NM_014727
CTCTGCGGCGCGGCGGTGGCGCGACGGGGCCGGGCGGAGCCGAGCCCGGGGAGGACACGG
CCCTGCTCCGTTTGCTGGGGCTCCGCCGGGGCCTGCGCCGGCTCCGCCGCCTGTGGGCCG
GCCCGCGGGTCCAGCGGGGCCGGGGACGGGGTCGGGGCCGGGGCTGGGGCCCGAGTCGAG
GCTGCGTGCCGGAGGAGGAGAGCAGTGACGGGGAATCCGACGAGGAGGAGTTTCAGGGTT
TTCATTCAGATGAAGATGTGGCCCCCAGTTCCCTGCGCTCTGCGCTCCGATCCCAGCGAG
GTCGAGCGCCCCGAGGTCGGGGTCGCAAGCATAAGACGACCCCCCTTCCTCCTCCTCGCC
>HM_2918 from Matreshka MAT_HMR_29449, mORF origin: >ORF 4 (Frame +1, Start 1598) of : NM_014727
GTGCCCGCTCCTCCCGTGTCATCAAGACACCCCGGCGATTTATGGATGAAGACCCCCCCA
AACCCCCAAAGGTGGAGGTCTCACCTGTCCTGCGACCTCCCATTACCACCTCCCCACCTG
TTCCCCAGGAGCCAGCACCAGTCCCCTCTCCACCACGTGCCCCAACTCCTCCATCTACCC
CAGTTCCACTCCCTGAGAAGAGACGGTCCATCC
>HM_2920 from Matreshka MAT_HMR_29512, mORF origin: >ORF 10 (Frame +1, Start 4064) of : NM_014727
TGCAGTGCGCACAGTGCGATCACTGGGTGCATGCCAAGTGCGAGGGGCTCTCAGATGAAG
ACTACGAGATCCTTTCAGGACTGCCAGACTCGGTGCTGTACACCTGCGGACCGTGTGCTG
GGGCAGCGCAGCCCCGCTGGCGAGAGGCCC
>HM_2921 from Matreshka MAT_HMR_29541, mORF origin: >ORF 9 (Frame +1, Start 3572) of : NM_014727
GTGTGCTCACCTCTGTGCCAGGGGGCCCCCCGATGGTGTGCTTGCTGTGTGCCAGCAAAG
GACTCCACGAGCTGGTGTTCTGTCAAGTCTGCTGTGACCCATTCCACCCATTCTGCCTGG
AGGAGGCCGAGCGGCCCCTGCCCCAGCATCACGACACCTGGTGCTGCCGTCGCTGCAAAT
TCTGCCACGTCTGTGGACGCAAAGGTCGTGGATCCAAGCACCTCCTGGAGTGCGAGCGCT
GCCGCCATGCATACCACCCGGCCTGTCTGGGGCCCAGCTATCCAACCCGGGCCACGCGCA
AACGGCGCCACTGGATCTGTTCAGCCTGTGTGCGCTGTAAGAGCTGTGGGGCAACTCCAG
GCAAGAACTGGGACGTCGAGTGGTCTGGAGATTACAGCCTCTGCCCCAGGTGCACCCAGC
TATATGAGAAAGGAAACTACTGCCCGATCTGTACACGCTGCTATGAAGACAACGACTATG
AGAGCAAGA
>HM_2922 from Matreshka MAT_HMR_29631, mORF origin: >ORF 24 (Frame -1, Start 2748) of : NM_014727
GAGTGTCCCGTCACGGTCCCGGCGGGGAAAGGTGGAGGCAGCAGGCCCTGGGGGAGAATC
AGAGCCCACAGGTTCTGGAGGGACCCTGGCCCACACACCCCGGCGCTCACTGCCCTCCCA
TCACGGCAAGAAGATGCGCATGGCTCGATGTGGACACTGTCGGGGCTGCCTACGTGTGCA
GGACTGTGGGTCCTGTGTCAACTGCCTAGACAAGCCCAAGTTTGGGGGCCC
>HM_2926 from Matreshka MAT_HMR_29766, mORF origin: >ORF 5 (Frame +1, Start 1979) of : NM_014727
AGATCTACGAATCGGTGCTTACTCCTCCTCCTCTTGGGGCTCCTGAAGCCCCTGAGCCAG
AGCCTCCTCCTGCCGATGACTCTCCAGCTGAGCCTGAGCCTCGGGCAGTGGGCCGCACCA
ACCACCTCAGCCTGCCTCGATTCGCCCCTGTGGTCACCACTCCTGTTAAGGCCGAGGTGT
CCCCTCACGGGGCTCCAGCTC
>HM_2929 from Matreshka MAT_HMR_29859, mORF origin: >ORF 16 (Frame +1, Start 6980) of : NM_014727
AAACCCCCACAGTGCGTGGGGTCCTTGACCTGGATCGGCCTGGGGAGCCCGCTGGGGAAG
AAAGTCCTGGGCCCCTCCAGGAACGGTCCCCTTTGCTGCCACTTCCGGAAGATGGTCCTC
CCCAGGTCCCCGATGGTCCCCCAGACCTGCTGCTTGAGTCCCAGTGGCACCACTATTCAG
GTGAGGCTTCGAGCTCTGAGGAAGAGCCTCCATCCCCAGATGATAAAGAGAACCAGGCCC
CAAAACGGACTGGCCCACATCTGCGCTTCGAGATCAGCAGTGAGGATGGGTTCAGCGTTG
AGGCAGAGAGCTTGGAGGGGGCGTGGAGAACTC
>HM_2942 from Matreshka MAT_HMR_29934, mORF origin: >ORF 2 (Frame +1, Start 3359) of : NM_015565
CTGAAGGCAATTTGCATACCATTCAAAGTCTATGTCCATTTTTGTCAAAAGAAGAAAAGA
AAGAATTTAGTGCTCAATGTATACCTGCTCTTTTGGGCTGGACTAAGAAAGATCTTTGCA
GCACTAATGGAGGTTTTGGACATCTTGCCATTTTCAATTCTTGTCTGCAAACCAAAAGTA
>HM_2943 from Matreshka MAT_HMR_29959, mORF origin: >ORF 7 (Frame -1, Start 4941) of : NM_015565
ACTTATAATACAACTGCCTTCAAATTATCCACTGGGTTCAATAATAGTAGAAAGTGGGAA
AAGAGTAGGAGTAGCTGTTCAGCAGTGGCGGAACTGGATGCTGCAGTTAAGCACTTACCT
CACCCATCAGAATGGAAGTATTATGGAAGGCTTAGCTTTATGGAAAAA
>HM_2944 from Matreshka MAT_HMR_29969, mORF origin: >ORF 5 (Frame +1, Start 5150) of : NM_015565
TCTGTTTCTCAGTCATTCACGGTTTCAACTATTCCCTTCCCAAAAAAGCCTGTAGAACAT
GCAAGAAAAAATTCCATTCAGCCTGCTTGTACAAATGGTTTACATCTAGCAACAAATCCA
CTTGTCCACTGTGTCGTGAGACGTTTTTCT
>HM_2957 from Matreshka MAT_HMR_30025, mORF origin: >ORF 1 (Frame +1, Start 2) of : NM_015576
TGTATGGAAGTGCAAGAACAATCACCAATCTGGAAGGTAGCCCTTCCAGATCCCCTCGTT
TGCCAAGGTCTCCTCGTTTGGGCCACCGAAGAACAAGTAGTGGGGGAGGTGGAGGAACAG
GCAAGACTCTGTCTATGGAGAATATCCAGTCCCTCAATGCAGCCTATGCTACGTCTGGAC
CCATGTATC
>HM_2959 from Matreshka MAT_HMR_30044, mORF origin: >ORF 4 (Frame -1, Start 303) of : NM_015576
TCCCAATATTGCTTCTGCTGGACTTTCCCACACAGATGTCCTTTCATACACAGATCAACA
TGGTGGGCTGACTGGCTCATCCCATCATCACCACCACCAGGTCCCCTCCATGTTGAGGCA
GGTAAGAGACAGCACAATGTTAGATCTTCAGGCCCAGCTGAAAGAACTGCAGAGAGAGAA
>HM_2961 from Matreshka MAT_HMR_30053, mORF origin: >ORF 1 (Frame +1, Start 65) of : NM_015584
CTGGGGCCCGGTGGCCAAGGCCGCTCTGTGCGGCGGCCGGAGCTGGAGCCTTCTCGCCAG
CGTCGACCACGACGACGCGGAGGCACCTCTCGTCCCGAAACCGACCAGAGGGCAAAGTGT
TGGAGACAGTTGGTGTGTTTGAGGTGCCAAAACAGAATGGAAAATATGAGACCGGGCAGC
TTTTCCTTCATAGCATTTTTGGCTACCGAGGTGTCGTCCTGTTTCCCTGGCAGGCCAGAC
TGTATGACCGGGATGTGGCTTCTGCAGCTCCAGAAAAAGCAGAGAACCCTGCTGGCCATG
GCTCCAAGGAGG
>HM_2964 from Matreshka MAT_HMR_30054, mORF origin: >ORF 1 (Frame +1, Start 371) of : NM_015727
CGGCTGTGGCCTTTGATAGGTACATGGCCATCATACATCCCCTCCAGCCCCGGCTGTCAG
CCACAGCCACCAAAGTGGTCATCTGTGTCATCTGGGTCCTGGCTCTCCTGCTGGCCTTCC
CCCAGGGCTACTACTCAACCACAGAGACCATGCCCAGCAGAGTCGTGTGCA
>HM_2969 from Matreshka MAT_HMR_30056, mORF origin: >ORF 2 (Frame +1, Start 446) of : NM_001331
CAACACGGACAGTACAGCCAGTCGCTATGGGACCAGACGGGTTGCCTGTGGATGCTTCAT
CAGTTTCTAACAACTATATCCAGACTTTGGGTCGTGATTTCCGCAAGAATGGCAATGGGG
GACCTGGTCCCTATGTGGGGCAAGCTGGCACTGCTACCCTTCCTAGGAACTTCCACTACC
CTCCTGATGGTTATAGTCGCCACTATGAAGATGGTTATCCAGGTGGCAGTGATAACTATG
GCAGTCTGTCCCGGG
>HM_2971 from Matreshka MAT_HMR_30061, mORF origin: >ORF 1 (Frame +1, Start 80) of : NM_001331
CCCGGGCGCTGGAGGAGGAACGGCGCCACGTCTCGGCGCAGCTGGAACGCGTCCGGGTCT
CACCACAAGATGCCAACCCACTCATGGCCAACGGCACACTCACCCGCCGGCATCAGAACG
GCCGGTTTGTGGGCGATGCTGACCTTGAAAGACAGAAATTTTCAGATT
>HM_2977 from Matreshka MAT_HMR_30075, mORF origin: >ORF 30 (Frame -1, Start 3642) of : NM_001456
TGGCACGCACACCATTACCTACATTCCCCTCTGCCCCGGGGCCTACACCGTCACCATCAA
GTACGGCGGCCAGCCCGTGCCCAACTTCCCCAGCAAGCTGCAGGTGGAACCTGCGGTGGA
CACTTCCGGTGTCCAGTGCTATGGGCCTGGTAT
>HM_2985 from Matreshka MAT_HMR_30096, mORF origin: >ORF 3 (Frame +1, Start 1010) of : NM_001520
AGGAATTTAAACGGAATGACCATGATGATGACGAGGACGAGGAGGTCATCTCCAAGACAG
TGCCTCCAGTGGACATTGTGTTCGAGCGGGATATGCTCACACAGACCTACGACCTCATTG
AGCGCAGAGGCACGAAAGGAATTTCCCAAGCTGAAATCCGAGTGGCTA
>HM_2987 from Matreshka MAT_HMR_30099, mORF origin: >ORF 7 (Frame +1, Start 2831) of : NM_001520
TCCGCTTTCTCCCCAGGCCCATTCGGCAGCAGCTTCTGTACAAGAGGCGTTACATTTTTT
CGGTGGTGGAGAACCTTCAGAGGCTGTGCTACATGGGGGTGCTACAGTTTGGTCCCACGG
AAAAGTTTCAGGATAAAGATCAGGTCTTTATCTTCT
>HM_2989 from Matreshka MAT_HMR_30155, mORF origin: >ORF 13 (Frame +1, Start 5714) of : NM_002222
GCGCGGTCATCACCATCATGCAGCCCATCCTCCGCTTCCTTCAGCTCCTGTGTGAAAACC
ACAACCGAGACCTGCAGAACTTCCTCCGTTGCCAAAATAACAAGACCAACTACAATTTGG
TATGTGAGACCCTGCAGTTTCTGGACTGTATTTGTGGAAGCACAACTGGAGGCCTTGGTC
TTCTGGGCTTGTATA
>HM_2990 from Matreshka MAT_HMR_30217, mORF origin: >ORF 5 (Frame +1, Start 2171) of : NM_002222
ACCTCTTTGCGAGGATGTGTCTGGACCGCCAATACCTGGCCATCAACGAAATCTCAGGCC
AGCTGGATGTCGATCTCATTCTCCGCTGCATGTCTGACGAGAACCTGCCCTATGACCTCA
GGGCGTCCTTCTGCCGCCTCATGCTTCACATGCATGTGGACCGAGATCCCCAGGAACAAG
TCACCCCCG
>HM_2992 from Matreshka MAT_HMR_30271, mORF origin: >ORF 11 (Frame +1, Start 5006) of : NM_002222
CCAAAGATAGAGGCTATGGAGAAAAGGGTGAGGCGCTCAGGCAAGTTCTGGTCAACCGTT
ACTATGGAAACGTCAGACCTTCGGGACGAAGAGAGAGCCTTACCAGCTTTGGCAATGGCC
CACTGTCAGCAGGAGGACCCGGCAAGCCCGGGGGAGGAGGGGGAGGTTCCGGATCCAGCT
CTA
>HM_3000 from Matreshka MAT_HMR_30379, mORF origin: >ORF 6 (Frame +1, Start 2912) of : NM_002222
GGTTGGATTATAGGATCTCCTGCCTCCTGTGTATATTTAAGCGAGAGTTTGATGAAAGCA
ATTCCCAGACTTCAGAAACATCCTCCGGAAACAGCAGCCAAGAAGGGCCAAGTAATGTAC
CAGGTGCTCTTGACTTTGAACACATTGAAGAACAAGCAGAAGGCATCTTTGGAGGAAGTG
AGGAGAACACCCCACTGGACTTGGATGACCACGGCGGCAGAACCTTTCTCCGTGTCCTGC
TCCACT
>HM_3004 from Matreshka MAT_HMR_30543, mORF origin: >ORF 7 (Frame +1, Start 3161) of : NM_002222
CGATGCATGACTACCCACCCCTGGTGTCAGGGGCCCTGCAGCTCCTCTTCCGGCACTTCA
GCCAGAGGCAGGAGGTGCTCCAGGCCTTCAAACAGGTTCAACTGCTGGTTACCAGCCAAG
ATGTGGACAACTACAAACAGATCAAACAAGACTTGGATCAAC
>HM_3011 from Matreshka MAT_HMR_30670, mORF origin: >ORF 20 (Frame -1, Start 6729) of : NM_002222
GGGAGTCCGAGGAGGAACCCTGGAGCCCCACTGGTCGGGACTCCTGTGGACAGCCATGCT
CATCTCTCTGGCCATCGTCATTGCCCTCCCCAAGCCCCATGGCATCCGGGCCTTAATTGC
CTCCACAATTCTACGACTGATATTTTCAGTCGGGTTACAACCCACGTTGTTTCTTCTGGG
CGCTTTCAATGTATGCAA
>HM_3013 from Matreshka MAT_HMR_30766, mORF origin: >ORF 21 (Frame -1, Start 7917) of : NM_002222
GCTGAGAAACCTGCAGGAGAAGCTGGAGTCCACCATGAAACTTGTCACGAACCTTTCTGG
CCAGCTGTCGGAATTAAAGGATCAGATGACAGAACAAAGGAAGCAGAAACAAAGAATTGG
TCTTCTAGGACATCCTCCTCACATGAATGTCAACCCACAACAACCAGCATA
>HM_3017 from Matreshka MAT_HMR_30805, mORF origin: >ORF 2 (Frame -1, Start 540) of : NM_003700
GGCCCCTGCACTATTGATCTTAGCATCCACAGACACCCATGCATCAGAGATGGCCATTTT
TCTTATGGGGGTTGTGATTCTCCTCATACCTGTTTTTCTGATTCTGGTATCCTATGGCCG
TATCATAGTAACTGTGGTCAAGATGAAGTCAACTGTGGGGAGTCTCAAGGCATTTTCTAC
CTGTGGCTCCCACCTCATGGTGGTCATACTTTTTTATGGATCAGCAATTATCACTTACAT
GACACCCAAGTCTTCCAAACAGCAGGAAAAATCGGTGTCTGTTTTCTATGCAATAGTGAC
TCCCATGCT
>HM_3021 from Matreshka MAT_HMR_30809, mORF origin: >ORF 3 (Frame +1, Start 620) of : NM_004454
TGCCTGAAAACCAGTATCCATCAGAACAGAGATTTCAGAGACAACTGTCTGAACCCTGCC
ACCCCTTCCCTCCTCAGCCAGGAGTTCCTGGAGATAATCGCCCCAGTTACCATCGGCAAA
TGTCAGAACCTATTGTCCCTGCAGCTCCCCCGCCCCCTCAGGGATTCAAACAAGAATACC
ATGACCCACTCTATGAACATGGGGTCCCGGGCATGCCAGGGCCCCCAGCACACGGGTTCC
AGTCACCAATGGGAATCAAGCAGGAGCCTCGGGATTACTGCGTCGATTCAGAAGTGCCTA
ACTGCCAGTCATCCTACA
>HM_3022 from Matreshka MAT_HMR_30832, mORF origin: >ORF 4 (Frame +1, Start 941) of : NM_004454
GAGGGGGTTATTTCTCCAGCAGCCATGAAGGTTTTTCATATGAAAAAGATCCCCGATTAT
ACTTTGACGACACTTGTGTTGTGCCTGAGAGACTGGAAGGCAAAGTCAAACAGGAGCCTA
CCATGTATCGAGAGGGGCCCCCTTACCAGAGGCGAGGTTCCCTTCAGCTGTGGCAGTTCC
TGGTCACCCTTCTTGATGACCCAGCCAATGCCCACTTCATTGCCTGGACAGGTCGAGGCA
TGGAGTTCAAGC
>HM_3030 from Matreshka MAT_HMR_30879, mORF origin: >ORF 2 (Frame +1, Start 404) of : NM_004454
CCCCTCCTACAACCCCCCTCTCACCCACCCATCAGAATCCCCTATTTCCCCCACCTCAGG
CAACTCTGCCCACCTCAGGGCATGCCCCTGCAGCTGGCCCAGTTCAAGGTGTGGGCCCCG
CCCCCGCCCCCCATTCGCTTCCAGAGCCTGGACCACAGCAGCAAACATTTGCGGTCCCCC
GACCACCACATCAGCCCCTGCAGATGCCAAAGA
>HM_3033 from Matreshka MAT_HMR_30881, mORF origin: >ORF 1 (Frame +1, Start 5) of : NM_004603
AGGACCGAACCCAGGAGCTCCGCACGGCCAAGGACAGCGATGATGATGATGATGTCGCTG
TCACCGTGGACCGAGACCGCTTCATGGATGAGTTCTTTGAGCAGGTGGAGGAGATTCGAG
GCTTCATTGACAAGATCGCAGAGAACGTGGAGGAGG
>HM_3039 from Matreshka MAT_HMR_30884, mORF origin: >ORF 3 (Frame -1, Start 978) of : NM_006077
GAGGCAGTTTGGTGGCATGCTACTTGCCTACAGTGGGGTGCAGTCCAAGAAGCTGACCGC
CATGCAGAGGCAGCTCAAGAAGCACTTCAAAGAAGGAAAGGGTCTGACATTTCAGGAGGT
GGAGAACTTCTTTACTTTCCTAAAGAACAT
>HM_3040 from Matreshka MAT_HMR_30887, mORF origin: >ORF 1 (Frame +1, Start 521) of : NM_006077
AACGCTTTGATGGAAAGACAGAGAAAATTTCCCAGGAACGAGAAAAATTTGCTGATGAAG
GCAGTATATTTTACACCCTTGGAGAATGTGGGCTCATATCCTTTTCAGATTACATTTTCC
TCACAACTGTTCTTTCCACTCCTCAGAGAAATTTTGAAATTGCCTTCAAGATGTTTGATT
>HM_3047 from Matreshka MAT_HMR_30905, mORF origin: >ORF 3 (Frame +1, Start 1412) of : NM_006108
AAGCACAGCTGGACCTCAGCGTCCCCTGCCCTGACACCCAGGACTTCCAGCCCTGCATGG
GCCCTGGCTGCAGTGACGAAGACGGCCCCACCTGCACCATGTCCGAGTGGATCACCTGGT
CGCCCTGCAGCATCTCCTGCGGCATGGGCA
>HM_3048 from Matreshka MAT_HMR_30913, mORF origin: >ORF 8 (Frame -1, Start 2043) of : NM_006108
CAAGTCATGTGGGAAAGGCCACGTGATTCGAACCCGGATGATCCAAATGGAGCCTCAGTT
TGGAGGTGCACCCTGCCCAGAGACTGTGCAGCGAAAAAAGTGCCGCATCCGAAAATGCCT
TCGAAATCCATCCATCCAAAAGCTACGCTGGAGGGAGGCCCGAGAGAGCCGGCGGAG
>HM_3050 from Matreshka MAT_HMR_30936, mORF origin: >ORF 2 (Frame +1, Start 593) of : NM_006108
ACTGCTGTGCCTGCGGAACTGCCAAGTACAGACTCACATTTTATGGGAATTGGTCCGAGA
AGACACACCCAAAGGATTACCCTCGTCGGGCCAACCACTGGTCTGCGATCATCGGAGGAT
CCCACTCCAAGAATTATGTACTGTGGGAATATGGAGGATATGCCAGCGAAGGCGTCAAAC
AAGTTGCAGAATTGGGCTCACCCG
>HM_3054 from Matreshka MAT_HMR_30964, mORF origin: >ORF 4 (Frame +1, Start 1886) of : NM_006108
CCTGCGGGAAGGGCATGCGAACCCGACAGCGGATGCTCAAGTCTCTGGCAGAACTTGGAG
ACTGCAATGAGGATCTGGAGCAGGTGGAGAAGTGCATGCTCCCTGAATGCCCCATTGACT
GTGAGCTCACCGAGTGGTCCCAGTGGTCGGAATGTAACAAGTCATGTGGGAAAGGCCACG
>HM_3069 from Matreshka MAT_HMR_31001, mORF origin: >ORF 4 (Frame +1, Start 1916) of : NM_012305
ACGGGGGTCCTGAGCCTGCCCCAGCCAGTACCAGCGCCGTGTCTACGCCTTCTCCGTCGG
CAGACCTGCTGGGTCTCGGGGCTGCCCCCCCTGCCCCCGCGGGCCCCCCACCCTCCTCCG
GCGGCAGCGGGCTGCTCGTGGACGTGTTCTCAGACTCGGCCTCTGTGGTCGCGCCTCTCG
CTCCTGGCTCCGAAGACAACTTTGCCAGGTTTGTTTGTAAAAACAATGGTGTGTTGTTTG
AAAACCAGCTGCTTCAAATTGGACTTAAGTCTGAATTTCGGCAGAATT
>HM_3080 from Matreshka MAT_HMR_31012, mORF origin: >ORF 3 (Frame +1, Start 803) of : NM_014555
ACCAGCCCCACCTCCTGGTGCCCAAGGTGGCCGAGAAGCAGTTTAAGGAGAAGTTCCCCA
GCAAGCATTTCTCTTGGGAGGACATCGTGCGCTGGACCAAGCTGCTGCAGAACATCACCT
CACACCAGCACCTGCTCACCGTGTATGACTTCGAGCAGGAGGGCTCCGAGGAGCTGGACA
CGGTCATCC
>HM_3081 from Matreshka MAT_HMR_31015, mORF origin: >ORF 7 (Frame +1, Start 2198) of : NM_014555
CTGTGTTCCTGGGGAACGTGGTCATGTACTTCGCCTTCCTCTTCCTGTTCACCTACGTCC
TGCTGGTGGACTTCAGGCCGCCCCCCCAGGGCCCCTCAGGGCCCGAGGTCACCCTCTACT
TCTGGGTCTTTACGCTGGTGCTGGAGGAAATCCGGCAGGGCTTCTTCACAGACGAGGACA
CACACCTGG
>HM_3083 from Matreshka MAT_HMR_31019, mORF origin: >ORF 4 (Frame -1, Start 786) of : NM_014607
GGCAGCTCGAGAACGTATAAAACAGCAGATTGCATTGGACCGTGCAGAGAGAGCTGCTCG
TTTTGCAAAGACAAAGGAAGAAGTAGAGGCTGCCAAAGCTGCTGCCTTGCTAGCAAAACA
GGCAGAAATGGAAGTCAAGAGGGAATCTTATGCAAGAGAAAGAAGCACTGTTGCAAGAAT
TCAATTCCGTCTTCC
>HM_3088 from Matreshka MAT_HMR_31028, mORF origin: >ORF 7 (Frame +1, Start 2405) of : NM_014798
AATTTGCCACCCGGGAGAATGGCTTCCTGCTGCAGTACCTGGTGGCTATCCCCATGGAGA
AAGGCCTTGACTCCCAAGGCTGCTTCTGCGCAGGCTGCTCCCGGCAGATCGGCTTCTCCT
TTGTACGACCCAAGCTCTGTGCCTTCTCTGGCCTCTATTACTGTGACATCTGCCACCAAG
ACGATGCCTCAG
>HM_3089 from Matreshka MAT_HMR_31067, mORF origin: >ORF 3 (Frame +1, Start 800) of : NM_014798
ACTCTGATAGCTGCTTACTCCAAGAGAATGGCTCCAAGAGTCCAGACCATTGCGAGGAGC
CCATGTCCTGTGACTCAGACCTGGGCACAGCAAATGCTGAGGACTCAGACCGGTCTCTGC
AAGAGGTATTGTTGGAATTCAGCAAAGCCCAGG
>HM_3091 from Matreshka MAT_HMR_31076, mORF origin: >ORF 8 (Frame +1, Start 2942) of : NM_014798
TTGAATTTGCCTCCCAGCATGTCTACCACTGCGACCTGTGCACCCAGCGCGGCTTCATCT
GCCAGATCTGCCAGCACCACGACATCATCTTCCCCTTTGAGTTTGACACCACAGTCAGGT
GTGCCGAGTGCAAGACCGTCTTCCACCAGAGCTGCCAGGCTGTGG
>HM_3095 from Matreshka MAT_HMR_31114, mORF origin: >ORF 1 (Frame +1, Start 80) of : NM_014798
AGGCCTTGCAGAAGCAGTACGTGTCCCTGGACACGGTGGTCACTAGTGAAGACGGAGATG
CCAACACCATGTGCAGCGCCCTGGAGGCCGTATTTATCCATGGCCTGCACGCCAAGCACA
TCCGAGCTGAGGCCGGAGGAAAAAGGAAGAAAAGTGCCCACCAGAAGCCTCTGCCCCAGC
CTGTCTTCTGGCCCCTCC
>HM_3098 from Matreshka MAT_HMR_31135, mORF origin: >ORF 5 (Frame +1, Start 1700) of : NM_014798
GCAACGAGGAGCACACCTGTGTGGAGAACTGCTCGCTGCTTCGCTGTGAGTCTGTGGGGC
CAGCCCATAGTGATGGGCGCTTTGAGCTGGTCTTCTCTGGCAAGAAGCTGGCCCTGCGCG
CCTCCTCCCAGGACGAAGCTGAGGACTGGCTGGACCGGGTGCGGGAGGCCCTGCAGAAGG
TCCGGCCTCAGCAGGAGGATGAGTGGG
>HM_3103 from Matreshka MAT_HMR_31150, mORF origin: >ORF 1 (Frame +1, Start 1238) of : NM_014862
TCCGCACCAGCAGCTTCACATTCCAGAATCCCTATTCTGATGAGATTGAGTACATCATCT
GCACCAACACCAACGTCAAGCAACTTCAGCAACAGCAGGCAGAATTGGAAGTGCACCAGA
GAGATGGATTGTCATCGTATGACTTATCCCAGGTCCCCGTCCCCAACCTACCAGCCGGTG
TTCATGAGGCCGGGAAGTCCGTGGAAAAGGCGGATGCAATCTTCTCCCAGGAAAGAGATC
CTCGGTTTGCTGAAATGTTTGCAGGAATTAGTGCATCGGAGAAGAAGA
>HM_3105 from Matreshka MAT_HMR_31151, mORF origin: >ORF 2 (Frame -1, Start 3) of : NM_014862
GGCAACCCCGGCGGCGGTCAACCCTCCGGAAATGGCTTCAGACATACCTGGATCTGTGAC
GTTGCCCGTTGCCCCCATGGCGGCCACCGGACAGGTGAGGATGGCGGGGGCCATGCCTGC
CCGTGGAGGAAAGCGGCGTTCCGGAATGGACTTCGA
>HM_3110 from Matreshka MAT_HMR_31155, mORF origin: >ORF 7 (Frame +1, Start 1829) of : NM_014954
ATCCCGAATTCAATGAGGAGTTTTTCTATGACATCAAACACAGTGACCTGGCAAAGAAGT
CACTGGACATTTCAGTCTGGGACTATGACATCGGCAAGTCCAATGATTACATCGGAGGCT
GCCAGCTGGGGATCTCTGCCAAGGGAGAGCGCT
>HM_3113 from Matreshka MAT_HMR_31162, mORF origin: >ORF 2 (Frame +1, Start 506) of : NM_014954
AGAAGACCAAGCCCCAGCAGCCTGTCAGTGAGCCTGCTGCCCCTGAACAGCCTGCTCCTG
AGCCCAAGCACCCTGCCCGGGCTCCAGCTCGAGGTGACAGTGAAGATAGGAGGGGCCCGG
GTCAGAAGACAGGCCCTGACCCAGCCTCTGCTCCCGGGCGAGGAAACTATGGGCCTCCCG
TGCGCAGGGCCTCCGAGGCACGAA
>HM_3114 from Matreshka MAT_HMR_31163, mORF origin: >ORF 12 (Frame +1, Start 4067) of : NM_015103
CCCGCACCTTCTTCCCCAAGTGTTCCTCCCTTTATGAAGAGCGTTACGTGCTGCCCTCCC
AGACCCTCAACTCCCAGGGCAGCTCCCAGGCACAGGAAACCCACCCACTGCTGGGAGAGT
GGAAGATTCCTGAGAGCTGCCGGCCCAACATGGAAGAGGGAATTAGCTTGTTCTCCTCAC
TACTCAACAACAAGCACTTCCTCATCGTCTTTGTCCACGCGCTGGAGCAGCAGAAGGACT
TTGCGGTGCGCGACAGGTGCAGCCTGGCCTCGCTGC
>HM_3119 from Matreshka MAT_HMR_31222, mORF origin: >ORF 8 (Frame +1, Start 2729) of : NM_015103
CCATCCGAGGAAGGAACCTGGGCCGGCGGCTCAGTGACGTGGCCCACGGCGTGTGGATTG
GTGGTGTGGCCTGTGAGCCACTGCCTGACAGATACACGGTGTCGGAGGAGATCGTGTGTG
TCACAGGGCCAGCCCCAGGACCACTCTCAGGTGTGG
>HM_3122 from Matreshka MAT_HMR_31244, mORF origin: >ORF 3 (Frame +1, Start 842) of : NM_015103
GCGCCTTCCTGCACCCGTCCGACCCGCCGCCGGGTGCACAGTCCTACGCGTACCTGGCGC
TCAACAGCGAGGCGCGCGCGGGCGACAAGGAGAGCCAGGCGCGGAGCCTGCTGGCGCGCA
TCTGCCTGCCCCACGGCGCCGGCGGCGACGCCAAGAAGCTCACCGAGTCCTACATCCAGT
TGGGCTTGCAGTGCGCGGGCGGCGCGGGCCGCGGCGACCTCTACAGCCGCCTGGTGTCGG
TCTTCCCAGCCCGGGAGCGGCTCTTTGCTGTCTTCGAGCGGCCCCAGGGGTCCCCCGCGG
CCCGCGCTGCTCCGGCCGCACTCTGCGCCTTCCGCTTCGCCGACGTGCGAGCCGCCATCC
GAGCTGCGCGCACCGCCTGCTTCGTGGAACCGGCGCCCGACGTGGTGGCGGTGCTCGACA
GCGTGGTGCAGGGCACGGGACCGGCCTGCGAGCGCAAGCTCAACATCCAGCTCCAGCCAG
AGCAGCTGGACTGTGGAGCTGCTCACCTGCAGCACCCGCTGTCCATCCTGCAGCCCC
>HM_3123 from Matreshka MAT_HMR_31299, mORF origin: >ORF 4 (Frame +1, Start 1634) of : NM_015103
AGGTCGCCGCCTGCAACGTGCACTCCACCTGTGGGGACTGCGTGGGTGCGGCGGACGCCT
ACTGCGGCTGGTGTGCCCTGGAGACGCGGTGCACCTTGCAGCAGGACTGCACCAATTCCA
GCCAGCAGCATTTCTGGACCAGTGCCAGCGAGGGCCCCAGCCGCTGTCCTGCCA
>HM_3126 from Matreshka MAT_HMR_31320, mORF origin: >ORF 16 (Frame +1, Start 5561) of : NM_015103
ATGCCCATCTGGCCGAGGAGTCGAGGAAATACCAGAATGAGTTCAACACCAATGTGGCCA
TGGCAGAGATTTATAAGTACGCCAAGAGGTATCGGCCGCAGATCATGGCCGCGCTGGAGG
CCAACCCCACGGCCCGGAGGACACAACTGCAGCACAAGTTTGAGCAGGTGGTGGCTT
>HM_3130 from Matreshka MAT_HMR_31375, mORF origin: >ORF 9 (Frame +1, Start 3077) of : NM_015103
TGCGCACAGATACCAGCATCGCCTGCACCATGCCTGAGGGGGCCCTGCCGGCTCCGGTGC
CTGTGTGTGTGCGCTTCGAGCGTCGGGGCTGCGTGCACGGCAACCTCACCTTCTGGTACA
TGCAGAACCCGGTCATCACGGCCATCAGTCCCCGCCGCAGCCCTGTCAGTGGCGGCAGGA
CCATCACAGTGGCTGGTGAGCGTTTCCACATGGTGCAGAATGTGTCCATGGCCGTCCACC
ACATTGGCCGGGAGCCCACGCTCTGCAAGGTTCTCAACTCCACCCTCATCACCTGCCCGT
CCCCCGGGGCCC
>HM_3137 from Matreshka MAT_HMR_31382, mORF origin: >ORF 1 (Frame +1, Start 344) of : NM_015167
AATACTACATCGAGTACATGGAGAGCACTCGAGATGATAGTCCCCTTTACATCTTTGACA
GCAGCTATGGTGAACACCCTAAAAGAAGGAAACTTTTGGAAGACTACAAGGTGCCAAAGT
TTTTCACTGATGACCTTTTCCAGTATGCTGGGGAGAAGCGCAGGCCCCCTTACAGGTGGT
TTG
>HM_3139 from Matreshka MAT_HMR_31395, mORF origin: >ORF 2 (Frame +1, Start 662) of : NM_015167
CCCGAGACGAAGGAGGGAACCAGCAAGACGAAGCTATTACCTGGTTTAATGTTATTTATC
CCCGGACACAGCTTCCAACCTGGCCACCTGAATTCAAACCCCTGGAAATCTTACAAAAAC
CAGGAGAGACTGTCTTTGTACCAGGAGGCTGGTGGCATGTTGTCCTCAATCTCGACACTA
CTATCGCCATCACCCAAAATTTTGCCAGCAGCACCAACTTCCCTGTGGTATGGCACAAGA
CGG
>HM_3144 from Matreshka MAT_HMR_31400, mORF origin: >ORF 4 (Frame -1, Start 2376) of : NM_015184
GGTATTCAAGAATGCCCAGCCCCCTATACGGGATGCCACAGATCTGAGAGAAAACATGCA
GAATGCGGTGGTGTCATTCAAGGAGCTGTGTGGCCTCTCCTCTGTGGCCAATCTCATGCA
GTGCATGTTGGCGGTGTCTCCCCGCTTTCTGGGGCCCGA
>HM_3145 from Matreshka MAT_HMR_31401, mORF origin: >ORF 2 (Frame +1, Start 902) of : NM_015194
CAGAATTGCTCTCTACTAAGACAGATATGGTTGAGAAAGCCCTTCTTTACCGGACTGTGG
CCACAGGCCGTGACATCATTGACAAGCAGCACACAGAACAAGAGGCCAGCTACGGCAGAG
ACGCCTTTGCCAAGGCAATATATGAGCGCCTTTTTTGTTGGATCGTTACTCGCATCAATG
ATATTATTGAGGTCAAGAACTATGACACCACAATCCATGGGAAAAACACTGTTATTGGTG
TCTTGGATATCTATGGCTTTGAAATCTTCGACAACAACAGTTTTGAACAATTCTGTATCA
ATTACTGCAATGAGAAACTGCAGCAGCTATTTATTCAGCTGGTTC
>HM_3148 from Matreshka MAT_HMR_31418, mORF origin: >ORF 1 (Frame +1, Start 404) of : NM_015194
AGAATATGTTGCTTAAGTCCAACTGTGTTTTGGAAGCTTTTGGAAATGCCAAAACCAACC
GTAATGACAACTCAAGCAGGTTTGGAAAATACATGGATATCAACTTTGACTTCAAGGGTG
ACCCTATTGGTGGGCATATCAATAACTACTTAC
>HM_3155 from Matreshka MAT_HMR_31419, mORF origin: >ORF 1 (Frame +1, Start 323) of : NM_015316
ATGTACCTGGAGATAAACGTACTGAATATGGGGTTGGGAATCCACGTGTTGAACTTACCC
TCTCAGAGCTCCAAGATATGGCAGCTAGGCAACAGCAGCAGATTGAAAATCAGCAGCAGA
TGTTGGTTGCCAAGGAACAGCGTTTACATTTTC
>HM_3156 from Matreshka MAT_HMR_31425, mORF origin: >ORF 1 (Frame +1, Start 2) of : NM_015444
TGCTGCCCCTGCTCGCCGCGCTCCTGGCCGCCGCCTGCCCGCTGCCGCCCGTCCGCGGCG
GGGCCGCGGACGCGCCCGGCCTCCTCGGGGTGCCCTCCAATGCTTCAGTCAACGCGTCCT
CCGCGGACGAGCCCATCGCCCCGCGGCTGCTGGCCTCGGCGGCCCCCGGGCCCCCCGAGC
GCCCGGGCCCGGAGGAGACGGCGGCGGCAGCGGCGCCGTGCAACATCAGCGTGCAGCGGC
AGATGC
>HM_3157 from Matreshka MAT_HMR_31430, mORF origin: >ORF 3 (Frame +1, Start 689) of : NM_015444
CCCTGGTCATCGTGGTGTGGAGCGTGGCCGCCCTCATCTGGCCGGTGCCCATCATCGCCG
GCTTCCTGCCCAACGGCATGGAACAGCGCCGGACCACCGCCAGCACCACCGCAGCCACCC
CCGCCGCAGTGCCCGCAGGGACCACCGCAGCCGCCGCCGCCGCCGCCGCTGCCGCCGCCG
CCGCGGCCGTCACTTCGGGGGTGGCGACCAAGT
>HM_3163 from Matreshka MAT_HMR_31444, mORF origin: >ORF 2 (Frame +1, Start 251) of : NM_015444
GCTCGCTGCTCGTGCGCTGGGGCCGCCCGCGGGGCTTCCAGTGCGACCTACTGCTCTTCT
CCACCAACGCGCACGGCCGCGCTTTCTTCGCCGCCGCCTTCCACCGCGTCGGGCCGCCGC
TGCTCATCGAGCACCTGGGGCTGGCGGCGGGCGGCGCGCAGCAGGACCTGCGCCTCTGCG
TGGGCTGCGGCTGGGTGCGCGGTCGCCGCACTGGCCGCCTCCGGCCCGCCGCCGCCCCCA
GCGCCGCCGCCGCCACCGCCGGGGCGCCCACCGCGCTGCCAGCCTACCCCGCGGCCGAGC
CGCCCGGGCCGCTGTGGCTGCAGGGCGAGCCGCTGCATTTCTGCTGCC
>HM_3170 from Matreshka MAT_HMR_31510, mORF origin: >ORF 7 (Frame +1, Start 3089) of : NM_015461
CCTCCACCTTGGAACTCAAAATCCATGGGACGTTCCACATGCAAAAGACAGGGAATGGGT
CTGCAGTTCAGACCACAGGGCGGGGCCAGCACGTCCAAAAACTGTATAAGTGCGCATCTT
GCCTCAAAGAATTCCGTTCCAAGCAAGATCTGG
>HM_3174 from Matreshka MAT_HMR_31540, mORF origin: >ORF 1 (Frame +1, Start 218) of : NM_015461
CAGATGGAGTGGATGTTGAAGATGATCCGACTTGCTCTTGGCCAGCTTCCTCACCTTCTA
GCAAGGATCAGACTTCCCCTAGCCATGGAGAAGGTTGCGATTTTGGAGAGGAAGAAGGTG
GCCCTGGGCTTCCATACCCGTGTCAATTCTGTGACAAGTCGTTTAGCCGCCTCAGCTACC
>HM_3175 from Matreshka MAT_HMR_31559, mORF origin: >ORF 12 (Frame -1, Start 3036) of : NM_015461
CTTGAGGAATTCCCTGACAGGCTTTCGCTGCGTGGTGTGCATGCAGACAGTGACCTCCAC
CTTGGAACTCAAAATCCATGGGACGTTCCACATGCAAAAGACAGGGAATGGGTCTGCAGT
TCAGACCACAGGGCGGGGCCAGCACGTCCAAAAACTGTA
>HM_3179 from Matreshka MAT_HMR_31577, mORF origin: >ORF 9 (Frame -1, Start 969) of : NM_015461
GGAACTGTACAGCCACATGGACAGTCACCAGCAACCGGAGTCATGCAATCACAGCAACAG
CCCTTCCCTGGTCACGGTGGGCTATACCTCCGTGTCCAGTACGACTCCAGATTCCAACCT
CTCAGTGGACAGCTCAACCATGGTGGAAGCTGCCCCGCCAATCCCAAAGAGTCGAGGGAG
GAAGAGGGCCGCTCAACAAACCCC
>HM_3187 from Matreshka MAT_HMR_31602, mORF origin: >ORF 1 (Frame +1, Start 5) of : NM_015503
ATGGTGCCCCTTCCCCAGAGGACGGGGCCTCCCCCTCGTCTCCCCCGCTGCCCCCACCCC
CGCCCCCTAGTTGGCGGGAGTTCTGTGAGTCCCACGCCCGGGCTGCGGCTCTGGACTTTG
CCCGCCGTTTTCGCCTCTACCTGGCCTCCCACCCCCAATATGCGGGGCCCGGGGCCGAGG
CTGCCTTCTCCCGCCGTTTTGCTGAGCTCTTCCTGCAGCACTTTGAAGCCGAGGTGGCCC
GGGCCTCTGGCTCCCTGTCGCCACCCATCCTGGCTCCCC
>HM_3190 from Matreshka MAT_HMR_31619, mORF origin: >ORF 1 (Frame +1, Start 14) of : NM_015577
AAGCGAAGTTCAGGAAGAGTGACACCAATGAGTGGAACAAGAATGATGACCGGCTACTGC
AGGCCGTGGAGAATGGAGATGCGGAGAAGGTGGCCTCACTGCTCGGCAAGAAGGGGGCCA
GTGCCACCAAACACGACAGTGAGGGCAAGACCGCTTTCCATCTTGCTGCTGCAAAAGGAC
ACGTGGAATGCCTCAGGGTCA
>HM_3194 from Matreshka MAT_HMR_31624, mORF origin: >ORF 4 (Frame +1, Start 2696) of : NM_015577
ACAGCCTCTCCCAGCTCTCCTACTCAACAAGCTCATCCAAAAGGCAGAGTCAGCAGCTGG
AGGCGCTGCAGCAGCAAGTCAAACAGCTCCAGAACCAGCTGGCGGAATGCAAGAAACAAC
ACCAGGAGGTCATATCAGTTTACAGAATGCATCTTCTGTATGCTGTGCAGGGCCAGATGG
ATGAAGATGTCCAGAAAGTAC
>HM_3195 from Matreshka MAT_HMR_31646, mORF origin: >ORF 3 (Frame +1, Start 437) of : NM_015577
ACCTCAAAGATTTGGATGGGAATATACCGCTGCTTCTTGCTGTACAAAATGGTCACAGTG
AGATCTGTCACTTTCTCCTGGATCATGGAGCAGATGTCAATTCCAGGAACAAAAGTGGAA
GAACTGCTCTCATGCTGGCCTGTGAGATTGGCAGCTCTAACGCTGTGGAAGCCT
>HM_3197 from Matreshka MAT_HMR_31665, mORF origin: >ORF 2 (Frame +1, Start 239) of : NM_015577
CAGCCCAAGATACTACCGGACACAGCGCCTTACATCTCGCAGCCAAGAACAGCCACCATG
AATGCATCAGGAGGCTGCTTCAGTCTAAATGCCCAGCCGAAAGTGTCGACAGCTCTGGGA
AAACAGCTTTACATTATGCAGCGGCTCAGGGCTGCCTTCAAGCTGTGCAGATTCTCTGCG
AACACAAGAGCCCCA
>HM_3202 from Matreshka MAT_HMR_31682, mORF origin: >ORF 1 (Frame +1, Start 212) of : NM_016166
CGCCTGCAGACTTGTCCATCCCCAACGTACATTCAAGTCCTATGCCAGCAACTTTGTCTC
CATCTACCATTCCACAACTCACTTACGATGGTCACCCTGCATCATCGCCATTACTCCCTG
TTTCTCTTCTGGGACCTAAACATGAACTGGAACTCCCACATCTTACATCAGCTCTTCACC
CAGTCCATCCGGATA
>HM_3204 from Matreshka MAT_HMR_31689, mORF origin: >ORF 5 (Frame -1, Start 753) of : NM_016166
TATCACCTCACTTGTCCGACTGTCCACAACAGTACCAAACACGATTGTTGTTTCTTGGAC
TGCAGAAATTGGAAGAAACTATTCCATGGCAGTATATCTTGTAAAACAGTTGTCCTCAAC
AGTTCTTCTTCAGAGGTTACGAGCAAAGGGAATAAGGAATCCGGATCATTC
>HM_3209 from Matreshka MAT_HMR_31696, mORF origin: >ORF 2 (Frame +1, Start 671) of : NM_016166
ATACAAAACCTTGCAGCCTTCCAGGTTACCTTCCACCTACAAAAAATGGCGTGGAACCAA
AGCGACCCAGCCGACCAATTAATATCACCTCACTTGTCCGACTGTCCACAACAGTACCAA
ACACGATTGTTGTTTCTTGGACTGCAGAAATTGGAAGAAACTATTCCATGGCAGTATATC
TTG
>HM_3219 from Matreshka MAT_HMR_31719, mORF origin: >ORF 5 (Frame +1, Start 2378) of : NM_018927
CTCCCAGCGTTGAAGCAGATAAGAAGATTCTTAAACAGCAAGCCCCGCCCAACACGGACT
GGCGTTTCTCTCAGGCCCAGAGACCCGGCACCAGCGGCTCCCAAAATGGCGATGACACCG
GCACCTGGCCCAACAACCAGTTTGACACAGAGATGCTGCAAGCCA
>HM_3226 from Matreshka MAT_HMR_31723, mORF origin: >ORF 4 (Frame -1, Start 18) of : NM_018918
GGGCTGGGGCTGCGGAGAGCTGCTGCTGCCCTTCATGCTCCTGGGGACGCTGTGCGAGCC
AGGATCCGGGCAGATCCGCTACTCGATGCCGGAGGAGCTGGACAAAGGCTCCTTCGTCGG
CAACATAGCCAAGGACCTTGGGCTGGAGCCCCAGGAGCTGGCGGAGCGCGGAGTCCGCAT
CGTCTCCAGAGG
>HM_3232 from Matreshka MAT_HMR_31725, mORF origin: >ORF 5 (Frame +1, Start 2465) of : NM_018902
AGGAGGCTGGCATTCTACGGGCTGGTCCAGGAGGGCCTGATCAGCAGTGGCCAACAGTAT
CCAGTGCAACACCAGAACCAGAGGCAGGAGAAGTGTCCCCTCCAGTCGGTGCGGGTGTCA
ACAGCAACAGCTGGACCTTTAAATACGGACCAGGCAACCCCAAACAATCCGGTCCCGGTG
AGTTGCCCGACAAATTCATTATCCCAGGATCTCCTGCAATCATCTCCATCCGGCAGGAGC
CTACTAACAGCCAAATTGACAAAAGTGACTTCA
>HM_3233 from Matreshka MAT_HMR_31732, mORF origin: >ORF 2 (Frame +1, Start 1391) of : NM_018902
AGGAGAACAACCCACCAGGCTGCCACATCTTCACAGTGTCGGCGCGGGACGCGGACGCGC
AGGAGAACGCGCTGGTGTCCTACTCGCTGGTGGAGCGGCGGTTGGGCGACCGCGCGCTGT
CGAGCTACGTGTCGGTGCACGCGGAGAGCGGCAAGGTGTACGCGCTGCAGCCGTTGGACC
ACGAGGAGCTGGAGCTGCTACAGTTCCAGG
>HM_3236 from Matreshka MAT_HMR_31743, mORF origin: >ORF 2 (Frame +1, Start 1391) of : NM_018901
AGGAGAACAACCCGCCAGGCTGCCACATCTTCACGGTGTCTGCGTGGGACGCGGACGCGC
AGGAGAACGCCCTGGTGTCCTACTCTCTGGTGGAGCGGCGGTTGGGCGAGCGCTCGCTGT
CGAGCTACGTGTCGGTGCACGCGGAGAGCGGCAAGGTGTACGCGCTGCAGCCGCTGGACC
ACGAGGAGCTGGAGCTGCTACAGTTCCAGG
>HM_3237 from Matreshka MAT_HMR_31748, mORF origin: >ORF 4 (Frame +1, Start 2462) of : NM_018901
AGGAGGCTGGCATTCTACGGGCTGGTCCAGGAGGGCCTGATCAGCAGTGGCCAACAGTAT
CCAGTGCAACACCAGAACCAGAGGCAGGAGAAGTGTCCCCTCCAGTCGGTGCGGGTGTCA
ACAGCAACAGCTGGACCTTTAAATACGGACCAGGCAACCCCAAACAATCCGGTCCCGGTG
AGTTGCCCGACAAATTCATTATCCCAGGATCTCCTGCAATCATCTCCATCCGGCAGGAGC
CTACTAACAGCCAAATTGACAAAAGTGACTTCA
>HM_3243 from Matreshka MAT_HMR_31764, mORF origin: >ORF 3 (Frame +1, Start 1394) of : NM_018910
AGGAGAACAACCCGCCGGGCTGCCACATCTTCACTGTGTCGGCGGGGGACGCGGACGCGC
AGAAGAACGCGCTGGTGTCCTACTCGCTGGTGGAGCTGCGGGTGGGCGAGCGCGCGCTGT
CGAGCTACGTGTCAGTGCACGCGGAGAGCGGCAAGGTGTACGCGCTGCAGCCGTTGGACC
ACGAGGAGCTGGAGCTGTTGCAGTTCCAGG
>HM_3249 from Matreshka MAT_HMR_31778, mORF origin: >ORF 6 (Frame +1, Start 2429) of : NM_018910
AGGAGGCTGGCATTCTACGGGCTGGTCCAGGAGGGCCTGATCAGCAGTGGCCAACAGTAT
CCAGTGCAACACCAGAACCAGAGGCAGGAGAAGTGTCCCCTCCAGTCGGTGCGGGTGTCA
ACAGCAACAGCTGGACCTTTAAATACGGACCAGGCAACCCCAAACAATCCGGTCCCGGTG
AGTTGCCCGACAAATTCATTATCCCAGGATCTCCTGCAATCATCTCCATCCGGCAGGAGC
CTACTAACAGCCAAATTGACAAAAGTGACTTCA
>HM_3253 from Matreshka MAT_HMR_31797, mORF origin: >ORF 5 (Frame +1, Start 2468) of : NM_018909
AGGAGGCTGGCATTCTACGGGCTGGTCCAGGAGGGCCTGATCAGCAGTGGCCAACAGTAT
CCAGTGCAACACCAGAACCAGAGGCAGGAGAAGTGTCCCCTCCAGTCGGTGCGGGTGTCA
ACAGCAACAGCTGGACCTTTAAATACGGACCAGGCAACCCCAAACAATCCGGTCCCGGTG
AGTTGCCCGACAAATTCATTATCCCAGGATCTCCTGCAATCATCTCCATCCGGCAGGAGC
CTACTAACAGCCAAATTGACAAAAGTGACTTCA
>HM_3257 from Matreshka MAT_HMR_31798, mORF origin: >ORF 2 (Frame +1, Start 1394) of : NM_018909
AGGAGAACAACCCGCCGGGCTGCCACATCTTCACGGTGTCTGCGCGAGACGCGGACGCGC
AGGAGAACGCGCTGGTGTCCTACTCGCTGGTGGAGCGGCGGGTGGGCGAGCGCGCGTTGT
CGAGCTACATTTCGGTGCACGCGGAGAGCGGCAAGGTGTACGCGCTGCAGCCGCTGGACC
ACGAGGAGC
>HM_3265 from Matreshka MAT_HMR_31811, mORF origin: >ORF 5 (Frame +1, Start 2426) of : NM_018908
AGGAGGCTGGCATTCTACGGGCTGGTCCAGGAGGGCCTGATCAGCAGTGGCCAACAGTAT
CCAGTGCAACACCAGAACCAGAGGCAGGAGAAGTGTCCCCTCCAGTCGGTGCGGGTGTCA
ACAGCAACAGCTGGACCTTTAAATACGGACCAGGCAACCCCAAACAATCCGGTCCCGGTG
AGTTGCCCGACAAATTCATTATCCCAGGATCTCCTGCAATCATCTCCATCCGGCAGGAGC
CTACTAACAGCCAAATTGACAAAAGTGACTTCA
>HM_3266 from Matreshka MAT_HMR_31819, mORF origin: >ORF 2 (Frame +1, Start 1391) of : NM_018908
AGGAGAACAACCCGCCAGGCTGCCACATCTTCACGGTGTCTGCACGGGACGCGGACGCGC
AGGAGAACGCCCTGGTGTCCTACTCGCTGGTGGAGCGGCGGGTGGGCGAGCGCCCGCTGT
CGAGTTACGTTTCGGTGCACGCGGAGAGCGGCAAGGTGTACGCGCTGCAGCCGCTGGACC
ACGAGGAAGTGGAGCTGCTGCAGTTCCAGG
>HM_3271 from Matreshka MAT_HMR_31825, mORF origin: >ORF 4 (Frame +1, Start 2459) of : NM_018907
AGGAGGCTGGCATTCTACGGGCTGGTCCAGGAGGGCCTGATCAGCAGTGGCCAACAGTAT
CCAGTGCAACACCAGAACCAGAGGCAGGAGAAGTGTCCCCTCCAGTCGGTGCGGGTGTCA
ACAGCAACAGCTGGACCTTTAAATACGGACCAGGCAACCCCAAACAATCCGGTCCCGGTG
AGTTGCCCGACAAATTCATTATCCCAGGATCTCCTGCAATCATCTCCATCCGGCAGGAGC
CTACTAACAGCCAAATTGACAAAAGTGACTTCA
>HM_3273 from Matreshka MAT_HMR_31827, mORF origin: >ORF 5 (Frame +1, Start 2468) of : NM_018906
AGGAGGCTGGCATTCTACGGGCTGGTCCAGGAGGGCCTGATCAGCAGTGGCCAACAGTAT
CCAGTGCAACACCAGAACCAGAGGCAGGAGAAGTGTCCCCTCCAGTCGGTGCGGGTGTCA
ACAGCAACAGCTGGACCTTTAAATACGGACCAGGCAACCCCAAACAATCCGGTCCCGGTG
AGTTGCCCGACAAATTCATTATCCCAGGATCTCCTGCAATCATCTCCATCCGGCAGGAGC
CTACTAACAGCCAAATTGACAAAAGTGACTTCA
>HM_3276 from Matreshka MAT_HMR_31843, mORF origin: >ORF 1 (Frame +1, Start 2) of : NM_018906
TGTTGTTCTCCTGGCGAGAAGATCCTGGAGCCCAGTGCCTGCTGCTTTCTCTTCTGCTCC
TCGCAGCCTCGGAGGTGGGGAGCGGCCAGCTCCACTACTCCGTCTCTGAGGAGGCCAAGC
ATGGCACCTTCGTGGGCCGCATCGCGCAGGACCTGGGGCTGGAGCTGGCGGAGCTGGTGC
CGCGCCTGTTCCGGGTGGCGTCCAAAAGACACGGGGACCTTCTGGAGG
>HM_3279 from Matreshka MAT_HMR_31847, mORF origin: >ORF 2 (Frame +1, Start 1394) of : NM_018906
AGGAGAACAACCCGCCGGGCTGCCACATCTTCACGGTGTCTGCGCGGGACGCGGACGCGC
AGGAGAACGCCCTGGTGTCCTACTCGCTGGTGGAACGGCGGGTGGGGGAGCGCGCGCTGT
CGAGCTACGTGTCGGTACACGCGGAGAGCGGCAAGGTGTACGCGCTGCAGCCGCTGGACC
ACGAGGAGC
>HM_3285 from Matreshka MAT_HMR_31865, mORF origin: >ORF 2 (Frame +1, Start 1394) of : NM_018905
AGGAGAACAACCCGCCGGGCTGCCACATCTTCACGGTGTCAGCGTGGGATGCGGACGCGC
AGGAGAACGCGCTGGTGTCCTACTCGCTGGTGGAGCGGCGGGTGGGCGAGCGCGCGTTGT
CGAGCTACGTTTCGGTGCACGCGGAGAGCGGCAAGGTGTACGCGCTGCAGCCGCTGGACC
ACGAGGAAGTGGAGCTGCTGCAGTTCCAGG
>HM_3289 from Matreshka MAT_HMR_31894, mORF origin: >ORF 5 (Frame +1, Start 2462) of : NM_018905
AGGAGGCTGGCATTCTACGGGCTGGTCCAGGAGGGCCTGATCAGCAGTGGCCAACAGTAT
CCAGTGCAACACCAGAACCAGAGGCAGGAGAAGTGTCCCCTCCAGTCGGTGCGGGTGTCA
ACAGCAACAGCTGGACCTTTAAATACGGACCAGGCAACCCCAAACAATCCGGTCCCGGTG
AGTTGCCCGACAAATTCATTATCCCAGGATCTCCTGCAATCATCTCCATCCGGCAGGAGC
CTACTAACAGCCAAATTGACAAAAGTGACTTCA
>HM_3297 from Matreshka MAT_HMR_31916, mORF origin: >ORF 5 (Frame +1, Start 2468) of : NM_018900
AGGAGGCTGGCATTCTACGGGCTGGTCCAGGAGGGCCTGATCAGCAGTGGCCAACAGTAT
CCAGTGCAACACCAGAACCAGAGGCAGGAGAAGTGTCCCCTCCAGTCGGTGCGGGTGTCA
ACAGCAACAGCTGGACCTTTAAATACGGACCAGGCAACCCCAAACAATCCGGTCCCGGTG
AGTTGCCCGACAAATTCATTATCCCAGGATCTCCTGCAATCATCTCCATCCGGCAGGAGC
CTACTAACAGCCAAATTGACAAAAGTGACTTCA
>HM_3301 from Matreshka MAT_HMR_31917, mORF origin: >ORF 3 (Frame +1, Start 524) of : NM_020201
ACGACCGGCCGGACATCACAGGGGCCGAGCCAACCCCCAGCTGGGAGCATGTCCTCTTCA
CCGCCTGCCACAACCAGCACCTGCAGCTGCAGCCCCCCCGCCGCAGGCTGCACTCGTGGG
CGGACGACTGGAAGGCCATTCTGGACAGCAAGCGGCCCTGCT
>HM_3304 from Matreshka MAT_HMR_31934, mORF origin: >ORF 4 (Frame -1, Start 144) of : NM_020201
CTTCGAGGGCGGATTCCTCAGGAAGTTCCGCGCGCGCTTTCCCGACCAGCCCTTCATCGC
GCTGGAGGACCGGCGCGGCTTCTGGGTGTCGGAGCAGTACGGCCGCCTGCGGCCAGGGCT
GAGCGAGAAGGCCATCAGCATTTGGGAGTCAAAGAATTTCTTTTT
>HM_3309 from Matreshka MAT_HMR_31935, mORF origin: >ORF 1 (Frame +1, Start 2) of : NM_020328
TGGCGGAGTCGGCCGGAGCCTCCTCCTTCTTCCCCCTTGTTGTCCTCCTGCTCGCCGGCA
GCGGCGGGTCCGGGCCCCGGGGGGTCCAGGCTCTGCTGTGTGCGTGCACCAGCTGCCTCC
AGGCCAACTACACGTGTGAGACAGATGGGGCCTGCATGGTTTCCATTTTCAATCTGGATG
GGATGGAGCACCATGTGCGCACCTGCATCCCCAAAGTGGAGCTGGTCCCTGCCGGGAAGC
CCTTCTACTGCC
>HM_3310 from Matreshka MAT_HMR_31946, mORF origin: >ORF 3 (Frame +1, Start 701) of : NM_020328
AAATATTCTCTTCTCGTGAAGAACGGTCTTGGTTCAGGGAAGCAGAGATATACCAGACGG
TCATGCTGCGCCATGAAAACATCCTTGGATTTATTGCTGCTGACAATAAAGATAATGGCA
CCTGGACACAGCTGTGGCTTGTTTCTGACTATCATGAGCACGGGTCCCTGTTTGATTATC
>HM_3315 from Matreshka MAT_HMR_31953, mORF origin: >ORF 2 (Frame +1, Start 830) of : NM_020528
TTGGACGCCAAGGGACCAAAATCAATGAAATTCGACAGATGTCTGGAGCTCAGATCAAAA
TCGCCAACGCCACGGAAGGGTCCTCAGAGCGTCAGATCACCATCACGGGGACCCCGGCCA
ACATCAGCCTTGCCCAGTATCTCATCAACGCCAGGC
>HM_3319 from Matreshka MAT_HMR_31954, mORF origin: >ORF 2 (Frame +1, Start 452) of : NM_020477
CCCTGCAGCAGGGCCATGAGAACGTCGTCGCGCACCTCATCAACTACGGCACCAAGGGGA
AGGTGCGCCTCCCGGCCCTGCACATCGCGGCCCGCAACGACGACACGCGCACGGCTGCGG
TGCTGCTGCAGAACGACCCCAACCCGGACGTGCTTTCCAAGACGGGATTCACGCCCCTGC
ACATTGCGGCTCACTACGAGAACCTCAACGTGGCCCAGTTGCTCCTCAACAGAGGAGCCA
GCGTCAATTTCACACCACAGAACGGCATCACGCCACTGCACATCGCCTCCCGCAGGGGCA
ACG
>HM_3322 from Matreshka MAT_HMR_31966, mORF origin: >ORF 2 (Frame +1, Start 449) of : NM_020896
AGCCGGGGGTGCTGCTCATCTACAAGACGCCCAAGGTGGGCCAGTGGGTGGGCACGGTGC
TGCTGCACTGCTGCGAGCTCATCGAGCGGCCCTCCAAGAAGGACGGCTTCTGCTTCAAGC
TCTTCCACCCGCTGGATCAGTCCGTCTGGGCCG
>HM_3324 from Matreshka MAT_HMR_31969, mORF origin: >ORF 6 (Frame +1, Start 1898) of : NM_020896
GGCAGCACACGGTGCCGCTGGAGGAGCAGACGGAGCTGGAGTCCGAGAGGCTCTGGCAGC
ACGTCACCAGGGCCATCAGCAAGGGCGACCAGCACAGGGCCACACAGGAGAAGTTTGCAC
TGGAGGAGGCACAGCGGCAGCGGGCCCGTGAGCGGCAGGAGAGCCTCATGCCCTGGAAGC
CGCAGCTGTTCCACCTGGACCCCATCACCCAGGAGTGGCACTACCGATACGAGGACCACA
GCCCCTGGGACCCCC
>HM_3342 from Matreshka MAT_HMR_31991, mORF origin: >ORF 6 (Frame -1, Start 3) of : NM_019074
GGCGGCAGCGTCCCGGAGCGCCTCTGGCTGGGCGCTACTGCTGCTGGTGGCACTTTGGCA
GCAGCGCGCGGCCGGCTCCGGCGTCTTCCAGCTGCAGCTGCAGGAGTTCATCAACGAGCG
CGGCGTACTGGCCAGTGGGCGGCCTTGCGAGCCCGGCTGCCGGACTTTCTTCCGCGTCTG
CCT
>HM_3348 from Matreshka MAT_HMR_32016, mORF origin: >ORF 8 (Frame -1, Start 75) of : NM_021729
TGGGGCCGCTCCCGGGGCCACACCTGCTTCTGGATCCGCTGCTTCCAAGTTCCTTTGCCT
CCCTCCTGGCATCACTGTCTGCGACTCAGGCCGAGGGAGCCTGGTCTTTGGAGATATGGA
AGGCCAGATCTGGTTCTTGCCACGTTCCCTACAGCTTACAGGCTTCCAAGCCTACAAACT
ACGGGTGACACACCTGTACCAACTGAAGCAGCACAATATTCTGGCATCTGTTGGAGAAGA
>HM_3351 from Matreshka MAT_HMR_32023, mORF origin: >ORF 1 (Frame +1, Start 68) of : NM_021729
GCAATGATGGGGCCGCTCCCGGGGCCACACCTGCTTCTGGATCCGCTGCTTCCAAGTTCC
TTTGCCTCCCTCCTGGCATCACTGTCTGCGACTCAGGCCGAGGGAGCCTGGTCTTTGGAG
ATATGGAAGGCCAGATCTGGTTCTTGCCACGTTCCCTACAGCTTACAGGCTTCCAAGCCT
ACAAACTACGGG
>HM_3353 from Matreshka MAT_HMR_32042, mORF origin: >ORF 7 (Frame +1, Start 2267) of : NM_021729
TGGTGCAGACCCTGGCCCACAACTCCACAGCCACACTCTCCGTCATCAGGGACTACCTGG
TCCAAAAACTACAGAAACAGAGCCAGCAGATTGCACAGGATGAGCTGCGGGTGCGGCGGT
ACCGAGAGGAGACCACCCGTATCCGCCAGGAGATCCAAGAGCTCAAGGCCAGTCCTAAGA
TTTTCCAAAAGACCAAGTGCAGCATCTGTAACAGTGCCTTGGAGTTGCCCTCAGTCCACT
TCCTGTGTGGCCACTCCTTCCACCAACACTGCTTTGAGAGTTACTCGGAAAGTGATGCTG
ACTGCCCCACCTGCCTCCCTGAAAACCGGAAGGTCATGGATA
>HM_3360 from Matreshka MAT_HMR_32076, mORF origin: >ORF 7 (Frame +1, Start 2642) of : NM_001844
CTGGTCCTAAAGGAGCCCGAGGTGCCCAAGGCCCCCCGGGAGCCACTGGATTCCCTGGAG
CTGCTGGCCGCGTTGGACCCCCAGGCTCCAATGGCAACCCTGGACCCCCTGGTCCCCCTG
GTCCTTCTGGAAAAGATGGTCCCAAAGGTGCTCGAGGAGACAGCGGCCCCCCTGGCCGAG
CTGGTGAACCCGGCCTCCAAGGTCCTGCTGGACCCCCTGGCGAGAAGGGAGAGCCTGGAG
ATGACGGTCCCTCTGGTGCCGAAGGTCCACCAGGTCCCCAGGGTCTGGCTGGTCAGAGAG
GCATCGTCGGTCTGCCTGGGCAACGTGGTGAGAGAGGATTCCCTGGCTTGCCTGGCCCAT
CGGGTGAGCCCGGCAAGCAGGGTGCTCCTGGAGCATCTGGAGACAGAGGTCCTCCTGGCC
CCGTGGGTCCTCCTGGCC
>HM_3363 from Matreshka MAT_HMR_32134, mORF origin: >ORF 14 (Frame -1, Start 3180) of : NM_001844
GACTGGTGCTGTGGGAGCTCCTGGAGCCCCTGGGCCCCCTGGCTCCCCTGGCCCCGCTGG
TCCAACTGGCAAGCAAGGAGACAGAGGAGAAGCTGGTGCACAAGGCCCCATGGGACCCTC
AGGACCAGCTGGAGCCCGGGGAATCCAGGGTCCTCAAGGCCCCAGAGG
>HM_3368 from Matreshka MAT_HMR_32227, mORF origin: >ORF 4 (Frame +1, Start 923) of : NM_001844
AGGGTGAGAGTGGTTCCCCGGGTGAGAACGGATCTCCGGGCCCAATGGGTCCTCGTGGCC
TGCCTGGTGAAAGAGGACGGACTGGCCCTGCTGGCGCTGCGGGTGCCCGAGGCAACGATG
GTCAGCCAGGCCCCGCAGGTCCTCCGGGTCCTGTCGGTCCTGCTGGTGGTCCTGGCTTCC
CTGGTGCTCCTGGAGCCAAGGGTGAAGCCGGCCCCACTGGTGCCCGTGGTCCTGAAGGTG
CTCAAGGTCCTCGCGGTGAACCTGGTACTCCTGGGTCCCCTGGGCCTGCTGGTGCCTCCG
GTAACCCTGGAACAGATGGAATTCCTGGAGCCAAAGGATCTGCTGGTGCTCCTGGCATTG
CTGGTGCTCCTGGCTTCCCTGGGCCACGGGGTCCTCCTGGCCCTCAAGGTGCAACTGGTC
CTCTGGGCCCGAAAGGTCAGACGGGTGAACCTGGTATTGCTGGCTTCAAAGGTGAACAAG
GCCCCAAGGGAGAACCTGGCCCTGCTGGCCCCCAGGGAGCCCCTGGACCCGCTGGTGAAG
AAGGCAAGAGAGGTGCCCGTGGAGAGCCTGGTGGCGTTGGGCCCATCGGTCCCCCTGGAG
AAAGAGGTGCTCCCGGAAACCGCGGTTTCCCAGGTCAAGATGGTCTGGCAGGTCCCAAGG
GAGCCCCTGGAGAGCGAGGGCCCAGTGGTCTTGCTGGCCCCAAGGGAGCCAACGGTGACC
CTGGCCGTCCTGGAGAACCTGGCCTTCCTGGAGCCCGGGGTCTCACTGGCCGCCCTGGTG
ATGCTGGTCCTCAAGGCAAAGTTGGCCCTTCTGGAGCCCCTGGTGAAGATGGTCGTCCTG
GACCTCCAGGTCCTCAGGGGGCTCGTGGGCAGCCTGGTGTCATGGGTTTCCCTGGCCCCA
AAGGTGCCAACGGTGAGCCTGGCAAAGCTGGTGAGAAGGGACTGCCTGGTGCTCCTGGTC
>HM_3371 from Matreshka MAT_HMR_32276, mORF origin: >ORF 9 (Frame +1, Start 3389) of : NM_001844
AGGGACACCGTGGCTTCACTGGTCTGCAGGGTCTGCCCGGCCCTCCTGGTCCTTCTGGAG
ACCAAGGTGCTTCTGGTCCTGCTGGTCCTTCTGGCCCTAGAGGTCCTCCTGGCCCCGTCG
GTCCCTCTGGCAAAGATGGTGCTAATGGAATCCCTGGCCCCATTGGGCCTCCTGGTCCCC
GTGGACGATCAGGCGAAACCGGTCCTGCTGGTCCTCCTGGAAATCCTGGGCCCCCTGGTC
CTCCAGGTCCCCCTGGCCCTGGCATCGACATGTCCGCCTTTGCTGGCT
>HM_3374 from Matreshka MAT_HMR_32367, mORF origin: >ORF 8 (Frame +1, Start 3083) of : NM_001844
CGGGTCCTGCAGGTGAACCCGGACGAGAGGGAAGCCCCGGTGCTGATGGCCCCCCTGGCA
GAGATGGCGCTGCTGGAGTCAAGGGTGATCGTGGTGAGACTGGTGCTGTGGGAGCTCCTG
GAGCCCCTGGGCCCCCTGGCTCCCCTGGCCCCGCTGGTCCAACTGGCAAGCAAGGAGACA
GAGGAGAAGCTGGTGCACAAGGCCCCATGGGACCCTCAGGACCAGCTGGAGCCCGGGGAA
TCCAGGGTCCTCAAGGCCCCAGAGGTGACAAAGGAGAGGCTGGAGAGCCTGGCGAGAGAG
GCC
>HM_3376 from Matreshka MAT_HMR_32381, mORF origin: >ORF 2 (Frame +1, Start 1526) of : NM_021832
AGGAAGGTGTCCAGTGCAGTGACAGGAACAGTCCTTGCTGTAAAAACTGTCAGTTTGAGA
CTGCCCAGAAGAAGTGCCAGGAGGCGATTAATGCTACTTGCAAAGGCGTGTCCTACTGCA
CAGGTAATAGCAGTGAGTGCCCGCCTCCAGGAAATGCTGAAGATGACACTGTTTGCTTGG
ATCTTGGCAAGTGTAAGGATGGGAAATGCATCCCTTTCTGCGAGAGGGAACAGCAGCTGG
AGTCCTGTGCATGTAATGAAACTGACAACTCCTGCAAGGTGTGCTGCAGGGACCTTTCCG
GCCGCTGTGTGCCCTATGTCGATGCTGAACAAAAGAACTTATTTT
>HM_3381 from Matreshka MAT_HMR_32390, mORF origin: >ORF 8 (Frame -1, Start 6441) of : NM_021906
TCACTTACTAAGAGCAGTACTAAATCTCTTGAGAAGGGAAGTTTCAGAGCATGGGCGTCA
TTTACAGCAGTATTTCAACCTGTTTGTAATGTATGCCAATTTAGGTGTGGCAGAGAAGAC
ACAGCTTCTGAAATTGAGTGTACCTGCTACTTTTATGCTTGTGTCTTTAGA
>HM_3387 from Matreshka MAT_HMR_32443, mORF origin: >ORF 3 (Frame +1, Start 5519) of : NM_021906
TACAACAGAGTGAGCAGTCTGAAAGTGAGACAGCAGGAAGCACAAAATACAGACTTGTGG
GTGTGCTCGTACACAGTGGTCAAGCGAGTGGGGGGCATTATTATTCTTACATCATCCAAA
GGAATGGTGGAGATGGTGAGAGAAATCGCTGGTATAAATTTGATGATGGTGATG
>HM_3389 from Matreshka MAT_HMR_32501, mORF origin: >ORF 6 (Frame +1, Start 7376) of : NM_021906
CACTTGCAAAAGCTTGTGAACTCTGTCCAGAGGAGGAGCCAGATGACCAAGATGCTCCAG
ATGAACATGAGTCGCCTCCACCTGAAGATGCCCCATTGTACCCCCATTCACCTGGATCTC
AGTATCAACAGAATAACCATGTGCATGGACAGCCATATACAGGCCCAGCAGCACATCACA
>HM_3390 from Matreshka MAT_HMR_32517, mORF origin: >ORF 1 (Frame +1, Start 5) of : NM_021906
CAGCCACGACTCGTGGCTCTCCGGTCGGAGGGAATGACAACCAGGGCCAGGCTCCTGATG
GACAGTCTCTGCCCCCCCTCCAACAGAATCAGACTTCATCGCCTGATTCTTCCAATGAAA
ATTCCCCGGCAACTCCCCCAGATGAGCAAGGTCAAGGTGATGCCCCACCACAGCTTGAAG
ATGAGGAACCTGCATTTCCACATACTGACTTGGCCAAGTTGGATGACA
>HM_3400 from Matreshka MAT_HMR_32592, mORF origin: >ORF 3 (Frame +1, Start 1364) of : NM_006690
CGGTGGAGCCTGGGTACCCCCACAGCCTGGGGGAGCTGGGCAGCTGTTTGCCCCGTGAAG
GCATTGACACAGCTCTGCGCTGGGAACCTGTGGGCAAGACCTACTTTTTCAAAGGCGAGC
GGTACTGGCGCTACAGCGAGGAGCGGCGGGCCACGGACCCTGGCTACCCTAAGCCCATCA
CCGTGTGGAAGGGCATCCCACAGGCTCCCCAAGGAGCCTTCATCAGCAAGGAAGGATATT
ACACCTATTTCTACAAGGGCCGGGACTACTGGAAGTTTGACAACCAGAAAC
>HM_3409 from Matreshka MAT_HMR_32602, mORF origin: >ORF 5 (Frame +1, Start 2102) of : NM_023019
CGTGGGTCGTGGCTGTGCTGCAGGAGGTGGCAGCTGCTGCTGCCCAGCTCATTGCCCCAC
TGGCAGAGAATGAGGGGCTACTTGTGGCTGCTCTGGAGGAACTGGCTTTCAAAGCAAGCG
AGCAGATCTATGGGACCCCCTCCAGCAGCCCCTATGAGTGTCTGCGCCAGTCATGCAACA
TCCTCATCAGTACCA
>HM_3413 from Matreshka MAT_HMR_32773, mORF origin: >ORF 14 (Frame +1, Start 5885) of : NM_023035
TCATGGAGTACTACCGGCAGAGCAAGGCCAAGAAGCTGCAGGCCATGCGCGAGGAGCAGG
ACCGGACACCCCTCATGTTCCAGCGCATGGAGCCCCCGTCCCCAACGCAGGAAGGGGGAC
CTGGCCAGAACGCCCTCCCCTCCACCCAGCTGGACCCAGGAGGAGCCC
>HM_3415 from Matreshka MAT_HMR_33145, mORF origin: >ORF 20 (Frame -1, Start 570) of : NM_023035
CCTACGGACGCTGAGGGCAGTTCGAGTGCTGCGGCCGCTCAAGCTGGTGTCTGGAATCCC
AAGTTTACAAGTCGTCCTGAAGTCGATCATGAAGGCGATGATCCCTTTGCTGCAGATCGG
CCTCCTCCTATTTTTTGCAATCCTTATTTTTGCAATCATAGGGTTAGAATTTTATATGGG
AAAATTTCATACCACCTGCTT
>HM_3417 from Matreshka MAT_HMR_33356, mORF origin: >ORF 2 (Frame +1, Start 329) of : NM_023035
CGAATTGCATCGTCCTCGCACTGGAGCAGCATCTGCCTGATGATGACAAGACCCCGATGT
CTGAACGGCTGGATGACACAGAACCATACTTCATTGGAATTTTTTGTTTCGAGGCTGGAA
TTAAAATCATTGCCCTTGGGTTTGCCTTCCACAAAGGCTCCTACT
>HM_3436 from Matreshka MAT_HMR_33975, mORF origin: >ORF 29 (Frame -1, Start 4425) of : NM_023035
GAACCAGGGCCCCAGCCCCGGGTACCGCATGGAGATGTCCATTTTCTACGTCGTCTACTT
TGTGGTGTTCCCCTTCTTCTTTGTCAATATCTTTGTGGCCTTGATCATCATCACCTTCCA
GGAGCAAGGGGACAAGATGATGGAGGAATACAGCCTGGAGAAAAA
>HM_3439 from Matreshka MAT_HMR_34190, mORF origin: >ORF 8 (Frame +1, Start 3209) of : NM_023035
AGAACAACAAGCTGGCCACCGCGGAGTCGGCCGCTCCCCACGGCAGCCTTGGCCACGCCG
GCCTGCCCCAGAGCCCAGCCAAGATGGGAAACAGCACCGACCCCGGCCCCATGCTGGCCA
TCCCTGCCATGGCCACCAACCCCCAGAACGCCGCCAGCCGCCGGACGCCCAACAACCCGG
GGAACCCATCCAATCCCGGCCCCCCCAAGACCCCCGAGAATAGCCTTATCGTCACCAACC
CCAGCGGCACCCAGACCAATTCAGCTAAGACTGCCAGGAAACCCGACCACACCACAGTGG
ACATCCCCCCAGCCTGCCCACCCCCCCTCAACCACACCGTCGTACAAG
>HM_3443 from Matreshka MAT_HMR_34371, mORF origin: >ORF 17 (Frame +1, Start 6554) of : NM_023035
CCACCCAATCCGGGGACCTGCCGTCGAAGGAGCGGGACCAGGAGCGGGGCCGGCCCAAGG
ATCGGAAGCATCGACAGCACCACCACCACCACCACCACCACCACCATCCCCCGCCCCCCG
ACAAGGACCGCTATGCCCAGGAACGGCCGGACCACGGCCGGGCACGGGCTCGGGACCAGC
GCTGGTCCCGCTCGCCCAGCGAGGGCCGAGAGCACATGGCGCACCGGCAGGGCAGTAGTT
CCG
>HM_3444 from Matreshka MAT_HMR_34702, mORF origin: >ORF 31 (Frame -1, Start 4785) of : NM_023035
AAATGCCCTGCGGGTGTTCAACATCGTCTTCACCTCCCTCTTCTCTCTGGAATGTGTGCT
GAAAGTCATGGCTTTTGGGATTCTGAATTATTTCCGCGATGCCTGGAACATCTTCGACTT
TGTGACTGTTCTGGGCAGCATCACCGATATCCTCGTGAC
>HM_3445 from Matreshka MAT_HMR_34841, mORF origin: >ORF 13 (Frame +1, Start 5411) of : NM_023035
ATCTCTTTGTCGCCGTCATCATGGACAACTTTGAGTACCTCACCCGAGACTCCTCCATCC
TGGGCCCCCACCACCTGGATGAGTACGTGCGTGTCTGGGCCGAGTATGACCCCGCAGCTT
GCGGTCGGATTCATTATAAGGATATGTACAGTTTATTACGAG
>HM_3447 from Matreshka MAT_HMR_35073, mORF origin: >ORF 9 (Frame +1, Start 3560) of : NM_023035
ACAAAAACGCCAACCCAGACCCACTGCCAAAAAAAGAGGAAGAGAAGAAGGAGGAGGAGG
AAGACGACCGTGGGGAAGACGGCCCTAAGCCAATGCCTCCCTATAGCTCCATGTTCATCC
TGTCCACGACCAACCCCCTTCGCCGCCTGTGCCATTACATCC
>HM_3448 from Matreshka MAT_HMR_35222, mORF origin: >ORF 22 (Frame -1, Start 981) of : NM_023035
CAACGATGCCTCAGGGAACACTTGGAACTGGTTGTACTTCATCCCCCTCATCATCATCGG
CTCCTTTTTTATGCTGAACCTTGTGCTGGGTGTGCTGTCAGGGGAGTTTGCCAAAGAAAG
GGAACGGGTGGAGAACCGGCGGGCTTTTCTGAAGCTGAGGCGGCAACAACAGAT
>HM_3449 from Matreshka MAT_HMR_35383, mORF origin: >ORF 21 (Frame -1, Start 801) of : NM_023035
GTCTCCGGCTCCATGTGGGACAGAAGAGCCCGCCCGCACCTGCCCCAATGGGACCAAATG
TCAGCCCTACTGGGAAGGGCCCAACAACGGGATCACTCAGTTCGACAACATCCTGTTTGC
AGTGCTGACTGTTTTCCAGTGCATAACCATGGAAGGGTGGAC
>HM_3450 from Matreshka MAT_HMR_35636, mORF origin: >ORF 32 (Frame -1, Start 4959) of : NM_023035
CTTCATCAACCTGAGCTTTCTCCGCCTCTTCCGAGCTGCCCGGCTCATCAAACTTCTCCG
TCAGGGTTACACCATCCGCATTCTTCTCTGGACCTTTGTGCAGTCCTTCAAGGCCCTGCC
TTATGTCTGTCTGCTGATCGCCATGCTCTTCTTCATCTATGCCATCATTGGGATGCAGGT
GTTTGG
>HM_3454 from Matreshka MAT_HMR_35742, mORF origin: >ORF 3 (Frame +1, Start 1346) of : NM_023105
TCGGGAAGCATAAGAATATCATCAACCTGCTGGGGGCCTGCACGCAGGATGGTCCCTTGT
ATGTCATCGTGGAGTATGCCTCCAAGGGCAACCTGCGGGAGTACCTGCAGGCCCGGAGGC
CCCCAGGGCTGGAATACTGCTACAACCCCAGCCACAACCCAGAGGAGCAGCTCTCCTCCA
AGGACCTGGTGTCCTGCGCCTACCAGGTGGCCCGAGGCATGGAGTATCTGGCCTCCAAGA
AGTGCATACACCGAGACCTGGCAGCCAGGAATGTCCTGG
>HM_3462 from Matreshka MAT_HMR_35801, mORF origin: >ORF 4 (Frame +1, Start 2015) of : NM_023105
CCTCCAACCAGGAGTACCTGGACCTGTCCATGCCCCTGGACCAGTACTCCCCCAGCTTTC
CCGACACCCGGAGCTCTACGTGCTCCTCAGGGGAGGATTCCGTCTTCTCTCATGAGCCGC
TGCCCGAGGAGCCCTGCCTGCCCCGACACCCAGCCCAGCTTGCCAATGGCGGACTCAAAC
GCCGCT
>HM_3466 from Matreshka MAT_HMR_35816, mORF origin: >ORF 9 (Frame -1, Start 1905) of : NM_023105
CTGCACCAACGAGCTGTACATGATGATGCGGGACTGCTGGCATGCAGTGCCCTCACAGAG
ACCCACCTTCAAGCAGCTGGTGGAAGACCTGGACCGCATCGTGGCCTTGACCTCCAACCA
GGAGTACCTGGACCTGTCCATGCCCCTGGACCAGTACTCCCCCAGCTTTCCCGACACCCG
GAGCTCTACGTGCTCCTCAGGGGAGGATTCCGTCTTCTCTCA
>HM_3470 from Matreshka MAT_HMR_35821, mORF origin: >ORF 3 (Frame -1, Start 1083) of : NM_000761
CAGACCCCAGCTGCCCTACTTGGAGGCCTTCATCCTGGAGACCTTCCGACACTCCTCCTT
CTTGCCCTTCACCATCCCCCACAGCACAACAAGGGACACAACGCTGAATGGCTTCTACAT
CCCCAAGAAATGCTGTGTCTTCGTAAACCAGTGGCAGGTCAACCA
>HM_3473 from Matreshka MAT_HMR_35829, mORF origin: >ORF 1 (Frame +1, Start 2) of : NM_024417
TGGCTTCGCGCTGCTGGCGCTGGTGGGGCTGGTCGGCGTGGCCTCGGACCCGGCTGCCTC
CCGCCGGGAGCACCCCGAGCTTCTGCCACCATTTCTCCACACAGGAGAAGACCCCCCAGA
TCTGTGTGGTGGGCAGTGGCCCAGCTGGCTTCTACACGGCCCAACACCTGC
>HM_3480 from Matreshka MAT_HMR_35856, mORF origin: >ORF 3 (Frame +1, Start 722) of : NM_030380
AAACGGTCCACGGCCCAGATGCCCACGTCACCAAGAAGCAGCGCAATGACGTGCACCTCC
GCACACCGCTGCTCAAAGAGAATGGGGACAGTGAGGCCGGCACGGAGCCTGGCGGCCCAG
AGAGCACCGAGGCCAGCAGCACCAGCCAGGCCGTGGAGGACTGCCTGCACGTCAGAGCCA
TCAAGACCGAGAGCTCCGGGCTGTGTCAGTCCAGCCCCGGGGCCCAGTCGTCCTGCAGCA
GCGAGCCCTCTCCTCTGGGCAGTGCCCCCAACAATGACAGTGGCGTGGAGATGCCGGGGA
CGGGGCCCGGGAGCCTGGGAGACC
>HM_3483 from Matreshka MAT_HMR_35858, mORF origin: >ORF 1 (Frame +1, Start 194) of : NM_030380
CGCAGGAGCAGCTGGCTGACCTCAAGGAAGATCTGGACAGGGATGACTGTAAGCAGGAGG
CTGAGGTGGTCATCTATGAGACCAACTGCCACTGGGAAGACTGCACCAAGGAGTACGACA
CCCAGGAGCAGCTGGTGCATCACATCAACAACGAGCACATCCACGGGGAGAAGAAGGAGT
TTGTGTGCCGCTGGCAGGCCTGCACGCGGGAGCAGAAGCCCTTCAAGGCGCAGTACATGC
TGGTGGTGCACATGCGGCGACACACGGGCGAGAAGCCCCACAAGTGCACGTTCGAGGGCT
GCTCGAAGGCCTACTCCCGCCTGGAGAACC
>HM_3487 from Matreshka MAT_HMR_35875, mORF origin: >ORF 2 (Frame +1, Start 527) of : NM_030380
AGACACACCTGCGGTCCCACACCGGGGAGAAGCCATATGTGTGTGAGCACGAGGGCTGCA
ACAAAGCCTTCTCCAACGCCTCGGACCGCGCCAAGCACCAGAATCGCACCCACTCCAACG
AGAAACCCTACATCTGCAAGATCCCAGGCTGCACCAAGAGATACACAGACCCCAGCTCTC
TCCGGAAGCATG
>HM_3491 from Matreshka MAT_HMR_35883, mORF origin: >ORF 1 (Frame +1, Start 242) of : NM_018981
ATAGAGCATATGAAGTACTCAAAGATGAAGATCTACGGAAAAAGTATGACAAATATGGAG
AAAAGGGACTTGAGGATAATCAAGGTGGCCAGTATGAAAGCTGGAACTATTATCGTTATG
ATTTTGGTATTTATGATGATGATCCTGAAATCA
>HM_3497 from Matreshka MAT_HMR_35889, mORF origin: >ORF 3 (Frame +1, Start 2888) of : NM_019030
GTTCTTTGGTGGAGACGTTTGTCAGTAAAGCCAGTGCTTTGCAGCGCCAGGGAAGAGCTG
GGCGGGTCAGAGATGGCTTCTGTTTCCGAATGTACACAAGAGAAAGATTTGAAGGCTTTA
TGGATTATTCTGTTCCTGAAATCTTACGTGTACCTTTGGAGGAATTATGCCTTCATATTA
>HM_3500 from Matreshka MAT_HMR_35899, mORF origin: >ORF 2 (Frame +1, Start 494) of : NM_019030
ACCTTTCAGATGATGCACTTCCTGAAGGATTCAGTCAGGAATTTGAAGAGCAGCAACCTA
AAAGTAGGCCTAAATTTCAGTCTCCTCAAATACAAGCCACTATTTCACCTCCATTGCAAC
CTAAAACAAAAACATATGAAGAGGACCCTAAGAGTAAGCCAAAAAAGGAAGAAAAAAATA
TGGAAG
>HM_3506 from Matreshka MAT_HMR_35904, mORF origin: >ORF 3 (Frame +1, Start 1739) of : NM_018263
GCTGGGAGAAGAGGCCACGTGTCACTGAGAATCGCCAGCACCAGCAGCCATTTCAGGTCT
CACCACAGCCCTTTCTCAATAGAGGGGACAGAATCCAGGTGCGAAAAGTACCACCTCTCA
AGATCCCGGTCTCCAGAATCTCCCCCATGCCGTTTCATCCATCGCAGGTCTCTCCCAGGG
CTCGTTTTCCAGTCTCCATCACTAGTCCTAACAAAACAGGAGCCAGAACTCTTGCAGACA
TCAAAGCAAAAGCCCAACTGGTCAAAGCACAGAGGGCAGCAGCTGCCGCTGCCGCCGCAG
CTGCTGCAGCCGCCTCAGTTGGAGGGACCATTCCAGGACCTGGCCCAGGGGGTGGACAAG
GTCCAGGAGAGGGTGGTGAAGGGCAGACTGCTAGAGGAGGCAGTCCAGGCTCAGACAGAG
TCAGTGAAACTGGAAAGGGCCCCACACTGGAACTGGCAGGAACTGGAAGCAGGGGAGGTA
CGAGAGAGCTTTTACCCTGTGGTCCAGAGACTCAGCCCCAGTCTGAGACCAAGACCACCC
CAAGCCAGGCACAGCCTCATAGTGTCTCTGGAGCACAACTACAGCAAACCCCCCCAGTGC
CTCCAACACCTGCCGTCAGTGGAGCATGCACAAGTGTCCCATCACCAGCCCACA
>HM_3508 from Matreshka MAT_HMR_35913, mORF origin: >ORF 6 (Frame -1, Start 1950) of : NM_018263
CAAAACAGGAGCCAGAACTCTTGCAGACATCAAAGCAAAAGCCCAACTGGTCAAAGCACA
GAGGGCAGCAGCTGCCGCTGCCGCCGCAGCTGCTGCAGCCGCCTCAGTTGGAGGGACCAT
TCCAGGACCTGGCCCAGGGGGTGGACAAGGTCCAGGAGAGGGTGG
>HM_3517 from Matreshka MAT_HMR_35939, mORF origin: >ORF 4 (Frame +1, Start 968) of : NM_017570
GCCGCTATGCTGGGGAATTCGAGCACGTCTTCGAGGCCAGCACAGCTGGCGTCACCCTCC
AGGCCCCGCAGCTGGACATCAACACCGTGGCAGCGGGAGGGGGTTCCCGCCTCTTCTTCA
GGTCTGGCCTCTTTGTGGTTGGGCCCGAGTCAGCAGGAGCCCACCCAGGACCCGCCTGCT
ACCGCAAAGGGGGCCCTG
>HM_3519 from Matreshka MAT_HMR_35950, mORF origin: >ORF 7 (Frame +1, Start 2498) of : NM_017570
CTGTTATCACACCGGTGTTTTGGCCGGGTCAGACGCGGCCTGTGTTCTATGTGGCCAGCC
GAGGGCACCACGCAGACATCGGGGGCATCACACCAGGCTCCATGCCCCCCCACTCCACCA
TGCTGCAACAGGAGGGTGCCGTCTTTCTGTCCTTCAAACTTGTCCAGGGGGGCGTCTTCC
AGGAGGAGGCGG
>HM_3521 from Matreshka MAT_HMR_35955, mORF origin: >ORF 2 (Frame +1, Start 332) of : NM_020211
GCCAGCACAACTGCTCCAAGGATGGCCCCACCTCGCAGCCACGCCTGCGCACGCTCCCAC
CGGCCGGAGACAGCCAGGAGCGCTCGGACAGCCCCGAGATCTGCCATTACGAGAAGAGCT
TTCACAAGCACTCGGCCACCCCCAACTACACGCACTGTGGCCTCTTCGGGGACCCACACC
TCAGGACTTTCACCGACCGCTTCCAGACCTGCAAGGTGCAGGGCGCCTGGCCGCTCATCG
ACAATAATTACC
>HM_3528 from Matreshka MAT_HMR_35963, mORF origin: >ORF 1 (Frame +1, Start 89) of : NM_020645
AGCAGGCGGTGCAGTTCATCCACAAGGACTCCGCCGACCTGCTGCCCCTGGACGGCCTCA
AGAAGCTGGGCTCGTCCAAGGACATGCAACCTCATAATATTCTGCAGAGGCGCCTCATGG
AAACCAACCTGTCTAAGCTCCGAAGCGGTCCCCGTGTCCCTTGGGCCTCTAAGACGAACA
AACTCAATCAGGCTAAGTCTGAGGGGC
>HM_3544 from Matreshka MAT_HMR_35992, mORF origin: >ORF 1 (Frame +1, Start 107) of : NM_020850
GCCGGCGCTTGCAGCGCCTGTATCCCGCGGTCAACCAGCAAGAGACTCCGCTGCCGCGCT
CCTGGAGCCCCAAGGACAAATACAACTACATTGGTCTCTCCCAGGGCAACCTCCGCGTCC
ACTACAAAGGTCATGGCAAAAATCACAAAGATGCGGCCTCAGTGCGTGCCACCCACCCCA
TACCTGCTGCCTGTGGCATTTATTACTTTGAAG
>HM_3547 from Matreshka MAT_HMR_35994, mORF origin: >ORF 8 (Frame -1, Start 681) of : NM_020850
GGACTACATGCGGGAGTGGCGTGCCAAGGTCCAGGGCACGGTCCACTGCTTCCCCATCAG
TGCCCGGCTTGGCGAGTGGCAGGCAGTGCTGCAGAACATGGTTTCATCTTACCTCGTGCA
TCATGGGTATTGTGCCACAGCCACGGCTTTTGCTCGAATGAC
>HM_3553 from Matreshka MAT_HMR_36020, mORF origin: >ORF 2 (Frame +1, Start 1748) of : NM_021235
GCGAAGGCGTCTCCCTGGCAGAGAGGGGCAGTTTTGGAGCCATGGATGATCCTTTCAAAA
ATAAAGCCTTGTTATTTAGCAACAACACGCAAGAGTTGCATCCGGATCCTTTCCAGACAG
AAGACCCCTTCAAATCTGACCCATTTAAAGGAGCTGACCCCTTCAAAGGCGACCCGTTCC
AGAATGACCCCTTTGCAGAACAGCAGACAACTTCAACAGATCCATTTGGAGGGGACCCTT
TCAAAGAAAGTGACCCATTCCGTGGCTCTGCCACTGACGACTTCTTCAAGAAACAGACAA
AGAATGACCCATTTACCTCGGATCCATTCACGAAAAACCCTTCCTTACCTTCGAAGCTCG
ACCCCTTTGAATCCAGTGATCCCTTTTCATCCTCCAGTGTCTCCTCAAAAGGATCAGATC
CCTTTGGAACCT
>HM_3556 from Matreshka MAT_HMR_36027, mORF origin: >ORF 3 (Frame +1, Start 2183) of : NM_021235
ATCCCTTCGGAAGTGGGTCCTTCAATAGTGCTGAAGGCTTTGCCGACTTCAGCCAGATGT
CCAAGCCCCCACCTTCTGGGCCTTTCACCTCCTCCTTGGGAGGGGCAGGATTCTCAGATG
ACCCCTTTAAAAGTAAACAGGACACTCCTGCTCTGCCTCCGAAGAAACCTGCTCCTCCAC
GGCCTAAACCGCCCAGCGGTAAAAGTACACCTG
>HM_3558 from Matreshka MAT_HMR_36030, mORF origin: >ORF 5 (Frame -1, Start 2784) of : NM_022058
GATAAAGCTCTTCTGGATGCCGGCAAAACATCAACCAGATTTTATATACCTAAGGCACGT
ACCGCTTCGAAAAGTGCATCTCTTCACAATTATTCAGATGAGTTGCCTTGGCCTTTTGTG
GATAATAAAAGTTTCAAGAGCTGCTATTGTCTCTCCCATGATGGTGTTATCCCTGGTTTT
TGTAAGAAAGTTGATGGACTTGTTGTTCACGAAACGGGAACTCTGCTGGTTGGA
>HM_3562 from Matreshka MAT_HMR_36036, mORF origin: >ORF 2 (Frame +1, Start 578) of : NM_024644
ACCGCATCCCCAGCAGCCGGCGGCGAGCGGCCCGCCTCTTTGAGTGGCTCATCGCGCCCA
TGCCGCCAGATCACTTCTACCGGCGCCTATGGGAGCGCGAGGCGGTGCTGGTGCGGCGGC
AGGACCACACCTACTACCAGGGACTTTTCTCTACCGCTGACCTGGATTCGATGCTGCGCA
ACGAGGAGGTGCAGTTCGGCCAGCATTTGGACGCCGCTCGCTACATCAACGGACGACGCG
AGACCC
>HM_3564 from Matreshka MAT_HMR_36039, mORF origin: >ORF 3 (Frame +1, Start 827) of : NM_024644
ACCCACCCGGCCGCGCGCTGCCCGCCGCCGCGTGGTCCCTGTACCAGGCCGGCTGCTCCC
TGCGTCTCCTCTGTCCGCAGGCTTTCTCTACTACTGTGTGGCAGTTTTTGGCTGTGCTTC
AAGAGCAGTTTGGAAGCATGGCAGGCTCCAACGTTTACCTCACGCCCCCTAACTCGCAGG
GCTTTGCCCCCCACTACGACGACATCGAGGCCTTCGTGCTGCAGCTGGAAGGTAGGAAAC
TCTGGCGTGTATACCGACCCCGAGCCCCAACCGAGGAACTGGCTC
>HM_3568 from Matreshka MAT_HMR_36043, mORF origin: >ORF 6 (Frame -1, Start 249) of : NM_024740
AACATTCAACTACTGGGAGCCAACACACTACCTCATCTATGGGGAAGGGTTTCAGACTTG
GGAATATTCCCCAGCATATGCCATTCGCTCCTATGCTTACCTGTTGCTTCATGCCTGGCC
AGCTGCATTTCATGCAAGAATTCTACAAAC
>HM_3570 from Matreshka MAT_HMR_36059, mORF origin: >ORF 4 (Frame +1, Start 1415) of : NM_024740
ATGTCTGTGTGGGAAAAGAGTGGTATCGATTTCCCAGCAGCTTCCTTCTTCCTGACAATT
GGCAGCTTCAGTTCATTCCATCAGAGTTCAGAGGTCAGTTACCAAAACCTTTTGCAGAAG
GACCTCTGGCCACCCGGATTGTTCCTACTGACA
>HM_3571 from Matreshka MAT_HMR_36063, mORF origin: >ORF 2 (Frame +1, Start 227) of : NM_024740
GCAACATCTCTGACTGTGATGAAACATTCAACTACTGGGAGCCAACACACTACCTCATCT
ATGGGGAAGGGTTTCAGACTTGGGAATATTCCCCAGCATATGCCATTCGCTCCTATGCTT
ACCTGTTGCTTCATGCCTGGCCAGCTGCATTTCATGCAAGAATTCTACAAACTAATAAGA
TTCTTGTGTTTTACTTTTTGCGATGTCTTCTGGCTTTTG
>HM_3578 from Matreshka MAT_HMR_36069, mORF origin: >ORF 8 (Frame -1, Start 975) of : NM_024816
GGACTGTGCCAAGCAGATGCAGGTGCTCCTGGCCCAGGTCCAGAACTCAGAGCAGCTGCT
GCGGACCCTGCAAGGGACCGTGAGCCAGGCCCAGGAGCGGGTGCAGCTGCAGATGGCGGA
GCTGGTCACCACCCACAAGTGCCTGCACCA
>HM_3581 from Matreshka MAT_HMR_36070, mORF origin: >ORF 2 (Frame +1, Start 1427) of : NM_024844
AAGCCGTCCGCAACAATCGCCTGGGTTCTGCCCTCTCTTGGAGCATCCGTGCTAAGGATG
CCGCCTTTGCCACGCTCGTGTCAGACAGGTTCCTCAGGGATTACTGTGAGCGAGGCTGCT
TTTCTGATTTGGATCTCATTGACAACCTGGGGCCAGCCA
>HM_3590 from Matreshka MAT_HMR_36084, mORF origin: >ORF 11 (Frame -1, Start 1989) of : NM_025248
CTTGCGCGGCCAGCTCCAGCAGTTGCGCAAGCTCCAGCTACAGAACCAGGAGTCGGTGCG
CGCGCTGCTGAAGCGCACGGAGGCAGAGCTGAGCATGCGCGTGTCGGAGGCGGCGCGGCG
GCAGGAGGACCCGCTGCAGCGGCAGCGCACCCTGGTGGAAGAGGAACGGCTGCGCTATCT
CAACGACGAGGAGCTTATTACCCAGCAGCTCAA
>HM_3594 from Matreshka MAT_HMR_36095, mORF origin: >ORF 1 (Frame +1, Start 41) of : NM_030981
TTGGCGACTCAGGCGTGGGCAAGTCATGCCTGCTCCTGCGGTTTGCTGATGACACGTACA
CAGAGAGCTACATCAGCACCATCGGGGTGGACTTCAAGATCCGAACCATCGAGCTGGATG
GCAAAACTATCAAACTTCAGATCTGGGACACAGCGGGCCAGGAACGGTTCCGGACCATCA
CTTCCAGCTACTACCGGGGGGCTCATGGCATCATCGTGGTGTATGACGTCACTGACCAGG
AATCCTACGCCAACG
>HM_3597 from Matreshka MAT_HMR_36096, mORF origin: >ORF 1 (Frame +1, Start 5) of : NM_003483
GCGCACGCGGTGAGGGCGCGGGGCAGCCGTCCACTTCAGCCCAGGGACAACCTGCCGCCC
CAGCGCCTCAGAAGAGAGGACGCGGCCGCCCCAGGAAGCAGCAGCAAGAACCAACCGGTG
AGCCCTCTCCTAAGAGACCCAGGGGAAGACCCAAAGGCAGCAAAAACAAGAGTCCCTCTA
AAGCAGCTCAAAAGAAAGCAGAAGCCACTGGAGAAAAACGGCCAAGAGGCAGACCTAGGA
AATGGCCACAACAAGTTGTTCAGAAGAAGCCTGCTCAGGAGGAAACTGAAGAGACATCCT
CACAAGAGTCTGCCGAAGAGGACT
>HM_3601 from Matreshka MAT_HMR_36101, mORF origin: >ORF 5 (Frame +1, Start 1901) of : NM_004501
CCTATGTTGAACTTCAGAAGGAAGAAGCCCAAAAACTCTTGGAGCAATATAAGGAAGAAA
GCAAAAAGGCTCTTCCACCAGAAAAGAAACAGAACACTGGCTCAAAGAAAAGCAATAAAA
ATAAGAGTGGCAAGAACCAGTTTAACAGAGGTGGTGGCCATAGAGGACGTGGAGGATTCA
ATATGCGTGGTGGAAATTTCAGAGGAGGAGCCCCTGGGAATCGTGGCGGATATAATAGGA
GGGGCAACATGCCACAGAGAGGTGGTGGCGGTGGAGGAAGTGGTGGAATCGGCTATCCAT
ACCCTCGTGCCCCTGTTTTTCCTGGCCGTGGTAGTTACTCAAACAGAGGGAACTACAACA
GAGGTGGAATGCCCAACAGAGGGAACTACAACCAGAACTTCAGAGGACGAGGAAACAATC
GTGGCTACAAAAATCAATCTCAGGGCTACAACCAGTGGCAGCAGGGTCAATTCTGGGGTC
AGAAGCCATGGAGTCAGCATTATCACCAAGGATATTATT
>HM_3607 from Matreshka MAT_HMR_36109, mORF origin: >ORF 1 (Frame +1, Start 65) of : NM_031885
GGCGCTACGACGGGACTCACCCGTGCCTGGCGGCCGCCACCCAAACGGGCAAGGTTTTTA
TTCATAATCCTCATACACGGAACCAGCATGTCAGTGCATCCAGGGTCTTCCAGAGCCCCC
TGGAATCTGATGTTTCTCTTCTCAGCATTAACCAGGCAGTCAGCTGTC
>HM_3610 from Matreshka MAT_HMR_36110, mORF origin: >ORF 2 (Frame +1, Start 1280) of : NM_031991
CCAAGGACTACGGCAACTCACCCCTGCACCGCTTCAAGAAGCCGGGCTCCAAGAACTTCC
AGAACATATTCCCGCCCTCGGCCACGCTGCACCTCTCCAACATCCCGCCCTCAGTCTCCG
AGGAGGATCTCAAGGTCCTGTTTTCCAGCAATGGGGGCGTCGTCAAAGGATTCAAGTTCT
TCCAGAAGGACCGCAAGATGGCAC
>HM_3613 from Matreshka MAT_HMR_36111, mORF origin: >ORF 3 (Frame +1, Start 1286) of : NM_032052
ACGGACATATCAAGCAGGTGCACACTTCTGAGCGGCCTCACAAGTGTCAGACCTGCAATG
CTTCTTTTGCCACCCGAGACCGTCTGCGCTCCCACCTGGCCTGTCATGAAGACAAGGTGC
CCTGCCAGGTGTGTGGGAAGTACTTGCGGGCAGCATACATGGCAGACCACC
>HM_3617 from Matreshka MAT_HMR_36126, mORF origin: >ORF 1 (Frame +1, Start 569) of : NM_032052
CCAACGGGGCAGCCTTGGCAGCCAACAGCAATGGCATCGCCGGCAGCATGCAGCCAGAGG
AGGAGGCAGCTCGGGCGGCTGGTGCAGCCATTGCAGGCCAAGCCTCTTTGCCTGTGTTAC
CTGGGGTGGACCGCTTGCCCATGGTGGCTGGACCCCTATCCCCCCAACTGC
>HM_3622 from Matreshka MAT_HMR_36131, mORF origin: >ORF 1 (Frame +1, Start 5) of : NM_004068
TTGGAGGCTTATTCATCTATAATCACAAGGGGGAGGTGCTCATCTCCCGAGTCTACCGAG
ATGACATCGGGAGGAACGCAGTGGATGCCTTTCGGGTCAATGTTATCCATGCCCGGCAGC
AGGTGCGCAGCCCCGTCACCAACATTGCTCGCACCAGCTTCTTCCACGTTAAGCGGTCCA
ACATTTGGCTGGCAGCAGTCACCAAGCAGAATGTCAACGCTGCCATGGTCTTCGAATTCC
TCTATAAGATGTGTGACG
>HM_3627 from Matreshka MAT_HMR_36135, mORF origin: >ORF 2 (Frame +1, Start 1619) of : NM_006310
GAACAGTTGGGTTTTATCGGACCCAGTACAGCTCTGCCATGCTGGAAAGTTTATTACCAG
GCATTCGTGACCTTTCTCTGCCCCCTGTGGATCGACTTGGATTACAGAATGACCTCTTCT
CCTTGGCTCGAGCTGGAATCATTAGCACTG
>HM_3631 from Matreshka MAT_HMR_36138, mORF origin: >ORF 3 (Frame +1, Start 1643) of : NM_033401
ACTCATGTGGCATCTCAGACAGGTGTTTGCCCAACTATTGTGAACACGGTGGGGAGTGTT
CCCAGTCCTGGAGCACCTTTCATTGTAACTGTACCAACACTGGTTACAGAGGAGCTACTT
GCCATAACTCTATCTATGAGCAGTCATGTGAAGCCTATAAGCACAGAGGAAATACTTCAG
GGTTTTACTATA
>HM_3634 from Matreshka MAT_HMR_36141, mORF origin: >ORF 1 (Frame +1, Start 182) of : NM_000989
AGTACTATGCTATGTTGGCTAAAACTGGTGTCCATCACTACAGTGGCAATAATATTGAAC
TGGGCACAGCATGCGGAAAATACTACAGAGTGTGCACACTGGCTATCATTGATCCAGGTG
ACTCTGACATCATTAGAAGCATGCCAGAACAGACTGGTGAAAAGT
>HM_3644 from Matreshka MAT_HMR_36158, mORF origin: >ORF 1 (Frame +1, Start 221) of : NM_052918
TGCGTCCCCTGTTCTCAGTGGCCCCCGGGGACCGAGCGCTATCCCTGGAGCGGGCTCGGG
GCACTGGGGCATCCATGGCGGTTGCTGCACGCTCCGGCCGGAGGAGACGGAGCGGAGCGG
ATCAGGAGAAGGCAGAACGGGGAGAGGGCGCGAGTCGGAGCCCCCGGGGAGTGC
>HM_3645 from Matreshka MAT_HMR_36173, mORF origin: >ORF 3 (Frame +1, Start 1208) of : NM_052918
AGCTTCCGAAATATGCTTTGCCCAAGGACATGCATGTTATCAGCACCGATGAGAATCAGG
TGTTCGCAGCGGTCCAAGAATGGAACCAGAATGACACGTACAACCTCTACATCTCAGACA
CACGTGGTGTCTACTTCACCCTGGCCTTGGAGAATGTCCAGAGCAGCAGAGGCCCTGAGG
GCAACATCA
>HM_3660 from Matreshka MAT_HMR_36263, mORF origin: >ORF 4 (Frame +1, Start 4544) of : NM_058004
CCCGTCTCGTTCGGTTGGACCCGGGAGCCGTTAGTGATGTGCCTGAAGCAATCAAGTTCC
TGGTCACCTGGCACACCATCGACGCCGATGCTCCAGAGCTCAGCCATGTGCTGTGCTGGG
CGCCCACGGACCCACCCACAGGCCTCTCCTACTTCTCCAGCATGTACCCGCCGCACCCTC
TCACGGCGCAGTACGGGG
>HM_3663 from Matreshka MAT_HMR_36296, mORF origin: >ORF 3 (Frame +1, Start 3887) of : NM_058004
CCCTGGGGCTGTCCCTCCTGCATGCCGATGTGGTTCCAAATGCAACCATCCGCAATGTGC
TTCGCGAGAAGATCTACTCCACTGCCTTTGACTACTTCAGCTGTCCCCCAAAGTTCCCTA
CTCAAGGAGAGAAGCGGCTGCGTGAAGACA
>HM_3666 from Matreshka MAT_HMR_36315, mORF origin: >ORF 5 (Frame +1, Start 4745) of : NM_058004
AAGTCCTGCGGTCCTTCCCTCCGGACGCCATCCTCTTCTACATCCCCCAGATTGTGCAGG
CCCTCAGGTACGACAAGATGGGCTATGTGCGGGAGTATATTCTGTGGGCAGCGTCTAAAT
CCCAGCTTCTGGCACACCAGTTCATCTGGAACA
>HM_3669 from Matreshka MAT_HMR_36362, mORF origin: >ORF 6 (Frame +1, Start 4976) of : NM_058004
AGGAGATCACAGGCTCCTTGTCCGGCCCAGCGAAGGACTTTTACCAGCGGGAGTTTGATT
TCTTTAACAAGATCACCAACGTGTCGGCTATCATCAAGCCCTACCCTAAAGGCGACGAGA
GAAAGAAGGCTTGTCTGTCGGCCCTGTCTGAAG
>HM_3670 from Matreshka MAT_HMR_36364, mORF origin: >ORF 9 (Frame +1, Start 5834) of : NM_058004
TCATGGGGGGCAAGATGGAGGCCACACCCTTCAAGTGGTTCATGGAGATGTGTGTCCGAG
GCTACCTGGCTGTGCGGCCCTACATGGACGCGGTCGTCTCCCTGGTCACTCTCATGTTGG
ACACGGGCCTGCCCTGTTTTCGCGGCCAGACAATCAAGCTCT
>HM_3674 from Matreshka MAT_HMR_36394, mORF origin: >ORF 3 (Frame +1, Start 593) of : NM_013245
TGTCCAAGTGGCTGGGGGAGAGTGAAAAGCTGGTCAAGAACCTGTTTGAGCTGGCCAGGC
AGCACAAGCCCTCCATCATCTTCATCGATGAGGTGGATTCCCTCTGCGGGTCCCGAAATG
AAAATGAGAGTGAGGCCGCCCGGAGGATCAAAACGGAGTTCTTGGTCCAGATGCAGGGGG
TGGGGAATAACAATGATGGGACTCTGGTTCTTGGAGCCACAAACATCCCATGGGTGTTGG
ATTCGGCCATCAGGAGGAGGTTTGAAAAACGAATTTATATCCCCTTGCCGGAGGAAGCTG
CCCGCGCCCAGATGTTCCGGTTGCATCTCGGGAGCACTCCCCACAACCTCACGGATGCAA
ACATCCACGAGCTGGCCCGGAAGACGGAAGGCTACTCGGGCGCGGACATCAGCATCATCG
TGCGGGACTCTCTCATGCAGCCCG
>HM_3676 from Matreshka MAT_HMR_36401, mORF origin: >ORF 1 (Frame +1, Start 41) of : NM_013245
CGAAAGCCACAGAGGAGGACAAAGCCAAGAACTACGAGGAGGCGCTGCGGCTGTACCAGC
ATGCGGTGGAGTACTTCCTCCACGCTATCAAGTATGAGGCCCACAGCGACAAGGCCAAGG
AGAGCATTCGAGCCAAGTGCGTGCAGTACC
>HM_3686 from Matreshka MAT_HMR_36402, mORF origin: >ORF 1 (Frame +1, Start 302) of : NM_080549
ACTGCTCCGATCCCACTAGTGAGAGGTGGTACCATGGCCACATGTCTGGCGGGCAGGCAG
AGACGCTGCTGCAGGCCAAGGGCGAGCCCTGGACGTTTCTTGTGCGTGAGAGCCTCAGCC
AGCCTGGAGACTTCGTGCTTTCTGTGCTCAGTGACCAGCCCAAGGCTGGCCCAGGCTCCC
CGCTCAGGGTCACCCACATCAAGGTCATGTGCGAGGGTGGACGCTACACAGTGGGTGGTT
TGGAGACCTTCGACAGCCTCACGGACCTGGTGGAGCATTTCAAGAAGACGGGGATTGAGG
AGGCCTCAGGCGCCTTTGTCTACCTGCGGCAGCCGTACTATGCCACGAGGG
>HM_3691 from Matreshka MAT_HMR_36405, mORF origin: >ORF 8 (Frame -1, Start 1227) of : NM_080706
TCGCCACGACATGCTCTTGGTGGAGCCGCTGAACCGACTCCTGCAGGACAAGTGGGACAG
ATTCGTCAAGCGCATCTTCTACTTCAACTTCCTGGTCTACTGCCTGTACATGATCATCTT
CACCATGGCTGCCTACTACAGGCCCGTGGATGGCTTGCCTCCCTT
>HM_3696 from Matreshka MAT_HMR_36408, mORF origin: >ORF 4 (Frame +1, Start 1796) of : NM_080706
TTGAAGACGGGAAGAATGACTCCCTGCCGTCTGAGTCCACGTCGCACAGGTGGCGGGGGC
CTGCCTGCAGGCCCCCCGATAGCTCCTACAACAGCCTGTACTCCACCTGCCTGGAGCTGT
TCAAGTTCACCATCGGCATGGGCGACCTGGAGTTCACTGAGAACTATGACTTCAAGGCTG
TCTTCATCATCCTGCTGCTGGCCTATG
>HM_3698 from Matreshka MAT_HMR_36414, mORF origin: >ORF 2 (Frame +1, Start 1373) of : NM_001396
GGATGCTTGATTATGACCCCAAAACTCGAATTCAACCTTATTATGCTCTGCAGCACAGTT
TCTTCAAGAAAACAGCTGATGAAGGTACAAATACAAGTAATAGTGTATCTACAAGCCCCG
CCATGGAGCAGTCTCAGTCTTCGGGCACCACCTCCAGTACATCGTCAAGCTCAGGTGGCT
CATCGGGGACAAGCAACAGTGGGAGAGCCCGGTCGGATCCGACGCACCAGCATCGGCACA
GTGGTGGGCACTTCACAGCTGCCGTGCAGGCCATGGACTGCGAGACACACAGTCCCCAGG
TGCGTCAGCAATTTCCTGCTCCTCTTGGTTGGTCAGGCACTGAAGCTCCTACACAGGTCA
CTGTTGAAACTCATCCTGTTCAAGAAACAACCTTTCATG
>HM_3699 from Matreshka MAT_HMR_36415, mORF origin: >ORF 3 (Frame +1, Start 1775) of : NM_001396
CCCCTCAACAGAATGCATTGCATCATCACCATGGTAACAGTTCCCATCACCATCACCACC
ACCACCACCATCACCACCACCATGGACAACAAGCCTTGGGTAACCGGACCAGGCCAAGGG
TCTACAATTCTCCAACGAATAGCTCCTCTACCCAAGATTCTATGGAGGTTGGCCACAGTC
ACCACTCCA
>HM_3710 from Matreshka MAT_HMR_36422, mORF origin: >ORF 3 (Frame +1, Start 989) of : NM_004451
AGGCCTTGGCCCTTGCCAATTCAGACTCTGTGCACATCGAAGATGCCGAGGCTGTGGAGC
AGCTGCGAGAAGCTCTGCACGAGGCCCTGCTGGAGTATGAAGCCGGCCGGGCTGGCCCCG
GAGGGGGTGCTGAGCGGCGGCGGGCGGGCAGGCTGCTGCTCACGCTACCGCTCCTCCGCC
AGACAGCGGGCAAAGTGCTGGCCCATTTCTATGGGG
>HM_3715 from Matreshka MAT_HMR_36423, mORF origin: >ORF 1 (Frame +1, Start 113) of : NM_130839
CTGAGGGCTGTGGAAATGAAGCCTGCACGAATGAGTTTTGTGCTTCCTGTCCAACTTTTC
TTCGTATGGATAATAATGCAGCAGCTATTAAAGCCCTCGAGCTTTATAAGATTAATGCAA
AACTCTGTGATCCTCATCCCTCCAAGAAAGGAGCAAGCTCAGCTTACCTTGAGAACTCGA
AAGGTGCCCCCAACAACTCCTGCTCTGAGA
>HM_3718 from Matreshka MAT_HMR_36444, mORF origin: >ORF 5 (Frame +1, Start 2156) of : NM_133177
ATTGCATCCGCATTGCCAGGAAAGCTGCCTGCAAGGAAAGCAAGCGGCCCCTGGAGGTGT
CCCAGAGATCGGAGGAGATGGGGCTTATCCTGGGCATCTGTGCAGGGGGGCTTGCTGTCC
TCATCCTTCTCCTGGGTGCCATCATTGTCATCATCCGCAAAGGGAAGCCGG
>HM_3719 from Matreshka MAT_HMR_36496, mORF origin: >ORF 8 (Frame +1, Start 3539) of : NM_133177
ACTCGGTCACCCCGCCGCTGGACGTGGAGGAGTGCAGCATCGCCCTGTTGCCCCGGAACC
GCGACAAGAACCGCAGCATGGACGTCCTGCCGCCCGACCGCTGCCTGCCCTTCCTCATCT
CCACTGATGGGGACTCCAACAACTACATTAATGCAGCCC
>HM_3722 from Matreshka MAT_HMR_36606, mORF origin: >ORF 4 (Frame +1, Start 1955) of : NM_133177
CCTTCGAGGCGGCGCTGGCCCGAGGCCTGGTGCACTACTTCGGGGCCGAACTGGCGGCCA
GCAGTCTACCTGAGGCCATGCCCTTTACCGTGGGTGACAACCAGACCTACCGAGGCTTCT
GGAACCCACCACTTGAGCCTAGGAAGGCCTATCTCATCTACTTCCAGGCAGCAAGCCACC
>HM_3726 from Matreshka MAT_HMR_36673, mORF origin: >ORF 19 (Frame -1, Start 4071) of : NM_133177
GGTGGACAAGTGGCAGGCCGAGAGTGGGGATGGGCGCACCATCGTGCACTGCCTAAACGG
GGGAGGACGCAGCGGCACCTTCTGCGCCTGCGCCACGGTCCTGGAGATGATCCGCTGCCA
CAACTTGGTGGACGTTTTCTTTGCTGCCAAAACCCTCCGGAACTACAAACCCAACATGGT
GGAGACCATGGATCAGTACCACTTTTGCTACGATGTGGCCCTGGAGTACTTGGAGGGGCT
GGAGTCAAGATA
>HM_3741 from Matreshka MAT_HMR_37005, mORF origin: >ORF 7 (Frame +1, Start 3041) of : NM_133177
AGACAGAGACCCTGGCTGAGTATGTCGTGCGCACTTTTGCCCTGGAGCGGAGAGGCTACT
CTGCCCGGCACGAGGTCCGCCAGTTCCACTTCACAGCGTGGCCAGAGCATGGCGTCCCCT
ACCATGCCACGGGGCTGCTGGCTTTCATCCGGCGCG
>HM_3744 from Matreshka MAT_HMR_37129, mORF origin: >ORF 1 (Frame +1, Start 659) of : NM_133327
AACATGACTCCAAGTGGTTCAAAGAGCCTTACTTTGTCCATGCGGTGGAGTGGGGCAGCC
ATGTCTACTTCTTCTTCCGGGAGATTGCGATGGAGTTTAACTACCTGGAGAAGGTGGTGG
TGTCCCGCGTGGCCCGAGTGTGCAAGAACGACGTGGGAGGCTCCCCCCGCGTGCTGGAGA
AGCAGTGGACGTCCTTCC
>HM_3753 from Matreshka MAT_HMR_37133, mORF origin: >ORF 1 (Frame +1, Start 989) of : NM_133631
CTTTTCAGTGTGAAGCAACCGGAAATCCTCAACCAGCTATTTTCTGGAGGAGAGAAGGGA
GTCAGAATCTACTTTTCTCATATCAACCACCACAGTCATCCAGCCGATTTTCAGTCTCCC
AGACTGGCGACCTCACAATTACTAATGTCCAGCGATCTGATGTTGGTTATTACATCTGCC
AGACTT
>HM_3754 from Matreshka MAT_HMR_37176, mORF origin: >ORF 2 (Frame +1, Start 1283) of : NM_133631
CCGTGGATGGCACTTTCGTCCTCAGCTGTGTGGCCACAGGCAGTCCAGTGCCCACCATTC
TGTGGAGAAAGGATGGAGTCCTCGTTTCAACCCAAGACTCTCGAATCAAACAGTTGGAGA
ATGGAGTACTGCAGATCCGATATGCTAAGCTGGGTGATACTGGTCGGTACACCTGCATTG
CATCAACCCCCAGTGGTGAAGCAACATGGAGTGCTTACATTGAAGTTCAAGAATTTGGAG
TTCCAGTTCAGCCTCCAAGACCTACTGACCCAAATT
>HM_3758 from Matreshka MAT_HMR_37195, mORF origin: >ORF 8 (Frame -1, Start 1815) of : NM_133631
TCCAAGCCAAATATCAGATCCAGTGAAAACACAAGATGTCCTACCAACAAGTCAGGGGGT
GGACCACAAGCAGGTCCAGAGAGAGCTGGGAAATGCTGTTCTGCACCTCCACAACCCCAC
CGTCCTTTCTTCCTCTTCCATCGAAGTGCACTGGACAGTAGATCAACAGTCTCAGTATAT
ACAAGGATA
>HM_3760 from Matreshka MAT_HMR_37212, mORF origin: >ORF 10 (Frame -1, Start 3651) of : NM_133631
CCATCAGTCCACTGCCACTCTGACTCCCTCCCCACAGGAAGAACTCCAGCCCATGTTACA
GGATTGTCCAGAGGAGACTGGCCACATGCAGCACCAGCCCGACAGGAGACGGCAGCCTGT
GAGTCCTCCTCCACCACCACGGCCGATCTCCCCTCCACATACCTATGGCTACATTTCAGG
ACCCCTGGTCTCAGATATGGATACGGATGCGCCAGAAGAGGAAGAAGACGAAGCCGACAT
GGAGGTAGCCAAGATGCAAACCAGAAGGCTTTTGTTACGTGGGCT
>HM_3768 from Matreshka MAT_HMR_37299, mORF origin: >ORF 2 (Frame +1, Start 233) of : NM_134263
GTGTGGCCATCATGCAGCTTCCGCAGGGCTTGGCCTACGCCCTCCTGGCTGGATTGCCCC
CCGTGTTTGGCCTCTATAGCTCCTTCTACCCTGTCTTCATCTACTTCCTGTTTGGCACTT
CCCGGCACATCTCCGTGGGGACCTTTGCTGTCATGTCTG
>HM_3778 from Matreshka MAT_HMR_37308, mORF origin: >ORF 1 (Frame +1, Start 476) of : NM_001067
CAGGTGGTCGAAATGGCTATGGAGCCAAATTGTGTAACATATTCAGTACCAAATTTACTG
TGGAAACAGCCAGTAGAGAATACAAGAAAATGTTCAAACAGACATGGATGGATAATATGG
GAAGAGCTGGTGAGATGGAACTCAAGCCCTTCAATGGAGAAGATTATACATGTATCACCT
TTCAGCCTGATTTGTCTAAGTTTAAAATGCAAAGCCTGGACAAAGATATTGTTGCAC
>HM_3780 from Matreshka MAT_HMR_37524, mORF origin: >ORF 25 (Frame -1, Start 6471) of : NM_006015
CCGAAAGAACCCGGTGTGCCGGGAGATGGCTGTGGTACTGCTGGCCAACCTGGCTCAGGG
GGACAGCCTGGCAGCTCGTGCCATTGCAGTGCAGAAGGGCAGTATCGGCAACCTCCTGGG
CTTCCTAGAGGACAGCCTTGCCGCCACACAGTTCCAGCAGAGCCAGGCCAGCCTCCTCCA
CATGCAGAACCCACCCTT
>HM_3788 from Matreshka MAT_HMR_37758, mORF origin: >ORF 6 (Frame +1, Start 2945) of : NM_006015
ACAACAAGGCAGATGGGACACCCAAGACAGAATCCAAATCCAAGAAATCCAGTTCTTCTA
CTACAACCAATGAGAAGATCACCAAGTTGTATGAGCTGGGTGGTGAGCCTGAGAGGAAGA
TGTGGGTGGACCGTTATCTGGCCTTCACTGAGGAGAAGGCCATGGGCA
>HM_3791 from Matreshka MAT_HMR_38002, mORF origin: >ORF 17 (Frame -1, Start 2448) of : NM_006015
TGCCTTGCCCAATGCCAACTACCCCAGTGCAGGCATGGCTGGAGGCATAAACCCCATGGG
TGCCGGAGGTCAAATGCATGGACAGCCTGGCATCCCACCTTATGGCACACTCCCTCCAGG
GAGGATGAGTCACGCCTCCATGGGCAACCGGCCTTATGGCCC
>HM_3793 from Matreshka MAT_HMR_38133, mORF origin: >ORF 3 (Frame +1, Start 1298) of : NM_006015
CCATGCAGGGCCGGGCGCAGAGTGCCATGGGCGGCCTCTCTTATACACAGCAGATTCCTC
CTTATGGACAACAAGGCCCCAGCGGGTATGGTCAACAGGGCCAGACTCCATATTACAACC
AGCAAAGTCCTCACCCTCAGCAGCAGCAGCCACCCTACTCCCAGCAACCACCGTCCCAGA
CCCCTCATGCCCAACCTTCGTATCAGCAGCAGCCACAGTCTCAACCACCACAGCTCCAGT
CCTCTCAGCCTCCATACTCCCAGCAGCCATCCCAGCCTCCACATCAGCAGTCCCCGGCTC
CATACCCCTCCCAGCAGTCGACGACACAGCAGCACCCCCAGAGCCAGCCCCCCTACTCAC
AGCCACAGGCTCAGTCTCCTTACCAGCAGCAGCAACCTCAGCAGCCAGCACCCTCGACGC
TCTCCCAGCAGGCTGCGTATCCTCAGCCCCAGTCTCAGCAGTCCCAGCAAACTGCCTATT
CCCAGCAGCGCTTCCCTCCACCGCAGGAGCTATCTCAAGATTCATTTGGGTCTCAGGCAT
CCTCAGCCCCCTCAA
>HM_3794 from Matreshka MAT_HMR_38165, mORF origin: >ORF 5 (Frame +1, Start 2225) of : NM_006015
ACCAATCAAGCATTGCCCAAGATCGAGGTTATATGCAGAGGAACCCCCAGATGCCCCAGT
ACAGTTCCCCCCAGCCCGGCTCAGCCTTATCTCCGCGTCAGCCTTCCGGAGGACAGATAC
ACACAGGCATGGGCTCCTACCAGCAGAACTCCATGGGGAGCTATGGTCCCCAGGGGGGTC
AGTATGGCCCACAAGGTGGCTACCCCAGGCAGCCAAACTATAATGCCTTGCCCAATGCCA
ACTACCCCAGTGCAGGCATGGCTGGAGGCA
>HM_3800 from Matreshka MAT_HMR_38438, mORF origin: >ORF 7 (Frame +1, Start 3278) of : NM_006015
AAAAGCAGTATATCCAGTGTCTCTATGCCTTTGAATGCAAGATTGAACGGGGAGAAGACC
CTCCCCCAGACATCTTTGCAGCTGCTGATTCCAAGAAGTCCCAGCCCAAGATCCAGCCTC
CCTCTCCTGCGGGATCAGGATCTATGCAGGGGCCCCAGACTCCCCAGTCAACCAGCAGTT
CCATGGCAGAAGGAGGAGACT
>HM_3802 from Matreshka MAT_HMR_38681, mORF origin: >ORF 8 (Frame +1, Start 3902) of : NM_006015
GCACTGGGGCCCCACAGCCGAATCTCATGCCTTCCAACCCAGACTCGGGGATGTATTCTC
CTAGCCGCTACCCCCCGCAGCAGCAGCAGCAGCAGCAGCAACGACATGATTCCTATGGCA
ATCAGTTCTCCACCCAAGGCACCCCTTCTGGCAGCCCCTTCCCCAGCCAGCAGACTACAA
TGTATCAACAGCAACAGCAGAATTACAAGCGGCCAATGGATGGCACATATGGCCCTCCTG
CCAAGCGGCACGAAGGGGAGATGTACAGCGTGCCATACAGCACTGGGCAGGGGCAGCCTC
AGCAGCAGCAGTTGCCCCCAGCCCAGCCCCAGCCTGCCAGCCAGCAACAAGCTGCCCAGC
CTTCCCCTCAGCAAGATGTATACAACCAGTATGGCAATGCCTATCCTGCCACTGCCACAG
CTGCTACTGAGCGCCGACCAGCAGGCGGCCCCCAGAACCAATTTCCATTCCAGTTTGGCC
GAGACCGTGTCTCTGCACCCCCTGGCACCAATGCCCAGCAAAACATGCCACCACAAA
>HM_3806 from Matreshka MAT_HMR_38804, mORF origin: >ORF 10 (Frame +1, Start 5867) of : NM_006015
AGGACGAACCCCACAGTAAGGATGAGACCCCACTGTGTACCCTTCTGGACTGGCAGGATT
CTCTTGCCAAGCGCTGCGTCTGTGTGTCCAATACCATTCGAAGCCTGTCATTTGTGCCAG
GCAATGACTTTGAGATGTCCAAACACCCAGGGCTGCTGCTCATCCTGGGCAAGC
>HM_3808 from Matreshka MAT_HMR_38908, mORF origin: >ORF 18 (Frame -1, Start 2613) of : NM_006015
CATGGCCAATATGCCACCTCAGGTTGGGTCAGGGATGTGTCCCCCACCAGGGGGCATGAA
CCGGAAAACCCAAGAAACTGCTGTCGCCATGCATGTTGCTGCCAACTCTATCCAAAACAG
GCCGCCAGGCTACCCCAATATGAATCAAGGGGGCATGATGGGAACTGGACCTCCTTATGG
ACAAGGGAT
>HM_3809 from Matreshka MAT_HMR_39039, mORF origin: >ORF 4 (Frame +1, Start 1985) of : NM_006015
GCACATCAGGGATTTCCAGCAGCCAAGGAGAGCAGAGTAATCCAGCTCAGTCTCCTTTCT
CTCCTCATACCTCCCCTCACCTGCCTGGCATCCGAGGCCCTTCCCCGTCCCCTGTTGGCT
CTCCCGCCAGTGTTGCTCAGTCTCGCTCAGGACCACTCTCGCCTGCTGCAGTGCCAGGCA
ACCAGATGCCACCTCGGCCACCCAGTGGCCAGTCGGACAGCATCATGCATCCTTCCA
>HM_3825 from Matreshka MAT_HMR_39293, mORF origin: >ORF 5 (Frame +1, Start 1466) of : NM_032482
AGTCCTTCAAGATCCAGTACCTGCAGTTCCTGGCATACACAAAGACCCCCCAGTACAAGG
CCAGCCTGCAGGAGCTGCTGGGCCAGGAGAAGGAGAAGAACGCCCAGCTCCTGGGTGCGG
CTCAGCAGCTCCTCAGCCACTGCCAGGCCCAGAAGGAGGAGATCAGGAGGCTGTTTCAGC
AAAAATTGGATGAGCTGGGTG
>HM_3828 from Matreshka MAT_HMR_39294, mORF origin: >ORF 2 (Frame +1, Start 866) of : NM_032564
TCTTCGAGGAGGGCTCCTGGGGCCGATGGGTCCAGAAGAAGTTCCAGAAATACATTGGTT
TCGCCCCATGCATCTTCCATGGTCGAGGCCTCTTCTCCTCCGACACCTGGGGGCTGGTGC
CCTACTCCAAGCCCATCACCACTGTTGTGGGAGAGCCCATCACCATCCCCAAGCTGGAGC
ACCCAACCCAGCAAGACATCGACCTGTACCACACCATGTACATGGAGGCCCTGG
>HM_3837 from Matreshka MAT_HMR_39295, mORF origin: >ORF 1 (Frame +1, Start 137) of : NM_032726
CAGTCTGGCATGCACGGCAGGCCAGGGGCAGTGCCAAGCCCAGCTTCTCAATCTCTGATG
TGGAGACAATACGTAATGGCCATGATTCCGAGTTGCTGCGTAGCCTGGCAGAGGAGCTCC
CCCTGGAGCAGGGCTTCACCATTGTCTTCCATGGCCGCCGCTCCAACCTGGACC
>HM_3846 from Matreshka MAT_HMR_39303, mORF origin: >ORF 4 (Frame +1, Start 1304) of : NM_032794
TCCAACGTTCTGTCTTCAATCTGCAAATCTATGGGGTCCTGGGGCTCTTCTGGACCCTTA
ACTGGGTACTGGCCCTGGGCCAATGCGTCCTCGCTGGAGCCTTTGCCTCCTTCTACTGGG
CCTTCCACAAGCCCCAGGACATCCCTACCTTCCCCT
>HM_3854 from Matreshka MAT_HMR_39310, mORF origin: >ORF 1 (Frame +1, Start 77) of : NM_052854
ACGAGTCGGACTTCCTCAACAATGCGCACTTTCCTGAGCACCTGGACCACTTTACGGAGA
ACATGGAGGACTTCTCCAATGACCTGTTCAGCAGCTTCTTTGATGACCCTGTGCTGGATG
AGAAGAGCCCTCTATTGGACATGGAACTGGACTCCCCTACGCCAGGCATCCAGGCGGAGC
ACAGCTACTCCC
>HM_3856 from Matreshka MAT_HMR_39311, mORF origin: >ORF 2 (Frame +1, Start 590) of : NM_052854
CACCGGAGGACCTGGTGCAGATGCCTCCGACGCCCCCCAGCAGCCATGGCAGTGACAGCG
ACGGCTCCCAGAGTCCCCGCTCTCTGCCCCCCTCCAGCCCTGTCAGGCCCATGGCGCGCT
CCTCCACGGCCATCTCCACCTCCCCACTCCTCACTGCCCCTCACAAATTACAGGGGACAT
CAGGGCCACTGCTCC
>HM_3857 from Matreshka MAT_HMR_39315, mORF origin: >ORF 2 (Frame +1, Start 1016) of : NM_006452
TGTCTGGGAACACTGCATATCCAGTTATCAGCTGTCCTCCCCTCACACCAGACTGGGGAG
TTCAGGATGTGTGGTCTTCTCTTCGACTACCCAGTGGTCTTGGCTGTTCAACCGTACTTT
CTCCAGAAGGATCAGCTCAATTTGCTGCTCAGATATTTGGGT
>HM_3863 from Matreshka MAT_HMR_39327, mORF origin: >ORF 3 (Frame -1, Start 465) of : NM_138328
CAGCTACACCTGCTGCCCCCCACCCTGGTTCATGATCACAGTCACGCTGCTGGAGGTTGC
CTTTTTCCTCTACAATGGGGTGTCACTAGGTCAATTTGTACTGCAGGTAACTCATCCACG
TTACTTGAAGAACTCCCTGGTTTACCACCCACAGCTGCGAGCACAGGTTTGGCGCTACCT
GACATACATCTTCATGCATGCAGGGATAGAACACCTGGGACTCAATGTGGTGCTGCAGCT
GCTGGTGGGGGTGCCCCTGGAGATGGTGCATGGAGCCACCCGAATTGGGCTTGTCTACGT
GGCCGGTGTTGTGGCAGGGTCCTTGGCAGTGTCTGTGGC
>HM_3864 from Matreshka MAT_HMR_39331, mORF origin: >ORF 2 (Frame -1, Start 165) of : NM_138328
CACAGGCAAGTTCCGGAGTCTTCTGGAGAGCCACAGCTCCAAGCTGGACCCGCACAAAAG
GGAGGTCCTCCTGGCTCTTGCCGACAGCCACGCGGATGGGCAGATCGGCTACCAGGATTT
TGTCAGCCTAATGAGCAACAAGCGTTCCAACAGCTTCCGCCAAGCCATCCTGCAGGGCAA
CCGCAGGCTAAGCAGCAAGGCCCTGCTGGAGGAGAAGGGGCTGAGCCTCTCGCAGCGACT
TATCCGCCATGTGGCCTA
>HM_3865 from Matreshka MAT_HMR_39341, mORF origin: >ORF 1 (Frame +1, Start 2) of : NM_138328
TGGGCGAGCACCCCAGCCCGGGCCCCGCGGTGGCCGCCTGCGCCGAGGCGGAGCGCATCG
AGGAGCTGGAACCCGAGGCCGAGGAGCGGCTGCCCGCGGCGCCGGAGGACCACTGGAAAG
TCCTGTTTGATCAGTTTGACCCTGGGAACACAGGCTACATTAGCACAGGCAAGTTCCGGA
GTCTTCTGGAGAGCCACAGCTCCAAGCTGGACCCGCACAAAAGGGAGGTCCTCCTGGCTC
TTGCCGACAGCCACGCGGATGGGCAGATCGGCTACCAGGATTTTGTCAGCC
>HM_3872 from Matreshka MAT_HMR_39364, mORF origin: >ORF 1 (Frame +1, Start 647) of : NM_000944
ACCGATTCAAAGAACCACCTGCATATGGACCTATGTGTGATATCCTGTGGTCAGACCCCC
TGGAAGATTTTGGAAATGAGAAGACTCAGGAACATTTCACTCACAACACAGTCAGGGGGT
GTTCATACTTCTACAGTTACCCGGCTGTATGTGAATTCTTACAGCACAATAACTTGTTAT
CTATACTCCGAGCCCACGAAGCCCAAGATGCAGGGTACCGCATGTACAGGAAAAGCCAAA
CAACAGGCTTCCCTTCTC
>HM_3874 from Matreshka MAT_HMR_39365, mORF origin: >ORF 1 (Frame +1, Start 125) of : NM_002502
TCGTGGAACAGCCTAAGCAGAGAGGCTTCCGATTTCGATATGGCTGTGAAGGCCCCTCCC
ATGGAGGACTGCCCGGTGCCTCCAGTGAGAAGGGCCGAAAGACCTATCCCACTGTCAAGA
TCTGTAACTACGAGGGACCAGCCAAGATCGAGGTGGACCTGG
>HM_3876 from Matreshka MAT_HMR_39386, mORF origin: >ORF 5 (Frame +1, Start 2063) of : NM_002502
AGGCTGGTGCTGACATCCATGCTGAAAACGAGGAGCCCCTGTGCCCACTGCCTTCACCCC
CTACCTCTGATAGCGACTCGGACTCTGAAGGGCCTGAGAAGGACACCCGAAGCAGCTTCC
GGGGCCACACGCCTCTTGACCTCACTTGCAGCACCTTGG
>HM_3883 from Matreshka MAT_HMR_39407, mORF origin: >ORF 2 (Frame +1, Start 686) of : NM_002502
AGATTTCTCGAATGGACAAGACAGCAGGCTCTGTGCGGGGTGGAGATGAAGTTTATCTGC
TTTGTGACAAGGTGCAGAAAGATGACATTGAGGTTCGGTTCTATGAGGATGATGAGAATG
GATGGCAGGCCTTTGGGGACTTCTCTCCCACAGATGTGCATAAACAGTATGCCATTGTGT
TCCGGACACCCCCCTATCACAAGA
>HM_3889 from Matreshka MAT_HMR_39413, mORF origin: >ORF 2 (Frame +1, Start 1070) of : NM_138340
AAACTGCTAAGCAAAATCCTAATGTTGCTTTGGTCCTTACTTCTTATGGAGGCCATATTG
GTTTTCTGGAGGGAATCTGGCCAAGACAGTCCACTTACATGGATCGTGTCTTCAAGCAAT
TTGTGCAAGCCATGGTTGAGCATGGACATGAACTCTCTT
>HM_3896 from Matreshka MAT_HMR_39462, mORF origin: >ORF 30 (Frame -1, Start 3) of : NM_005560
GGCGAAGCGGCTCTGCGCGGGGAGCGCACTGTGTGTTCGCGGCCCCCGGGGCCCCGCGCC
GCTGCTGCTGGTCGGGCTGGCGCTGCTGGGCGCGGCGCGGGCGCGGGAGGAGGCGGGCGG
CGGCTTCAGCCTGCACCCGCCCTACTTCAACCTGGCCGAGGGCGCCCGCATCGCCGCCTC
CGCGACCTGCGGAGAGGAGGCCCCGGCGCGCGGCTCCCCGCGCCCCACCGAGGACCTTTA
CTGCAAGCTGGTAGGGGGCCCCGTGGCCGGCGGCGACCCCAACCAGACCATCCGGGGCCA
GTACTG
>HM_3900 from Matreshka MAT_HMR_39631, mORF origin: >ORF 5 (Frame +1, Start 2108) of : NM_005560
CGGGGCTGCGGTGTGACACATGTGTGCCCGGTGCCTACAACTTCCCCTACTGCGAAGCTG
GCTCTTGCCACCCTGCCGGTCTGGCCCCAGTGGATCCTGCCCTTCCTGAGGCACAGGTTC
CCTGTATGTGCCGGGCTCACGTGGAGGGGCCGAGCTGTGACCGCTGCAAACCTGGGTTCT
GGGGAC
>HM_3907 from Matreshka MAT_HMR_39678, mORF origin: >ORF 50 (Frame -1, Start 9009) of : NM_005560
CTTTGGGGCTGGCCTGAAAAAGGCCGTCCCACTGCAGCCCCCACCGCCCCTGACCTCGGC
CAGCAAGGCGATCCAGGTGTTCCTGCTGGGGGGCAGCCGCAAGCGTGTGCTGGTGCGTGT
GGAGCGGGCCACGGTGTACAGCGTGGAGCAGGACAA
>HM_3911 from Matreshka MAT_HMR_39734, mORF origin: >ORF 11 (Frame +1, Start 4085) of : NM_005560
CCGTGCGTGTGCCCAAGGGCCGGTGGCTCTGGCTGGATTATGTACTCGTGGTCCCTGAGA
ACGTCTACAGCTTTGGCTACCTCCGGGAGGAGCCCCTGGATAAATCCTATGACTTCATCA
GCCACTGCGCAGCCCAGGGCTACCACATCAGCCCCAGCAGCTCATCCCTGTTCTGCCGAA
ACGCTGCTGCTTCCCTCTCCCTCTTCTATAACAACGGAGCCCGTCCATGTGGCTGCCACG
AAG
>HM_3920 from Matreshka MAT_HMR_39784, mORF origin: >ORF 1 (Frame +1, Start 83) of : NM_022772
GCCCCAAGGACCTGTTTGAGCAGAGGAAGAAGTATTCCAACTCCAACGTCATCATGCACG
AGACCTCGCAGTACCACGTCCAGCACCTGGCCACATTCATCATGGACAAGAGCGAAGCCA
TCACGTCTGTGGACGACGCCATCCGGAAGCTGGTGCAGC
>HM_3921 from Matreshka MAT_HMR_39800, mORF origin: >ORF 13 (Frame -1, Start 942) of : NM_139181
CTGGGCCTCCATCAACCTCTGTGTTGTTATCTGCAAGCGCTGTGCAGGGGAGCACCGTGG
CCTGGGCGCTGGCGTCTCCAAGGTGCGGAGCCTGAAGATGGACAGGAAGGTGTGGACAGA
AACACTTATCGAGCTCTTCTTACAGCTGGGGAATGGCGCTGGGAACCGCTTCTGGGCAGC
CAACGTGCCCCCCAG
>HM_3922 from Matreshka MAT_HMR_39814, mORF origin: >ORF 10 (Frame +1, Start 3311) of : NM_139181
AGAAGAAACTCAGGCCACCCACCTGCTGGGGCTTCACAGTGGTGCATGAGACAGAGAAAC
ATGAGAAGCAGCAGTGGTACCTCTGCTGTGACACACAGATGGAGCTCCGGGAGTGGTTCG
CTACCTTTCTGTTTGTGCAGCATGACGGCCTGGTGTGGCCCTCAGAGCCCTCACGCGTGT
CCCGGGCAGTGCCTGAGGTCCGGCTGGGTAGTGTGTCAC
>HM_3930 from Matreshka MAT_HMR_39852, mORF origin: >ORF 3 (Frame +1, Start 1037) of : NM_139181
AGATGGACAGGAAGGTGTGGACAGAAACACTTATCGAGCTCTTCTTACAGCTGGGGAATG
GCGCTGGGAACCGCTTCTGGGCAGCCAACGTGCCCCCCAGTGAGGCCCTGCAGCCCAGCA
GCAGCCCCAGCACCCGGCGGTGCCACCTGGAGGCCAAGTACCGTGAGGGCAAGTACCGCC
GCTACCACCCGCTCTTTGGCAACCAGGAGGAGCTGGACAAGGCCCTGTGTGCTGCAGTCA
CCACCACAGACCTGGCTGAGACCCAGGCGCTCCTGGGCTGTGGGGCTGGGATCAACTGCT
TCTCGGGGGACCCTGAGGCCCCCACGCCCCTGGCTCTTGCAGAGCAGGCGGGGCAGACGC
TGCAGATGGAATTCCTTCGGAACAACCGGACCACAGAGGTGCCTCGGCTGGACTCGA
>HM_3932 from Matreshka MAT_HMR_39866, mORF origin: >ORF 18 (Frame -1, Start 2937) of : NM_139181
GGTCAACGAGAGGGAGGAGGCAGAGCGCCCCCTGCACTTTGCGGAGAAGGTGCTGCCCAT
CCTGCACGGGCTGGGCACGGACAGCCACCTGGTGGTGAAGAAGCACCAGGCCATGGAGGC
CATGCTGCTGTACCTGGCCAGCCGTGTCGG
>HM_3935 from Matreshka MAT_HMR_39908, mORF origin: >ORF 2 (Frame +1, Start 812) of : NM_139181
AGAAGGAGCAGTGGTTGGAGGCCATGCAGGGAGCCATCGCTGAGGCCCTGTCTACCTCGG
AGGTGGCCGAGCGCATCTGGGCTGCAGCCCCCAACAGGTTCTGTGCTGACTGCGGGGCTC
CTCAGCCTGACTGGGCCTCCATCAACCTCTGTGTTGTTATCTGCAAGCGCTGTGCAGGGG
AGCACCGTGGCCTGGGCGCTGGCGTCTCCAAGGTGCGGAGCC
>HM_3936 from Matreshka MAT_HMR_39913, mORF origin: >ORF 2 (Frame +1, Start 596) of : NM_139215
CAGGATCAAGTGGTGGTGACCGCGGTGGCTTCAAAAATTTTGGTGGTCACAGGGATTATG
GACCCAGAACAGATGCTGATTCAGAATCTGATAATTCAGATAACAACACAATCTTTGTGC
AAGGACTTGGGGAGGGTGTGTCTACAGATCAAGTTGGGGAGTTCTTTAAACAAA
>HM_3938 from Matreshka MAT_HMR_39926, mORF origin: >ORF 1 (Frame +1, Start 2) of : NM_139215
TGTCGGATTCTGGAAGTTACGGTCAGTCTGGGGGTGAGCAGCAAAGTTATTCTACCTATG
GAAATCCAGGCAGCCAAGGCTATGGACAAGCATCACAAAGCTATTCTGGCTATGGGCAAA
CGACTGATTCCTCTTATGGACAGAACTACAGCGGTTACTCCAGTTATGGACAAAGTCAGT
CAGGTTATTCACAGTCCTATGGTGGTTATGAGAATCAAAAGCAGAGCTCATATAGCCAGC
AACCATATAATAACCAGGGACAGCAGCAAAACATGGAATCATCAGGAAGCCAAGGTGGAA
GAGCACCTTCCTATGACCAGCCAGACTATGGTCAACAAGATTCATATGACCAGCAGTCAG
GCTATGATCAACATCAAGGCTCATATGATGAGCAGTCAAATTATGATCAGCAGCATGATT
CCTATAGTCAAAACCAGCAGTCCTATCATTCACAAAGGGAAAACTACAGCCACCACACAC
AAGATGACCGTCGTGATG
>HM_3948 from Matreshka MAT_HMR_39947, mORF origin: >ORF 3 (Frame -1, Start 876) of : NM_139266
CCCTATCACAAAAAACAAACAAGTGTTATGGGACCGCACCTTCAGTCTTTTCCAGCAGCT
CATTCAGAGCTCGTTTGTGGTGGAAAGACAGCCCTGCATGCCAACGCACCCTCAGAGGCC
GCTGGTCTTGAAGACAGGGGTCCAGTTCACTGTGAAGTTGAGACTGTTGGTGAAATTGCA
AGAGCTGAATTA
>HM_3949 from Matreshka MAT_HMR_39949, mORF origin: >ORF 6 (Frame -1, Start 582) of : NM_013324
CCCAGCACTGCCTGCTCCTCCACCAGCCACTGCTGTACACCTAAAACTGGTGCAGCCCTT
TGTACGCAGAAGCAGTGCCCGCAGCCTGCAACACCTGTGCCGCCTTGTCATCAACCGTCT
GGTGGCCGACGTGGACTGCCTGCCACTGCCCCGGCGCATGGCCGACTACCTCCGACAGTA
CCCCTTCCAGCTCTG
>HM_3955 from Matreshka MAT_HMR_39952, mORF origin: >ORF 2 (Frame +1, Start 620) of : NM_145906
AACAACATGCCTACTCAGAAGAACGTCGAAGTGCCCGCCTACATGAGAAAAAGGAGCATT
CTACAGCAGAAAAAGCAGTTGATCCTAAGACACGTTTACTTATGTATAAAATGGTCAACT
CTGGAATGTTGGAGACAATCACTGGCTGTATTAGTACAGGAAAGGAGTCTGTTGTCTTTC
ATGCATATGGAGGGAGCATGGAGGATGAAAAGGAAGATAGTAAAGTTATACCTACAGAAT
GTGCCATCAAGGTATTTAAAACAACCCTTAATGAATTTAAGAATCGTGACAAATATATTA
AAGATGATTTCAGGTTTAAAGATCGCTTCAGTAAAC
>HM_3957 from Matreshka MAT_HMR_39954, mORF origin: >ORF 2 (Frame +1, Start 422) of : NM_152240
TCCTGGCCACGGAGAATGATTACTGTAAGCTCTGTGATGCCTCCTTCAGTTCCCCAGCTG
TGGCTCAGGCTCACTATCAAGGGAAGAATCATGCCAAGAGGCTGCGGCTGGCGGAAGCTC
AGAGTAACTCATTCTCGGAATCCTCAGAGCTGGGTCAACGGCGGGCCAGGAAAGAAGGGA
ATGAGTTTAAGA
>HM_3962 from Matreshka MAT_HMR_39978, mORF origin: >ORF 6 (Frame -1, Start 3576) of : NM_015885
AAAAAATCTTCAGAGTTCTCAATTTGGAAACTTTGGCAATATACCTGCTCCAATGACAGT
AGGAAATATTCAGGCATCTCAACAGGTTCTGAGTGGTGTTGCTCAGCCAGTAGCTTTTGG
TCAAGGACAACAGTTTTTACCAGTTCATCCACAAAATCCTGGATTTGTTCAGAATCCTTC
AGGAGCCCTCCC
>HM_3963 from Matreshka MAT_HMR_40000, mORF origin: >ORF 5 (Frame -1, Start 99) of : NM_015885
CAAGCCGCACATCAATATGCTGACCATTCTAGCCGAGGAGAACCTGCCCTTCGCCAAGGA
GATCGTCTCTCTCATCGAGGCCCAAACCGCCAAGGCTCCTTCCTCAGAGAAGCTTCCTGT
TATGTACCTTATGGATTCTATTGTGAAAAACGTTGGAAGAGAGTATCTCACTGCCTTTAC
>HM_3969 from Matreshka MAT_HMR_40007, mORF origin: >ORF 2 (Frame +1, Start 2018) of : NM_015885
CATCTGGTGAAATTACACAGGATGACTTCCTTGTTGTTGTGCATCAAATTCGACAGCTAT
TTCAGTATCAAGAAGGTGTGCGAGAAGAGCAGAGATCTCCATTCAATGATCGTTTTCCAC
TTAAGCGACCTCGATATGAAGATTCAGATAAACCATTTG
>HM_3973 from Matreshka MAT_HMR_40046, mORF origin: >ORF 4 (Frame +1, Start 4193) of : NM_015885
CTGATCTGGAAGAACGGGCAAAGAGCCAGTTTTTTGAAAAGGTGCATGAAGAAGTTGTGC
TCAAAACTCAAGAGGCTGCTAAAGAAAAAGAGTTCCAAAGTGTACCTGCTGGACCAGCTG
GAGCAGTTGAGAGTTGTGAAATCTGTCAAGAACAATTTGAACAATACTGGGATGAAGAAG
AGGAGGAATGGCATT
>HM_3975 from Matreshka MAT_HMR_40064, mORF origin: >ORF 3 (Frame +1, Start 3113) of : NM_015885
GGTTTGATGGGCAGCCAGGTCAGCCGTCACTCTTGCCAAGATTTGATGGATTACATGGTC
AGCCAGGTCCTAGATTTGAAAGGACTCCTGGTCAGCCAGGCCCTCAGAGGTTTGATGGAC
CACCTGGACAGCAGGTTCAACCCAGATTTGACGGTGTACCTCAAAGATTTGATGGTCCAC
AACATCAGCAAGCATCAAGGTTTGATATTCCTCTTGGTCTTCAAGGCACAAGATTTGACA
ATCATCCTTCACAAAGGCTTGAATCAGTATCTTTCAATCAGACTGGTCCATATAATGATC
CACCTGGCAATGCTTTTAATGCCCCATCCCAAGGACTACAGTTCCAAAGACATGAACAAA
TATTTGATTCACCTCAAGGACCAAATTTTAATGGACCACATGGCCCTGGAAACCAGAGTT
TCTCTAATCCACTTAACAGAGCTTCTGGACACTATTTTGATGAAAAAAATCTTCAGAGTT
CTCAATTTGGAAACTTTGGCAATATACCTGCTCCAA
>HM_3983 from Matreshka MAT_HMR_40095, mORF origin: >ORF 4 (Frame +1, Start 1973) of : NM_018059
GCTGCTTCCACTGGCCCAGAGGTGTCCAGGCCTGCGCCCGCCTGCAGCAGCTCCTGGAGT
GGATGCGGAGCGCCGGCTTCGGGGCGGCTGGAGAGCACTTCTTCCAGAAGCTCTCCTGCA
CCCTCAACCTGCTGGCCACACCCAGGGCCCAGCTCATCCAGA
>HM_3988 from Matreshka MAT_HMR_40096, mORF origin: >ORF 3 (Frame +1, Start 1643) of : NM_018059
CGGCCAGCGAGGAGGCCATGGCGGTGCTGGAGGAGGTGGTGCTGTACGCCTTCCAGCAGT
GCGTCTACTATGTCTCCAAGTCCCTGTACATCTGCCTCCCGGCACTCCTGGAGTGCCCGC
CATTCCAGACGGAGCGCCGTGAGAGCTGGTCCTCGGCCCCCGAACTGCCCGAGGAGCTGC
GCCGCGTGGTGTCTGTGTACCAGGCAGCCCTGGACCTCCTGCGGCAGCTGCAGGTGCACC
CCGAGGTGGCCTCGCAGATGCTCGCCTACCTCTTCTTCTTCTCCGGGACACTGCTTCTCA
ACCAGCTCCTCGACAGGGGCCCCTCCC
>HM_3991 from Matreshka MAT_HMR_40113, mORF origin: >ORF 4 (Frame +1, Start 1460) of : NM_022465
AGGCCTTCAAGTGTGAGCACTGCCGTATCCTCTTCCTGGACCACGTCATGTTCACTATCC
ACATGGGCTGCCATGGCTTCAGAGACCCTTTTGAGTGCAACATCTGTGGTTATCACAGCC
AGGACCGGTACGAATTCTCTTCCCACATTGTCCGGGGGGAGCATAAGGTGGGCT
>HM_4003 from Matreshka MAT_HMR_40126, mORF origin: >ORF 1 (Frame +1, Start 431) of : NM_001892
TGGGTATTGGGCGTCACTGTAATAAGTTATTCCTTATTGATTTTGGTTTGGCCAAAAAGT
ACAGAGACAACAGGACAAGGCAACACATACCATACAGAGAAGATAAAAACCTCACTGGCA
CTGCCCGATATGCTAGCATCAATGCACATCTTGGTATTGAGCAGAGTCGCCGAGATGACA
TGGAATCAT
>HM_4008 from Matreshka MAT_HMR_40129, mORF origin: >ORF 1 (Frame +1, Start 2) of : NM_018222
TGGCCACCTCCCCGCAGAAGTCGCCTTCTGTCCCCAAGTCTCCCACTCCCAAGTCGCCCC
CGTCCCGCAAGAAAGATGATTCCTTCTTGGGGAAACTCGGAGGGACCCTGGCCCGGAGGA
AGAAAGCCAAGGAGGTGTCCGAGCTGCAGGAGGAGGGAA
>HM_4016 from Matreshka MAT_HMR_40138, mORF origin: >ORF 1 (Frame +1, Start 422) of : NM_005151
GAGCTTCAGGGGAAATGGCTTCAGCGCAGTATATTACTGCAGCCCTTAGAGATTTGTTTG
ATTCCATGGATAAAACTTCTTCCAGTATTCCACCTATTATTCTACTGCAGTTTTTGCACA
TGGCTTTCCCACAGTTTGCCGAGAAAGGTGAACAAGGACAGTATCTTCAACAGGATGCTA
ATGAATGTTGGATACAAA
>HM_4020 from Matreshka MAT_HMR_40139, mORF origin: >ORF 1 (Frame +1, Start 386) of : NM_006305
ACGACTACCGAGAAAATGTGTTCAAGCTCCTCCCGCAACTCACATATCTCGACGGCTATG
ACCGGGACGACAAGGAGGCCCCTGACTCGGATGCTGAGGGCTACGTGGAGGGCCTGGATG
ATGAGGAGGAGGATGAGGATGAGGAGGAGTATGATGAAGATGCTCAGG
>HM_4023 from Matreshka MAT_HMR_40141, mORF origin: >ORF 1 (Frame +1, Start 68) of : NM_016391
ACCGGAATGCTCGACGGAAGGCAGCGCGCGGAATCGAATGCTCCCACATCCGACATGCCT
GGGACCACGCTAAATCGGTACGGCAGAACCTGGCCGAGATGGGGTTGGCTGTGGACCCCA
ACAGGGCGGTGCCCCTCCGTAAGAGAAAGG
>HM_4027 from Matreshka MAT_HMR_40144, mORF origin: >ORF 3 (Frame +1, Start 1661) of : NM_006164
AAAAACAACTCAGCACCTTATATCTCGAAGTTTTCAGCATGCTACGTGATGAAGATGGAA
AACCTTATTCTCCTAGTGAATACTCCCTGCAGCAAACAAGAGATGGCAATGTTTTCCTTG
TTCCCAAAAGTAAGAAGCCAGATGTTAAGAAAAACT
>HM_4032 from Matreshka MAT_HMR_40145, mORF origin: >ORF 4 (Frame +1, Start 1139) of : NM_017827
CAGAGCTGGGCTTGCACTTCCGGGTCCTGGATATGCCCACCCAAGAACTGGGCCTCCCCG
CCTACCGCAAGTTTGACATTGAGGCCTGGATGCCAGGCCGAGGCCGCTTTGGAGAGGTCA
CCAGTGCTTCCAACTGCACAGACTTCCAGAGCCGCCGCCTCCACATCATGTTCCAGACCG
AGGCTGGGGAGCTGCAGTTTGCCCACACGG
>HM_4036 from Matreshka MAT_HMR_40161, mORF origin: >ORF 2 (Frame +1, Start 506) of : NM_017827
AGCTGCCCAACCAGACCCACCCAGACGTGCCCGTCGGGGATGAGAGCCAGGCTCGAGTGC
TCCACATGGTCGGAGACAAGCCAGTTTTCTCCTTCCAACCTCGGGGCCACCTGGAAATTG
GCGAGAAACTCGACATCATCCGTCAGAAGCGCCTGTCCCACGTGTCTGGCCACCGGTCCT
ATTACCTGCGCGGGGCTGGAGCCCTCCTGCAGCACGGCCTGGTCAACTTCACATTCAACA
AGCTTCTCCGCCGGGGCTTCACCCCCA
>HM_4038 from Matreshka MAT_HMR_40163, mORF origin: >ORF 1 (Frame +1, Start 167) of : NM_006654
AATGGCACTACCTCTGCCTGCGACGCTATGGCTATGACTCGAATCTCTTTTCTTTTGAAA
GTGGTCGAAGGTGTCAAACTGGACAAGGAATCTTTGCCTTTAAGTGTGCCCGTGCAGAAG
AATTATTTAACATGTTGCAAGAGATTATGCAAAATAATAGTA
>HM_4045 from Matreshka MAT_HMR_40172, mORF origin: >ORF 3 (Frame +1, Start 1031) of : NM_022466
GAAACAGCCAGCCAAGCACCCCAGCCCCAGCCCTGCCGGTCCAGGACCCTCAGCTTCTGC
ACCACTGCCAGCACTGTGATATGTACTTTGCAGACAACATCCTTTACACTATTCATATGG
GATGTCATGGGTATGAAAATCCTTTTCAGTGTAATATATGTGGATGCAAATGTAAAAACA
AGTATGATTTTGCCTGTCATTTTGCAAGAGGGCACA
>HM_4047 from Matreshka MAT_HMR_40173, mORF origin: >ORF 2 (Frame +1, Start 599) of : NM_022466
GTCCACCTTCCGTGGTGGTTCAGAAACCAGACTACCTTAACGATTTTACCCACGAAATCC
CAAATATCCAGACTGACTCCTATGAAAGTATGGCAAAAACCACACCAACTGGTGGCCTTC
CAAGGGACCCCCAAGAACTCATGGTTGATAACCCTT
>HM_4048 from Matreshka MAT_HMR_40186, mORF origin: >ORF 1 (Frame +1, Start 215) of : NM_022466
ACGGGTTTGAAAGGACCTTTGATGGGAAGCTTAAGTGTCGGTACTGCAACTATGCCAGCA
AAGGAACAGCCCGGCTTATTGAACACATCAGAATCCACACAGGTGAAAAACCTCATCGAT
GTCATCTTTGTCCATTTGCATCTGCTTATGAGCGTCATCTGGAAGCCCATATGCGTTCTC
ATACTGGAGAAAAACCATACAAATGTGAATTATGTTCCTTCCGCTGCAGTGATCGAAGTA
ACTTGTCCCATCATCGAAGGCGCAAGCATAAAATGGTACCAATTAAAGGTACTAGGTCTT
CCT
>HM_4053 from Matreshka MAT_HMR_40193, mORF origin: >ORF 8 (Frame -1, Start 2565) of : NM_013235
TGTCTGTCAGCATGCAATGATGCTACCTGTTCTGACCCATCATATCCGCTACCACCAATG
CCTAATGCATTTGGACAAGTTGATAGGATATACTTTCCAAGATCGTTGTCTGTTGCAGCT
GGCCATGACTCATCCAAGTCATCATTTAAATTTTGGAATGAATCC
>HM_4061 from Matreshka MAT_HMR_40201, mORF origin: >ORF 4 (Frame +1, Start 2456) of : NM_006387
AGATGGGCTGGAGCGGCTCAGGCGGCCTCGGTGCGAAGGAGCAAGGGATCCAGGACCCCA
TCAAGGGCGGGGACGTCCGGGATAAGTGGGACCAGTATAAAGGCGTGGGCGTGGCTCTGG
ATGACCCCTATGAGAACTACCGCAGGAACAAGAGCTACTCCTTCATCGCCCGCA
>HM_4066 from Matreshka MAT_HMR_40219, mORF origin: >ORF 1 (Frame +1, Start 389) of : NM_016073
AAGAAGATGGAAAAGGCAAAAGAAAGAATGAAAAAGCAGGCTCAAAACGGAAAAAGTCAT
ATACTTCAAAGAAATCCTCTAAACAGTCCCGGAAATCTCCAGGAGATGAAGATGACAAAG
ACTGCAAAGAAGAGGAAAACAAAAGCAGCTCTGAGGGTGGAGATGCGGGCAACGACACAA
GAAACACAACTTCAGACTTGCAGAAAACCAGTGAAGGGACCT
>HM_4071 from Matreshka MAT_HMR_40300, mORF origin: >ORF 5 (Frame +1, Start 2270) of : NM_024947
AAGAAATGGACAGTGAGTTGCTCAAGTGTGAATTCTGTGGGAAAATGGGATATGCTAATG
AATTTTTGCGGTCAAAACGATTCTGCACTATGTCATGTGCCAAAAGGTACAATGTTAGCT
GTTCTAAAAAATTTGCACTTAGTCGTTGGAATCGTAAGCCTGATAATCAAAGTCTTGGGC
ATCGTGGCCGTCGTCCAAGTGGCCCTGATGGGGCAGCGAGAGAACATATCCTTAGGCAGC
TTCCAATTACTTATCCATCTGCAGAAGAAGACTTGGCTTCTCATGAAGATTCTGTGCCAT
CTGCTA
>HM_4079 from Matreshka MAT_HMR_40356, mORF origin: >ORF 11 (Frame -1, Start 1530) of : NM_024947
AATTCTGTCCCAGGGCCAGGTTTTGGTGCAGAATGCTTTGGTGTCAGAAGAGGAACTTCC
AGCTGCAGAAGCTTTGGTCCAGTTGCCATTTCAGACTCTTCCTCCTCCACAGACTGTTGC
GGTAAACCTACAAGTGCAACCACCAGCACCTGT
>HM_4081 from Matreshka MAT_HMR_40414, mORF origin: >ORF 10 (Frame -1, Start 1269) of : NM_024947
TCAGGTGCAAGCTACAGCACAGTTGAATCTTCCATCCCATCTTCCACTTCCAGCTTCCCC
TGTTGTACACATTGGCCCAGTTCAGCAGTCTGCCTTGGTATCCCCAGGCCAGCAGATTGT
CTCTCCATCACACCAGCAATATTCATCCCTGCAGTCCTCTCCAATCCCAATTGCAAGTCC
TCCACAGATGTCGACATCTCCTCCAGCTCAGATTCCACCACTGCCCTTGCAGTCTATGCA
GTCTTTACAAGTGCAGCC
>HM_4087 from Matreshka MAT_HMR_40460, mORF origin: >ORF 2 (Frame +1, Start 1631) of : NM_003260
CTTCCTCAGCCCCAGCCTGCTACGCCCTGGCCGTCAGCCCCGACGCCAAGGTTTGCTTCT
CCTGCTGCAGCGATGGCAACATTGTGGTCTGGGACCTGCAGAATCAGACTATGGTCAGGC
AGTTCCAGGGCCACACGGACGGCGCCAGCTGCATTGATATTTCCGATTACGGCACTCGGC
TCTGGACAGGGGGCCTGGACAACACGGTGCGCTGCTGGGACCTGCGGGAGGGCCGCCAGC
TGCAGCAGCATGACTTCAGCTCCCAGATTTTCTCCCTGGGCCACTGCCCTAACCAGGACT
GGCTGGCGGTCGGAATGGAGAGTAGCAACGTGGAGATCCTGCACGTCCGCAAGCCGGAGA
AATACCAGCTGCACCTCCACGAGAGCTGCGTGCTGTCCC
>HM_4093 from Matreshka MAT_HMR_40469, mORF origin: >ORF 1 (Frame +1, Start 5) of : NM_003836
CCGCGACCGAAGCCCTCCTGCGCGTCCTCTTGCTCCTGCTGGCTTTCGGCCACAGCACCT
ATGGGGCTGAATGCTTCCCGGCCTGCAACCCCCAAAATGGATTCTGCGAGGATGACAATG
TTTGCAGGTGCCAGCCTGGCTGGCAGGGTCCCCTTTGTGACCAGTGCG
>HM_4096 from Matreshka MAT_HMR_40470, mORF origin: >ORF 3 (Frame +1, Start 905) of : NM_004750
AACCCGGCACCGTGTACTTCGTGCAAGTGCGCTGCAACCCCTTTGGCATCTATGGCTCCA
AGAAAGCCGGGATCTGGAGTGAGTGGAGCCACCCCACAGCCGCCTCCACTCCCCGCAGTG
AGCGCCCGGGCCCGGGCGGCGGGGCGTGCGAACCGCGGGGCGGAGAGCCGAGCTCGGGGC
CGGTGCGGCGCGAGCTCAAGCAGTTCCTGGGCTGGCTCAAGAAGCACGCGTACTGCTCCA
ACCTCAGCTTCCGCCTCTACGACCAGTGGCGAGCCTGGATGCAGAAGTCGCACAAGACCC
GCAACCAGGACGAGGGGATCCTGCCCTCGGGCAGACGGGGCACGGCGAGAGGTCCTGCCA
GAT
>HM_4100 from Matreshka MAT_HMR_40477, mORF origin: >ORF 1 (Frame +1, Start 128) of : NM_004750
TCAGTCCCCAGGATCCCACGCTTCTCATCGGCTCCTCCCTGCTGGCCACCTGCTCAGTGC
ACGGAGACCCACCAGGAGCCACCGCCGAGGGCCTCTACTGGACCCTCAACGGGCGCCGCC
TGCCCCCTGAGCTCTCCCGTGTACTCAACGCCTCCACCTTGGCTCTGGCCCTGGCCAACC
TCAATGGGTCCAGGCAGCGGTCGGGGGACAACCTCGTGTGCCACGCCCGTGACGGCAGCA
TCCTGGCTGGCTCCTGCCTCTATGTTGGCCTGCCCCCAGAGAAACCCGTCAACATCAGCT
GCTGGTCCAAGAACA
>HM_4103 from Matreshka MAT_HMR_40486, mORF origin: >ORF 3 (Frame +1, Start 1526) of : NM_006058
AAGCATTCAAAGATGAGGAGAAGGCAAGAGAAGCCCTCAGACAGCAGAAGAGGAAAGCAA
AGGCCTCAGGAGAGCGTTACCATGTGGAGCCCCACCCAGAACATCTCTGCGGGGCCTACC
CCTACGCCTACCCGCCCATGCCAGCCATGGTGCCACACCATGGCTTCGAGGACTGGTCCC
AGATCCGCTACCCCCCTCCCCCCATGGCCATGGAGCACCCGCCCCCACTCCCCAACTCGC
GCCTCTTCCATCTGCCGGAATACACCTGGCGTCTACCCTGTGGAGGGGTTCGAAATCCAA
ATCAGAGCTCCCAAG
>HM_4105 from Matreshka MAT_HMR_40492, mORF origin: >ORF 5 (Frame -1, Start 684) of : NM_006058
GGGCCTGGAACAGCGGGATCAGGCTGCCGAGAGGCTGCGGGAGGAAAATTTGGAGCTCAA
GAAGTTGTTGATGAGCAATGGCAACAAAGAGGGTGCGTCTGGGCGGCCAGGCTCACCGAA
GATGGAAGGGACAGGCAAGAAGGCAGTGGCTGGACAGCAGCAGGC
>HM_4112 from Matreshka MAT_HMR_40521, mORF origin: >ORF 4 (Frame -1, Start 78) of : NM_006058
GCGCCTAGTGAAGGAGAATTCCCGGCTGAAGGAAAAAATGCAAGGGATAAAGATGTTAGG
GGAGCTTTTGGAAGAGTCCCAGATGGAAGCGACCAGGCTCCGGCAGAAGGCAGAGGAGCT
AGTGAAGGACAACGAGCTGCTCCCACCACCTTCTCCCTCCTTGGGCTCCTTCGACCCCCT
GGC
>HM_4118 from Matreshka MAT_HMR_40533, mORF origin: >ORF 4 (Frame +1, Start 911) of : NM_012267
CAGACTTTCCGCAGGGTGTGCGCGAGTGTCGGGAGCCGGAACTGGGCCTGGAGGAGCTCC
TCCGCCACCGCTGTCAGCTGCTGCAGCAGCATGAGGAGTACCAGGAGGAGCTGGAGTTCT
GTGAAAAGCTGCTACAGACCTGTTTCTCCAGCCCAGCGGACGACAGCATGGATCGGT
>HM_4121 from Matreshka MAT_HMR_40535, mORF origin: >ORF 3 (Frame -1, Start 243) of : NM_013328
GATTGGGGCCGACGTGCAAGCCAGACACATCGTGGTCTCCTGTGCGGCTGGTGTCACCAT
CAGCTCTGTGGAGAAGAAGCTGATGGCATTCCAGCCAGCCCCCAAAGTGATTCGCTGCAT
GACCAACACACCTGTGGTAGTGCAGGAAGGCGCTACAGTGTACGCCACGGGCACCCATGC
CCTGGTGGAGGATGGGCAGCTCCTGGAGCAGCTCATGAGCAGCGTGGGCTTCTGCAC
>HM_4123 from Matreshka MAT_HMR_40536, mORF origin: >ORF 2 (Frame +1, Start 935) of : NM_019852
GTGACTGCTCTTTCCTTAATACATGTTTCCACATGGATACCTGCAAGTATGTTCACTATG
AAATTGATGCTTGCATGGATTCTGAGGCCCCTGGCAGCAAAGACCACACGCCAAGCCAGG
AGCTTGCTCTTACACAGAGTGTCGGAGGTGATTCCAGTGCAGACCGACTCTTCCCACCTC
AGTGGATCTGTTGTGATATCCGCTACCTGGACGTCAGTATCTTGGGCAAGTTTGCAGTTG
>HM_4127 from Matreshka MAT_HMR_40537, mORF origin: >ORF 1 (Frame +1, Start 68) of : NM_022113
ACACCAAGTGCGTGGTGGAGATGGAAGGGAATCAAACGGTCCTGCACCCTCCTCCTTCTA
ACACCAAACAGGGAGAAAGGAAACCTCCCAAGGTATTTGCCTTTGATTATTGCTTTTGGT
CCATGGATGAATCTAACACTACAAAATACGCTGGTCAAGAAGTGGTTTTCAAGTGCCTTG
GGGAAGGAATTCTTGAAAAAGCCTTTCAGGGGTATAATGCGTGTATTTTTGCATATGGAC
AGACAGGTTCGGGAAAATCCTTTTCCA
>HM_4134 from Matreshka MAT_HMR_40551, mORF origin: >ORF 12 (Frame -1, Start 1005) of : NM_145059
GTTCCTGCTCAGCCTCACACTCCCCGGGGCTCCTGGGGCCCAGATTGTGCACTCCCAGGT
GGAGGAGCAGCAGCTTCTGGCGGCCGGGAGCTCTGTGGTCAGCTGCCTGCTGGAGGGCCC
TGTCCAGCTGGGTCCTGGGAGCGTCCTGCAGCACTGCCACCTGCAGGGCCCCATTCACAT
AGGCGCTGGCTGCTTGGTGACTGGCCTGGATACAGCCCACTCCAAGGCCCTGCATGGCCG
GGAGCTGCG
>HM_4135 from Matreshka MAT_HMR_40554, mORF origin: >ORF 9 (Frame -1, Start 309) of : NM_145059
CTGTGGCAGGGCTTTCACCTGCCTCCCCGTGGAGAACCCCGAGGCCCCCGTGGAAGCCTT
GGTCTGCAACCTGGACTGCCTGCTGGACATCATGACCTATCGGCTGGGCCCGGGCTCCCC
GCCAGGCGTGTGGGTCTGCAGCACCGACATGCTGCTGTCTGTTCCTGCAAATCCTGGTAT
CAGCTGGGACAGCTTCCGGGGAGCCAGAGTGATCGCCCTCCCAGGGAGCCCGGCCTACGC
TCAGAATCATGGCGTCTACCTAAC
>HM_4139 from Matreshka MAT_HMR_40597, mORF origin: >ORF 2 (Frame +1, Start 215) of : NM_145059
GTGCCCGGGCAGGCTTCACTGTGGTCACATCCGATGTCCTGCACTCGGCCTGGATCCTCA
TTCTGCACATGGGTCGAGACTTCCCCTTTGATGACTGTGGCAGGGCTTTCACCTGCCTCC
CCGTGGAGAACCCCGAGGCCCCCGTGGAAGCCTTGGTCTGCAACCTGGACTGCCTGCTGG
ACATCA
>HM_4146 from Matreshka MAT_HMR_40618, mORF origin: >ORF 1 (Frame +1, Start 332) of : NM_145244
ACTTGGAAATTGAAAATGTATGTAAAAAGCTGGATAGGATTGTGTGTGATTCTAGCGTCG
TACCTACTTTTGAGCTTACACTTGTGTTTAAGCAGGAGAACTGCTCATGGACTAGCTTCA
GGGACTTTTTCTTTAGTAGAGGTCGCTTCTCCTCTGGTTTCAGGAGAACTC
>HM_4154 from Matreshka MAT_HMR_40632, mORF origin: >ORF 9 (Frame -1, Start 195) of : NM_003227
ACCCAGGCAGCCAAACCTCATTCCCTGGGCGGCAGCAGGACGGAGGGCTGCCCCCTACCT
GGTCCTGACGGCCCTGCTGATCTTCACTGGGGCCTTCCTACTGGGCTACGTCGCCTTCCG
AGGGTCCTGCCAGGCGTGCGGAGACTCTGTGTTGGTGGTCAG
>HM_4158 from Matreshka MAT_HMR_40649, mORF origin: >ORF 3 (Frame +1, Start 527) of : NM_003227
CTCAGGACATTCGCGCGGCGCTCTCCCGCCAGAAGCTGGACCACGTGTGGACCGACACGC
ACTACGTGGGGCTGCAATTCCCGGATCCGGCTCACCCCAACACCCTGCACTGGGTCGATG
AGGCCGGGAAGGTCGGAGAGCAGCTGCCGCTGGAGGACCCTGACGTCTACTGCCCCTACA
GCGCCATCGGCAACGTCACGGGAGAGCTGGTGTACGCCCACTACGGGCGGCCCGAAGACC
TGCAGGACCTGCGGGCCAGGGGCGTGGATCCAGTGGGCCGCCTGCTGCTGGTGCGCGTGG
GGG
>HM_4164 from Matreshka MAT_HMR_40657, mORF origin: >ORF 4 (Frame +1, Start 2519) of : NM_015024
AGGCTGCTCTCAGTGGGAGTTACGTCAATTTCGGAGTCTTTCGTCTCTATGGAGACGATG
CCCTGGACAATGCTCTGCAGACCTTCATCAAGCTGCTCCTCTCTATTCCTCACAGTGATC
TCTTGGATTACCCCAAGCTCAGCCAGTCTTATTATTCACTACTGGAAGTCC
>HM_4166 from Matreshka MAT_HMR_40666, mORF origin: >ORF 3 (Frame +1, Start 1277) of : NM_015024
GAGATGGCCTGGAAGATCCCCTGGAGGATACGGGGCTGGTCCAGCAGCAGTTGGACCAGC
TGTCCACCATTGGGCGTTGTGAATATGAGAAGACGTGTGCACTCCTCGTGCAGTTGTTTG
ACCAGTCGGCCCAGTCGTACCAGGAGCTGCTACAGAGCGCCAGCGCAAGCCCAATGGACA
TTGCAGTGCAGGAGGGAAGGC
>HM_4169 from Matreshka MAT_HMR_40669, mORF origin: >ORF 2 (Frame +1, Start 278) of : NM_152467
TCATTGAGTATGCATACACCCGGACCGTGCCTATCACACCGGACAATGTGGAGAAACTGC
TTGCTGCTGCAGACCAGTTTAACATCATGGGTATCGTCAGGGGTTGCTGCGAGTTCCTCA
AGTCAGAGCTGTGCTTGGATAATTGTATCGGCATCTGTAAGTTCACGGACTACTACTACT
GCCCTGAGC
>HM_4172 from Matreshka MAT_HMR_40689, mORF origin: >ORF 4 (Frame +1, Start 2357) of : NM_017944
AAGAAAGCACTGAAAAACTCAAAAGCTTGTCACTGCAGCAACAGCAGGATGGAGATAATG
GGGACAGCAGCAAAAGTACTGAGACAAGTGACTTTGAAAACATCGAATCACCTCTCAATG
AGAGGGACTCTTCAGCATCAGTGGATAATAGAGAACTTGAACAGCATATTCAGACTTCTG
ATCCAGAAAATTTTCAGTCTGAAGAACGATCAGACTCAGATG
>HM_4177 from Matreshka MAT_HMR_40691, mORF origin: >ORF 2 (Frame +1, Start 665) of : NM_017944
GATGTCTGGAATGTGGTTATGAGGGCTGGCGAATCGACACATATCTTGATATCCCATTGG
TCATCCGACCTTATGGGTCCAGCCAAGCATTTGCTAGTGTGGAAGAAGCATTGCATGCAT
TTATTCAGCCAGAGATTCTGGATGGCCCAAATCAGTATTTTTGTGAACGTTGTAAGAAGA
AGTGTGATGCACGGAAGGGCCTTCGGTTTTTGCATTTTCCTTATCTGC
>HM_4178 from Matreshka MAT_HMR_40716, mORF origin: >ORF 5 (Frame +1, Start 2582) of : NM_017944
ATAATGACAGGAGTACAAGTTCAGTGGACAGTGATATTCTTAGCTCCAGTCATAGCAGTG
ATACTTTGTGCAATGCAGACAATGCTCAGATCCCTTTGGCTAATGGACTTGACTCTCACA
GTATCACAAGTAGTAGAAGAACGAAAGCAAATGAAGGGAAAAAAGAAACATGGGATACAG
CAGAAGAAGACTCTGGAACTGATAGTGAATATGATGAGAGTGGCAAGAGTAGGGGAGAAA
TGCAGTACATGTATTTCAAAGCTGAACCTTATGCTGCAGATGAAGGTTCTGGGGAAGGAC
ATAAATGGT
>HM_4180 from Matreshka MAT_HMR_40742, mORF origin: >ORF 1 (Frame +1, Start 425) of : NM_017944
CAAGTATTCCATACCAACTTCAAAGGCTTTTTGTTTTGTTACAAACCAGCAAAAAGAGAG
CAATTGAAACCACAGATGTTACAAGGAGCTTTGGATGGGATAGTAGTGAGGCTTGGCAGC
AGCATGATGTACAAGAACTATGCAGAGTCATGTTTGATGCTTTGGAACAGAAATGGAAGC
AAACAGAACAGGCTGATCTTA
>HM_4185 from Matreshka MAT_HMR_40770, mORF origin: >ORF 2 (Frame -1, Start 522) of : NM_012234
GGAAAAGACTCGCTCCTCATCGACATCCTCATCCACAGTGACCTCCAGTGCAGGGTCAGA
ACAGCAGAACCAGAGCAGCTCGGGGTCAGAGAGCACAGACAAGGGCTCCTCCCGTTCCTC
CACGCCAAAGGGCGACATGTCAGCAGTCAA
>HM_4187 from Matreshka MAT_HMR_40775, mORF origin: >ORF 1 (Frame +1, Start 29) of : NM_153279
TGGCTTCTCACAACACCCTGCAGAACTTCACTGCTGCCATCCCTACCCACCACTGCCGCC
CGCCTGCCGATGCCAACCTCAGCAAGAACGGGGGGCTGGAGGTCTGGCTGCCCCGGGACA
GGCAGGGGCAGCCTGAGTCCTGCCTCCGCTTCACCTCCCCGCAGTGGGGACTGCCCTTTC
TCAATGGCACAGAAGCCAATGGCACAGGGGCCACAGAGCCCTGCACCGATGGCTGGATCT
ATGACAACAGCACCTTCCCATCTACCATCG
>HM_4194 from Matreshka MAT_HMR_40785, mORF origin: >ORF 3 (Frame +1, Start 890) of : NM_153279
CCATGGGCAAAGGCCAGGCATCGGCCATGGAGCTGCTGCGCTGCCCCACCCTCCGCCACC
TCTTCCTCTGCCTCTCCATGCTGTGGTTTGCCACTAGCTTTGCATACTATGGGCTGGTCA
TGGACCTGCAGGGCTTTGGAGTCAGCATCTACC
>HM_4196 from Matreshka MAT_HMR_40806, mORF origin: >ORF 7 (Frame -1, Start 804) of : NM_153819
GACCATCAAGCTCTGGGAGGGTCTCACGGAACTAGTGACGGCGACAGGCAACTATGGCAA
CTACCGGCGTCGGCTGGCAGCCTGTGTGGGCTTCCGCTTCCCGATCCTGGGTGTGCACCT
CAAGGACCTGGTGGCCCTGCAGCTGGCACTGCC
>HM_4201 from Matreshka MAT_HMR_40815, mORF origin: >ORF 3 (Frame +1, Start 1667) of : NM_153819
GCCTGGAGGGGTCTGCACCCTCACCCTCACCCATGCACAGCCACCATCACCGCGCCTTCA
GCTTCTCTCTGCCCCGCCCTGGCAGGCGAGGCTCCAGGCCTCCAGAGATCCGTGAGGAGG
AGGTACAGACGGTGGAGGATGGGGTGTTTGACATCCACTTGT
>HM_4202 from Matreshka MAT_HMR_40852, mORF origin: >ORF 4 (Frame -1, Start 78) of : NM_153819
CTCCGGGAAGGTGCGGGACCCGCAGCTGGTGCGCATGTTCCTCATGATGCACCCCTGGTA
CATCCCCTCCTCTCAGCTGGCGGCCAAGCTGCTCCACATCTACCAACAATCCCGGAAGGA
CAACTCCAATTCCCTGCAGGTGAAAACGTGCCACCTGGTCAGGTACTGGATCTCCGCCTT
CCCAGCGGAGTT
>HM_4207 from Matreshka MAT_HMR_40873, mORF origin: >ORF 5 (Frame -1, Start 294) of : NM_153819
GCAGATCAAGGAGCTGAAGGCTCTGCTAGACCAAGAAGGGAACCGACGGCACAGCAGCCT
AATCGACATAGACAGCGTCCCTACCTACAAGTGGAAGCGGCAGGTGACTCAGCGGAACCC
TGTGGGACAGAAAAAGCGCAAGATGTCCCTGTTGTT
>HM_4208 from Matreshka MAT_HMR_40909, mORF origin: >ORF 6 (Frame -1, Start 453) of : NM_153819
CCACCTGGAGCCCATGGAGCTGGCGGAGCATCTCACCTACTTGGAGTATCGCTCCTTCTG
CAAGATCCTGTTTCAGGACTATCACAGTTTCGTGACTCATGGCTGCACTGTGGACAACCC
CGTCCTGGAGCGGTTCATCTCCCTCTTCAACAGCGTCTCACAGTGGGTGCAGCTCATGAT
CCTCAGCAAACCCACAGCCCCGCAGCGGGCCCTGGTCATCACACACTTTGTCCACGTGGC
GGAGAAGCTGCTACAGCTGCAGAACTTCAACACGCTGATGGCAGTGGTCGGGGGCCTGAG
CCACAGCTCCATCTCCCGCCTCAAGGAGACCCACAGCCACGT
>HM_4211 from Matreshka MAT_HMR_40915, mORF origin: >ORF 3 (Frame -1, Start 342) of : NM_170697
GCCAGCAGAGCAAACACCACTCAGTGCACTCTACATGGGAGCCCTCATCAAGGAGGCTGG
CTTTCCTCCCGGGGTCATCAATATTTTGCCAGGATATGGGCCAACGGCTGGGGCAGCAAT
AGCTTCTCACATTGGCATAGACAAGATTGCATTCACAGGGTCTAC
>HM_4214 from Matreshka MAT_HMR_40920, mORF origin: >ORF 1 (Frame +1, Start 563) of : NM_170697
CTCTGGAACTTGGAGGCAAAAGTCCTAATATTATTTTTGCTGATGCTGACTTGGACTATG
CTGTGGAGCAGGCCCACCAGGGTGTGTTCTTCAATCAAGGTCAGTGCTGCACTGCAGGCT
CTCGCATCTTCGTGGAGGAGTCCATCTATGAGGAGTTTG
>HM_4216 from Matreshka MAT_HMR_40924, mORF origin: >ORF 2 (Frame +1, Start 1265) of : NM_171825
TGGGCGACGAGTCAGCCTGCATCGCCTACATCCGCATCACGCAGTACCTGGACGCTGGCG
GCATCCCACGCACCGCCCAGTCGGAGGAGACCCGTGTCTGGCACCGCCGGGATGGCAAAT
GGCAGATCGTCCACTTCCACAGATCTGGGGCGCCCTCCGTCCTGCCCCACT
>HM_4226 from Matreshka MAT_HMR_40947, mORF origin: >ORF 4 (Frame +1, Start 1298) of : NM_172016
ACTATGAGGCCGGCACACTGTCTTTCTACAATGTCACAGACCGCTCTCATATCTACACCT
TCACTGATACTTTTACTGAGAAACTTTGGCCCCTCTTCTACCCAGGCATCCGGGCTGGAC
GGAAGAATGCTGCACCACTTACCATCAGGCCCCCAACAGATTGGGAGT
>HM_4231 from Matreshka MAT_HMR_40950, mORF origin: >ORF 7 (Frame +1, Start 2861) of : NM_172217
AATCCTTGCTGTGCCTTCCATCTTCTATCTCCTGTGCCCAGACTCCCTGCATCCCCAAGG
AAGGGGCATCTCCAACATCATCATCCAACGAAGACTCAGCTGCAAATGGTTCTGCTGAAA
CATCTGCCTTGGACACGGGGTTCTCGCTCAACCTTTCAGAGC
>HM_4235 from Matreshka MAT_HMR_40951, mORF origin: >ORF 1 (Frame +1, Start 365) of : NM_172337
GTTCAGAGAGTGGAACAAGTGGCCAATTCACTCCCCCCTCTAGCACCTCAGTCCCGACCA
TTGCCAGCAGCAGTGCTCCTGTGTCTATCTGGAGCCCAGCTTCCATCTCCCCACTGTCAG
ATCCCTTGTCCACCTCCTCTTCCTGCATGCAGAGGTCCTATCCCA
>HM_4238 from Matreshka MAT_HMR_40965, mORF origin: >ORF 2 (Frame +1, Start 617) of : NM_172337
CCCCTATGCATCACCAGCTTCCCGGACCAGGGGCCACACTCAGTCCCATGGGTACCAATG
CAGTCACCAGCCATCTCAATCAGTCCCCAGCTTCTCTTTCCACCCAGGGATATGGAGCTT
CAAGCTTGGGTTTTAACTCAACCACTGATTGCTTGGATTATAAGGACCAAACTGCCTCCT
GGAAGCTTAACTTCAATGCTGACTGCTTGGATTATAAAGATCAGACATCCTCGTGGAAAT
TCCAGGTTTTGT
>HM_4239 from Matreshka MAT_HMR_40976, mORF origin: >ORF 4 (Frame -1, Start 558) of : NM_172337
TCAAGGATATGCTGGCTCAACTTCCTACTTTGGGGGCATGGACTGTGGATCATATTTGAC
CCCTATGCATCACCAGCTTCCCGGACCAGGGGCCACACTCAGTCCCATGGGTACCAATGC
AGTCACCAGCCATCTCAATCAGTCCCCAGCTTCTCTTTCCACCCAGGGATATGGAGCTTC
AAGCTTGGGTTT
>HM_4244 from Matreshka MAT_HMR_40979, mORF origin: >ORF 18 (Frame -1, Start 765) of : NM_017617
GGAAAATATCGACGATTGTCCAGGAAACAACTGCAAGAACGGGGGTGCCTGTGTGGACGG
CGTGAACACCTACAACTGCCGCTGCCCGCCAGAGTGGACAGGTCAGTACTGTACCGAGGA
TGTGGACGAGTGCCAGCTGATGCCAAATGCCTGCCAGAACGGCGGGACCTGCCACAACAC
CCACGGTGGCTACAACTGCGTGTGTGTCAACGGCTGGACTGG
>HM_4247 from Matreshka MAT_HMR_41002, mORF origin: >ORF 6 (Frame +1, Start 2630) of : NM_017617
GCCCGTGCCGGCACGGCGCATCCTGCCAGAACACCCACGGCGGCTACCGCTGCCACTGCC
AGGCCGGCTACAGTGGGCGCAACTGCGAGACCGACATCGACGACTGCCGGCCCAACCCGT
GTCACAACGGGGGCTCCTGCACAGACGGCATCAACACGGCCTTCTGCGACTGCCTGCCCG
GCTTCCGGGGCACTTTCTGTGAGGAGGACATCAACGAGTGTGCCAGTGACCCCTGCCGCA
ACGGGGCCAACTGCACGGACTGCGTGGACAGCTACACGTGCACCTGCCCCGCAGGCTTCA
GCGGGATCCACTGTGAGAACAACACGCCTGACTGCACAGAGAGCTCCTGCTTCAACGGTG
GCACCTGCGTGGACGGCATCAACTCGTTCACCTGCCTGTGTCCACCCGGCTTCACGGGCA
GCTACTGCCAGCACGATGTCAATGAGTGCGACTCACAGCCCTGCCTGCATGGCGGCACCT
GTCAGGACGGCTGCGGCTCCTACAGGTGCACCTGCCCCCAGGGCTACACTGGCCCCAACT
GCCAGAACCTTGTGCACTGGTGTGACTCCTCGCCCTGCAAGAACGGCGGCAAATGCTGGC
AGACCCACACCCAGTACCGCTGCGAGTGCCCCAGCGGCTGGACCGGCCTTTACTGCGACG
TGCCCAGCGTGTCCTGTGAGGTGGCTGCGCAGCGACAAGGTGTTGACGTTGCCCGCCTGT
GCCAGCATGGAGGGCTCTGTGTGGACGCGGGCAACACGCACCACTGCCGCTGCCAGGCGG
GCTACACAGGCAGCTACTGTGAGGACCTGGTGGACGAGTGCTCACCCAGCCCCTGCCAGA
ACGGGGCCACCTGCACGGACTACCTGGGCGGCTACTCCTGCAAGTGCGTGGCCGGCTACC
ACGGGG
>HM_4248 from Matreshka MAT_HMR_41025, mORF origin: >ORF 15 (Frame +1, Start 7451) of : NM_017617
CGCCCCCCTCGCAGCACAGCTACTCCTCGCCTGTGGACAACACCCCCAGCCACCAGCTAC
AGGTGCCTGAGCACCCCTTCCTCACCCCGTCCCCTGAGTCCCCTGACCAGTGGTCCAGCT
CGTCCCCGCATTCCAACGTCTCCGACTGGTCCGAGGGCGTCTCCAGCCCTCCCACCAGCA
TGCAGTCCCAGATCGCCCGCATTCCGGAGGCCTTCAAGT
>HM_4257 from Matreshka MAT_HMR_41059, mORF origin: >ORF 1 (Frame +1, Start 2) of : NM_001807
TGCTCACCATGGGGCGCCTGCAACTGGTTGTGTTGGGCCTCACCTGCTGCTGGGCAGTGG
CGAGTGCCGCGAAGCTGGGCGCCGTGTACACAGAAGGTGGGTTCGTGGAAGGCGTCAATA
AGAAGCTCGGCCTCCTGGGTGACTCTGTGGACATCTTCAAGGGCATCCCCTTCGCAGCTC
CCACCAAGGCCCTGGAAAATCCTCAGCCACATCCTGGCTGGCAAGGGACCC
>HM_4262 from Matreshka MAT_HMR_41067, mORF origin: >ORF 4 (Frame +1, Start 1343) of : NM_003468
TCCGCATCGGCATCTTCACGCTGCTCTACACGGTCCCCGCCAGCATTGTGGTGGCCTGCT
ACCTGTACGAGCAGCACTACCGCGAGAGCTGGGAGGCGGCGCTCACCTGCGCCTGCCCGG
GCCACGACACCGGCCAGCCGCGCGCCAAGCCCGAGTACTGGGTGCTCATGCTCAAGTACT
TCATGTGCCTGGTGGTGGGCATCACGTCGGGCGTCTGGATCTGGTCGGGCAAGACGGTGG
AGTCGTGGCGGCGTTTCACCAGCCGCTGCTGCTGCCGCCCGCGGCGCGGCCACAAGAGCG
GGGGCGCCATGGCCGCAGGGGACTACCCCGAGGCGAGCGCCGCGCTCACAGGCAGGACCG
GGCCGCCGGGCCCCGCCGCCACCTACCACAAGCAGGTGTCCCTGTCGCACGTGT
>HM_4267 from Matreshka MAT_HMR_41082, mORF origin: >ORF 1 (Frame +1, Start 407) of : NM_173477
AGGACAAGGCCTTCCGCGAGGCGGAGCGGCGCATCCGCGAGTGCGCCAAGCTGCAGCGGA
GGCACCACGAACGCATGGAGCGGCGATACCGGCGCGAGCTGGCCGAGCGTTCCGACACCC
TCAGCTTCTCCAGCCTCACGTCCAGCACCC
>HM_4274 from Matreshka MAT_HMR_41092, mORF origin: >ORF 3 (Frame +1, Start 761) of : NM_173477
TGTTCGTGCGCCAGGGCACCTACGCCAATCCCAAGGAGTGGGGCCGAGCCCCGCTCCGGG
ACATGTTCCTCTCGGACGAGGACAGCGTCTCCCGTGCCACGCTGGCGGCCGAGCCTGCCC
ACTCGGAGGTCAGCACCGACTCAGGCCACGACTCCCTGTTTACCCGCCCCGGCCTGGGCA
CCATGGTGTTCCGCAGAAATTACT
>HM_4275 from Matreshka MAT_HMR_41100, mORF origin: >ORF 1 (Frame +1, Start 110) of : NM_174873
GGAACCGGCGCCTGGGGGTCCTGTACCGCGCCGTGCAGCTGCTCATCCTGCTCTACTTCG
TGTGGTACGTATTCATCGTGCAGAAAAGCTACCAGGAGAGCGAGACGGGCCCCGAGAGCT
CCATCATCACCAAGGTCAAGGGGATCACCACGTCCGAGCACAAAGTGTGGGACGTGGAGG
AGTACG
>HM_4282 from Matreshka MAT_HMR_41104, mORF origin: >ORF 1 (Frame +1, Start 329) of : NM_016082
ATATTTTGGCTGGTCCTGATGCCTACCGGGACCTTCCCCGGCTGCTGGCTGTTGCTGAGT
CGGGCCAGCAAGCTGCCAACGTGCTGCTCTCTCTGGACGAGACCTATGCTGATGTCATGC
CAGTCCAGACAAGCGCCAGTGCCACGTCTGCCTTTGTGTCAATCATGCGAGGCTGTGACA
ACATGTGTAGCTACTGCATTGTTCCTTTCACCCGGGGCAGGGAGAGGAGTCGGCCTATTG
CCTCCATTC
>HM_4287 from Matreshka MAT_HMR_41172, mORF origin: >ORF 9 (Frame +1, Start 3971) of : NM_175940
CCTCTGCGCCCCATGAGGACACGCTTAGCCTGCACATCCGGGCAGCAGGGCCCTGGACCA
CTCGCCTCAGGGAGATCTACTCAGCCCCGACGGGTGACAGATGTGCCAGATACCCAAAGC
TGTACCTTGATGGACCATTTGGAGAGGGCCACCAGGAGTGGCATAAGTTTGAGGTGTCAG
TGT
>HM_4288 from Matreshka MAT_HMR_41196, mORF origin: >ORF 10 (Frame +1, Start 4268) of : NM_175940
CGCGGACCCAGCGTCAGTTTGAGTGGCTGGCTGACATCATCCGAGAGGTGGAGGAGAATG
ACCACCAGGACCTGGTGTCTGTGCACATCTACATCACCCAGCTGGCTGAGAAGTTCGACC
TCAGGACCACTATGCTGTACATCTGTGAGCGGCACTTCCAGAAGGTTC
>HM_4297 from Matreshka MAT_HMR_41304, mORF origin: >ORF 2 (Frame +1, Start 335) of : NM_175940
GCGTGGAAACTCCCGGCTGCCCCGCCGAGTTCCTCAACATTCGCATCCCGCCCGGAGACC
CCATGTTCGACCCCGACCAGCGCGGGGACGTGGTGCTGCCCTTCCAGAGAAGCCGCTGGG
ACCCCGAGACCGGACGGAGTCCCAGCAATCCCCGGGACCCGGCCAACCAGG
>HM_4306 from Matreshka MAT_HMR_41347, mORF origin: >ORF 1 (Frame +1, Start 389) of : NM_176096
AGAAGCAGATTGCCAAGTGCCAGCAGCTGCAGCAAGAATACAGCCGCAAGGAGGAGGAGT
GCCAGGCAGGGGCTGCCGAGATGCGGGAGCAGTTCTACCACTCCTGCAAGCAGTATGGCA
TCACGGGCGAAAATGTCCGAGGAGAACTGCTGGCCCTGG
>HM_4308 from Matreshka MAT_HMR_41352, mORF origin: >ORF 2 (Frame +1, Start 479) of : NM_004364
TCAAGCAGGAGCCCCGCGAGGAGGATGAAGCCAAGCAGCTGGCGCTGGCCGGCCTCTTCC
CTTACCAGCCGCCGCCGCCGCCGCCGCCCTCGCACCCGCACCCGCACCCGCCGCCCGCGC
ACCTGGCCGCCCCGCACCTGCAGTTCCAGATCGCGCACTGCGGCCAGACCACCATGCACC
TGCAGCCCGGTCACCCCACGCCGCCGCCCACGCCCGTGCCCAGCCCGCACCCCGCGCCCG
CGCTCGGTGCCGCCGGCCTGCCGGGCCCTGGCAGCGCGCTCAAGGGGCTGGGCGCCGCGC
ACCCCGACCTCCGCGCGAGTGGCGGCAGCGGCGCGGGCAAGGCCAAGAAGTCGGTGGACA
AGAACAGCAACGAGTACCGGGTGCGGCGCGAGCGCAACAACATCGCGGTGCGCAAGAGCC
GCGACAAGGCCAAGCAGCGCAACGTGGAGACGCAGCAGAAGGTGCTGGAGC
>HM_4310 from Matreshka MAT_HMR_41353, mORF origin: >ORF 3 (Frame -1, Start 3) of : NM_004364
GGAGTCGGCCGACTTCTACGAGGCGGAGCCGCGGCCCCCGATGAGCAGCCACCTGCAGAG
CCCCCCGCACGCGCCCAGCAGCGCCGCCTTCGGCTTTCCCCGGGGCGCGGGCCCCGCGCA
GCCTCCCGCCCCACCTGCCGCCCCGGAGCCGCTGGGCGGCATCTGCGAGCACGAGACGTC
CATCGACATCAGCGCCTACATCGACCCGGCCGCCTTCAACGACGAGTTCCTGGCCGACCT
GTTCCAGCACAGCCGGCAGCAGGAGAAGGCCAAGGCGGCCGTGGGCCCCACGGGCGGCGG
CGGCGGCGGCGACTT
>HM_4315 from Matreshka MAT_HMR_41357, mORF origin: >ORF 3 (Frame -1, Start 483) of : NM_003711
GGAAGGCAGGTTGTCCTTCTATTCAGGCCACTCTTCGTTTTCCATGTACTGCATGCTGTT
TGTGGCACTTTATCTTCAAGCCAGGATGAAGGGAGACTGGGCAAGACTCTTACGCCCCAC
ACTGCAATTTGGTCTTGTTGCCGTATCCATTTATGTGGGCCTTTCTCGAGTTTC
>HM_4317 from Matreshka MAT_HMR_41364, mORF origin: >ORF 2 (Frame +1, Start 371) of : NM_003711
GCAGACTGCGGCCTCACTTCTTGGATGTTTGTGATCCAGATTGGTCAAAAATCAACTGCA
GCGATGGTTACATTGAATACTACATATGTCGAGGGAATGCAGAAAGAGTTAAGGAAGGCA
GGTTGTCCTTCTATTCAGGCCACTCTTCGTTTTCCATGTACTGCATGCTGTTTGTGGCAC
TTTATCTTCAAGCCAGGA
>HM_4325 from Matreshka MAT_HMR_41365, mORF origin: >ORF 6 (Frame -1, Start 1200) of : NM_018276
GGCTGCAAGAGCACAGGGCACCCACGTGCTGGTCCACTGCAAGATGGGCGTCAGCCGCTC
AGCGGCCACAGTGCTGGCCTATGCCATGAAGCAGTACGAATGCAGCCTGGAGCAGGCCCT
GCGCCACGTGCAGGAGCTCCGGCCCATCGCCCGCCCCAACCCTGGCTTCCTGCGCCAGCT
GCAGATCTACCAGGGCATCCTGACGGCCAGAACCTG
>HM_4329 from Matreshka MAT_HMR_41366, mORF origin: >ORF 1 (Frame +1, Start 389) of : NM_170672
GAAGAGTCACACAGAGGAAAAAAGTATCCAAGAAGGGAAAAGCCTGTCTGCTGTTTGACC
ATCTGGAGCCCATTGAATTGGCTGAGCACCTCACTTTTCTGGAGCATAAATCTTTTAGAA
GGATCTCATTCACTGATTACCAAAGCTATGTCATCCATGGCTGCCTGGAGAATAATCCAA
CCTTGGAAAGATCGATTGCTTTATTTAATGGAATCTCTAAGTGGGTCCAGT
>HM_4331 from Matreshka MAT_HMR_41372, mORF origin: >ORF 3 (Frame -1, Start 717) of : NM_001004137
AACCCTGGGGACATGCGCTTCTCACCTCTGTGCCATCCTGATCTTTTATGTTCCCATTGC
TGTTTCTTCCCTGATTCACCGATTTGGTCAGTGTGTGCCTCCTCCAGTCCACACTCTGCT
GGCCAACTTCTATCTCCTCATTCCTCCAATCCTCAATCCCATTGTCTATGCTGTTCGCAC
CAAGCAGATCCGAGAGAGCCTTCTCCAAATACCAAGGATAGAAATGAAGAT
>HM_4333 from Matreshka MAT_HMR_41380, mORF origin: >ORF 2 (Frame -1, Start 18) of : NM_001004137
TGTCTGCTCAGTACCCAGCTCCTTCTGGCTCACTGGCATCCCAGGGCTGGAGTCCCTACA
CGTCTGGCTCTCCATCCCCTTTGGCTCCATGTACCTGGTGGCTGTGGTGGGGAATGTGAC
CATCCTGGCTGTGGTAAAGATAGAACGCAGCCTGCACCAGCCCATGTACTTTTTCTTGTG
CATGTTGGCTGCCAT
>HM_4340 from Matreshka MAT_HMR_41390, mORF origin: >ORF 4 (Frame -1, Start 477) of : NM_015636
AAAACCAGAGCGTCAACAGGTTCCTACACGAAAGGATTATGGATCCAAAGTCAGTCTCTT
CTCTCACCTACCCCAGTACAGCAGACAAAACTCTCTGACCCAGTTTATGACCATCCCATC
CTCTGTGATCCACCCAGCCATGGTGCGACTCGGCCTGCAGTACTCCCAGGGCCTGGTCAG
TGGCTCCAATGCCCGGTGTATTGCCCTGCTTCGTGCCTTGCAGCAGGTGATTCAGGATTA
CACAACACCGCC
>HM_4342 from Matreshka MAT_HMR_41393, mORF origin: >ORF 1 (Frame +1, Start 95) of : NM_015636
CCAAAGAAGAAAAGCTGCAGCTTCGGAAGGAAAAGAAACAGCAGAAGAAGAAACGGAAGG
AAGAAAAGGGGGCAGAACCAGAGACTGGCTCTGCTGTATCTGCAGCCCAATGTCAAGGCC
CAACCAGAGAACTGCCAGAATCGGGCATTCAGTTGGGCACTCCTCGGGAGAAAGTTCCAG
CTGGTCGGAGTAAGGCCGAACTTCGGGCTGAGCGTCGAGCCAAGCAGGAGGCCGAGCGGG
CCC
>HM_4345 from Matreshka MAT_HMR_41396, mORF origin: >ORF 1 (Frame +1, Start 125) of : NM_172367
ATCTGTCCAAGACCCTCTCGGGGCCTCTGGATCTGGAGCAGAACGGCCAGGGCCTACCCT
TCAAGGCCATCTCCGAGGGGCACCTGGAGGCCCCACTGCCTCGGTCCCCCTCCCGGGCCA
GCTCAAGGAGGGCGTCCTCCATCGCCACCACCTCCTATGCCCAAGACCAAGAAGCCCCCA
GAGATTACCTCATCCTGGCCGTCGTCGCCTGCTTCTGCCCCGTCTGGCCCCTCAACCTCA
TCCCCCTCATCATTTCCATCATGTCTCGAAGCAGCATGCAACAGGGCAACGTGGACGGCG
CCCGGAGGCTGGGCCGCCTGGCTCGGCTGCTCAGCATTACCCTCATCATCATGGGCATCG
TCATTATCATGGTGGCCG
>HM_4352 from Matreshka MAT_HMR_41397, mORF origin: >ORF 2 (Frame +1, Start 896) of : NM_002699
GCTTCAAGAACATGTGCAAGCTCAAGCCGCTGCTCAACAAGTGGCTGGAGGAGACCGACT
CGTCCAGCGGCAGCCCCACCAACCTGGACAAGATCGCGGCGCAGGGCCGCAAGCGCAAGA
AGCGCACGTCCATCGAGGTGGGGGTCAAAGGCGCGCTCGAGAGCCACTTTCTCAAGTGCC
CCAAGCCCTCGGCGCACGAGATCACCGGCTTGGCAGACAGCCTGCAGCTGGAGAAGGAGG
TGGTGCGCGTCTGGTTCTGCAACCGGCGGCAGAAGGAGAAGCGCA
>HM_4354 from Matreshka MAT_HMR_41406, mORF origin: >ORF 1 (Frame +1, Start 263) of : NM_002699
AACACGGCAAGGCAGGAGGCGGCGGCACCGGCCGAGCCGACGACGGCGGCGGCGGCGGAG
GTTTCCACGCGCGCCTGGTGCACCAGGGGGCGGCCCACGCGGGCGCGGCATGGGCGCAGG
GCAGCACAGCGCACCACTTGGGCCCGGCCATGTCGCCCTCGCCCGGGGCCAGCGGGGGCC
ACCAGCCCCAGCCGCTCGGGCTGTACGCGCAGGCGGCCTACCCGGGGGGCGGCGGCGGCG
GCCTGGCCGGGATGCTGGCGGCGGGCGGTGGCGGCGCGGGGCCGGGCCTGCACCACGCGC
TGCACGAGGATGGCCACGAGGCGCAGCTGGAGCCGTCGCCGCCGCCGCATCTGGGCGCCC
ACGGACACGCACACGGACATGCACACGCGGGCGGCCTGCACGCGGCGGCGGCGCACCTGC
ACCCGGGCGCGGGCGGCGGCGGCTCATCGGTGGGCGAGCACTCGGACGAGGATGCGCCCA
GCTCGGACGACCTGGAGCAGTTCGCCAAGCAGTTCAAGCAGCGGCGCATCAAGCTGGGCT
TTACGCAGGCCGACGTGGGGCTGGCGCTGGGCACGCTCTACGGTAACGTGTTCTCGCAGA
CCACCATCTGCCGCTTCGAGGCCCTGCAGC
>HM_4356 from Matreshka MAT_HMR_41435, mORF origin: >ORF 9 (Frame +1, Start 4109) of : NM_003170
CCTGGAAAGTCAGTGATGGCATCTACCAGCATGTGGATGTGCGGGAGGAGGGCAAGGAAA
ATGCCTTCAGCCTGGGAGCCACTCTGTGGATCAACAGTGAGGAATTCGAAGATTTGGATG
AGATTGTTGCTCGCTATGTCCAGCCCATGGCATCCTTTGCCCGGGACCTTC
>HM_4358 from Matreshka MAT_HMR_41453, mORF origin: >ORF 10 (Frame +1, Start 4853) of : NM_003170
CCCCTAGCTACTCCTACACGACCCCAAGCCAGCCCATCACCACCCCTCAGTACCACCAGC
TCCAGGCCAGCACCACCCCACAGTCGGCCCAGGCCCAGCCCCAGCCCTCTTCCAGCTCCC
GGCAACGGCAGCAGCAGCCAAAGTCCAACAGCCATGCAGCCATCGACTGGGGAAAAATGG
CGGAGCAGTGGCTGCAGGAAAAGGAGGCAGAACGGCGGAAACAGAAGCAGCGGC
>HM_4362 from Matreshka MAT_HMR_41502, mORF origin: >ORF 8 (Frame +1, Start 3461) of : NM_003170
CCAAAGAAACACCAGAGACCTTCTACATTGGAAAGCTCATCATCTGCAATGTCACTGGCA
TTGCCCACAGGCGTCCCCAGGGTGAGAGCTATGACCAGGCGATCCGCAATGATGAGACAG
GGCTGTGGCAGTGCCCCTTCTGTCAGCAGGACAATTTCCCTGAAC
>HM_4363 from Matreshka MAT_HMR_41521, mORF origin: >ORF 2 (Frame +1, Start 581) of : NM_003170
AAAAACCTAAGTGGCGGAAAAAGCTTCCTGGATACACAGACGCGGCCCTGCAAGAAGCCC
AGGAAATCTTCGGTGTGGACTTTGACTATGATGAATTTGAGAAATACAATGAGTATGATG
AAGAACTGGAGGAAGAGTATGAGTATGAGGATGATGAGGCTGAGGGTGAAATCCGAGTGC
GCCCCAAGAAGACCACCAAGAAGCGTG
>HM_4366 from Matreshka MAT_HMR_41549, mORF origin: >ORF 11 (Frame -1, Start 2904) of : NM_003170
GGTCGGGGTCGATGTCAACCGTGCCATTGCCCACCCTTACAGCCAGGCCTTGATCCAGTA
TGTTTGTGGCCTGGGACCTCGGAAAGGGACCCACCTCCTGAAGATCCTGAAGCAGAACAA
CACCCGGCTCGAGAGCCGGACCCAGCTGGTCACCATGTGCCACATGGGTCCCAAAGTCTT
CATGAATTGTGCTGGCTTCCTCAAGATCGACACGGCCTCCCTGGGGGACAGCAC
>HM_4377 from Matreshka MAT_HMR_41597, mORF origin: >ORF 2 (Frame +1, Start 725) of : NM_173527
GCTGCAAGCACATCGAGACGTCGGCCGCACTGCACCACAACACGAGGGAGCTCTTCGAGG
GCGCGGTGCGCCAGATCCGGCTGCGGCGGGGCCGAAACCACGCCGGAGGCCAGAGGCCCG
ATCCGGGCAGCCCCGAGGGCCCTGCGCCACCTGCACGCCGCGAGAGCCTCACCAAGAAAG
CCAAGAGGTTCCTCGCCAACCTGGTGCCGCGCAACGCCAAGTTCTTCAAGCAGCGCTCCA
GGTCGTGTCACGACCTCTCGGTGCTCT
>HM_4379 from Matreshka MAT_HMR_41599, mORF origin: >ORF 2 (Frame +1, Start 179) of : NM_003588
ACAGCAGCAGCAGTAGCAGCAGTAACAGTAGTAACGAGAGAGAAGACTTTGATTCCACCT
CTTCCTCCTCTTCCACTCCTCCTTTACAACCCAGGGATTCGGCATCCCCTTCAACCTCGT
CCTTCTGCCTGGGGGTTTCAGTGGCTGCTTCCAGCCACGTACCGATACAGAAGAAGCTGC
GTTTTGAAGACACCCTGGAGTTTG
>HM_4381 from Matreshka MAT_HMR_41602, mORF origin: >ORF 3 (Frame -1, Start 270) of : NM_177453
CATGACATCTGTGTTACCTTCAGCAAGTGCGTCCAGAGAAGATTTTGTAATTTGTTCTAT
TTGTCTTTTCTGCTTCCAGGTCTGTATGCTTTGCTCTGTGGGCTATCATCTTTTTTCCTG
CCATCGGTCAGAAAAAACATGTCGAAGATGGATGGCATTAGATTATGCAGGAATTTCTAT
TGGAATACTGGGCTGCTATGTCTCAGGAGTATTTTACGCATTTTATTG
>HM_4383 from Matreshka MAT_HMR_41605, mORF origin: >ORF 1 (Frame +1, Start 20) of : NM_177453
AGAGCGCGCATTACATCGAGCTGGGCAGCTACCAGTACTGGCCGGTCCTGGTGCCCCGTG
GCATCCGCCTGTACACCTACGAGCAGATCCCCGGGTCCCTCAAGGACAACCCGTACATCA
CCGACGGCTACCGGGCCTACCTGCCGTCCAGGCTGTGTATCAAAAGTTTGTTTATTTTAT
CTAATGAGACAG
>HM_4394 from Matreshka MAT_HMR_41625, mORF origin: >ORF 3 (Frame +1, Start 1040) of : NM_052830
CCGAAGAGGACTTCAGCAATTACAGCGCCCTTGTGGAGAAGCCTGTGTGTGGCGTGTACA
GAGGCCACCTGGTTCTTAGTCCCCCACCTCCGCACACGGGCCCTGCCCTCATCAGTGCTC
TCAACATCCTGGAGGGCTTCAATCTCACCAGCCTGGTATCCCGAGAACAGGCTCTTCACT
GGGTGGCAGAGACCC
>HM_4396 from Matreshka MAT_HMR_41642, mORF origin: >ORF 2 (Frame +1, Start 905) of : NM_178140
CCACAAGCAATGACAAACGCCGCTTCTCAAAAGGTGGGAAGACGGACTTCCAATCGAGTG
ACTGCCTGGCACGGGAGGAAGTTGGCCGAATATGGAAGATGGAGCTGCTCAAAGAATCGG
ATGGGCTGGGAATTCAGGTTAGTGGAGGCCGAGGATCAAAGCGCTCACCTCACGCTATCG
TTGTCACTCAAG
>HM_4398 from Matreshka MAT_HMR_41652, mORF origin: >ORF 17 (Frame -1, Start 1557) of : NM_178140
CGAGCTGATGGTGCGGAATGGGGACCCCCGGATCCGGATGTTGGAGGTCTCCCGAGATGG
CCGGAAACACTCCCTCCCGCAGCTGCTGGACTCTTCCAGTGCCTCACAGGAATACCACAT
TGTGAAGAAGTCTACCCGCTCCTTAAGCACGACTCAGGTGGAATCTCCTTGGAGGCTCAT
TCGGCCATCCGTCATCTCGATCATTGGGTTGTACAAAGAAAAAGGCAAGGGCCTTGGCTT
>HM_4408 from Matreshka MAT_HMR_41699, mORF origin: >ORF 4 (Frame +1, Start 1703) of : NM_178140
GCACGACTCAGGTGGAATCTCCTTGGAGGCTCATTCGGCCATCCGTCATCTCGATCATTG
GGTTGTACAAAGAAAAAGGCAAGGGCCTTGGCTTTAGTATTGCTGGAGGTCGAGACTGCA
TTCGTGGACAGATGGGGATTTTTGTCAAGACCATCTTCCCAAATGGATCAGCTGCAGAGG
ACGGAAGACTTAAAGAAGGGGATGAAATCC
>HM_4412 from Matreshka MAT_HMR_41718, mORF origin: >ORF 6 (Frame +1, Start 2324) of : NM_016652
ACAAACTCATGCCAGAGAAAGTCAAGAAGAGAAGAAAGGTCCAGACTGATGATGGGTCTG
ATGCAGGCTGGGAAGAATACTTTGATTACATCTTTCCAGAAGATGCTGCCAACCAACCTA
ACCTCAAACTCCTGGCCATGGCCAAACTGTGGAAGAAACAGCAGCAGGAAAAGGAGGATG
CTGAGCACCATCCAGATGAGGACGTCGATGAGAGTGAATCCT
>HM_4416 from Matreshka MAT_HMR_41724, mORF origin: >ORF 1 (Frame +1, Start 638) of : NM_181598
TATTTCTTGTTCGAGACTGGAGTTTCCCATACGAATTTTCATATGGAGCCGATGGTGGTG
CCAAATTCTTGGAAAAACGCCTCAAGGTCTCAGGGAACCAGCATGAAGAACTACAGAACG
TCAGAAAACACATCCATTCCTGTTTCACCAACATTTCCTGTTTTCTGCTACCTCATCCTG
GCT
>HM_4419 from Matreshka MAT_HMR_41733, mORF origin: >ORF 2 (Frame +1, Start 425) of : NM_031946
TCCGAGATGAAGGAGGCCCCCCTGAGCTCCAGTTTGCTGCCTGGGTGGATGCAGTGGTGT
TTGTGTTCAGCCTGGAGGATGAAATCAGTTTCCAGACGGTGTACAACTACTTCCTGCGTC
TCTGCAGCTTCCGCAACGCCAGCGAGGTGCCCATGGTGCTTGTGGGCACGCAGGATGCCA
TCAGCGCTGCGAATCCCCGGGTTATCGACGACAGCAGAGCCCGCAAGCTCTCCACAGATC
>HM_4423 from Matreshka MAT_HMR_41737, mORF origin: >ORF 5 (Frame +1, Start 2084) of : NM_031946
CTGCCATGGGCAATGCCCTCGCCAACAGCGTCTGGGAGGGGGCCTTGGGTGGCTACTCCA
AGCCAGGGCCTGATGCCTGCAGAGAGGAGAAGGAACGCTGGATACGGGCCAAGTATGAAC
AGAAGCTCTTCCTGGCCCCACTGCCAAGCTCAGATGTGCCACTGGGGCAGCAGCTGCTCC
GGGCCGTGGTGGAAGATGACCTGCGGCTGTTGG
>HM_4425 from Matreshka MAT_HMR_41744, mORF origin: >ORF 3 (Frame +1, Start 749) of : NM_031946
TGGCCTTGCGAAAGAAGCAGCAACTGGCCATCGGGCCCTGCAAGTCACTGCCCAACTCGC
CCAGCCACTCGGCCGTGTCCGCCGCCTCCATCCCGGCCGTGCACATCAACCAGGCCACGA
ATGGCGGCGGCAGCGCCTTCAGCGACTACTCGTCCTCAGTCCCCTCCACCCCCAGCATCA
GCCAGCGGGAGCTGCGCATCGAGACCATCGCTGCCTCCTCCACCCCCACACCCATCCGAA
AGCAGTCCAAGCGGCGCTCCAACATCTTCACGTCTCGGAAGGGTGCTGACCTGGACCGGG
AGAAGAAGGCTGCCGAGTGCAAGGTGGACAGCATCGGGAGCGGCCGCGCCATCCCCATCA
AGCAGGGGATCCTGC
>HM_4432 from Matreshka MAT_HMR_41755, mORF origin: >ORF 3 (Frame +1, Start 680) of : NM_181798
AGGTGCAGCAGAAGCAGAGGCAGAAGCACTTCAACCGGCAGATCCCGGCGGCAGCCTCAC
TCATTCAGACCGCATGGAGGTGCTATGCTGCCGAGAACCCCGACTCCTCCACCTGGAAGA
TCTACATCCGGAAGGCCCCCCGGAGCCACACTCTGCTGTCACCCAGCCCCAAACCCAAGA
AGTCTGTGGTGG
>HM_4433 from Matreshka MAT_HMR_41756, mORF origin: >ORF 2 (Frame +1, Start 485) of : NM_181798
ACGAGTCAGGCCGCGTGGAGTTCGGCAGCTACGCAGATGCGCTGTGGTGGGGGGTGGTCA
CAGTCACCACCATCGGCTATGGGGACAAGGTGCCCCAGACGTGGGTCGGGAAGACCATCG
CCTCCTGCTTCTCTGTCTTTGCCATCTCCTTCTTTGCGCTCCCAGCGGGGATTCTTGGCT
CGGGGTTTGCCC
>HM_4434 from Matreshka MAT_HMR_41768, mORF origin: >ORF 2 (Frame +1, Start 245) of : NM_181871
ACATTGCGCGACTCAACTTCTCCCACGGCTCCCACGAGTACCATGCTGAGTCCATCGCCA
ACGTCCGGGAGGCGGTGGAGAGCTTTGCAGGTTCCCCACTCAGCTACCGGCCCGTGGCCA
TCGCCCTGGACACCAAGGGACCGGAGATCCGCACTGGGATCCTGCAGGGGGGTCCAGAGT
CGGAAGTGGAGCTGG
>HM_4435 from Matreshka MAT_HMR_41772, mORF origin: >ORF 1 (Frame +1, Start 50) of : NM_181871
CCCAGGAGCTGGGCACTGCCTTCTTCCAGCAGCAGCAGCTGCCAGCTGCTATGGCAGACA
CCTTCCTGGAACACCTCTGCCTACTGGACATTGACTCCGAGCCCGTGGCTGCTCGCAGTA
CCAGCATCATTGCCACCATCGGGCCAGCATCTCGCTCCGTGGAGCGCCTCAAGGAGA
>HM_4441 from Matreshka MAT_HMR_41779, mORF origin: >ORF 8 (Frame -1, Start 1266) of : NM_181871
GGTCACCGCCATTGGTGCTGTGGAGGCTGCCTTCAAGTGCTGTGCTGCTGCCATCATTGT
GCTGACCACAACTGGCCGCTCAGCCCAGCTTCTGTCTCGGTACCGACCTCGGGCAGCAGT
CATTGCTGTCACCCGCTCTGCCCAGGCTGCCCGCCAGGTCCACTTATGCCGAGGAGTCTT
CCCCTTGCTTTACCG
>HM_4447 from Matreshka MAT_HMR_41806, mORF origin: >ORF 11 (Frame +1, Start 5006) of : NM_014715
CTGTTGTGTCCCAGTATGATAACCTGGAAGATTACCACTCCCTGCCTCAGCACCAGCGAG
GAGTCTTTGGAGGGGGCGGCATGGGGACGTATGTGCCCCCTGGCTTTCCCCATCCACAGA
GCAGGACCTATGCTACAGCGTTGGGTCAAGGGGCCTTCCTGCCCGCAGAGTTGTCCTTGC
AGCATCCTGAAACACAGATCCATGCAGAAT
>HM_4450 from Matreshka MAT_HMR_41819, mORF origin: >ORF 3 (Frame +1, Start 2234) of : NM_014715
ATAAGGCCTATTTCCAAACCGATCGACCAGCAGAGCAGTTCCACCTCCAGAATAATGCAC
CAGGAAACTGTGACCATCCTCTACCAGAGACAACAGCTACTGGGGATCCTACCCATTCCA
ACACAACTGAATCTGGGGAGCAACATCACCAAG
>HM_4461 from Matreshka MAT_HMR_41853, mORF origin: >ORF 3 (Frame +1, Start 839) of : NM_178125
CCGTGTGGAAAAGGCTCTTCCGGAAAGTTTTGCCAGCCCCGGAGCCTCTCAAGTTGGACC
CTGCCACTGCCCACCCACTCCTGGAGCTCTCCAAGGGCAACACGGTGGTGCAGTGCGGGC
TTCTGGCCCAGCGGCGAGCCAGCCAGCCTGAGCGCTTCGACTACAGCACCTGCGTCCTGG
CCAGCCGCGGCTTCTCCTGCGGCCGCCACTACTGGGAGGTGGTGGTGGGCAGCAAGAGCG
ACTGGCGCCTGGGGGTCATCAAGGGCACAGCCAGCCGTAAGGGCAAGC
>HM_4463 from Matreshka MAT_HMR_41856, mORF origin: >ORF 1 (Frame +1, Start 173) of : NM_178865
GCCCGGGCGTGGAGAGTCAGCTCTACAAGCTGCCCTGGGTGTGTGAGGAGGGGGCCGGGA
TCCCCACCGTCCTGCAGGGCCACATCGACTGTGGCTCCCTGCTTGGCTACCGCGCTGTCT
ACCGCATGTGCTTCGCCACGGCGGCCTTCTTCTTCTTTTTCACCCTGCTCATGCTCTGCG
>HM_4470 from Matreshka MAT_HMR_41865, mORF origin: >ORF 1 (Frame -1, Start 492) of : NM_006224
ATCTATCAAAACAGGCCGAGGACCCTTGGGCCCCAATTGGAAGCAAGAGCTTGTAAACCA
GAAGGACTGCCCATATATGTGTGCATACAAACTGGTGACCGTCAAGTTCAAGTGGTGGGG
CCTGCAGAACAAAGTGGAGAACTTCATCCA
>HM_4472 from Matreshka MAT_HMR_41869, mORF origin: >ORF 1 (Frame +1, Start 107) of : NM_022351
GGAGAGCAGACAAAAATGATGATGGAAAATTATCCTTTGAAGAATTCAAAGCATATTTTG
CAGATGGTGTTCTCAGTGGAGAAGAATTACACGAGCTTTTCCATACCATTGATACACATA
ATACTAATAATCTTGACACAGAAGAGCTATGTGAATATTTTTCTCAGCACTTGGGCGAGT
ATGAGAATGTAC
>HM_4475 from Matreshka MAT_HMR_41870, mORF origin: >ORF 2 (Frame +1, Start 422) of : NM_022351
ATCAGCTGCAGTCTCTCCAGAATTCCCTGGAATGTGCCATGGAAACTACTGAGGAGCAAA
CCCGTCAAGAAAGGCAAGGGCCAGCCAAGCCAGAAGTCCTGTCGATTCAATGGCCTGGAA
AACGATCAAGCCGCCGAGTCCAGAGACACAACAGCTTCTCCCCAAACAGCCCTCAGTTTA
ATGTCAGCGGTCCAGGCTTAT
>HM_4483 from Matreshka MAT_HMR_41876, mORF origin: >ORF 1 (Frame +1, Start 143) of : NM_144576
CCTCCTGCAGCCTCCTCTTGCCTCGGGCTGCCCAGATCTTGGCGGCTGAGGCTGGCTTAC
CTTCGAGCCGTTCCTTCATGGGATTTGCTGCTCCCTTCACCAACAAGCGAAAGGCTTACT
CGGAGCGTAGAATCATGGGGTACTCAATGCAGGAGATGTATGAGGTGGTGTCCAACGTCC
AGGAGTATCGTGAGTTTGTGCCCTGGTGTAAGAAGTCTCTGGTGGTATCCAGCCGTAAGG
GTCATT
>HM_4490 from Matreshka MAT_HMR_41879, mORF origin: >ORF 4 (Frame +1, Start 1241) of : NM_018674
CCTACCTGCCCCAGCCCTGGGGCAACTGCCGCGCAGAGAGTGAGCTCAGGGAGCCTGAGC
TTCAGGGCTACTCGGCCTACAGTGTGTCTGCCTGCCGGCTGCGCTGTGAAAAGGAGGCCG
TGCTTCAGCGCTGCCACTGCCGGATGGTGCACATGCCAGGCAATGAGACCATCTGCCCAC
CAAATATCTACATCGAGTGTGCAGACCACACACTGGACTCCCTGGGTGGGGGCCCTGAGG
GCCCGTGCTTCTGCCCCACCCCCTGCAACC
>HM_4498 from Matreshka MAT_HMR_41895, mORF origin: >ORF 2 (Frame +1, Start 911) of : NM_182895
CGTGCGAGCCCGGCTGGAACGGAACCAAGTGCGACCAGCCTTGCGCCACCGGTTTCTATG
GCGAGGGCTGCAGCCACCGCTGTCCGCCATGCCGCGACGGGCATGCCTGTAACCATGTCA
CCGGCAAGTGTACGCGCTGCAACGCGGGCTGGATCGGCGACCGGTGCGAGACCAAGTGTA
GCAATGGCACTTACGGCGAGGACTGCGCCTTCGTGTGCGCCGACTGCGGCAGCGGACACT
GCGACTTCCAGTCGGGGCGCTGCCTGTGCAGCCCTGGCGTCCACGGGCCCCACTGTAACG
>HM_4501 from Matreshka MAT_HMR_41911, mORF origin: >ORF 3 (Frame +1, Start 1331) of : NM_182895
TGGGCGCGGGCGCGCTGCTCGTCCTGCTCGTCTGCCTGCTGCTCTCGCTGCTCGGCTGCT
GCTGCGCTTGCCGCGGCAAGGACCCTACGCGCCGGGAGCTTTCGCTTGGGAGGAAGAAGG
CGCCGCACCGACTATGCGGGCGCTTCAGTCGCATCAGCA
>HM_4503 from Matreshka MAT_HMR_41921, mORF origin: >ORF 4 (Frame -1, Start 1125) of : NM_013386
TTTTGCAAAAGATTCTGTAAACCCTGGAGTCATGGTGTTGCTGGGATGCGGTGCCTTATC
CAGCACCTGTGGTCAGCTGGCCAGCTACCCATTGGCTTTGGTGAGAACTCGCATGCAGGC
TCAAGTGTTAGAAGGTTCCCCACAGCTGAATATGGTTGGCCTCTTTCGACGAATTATTTC
CAAAGAAGGAATACCAGGACTTTACAGAGGCATCACCCCAAACTTCATGAAGGTGCTCCC
TGCTGTAGGCATCAGTTATGTGGTTTA
>HM_4510 from Matreshka MAT_HMR_41926, mORF origin: >ORF 4 (Frame -1, Start 876) of : NM_006696
AATGGCTGTGGCTTCTGGCCACCTGAACAGTACAGGTGTCCTCCTGGAGGTAGGCGGGGT
CCTTCCCATGATACATGGTGGGGAGATACAGCAAACACCCAATACTGTTGCAGCCTCCCC
TGCTGCATCAGGTGCTCCCACTCTTTCCCGGCTTTTAGAAGCTGGTCCTACACAGTTCAC
CACACCTCTTGCTTCCTTCACTACTGTTGCCAG
>HM_4513 from Matreshka MAT_HMR_41937, mORF origin: >ORF 2 (Frame +1, Start 2213) of : NM_006696
GCGAGAGTGATGATGGCTTCAGCATACACAATGCTACACTGCAGTCACACACACTGGCAG
ACTCCATCCCCAGCAGCCCTGCTTCTTCACAGTTCTCTGTCTGTAGTGAGGATCAGGAAG
CTATTCAGGCACAGAAAATTTGGAAGAAAGCCATCATGCTTGTATGGAGAGCTGCAGCTA
ATCATAGGTATGCCAATGTCTTCCTGCAGCCTGTTACAGATGACA
>HM_4514 from Matreshka MAT_HMR_41951, mORF origin: >ORF 3 (Frame +1, Start 2669) of : NM_006696
TTATGCAAACATCCGAGTCTGGGATCAGTGCTAAAAGTCTTCGAGGGAGAGATTCTACCC
GCAAACAGGATGCTTCAGAGAAGGACAGTGTCCCAATGGGCTCTCCTGCCTTCCTTCTCT
CTCTCTTTGATGGAGGAACCAGGGGACGCCGCTGTGCCATTGAAGCAGATA
>HM_4523 from Matreshka MAT_HMR_41959, mORF origin: >ORF 1 (Frame +1, Start 2) of : NM_183387
TGGCGGCCCGGAGCGCCCCGAGCTGCCACCTGCGGCTCGAGTGGGTGTACGGCTACCGGG
GCCACCAGTGCCGCAACAACCTCTACTACACTGCGGCCAAGGAGATCGTATACTTCGTGG
CGGGGGTCGGCGTGGTGTACAGCCCGCGGGAGCACAGGCAGAAGTTCTACCGGGGCCACA
GCGACGACATCATCAGCCTTGCATTGCATCCTGAACGAGTGTTGG
>HM_4524 from Matreshka MAT_HMR_41968, mORF origin: >ORF 3 (Frame +1, Start 1244) of : NM_183387
AATATTCACCAGATGGAACTTACCTTGCTGTTGGATGCAATGACAGCTCGGTTGATATTT
ATGGAGTTGCTCAGCGTTATAAAAAAGTTGGCGAGTGTTTGGGATCCCTTAGTTTCATCA
CTCATCTGGACTGGTCTTCAGACAGTAGATATTTGCAGACAAATGATGGAAATGGGAAAA
GACTTTTTTATAGAATGCCAGGAGGAAAGGAAG
>HM_4526 from Matreshka MAT_HMR_41972, mORF origin: >ORF 9 (Frame -1, Start 3234) of : NM_005337
AACCAGAAATCGAGAATCCATTTCTCTGCTCATGCGCTTGGTGGTGGAGGAGTCATCCTT
CCTGACCCTGGACATGCTGGAGTCCTGTTTCCCTTATGTCCTGCTTCGAAATGCCTATCG
GGAGGTGTCTCGGGCCTTCCACCTAAACTG
>HM_4532 from Matreshka MAT_HMR_42004, mORF origin: >ORF 7 (Frame +1, Start 3101) of : NM_005337
CCAAAGCCATCATCCAGGTGTCTGCTGCCCTCTTCACGCTCTACAACAAGAACATTGAAA
CTCACCTCAAGGAATTTCTGGTGGTGGCCTCTGTCAGCCTCTTGCAGCTGGGCCAGGAGA
CTGACAAGCTTAAAACCAGAAATCGAGAATCCATTTCTCTGCTCATGCGCTTGGTGGTGG
AGGAGTCATCCTTCC
>HM_4537 from Matreshka MAT_HMR_42015, mORF origin: >ORF 1 (Frame +1, Start 41) of : NM_006096
AGCCTTTGGTGGAGAAAGGGGAGACCATCACCGGCCTCCTGCAAGAGTTTGATGTCCAGG
AGCAGGACATCGAGACTTTACATGGCTCTGTTCACGTCACGCTGTGTGGGACTCCCAAGG
GAAACCGGCCTGTCATCCTCACCTACCATGACATCGGCA
>HM_4546 from Matreshka MAT_HMR_42034, mORF origin: >ORF 5 (Frame -1, Start 204) of : NM_184231
CCGGGCCATCGAGGCTGTACACAACACAGCCATGCGGGATGGTGGCAAGTACAGCCTGGA
ACAGCGTGGAGTCCTCCAGAAGCTGATCCACCACCGGAAAGAGACCCTGTCACGCAGAGG
CCCTTCAGCCTCCAGTGTTGCAGTTATGACCTCATCAACCAG
>HM_4547 from Matreshka MAT_HMR_42037, mORF origin: >ORF 2 (Frame +1, Start 353) of : NM_184231
CCTCATCAACCAGTGACCACCACTTGGATGCTGCTGCAGCCAGGCAGCCCAATGGGGTGT
GTCGAGCTGGGTTCGAGCGGCAGCACAGCCTACCCAGTTCTGAGCATCTTGGGGCAGATG
GAGGCCTCTACCAGATCCCACCACAGCCTCGCCGAGCAGCACCCACCACACCGCCCCCAC
CAG
>HM_4555 from Matreshka MAT_HMR_42048, mORF origin: >ORF 1 (Frame +1, Start 182) of : NM_025126
TTTGTAAAGCCTGTGGGCTTTCATTTTCAGTCTTTAGAAAGAAGCATGTTTGCTGTGACT
GCAAGAAGGATTTTTGCTCCGTTTGTTCAGTCTTACAAGAAAATCTCCGTAGATGTTCTA
CTTGTCACTTATTACAAGAGACAGCATTTCAGCGCCCTCAGT
>HM_4558 from Matreshka MAT_HMR_42052, mORF origin: >ORF 1 (Frame +1, Start 2) of : NM_003348
TGGCCGGGCTGCCCCGCAGGATCATCAAGGAAACCCAGCGTTTGCTGGCAGAACCAGTTC
CTGGCATCAAAGCCGAACCAGATGAGAGCAACGCCCGTTATTTTCATGTGGTCATTGCTG
GCCCTCAGGATTCCCCCTTTGAGGGAGGGACTTTTAAACTTGAACTATTCCTTCCAGAAG
AATACCCAATGGCAGCCCCTAAAGTACGTTTCA
>HM_4561 from Matreshka MAT_HMR_42061, mORF origin: >ORF 3 (Frame +1, Start 1196) of : NM_016128
ACTTCCTGTTCACCATGCTGCGGGAAGAGGGTGGCTTTGAGTATAAGCGCGCTATCGTGG
ACTGCATCATCAGCATCATTGAAGAGAACTCAGAGAGCAAGGAGACAGGGCTGTCACATC
TGTGCGAGTTCATCGAGGACTGCGAGTTCACAGTGCTGGCCACCCGTATTCTACATCTCC
TGGGCCAGGAGGGGCCCAAGACCACCAATCCCTCAAAGTACATCCGCTTCATCTATAACC
GAGTGGTCTTGGAGCATGAGGAGGTCCGGGCAGGTGCTG
>HM_4562 from Matreshka MAT_HMR_42062, mORF origin: >ORF 2 (Frame +1, Start 698) of : NM_016128
TCCGGGTGGCCAGCAAGCAGCTGGAAGAGGAGGATGGCAGCCGTGACAGCCCACTGTTTG
ACTTCATCGAGAGCTGCTTGCGCAACAAGCACGAGATGGTGGTGTATGAAGCCGCCTCGG
CCATCGTCAATCTGCCAGGCTGCAGTGCCAAAGAGCTGGCCCCGGCTGTGTCAGTGCTCC
AGCTTTTCTGCAGCTCACCCAAGGCTGCTCTCCGCTATGCTGCTGTTCGTACCCTCAATA
AGGTTGCCA
>HM_4566 from Matreshka MAT_HMR_42075, mORF origin: >ORF 1 (Frame +1, Start 8) of : NM_016128
AGAAATTCGACAAGAAGGATGAGGAGTCAGGTGGAGGCTCCAACCCATTCCAGCACCTTG
AGAAGAGTGCGGTACTCCAGGAGGCCCGTGTATTTAATGAAACTCCCATCAACCCTCGGA
AATGTGCCCACATCCTCACCAAGATTCTTTATCTCA
>HM_4571 from Matreshka MAT_HMR_42080, mORF origin: >ORF 1 (Frame +1, Start 107) of : NM_194436
AGGCCGTGGTGGGCGGCTCCCACGTGTCCACTGCCGCGGTGGTCCGAGAGCAGCACGGGC
GCGATGAGTCGGTGCACAGGTGCGAACCTCCTGATGCTGTGGTGTGGCCCCAGAACGTGG
AGCAGGTCAGCCGGCTGGCAGCCCTGTGCTATCGCCAAGGTGTGCCCATCATCCCATTCG
GCACCGGCACCGGGCTTGAGGGTGGCGTCTGTGCTGTGCAGGGCGGCGTCTGCGTTAACC
>HM_4582 from Matreshka MAT_HMR_42096, mORF origin: >ORF 7 (Frame +1, Start 3758) of : NM_197968
CGATGGAAAACAAAGCGTGTCTTCGATACCAAGTGTCTTCCTTGTGTGGAACAGATAATG
AAGATAAAATTACTACTGGAAAAAGAAAACATGAAGATGATGAGCCAGTATTTGAACAAA
TTGAAAACACAGCCAATCCTTCCAGATGTCCTG
>HM_4586 from Matreshka MAT_HMR_42185, mORF origin: >ORF 6 (Frame +1, Start 3368) of : NM_197968
CTCATTTTGTCAATGAGATCCGACGGCCAAATGGAGAGAATTATGCACCTGACAGCATCT
ATTACCTTTGCCTTGGAATACAGGAGTATTTGTGTGGAAGTAATCGAAAAGACAACATAT
TTATTGATCCTGGATACCAAACATTTGAGCAAGAAT
>HM_4588 from Matreshka MAT_HMR_42231, mORF origin: >ORF 3 (Frame +1, Start 1703) of : NM_197968
ACAGTCACAAGACAAAATATGCAAAATCACAAAGTTTGGGAATTATTTGCCATTTTTGTA
AGCGAAACTCTTTACCTCAATACCAAGCCACAATGCCTGATGGAAAACTGTACAACTTTT
GCAATTCCAGTTGTGTGGCTAAATTTCAGGCTC
>HM_4591 from Matreshka MAT_HMR_42309, mORF origin: >ORF 9 (Frame -1, Start 2628) of : NM_197968
TACTTGGAGGACAGAATATGTTCCAGTGCCTATCCCTGTGCCTGTGTATATCCCAGTTCC
TATGCACATGTACAGTCAGAATATTCCTGTTCCTACTACAGTTCCTGTTCCTGTGCCAGT
TCCTGTTTTTCTGCCTGCTCCATTGGACAGCAG
>HM_4594 from Matreshka MAT_HMR_42388, mORF origin: >ORF 2 (Frame +1, Start 794) of : NM_197968
ATGTGGCAGGAGACGTTTTTCAGAATGGAGAATCTGCAACTCATCATAATCCTGATTCTT
GGATCTCCCAGTCAGCTTCATTTCCCCGTAATCAGAAACAACCAGGGGTGGACTCTTTAT
CACCAGTGGCCTCACTTCCTAAACAGATTTTCCAGCCGTCTGTCCAACAGCAGCCTACTA
AACCAGTTAAAGTCACTTGTGCAAACTGCAAAAAACCTTTACAGAAGGGCCAGACAGCTT
ATCAACGAAAAGGATCAGCTCACCTCTTTTGTTCTACCACCTGCCTTTCTTCCTTCTCCC
ACAAGCCTGCTCCAAAGAAACTCTGTGTTATGTGTAAAAAAGATA
>HM_4596 from Matreshka MAT_HMR_42430, mORF origin: >ORF 8 (Frame +1, Start 3914) of : NM_197968
AAATGTTTGAATGCTACTTGTCTAAAAGTCCACAGAATCTTAATCAGAGGATGGATGTTT
TTTATTTGCAACCAGAATGCTCTAGTTCTACAGATAGCCCTGTCTGGTATACGTCTACTT
CACTGGACCGAAACACCTTGGAAAATATGCTTGTACGGGTTCTTC
>HM_4597 from Matreshka MAT_HMR_42466, mORF origin: >ORF 5 (Frame +1, Start 3026) of : NM_197968
ATTTTCCCAGAGCTGCTGAGGAGCTTGATATGGAAAATGAATTTTTATTACCACCTGTTT
TTGGCGAAGAATATGAGGAACAGCCCAGACCTCGATCTAAAAAAAAGGGAGCCAAGAGAA
AGGCTGTATCAGGATACCAGTCTCATGATGATAGTTCTGACAATTCAGAATGCAGCTTTC
CTTTCAAATATACGTATGGCG
>HM_4598 from Matreshka MAT_HMR_42587, mORF origin: >ORF 1 (Frame +1, Start 341) of : NM_197968
GTGAGACAATTGTCATTGATGATGAAGAGGACATGGAAACAAATCAAGGGCAAGAGAAAA
ATTCCTCCAATTTTATTGAACGAAGACCTCCTGAGACTAAAAACAGAACCAATGATGTGG
ATTTCTCCACTTCCAGTTTTTCAAGAAGTAAGG
>HM_4601 from Matreshka MAT_HMR_42626, mORF origin: >ORF 9 (Frame +1, Start 4634) of : NM_000335
TGGTGGAGACAGATGACCAAAGTCCTGAGAAAATCAACATCTTGGCCAAGATCAACCTGC
TCTTTGTGGCCATCTTCACAGGCGAGTGTATTGTCAAGCTGGCTGCCCTGCGCCACTACT
ACTTCACCAACAGCTGGAATATCTTCGACTTCGTGGTTGTCATCCTCTCCATCGTGGGCA
CTGTGCTCTCGGACATCATCCAGAAGTACTTCTTCTCCCCGACGCTCTTCCGAGTCATCC
GCCTGGCCCGAA
>HM_4606 from Matreshka MAT_HMR_42672, mORF origin: >ORF 1 (Frame +1, Start 2) of : NM_000335
TGGCAAACTTCCTATTACCTCGGGGCACCAGCAGCTTCCGCAGGTTCACACGGGAGTCCC
TGGCAGCCATCGAGAAGCGCATGGCGGAGAAGCAAGCCCGCGGCTCAACCACCTTGCAGG
AGAGCCGAGAGGGGCTGCCCGAGGAGGAGGCTCCCCGGCCCCAGCTGGACCTGCAGGCCT
CCAAAAAGCTGCCAGATCTCTATGGCAATCCACCCCAAGAGCTCATCGGAGAGCCCCTGG
AGGACCTGGACCCCTTCTATAGCACCCAAAAGACTTTCATCGTAC
>HM_4607 from Matreshka MAT_HMR_42703, mORF origin: >ORF 6 (Frame +1, Start 2870) of : NM_000335
ACAACCTCCAGCTGGCCCTGGCCCGCATCCAGAGGGGCCTGCGCTTTGTCAAGCGGACCA
CCTGGGATTTCTGCTGTGGTCTCCTGCGGCAGCGGCCTCAGAAGCCCGCAGCCCTTGCCG
CCCAGGGCCAGCTGCCCAGCTGCATTGCCACCCCCTACTCCCCGCCACCCCCAGAGACGG
AGAAGGTGCCTCCCACCCGCAAGGAAACACGGTTTGAGGAAGGCGAGCAACCAGGCCAGG
GCACCCCCGGGGATCCAGAGCCCGTGTGTGTGCCCATCGCTGTGGCCGAGTCAGACACAG
ATGACCAAGAAGAAGATGAGGAGAACAGCCTGGGCACGGAGGAGGAGTCCAGCAAGCAGG
AATCCCAGCCTGTGTCCGGTGGCCCAGAGGCCCCTCCGGATTCCAGGACCTGGAGCCAGG
TGTCAGCGACTGCCTCCTCTGAGGCCGAGGCCAGTGCATCTCAGGCCGACTGGCGGCAGC
AGTGGAAAGCGGAACCCCAGGCCCCAGGGTGCGGTGAGACCCCAGAGGACAGTTGCTCCG
AGGGCAGCACAGCAGACA
>HM_4614 from Matreshka MAT_HMR_42759, mORF origin: >ORF 4 (Frame +1, Start 1223) of : NM_000335
TCCTGGCCGTGGTCGCAATGGCCTATGAGGAGCAAAACCAAGCCACCATCGCTGAGACCG
AGGAGAAGGAAAAGCGCTTCCAGGAGGCCATGGAAATGCTCAAGAAAGAACACGAGGCCC
TCACCATCAGGGGTGTGGATACCGTGTCCCGTAGCTCCTTGGAGATGTCCCCTTTGGCCC
CAG
>HM_4619 from Matreshka MAT_HMR_42833, mORF origin: >ORF 10 (Frame +1, Start 4952) of : NM_000335
TGTCCCTGCCTGCCCTCTTCAACATCGGGCTGCTGCTCTTCCTCGTCATGTTCATCTACT
CCATCTTTGGCATGGCCAACTTCGCTTATGTCAAGTGGGAGGCTGGCATCGACGACATGT
TCAACTTCCAGACCTTCGCCAACAGCATGCTGTGCCTCTTCCAGATCACCACGTCGGCCG
GCTGGGATGGCCTCCTCAGCCCCATCCTCAACACTGGGCCGCCCTACTGCGACCCCACTC
TGCCCAACAGCAATGGCTCTCGGGGGGACTGCGGGAGCCCAGCCGTGGGCATCCTCTTCT
TCACCACCTACATCATCATCTCCTTCCTCATCGTGGTCAACATGTACATTGCCATCATCC
TGGAGAACTTCAGCGTGGCCACGGAGGAGAGCACCGAGCCCC
>HM_4623 from Matreshka MAT_HMR_42847, mORF origin: >ORF 5 (Frame +1, Start 2600) of : NM_004644
CTGGCGAGGGGCTGGCTGTGGACTACACCTTCAGCCGCCAACCTTTCTCCGGGGATCCCC
ACATGGTGTCCGTGCACATCCACTTCTCCAACAGCTCTGATACCCCCATCAAGGGCCTGC
ATGTGGGCACTCCCAAACTGCCTGCTGGCATCAGCATCCAAGAATTTCCCGAAATTGAGT
CCCTGGCACCTGGAGAATCTGCCACTGCTG
>HM_4624 from Matreshka MAT_HMR_42850, mORF origin: >ORF 4 (Frame +1, Start 1694) of : NM_004644
GTCTGGCCAAATATGACCAGAACTATGATATTCGCGACCGGGCGCGCTTCACCCGGCAGC
TCATCGTCCCTTCCGAGCAGGGTGGGGCCCTCAGCCGCCATGCCAAGAAGCTCTTCCTGG
CACCCAAACCAGCTCCAGTCTTGGAGTCATCCTTCAAAGACCGGGACCACTTCCAGCTGG
GCTCACTGTCCCACCTGCTTAATGCCAAGGCCACAGGCTACCAGGAGCTCCCAGACTGGC
CGGAGGAAGCCCCAGACCCATCTGTGCGCAACGTGGAGGTACCTGAATGGACCAAGTGCT
CAAATCGGGAGAAGAGAAAGGAGAAGGAAAAACCCTTCTACTCGGACTCTGAGGGGGAGT
CAGGCCCCACGGAGTCCGCAGACAGTGACCCTGAGTCTGAGAGTGAATCGGACAGTAAGA
GCAGCAGTGAGAGCGGCTCTGGGGAGTCCAGCAGTGAGTCCGACAATGAAGACCAGGATG
AGGATGAGGAGAAAGGGAGAGGCAGTGAGAGTGAACAGAGTGAGGAGGATGGTAAGAGGA
AGACAAAGAAGAAGGTGCCAGAGAGAAAAGGAGAAGCGTCATCCTCTGATGAGGGCAGCG
ATTCCAGCAGTAGCTCATCAGAGTCCGAGA
>HM_4627 from Matreshka MAT_HMR_42853, mORF origin: >ORF 1 (Frame +1, Start 161) of : NM_198125
CAGTGCTCATTGCCCTGGCCGTGTACTTCCTGGGCCGGCTGGTCCCTCGGGGGCGAGGGG
CTGCGGAGGCGACCCGGAAACAGCGTATCACTGAGACCGAGTCGCCTTATCAGGAGCTCC
AGGGTCAGAGGTCGGATGTCTACAGCGACCTCAACACACAGAGGCCGTATTACAAAT
>HM_4634 from Matreshka MAT_HMR_42865, mORF origin: >ORF 6 (Frame -1, Start 1173) of : NM_021008
GCCTCACTACCCCGGCTATCAGGACAGCTGCCAGATCGCACCGTTTCCAGAAGCTGCGTT
GCCAACGTCACATCCCAAAATAGTGTTGACATCCCTGCCTGCGCTGGCGGTCCCACCCCC
GACTCCCACCAAAGCGGCACCTCCCGCGTTGGTCAATGGGCTGGAGCTGTCAGAGCCGCG
GAGCTGGCTGTACCTAGAAGAGATGGTCAACTCCTTGCTCAACACAGCGCAGCAGCTGAA
GACGCTGTT
>HM_4636 from Matreshka MAT_HMR_42867, mORF origin: >ORF 1 (Frame +1, Start 449) of : NM_014552
CAACGATGCCTACCCACTCCATCAAGACAGAAACCCAGCCACATGGCTTCGCTGTGGGAA
TCCCCCCAGCAGTGTATCATCCTGAGCCCACTGAGCGGGTGGTGGTTTTCGATCGGAATC
TCAATACTGACCAGTTCAGCTCTGGTGCTCAAGCCCCAAATGCTCAAAGGCGAACTCCAG
ACTCGACCTTCTCAGAGACCTTCAAGGAAGGCGTTCAGGAGGTTTTCTTCCCCTCGGATC
TCAGTCTGCGGATGCCTGGCA
>HM_4642 from Matreshka MAT_HMR_42871, mORF origin: >ORF 6 (Frame +1, Start 2690) of : NM_004745
TGGAGTCCCCGGAAAGAAAGGAAGAAAGAAAGGTCCCGCCTCCAATACCAAAGAAGCCTC
CCAAGGGGAAGTTTCCCATCACAAGAGAAAAATCCCTGGACCTGCCCGACAGACAACGCC
AGGAAGCCCGGAGGCGCCTCATGGCCGCCAAGCGAGCGGCGTCCTTCCGGCAGAATTCCG
CCTCCGAGCGCGCGGACAGCATCGAGATCTACATCCCCGAGGCCCAGACCCGGCTCT
>HM_4643 from Matreshka MAT_HMR_42876, mORF origin: >ORF 3 (Frame +1, Start 1355) of : NM_004745
GCGAGGCGGAGATCAATGGGCAATTCGAGTCCGTGTGCGAGTCCGTCTTCAGTGAAGTTG
AATCTCAGGCCATGGATGCCCTCGACCTCCCGGGATGTTTCCGAACAAGGAGTCACAGCT
ACCTTCGAGCCATTCAAGCCGGCTACTCCCAAGATGACGAATGTATTCCCA
>HM_4649 from Matreshka MAT_HMR_42880, mORF origin: >ORF 2 (Frame -1, Start 552) of : NM_030650
CCAGGGCCCTCCTCCACAAGTTCCAGTATCTCCTGGACCACCAAAGGACAGTTCTGCCCC
TGGTGGACCCCCAGAAAGGACTGTTACTCCAGCCCTATCATCAAATGTGTTACCAAGACA
TCTTGGATCCCCTGCTACTTCAGTGCCTGGAATGGGTCTTCATCCTCCAGGTCCACCTTT
AGCAAGACCTATTCTCCCCCGAGAACGAGGTGCTTTGGA
>HM_4658 from Matreshka MAT_HMR_42893, mORF origin: >ORF 4 (Frame -1, Start 981) of : NM_198324
AGCCAAGAATCCTTGGCCCAATGTAGATGCTCACAGTGGGGTGCTGCTCCAGTATTATGG
CATGACGGAGATGAATTACTACACGGTCCTGTTTGGGGTGTCACGAGCATTGGGTGTACT
GGCACAGCTCATCTGGAGCCGAGCCTTAGGCTTCCCTCTAGAAAGGCCCAAGTCCATGAG
CACAGAGGGTCTGATGAAGTTTGTGGACTC
>HM_4659 from Matreshka MAT_HMR_42898, mORF origin: >ORF 3 (Frame -1, Start 600) of : NM_198324
GGGTGGCAATGTAAGTGCCCATACCAGCCATTTGGTGGGCAGTGCCCTTTCCGACCCTTA
CCTGTCCTTTGCAGCAGCCATGAACGGGCTGGCAGGGCCTCTCCATGGACTGGCAAATCA
GGAAGTGCTTGTCTGGCTAACACAGCTGCAGAAGGAAGTTGGCAAAGATGTGTCAGA
>HM_4662 from Matreshka MAT_HMR_42912, mORF origin: >ORF 2 (Frame -1, Start 153) of : NM_198324
GGGCTTATTTTGGCTGCTGGTAACTGGACATATCCCAACAGAGGAACAGGTATCTTGGCT
CTCAAAAGAGTGGGCAAAGAGGGCAGCTCTGCCTTCCCATGTGGTCACCATGCTGGACAA
CTTTCCCACCAATCTACACCCCATGTCTCAGCTCAGTGCAGCTGTTACAGCCCTCAACAG
>HM_4669 from Matreshka MAT_HMR_42915, mORF origin: >ORF 1 (Frame +1, Start 71) of : NM_014610
GGGTCTGCCTGGGGATTACCCTTGCTGTGGATAGAAGCAACTTTAAGACCTGTGAAGAGA
GTTCTTTCTGCAAGCGACAGAGAAGCATACGGCCAGGCCTCTCTCCATACCGAGCCTTGC
TGGACTCTCTACAGCTTGGTCCTGATTCCCTCACGGTCCATC
>HM_4671 from Matreshka MAT_HMR_42916, mORF origin: >ORF 1 (Frame +1, Start 2) of : NM_006430
TGCCCGAGAATGTGGCACCCCGGAGCGGGGCGACTGCCGGGGCTGCCGGCGGCCGCGGGA
AAGGCGCCTATCAGGACCGCGACAAGCCAGCCCAGATCCGCTTCAGCAACATTTCCGCCG
CCAAAGCGGTTGCTGATGCTATTAGAACAAGCCTTGGACCAAAAGGAATGGATAAAA
>HM_4675 from Matreshka MAT_HMR_42920, mORF origin: >ORF 1 (Frame +1, Start 2) of : NM_004200
TGTACCGGGACCCGGAGGCGGCCAGCCCAGGGGCGCCCTCGCGCGACGTCCTGCTGGTCT
CTGCCATCATCACCGTCAGCCTTAGCGTCACTGTCGTCCTCTGCGGCCTCTGCCACTGGT
GTCAGCGCAAACTGGGCAAACGCTACAAGAATTCCTTGGAGACGGTGGGCACGCCAGACT
CAGGGCGTGGGCGCAGTGAGAAGAAGGCTATCAAGTTGCCTGCAGGAGGGAAGGCGG
>HM_4679 from Matreshka MAT_HMR_42924, mORF origin: >ORF 2 (Frame +1, Start 242) of : NM_004200
ACACAGCCCCCGTGCCAGGCCAGACACCCCACGATGAGTCCGACCGCCGGACCGAGCCAC
GTTCCTCCGTCTCAGACCTCGTCAACTCCCTCACCAGCGAGATGCTCATGCTCTCCCCAG
GCTCCGAGGAGGATGAGGCCCACGAGGGTTGCAGCCGAGAGAACCTGGGCCGGATCCAGT
TCAGTGTCGGCTACAACTTCCAGGAGTCCACGCTCACCG
>HM_4685 from Matreshka MAT_HMR_42940, mORF origin: >ORF 2 (Frame -1, Start 675) of : NM_022459
ATCCTCGCAAAATGTGCTGTTGAAGCCAACAGAGTCCTGGCGGGAGACTCTTCTGGACAG
CAGAGTTATGGAGCTTTTCTTCACAGTACATCGAAAAATCAGAGAAGATTCAGATATGGC
ACAAGATTCTCTGCAGTGCCTTGCCCAGTTAGCTTCTCTTCATGGACCCATCTTCCCAGA
>HM_4687 from Matreshka MAT_HMR_42945, mORF origin: >ORF 3 (Frame -1, Start 1347) of : NM_022459
TCAACTGGCCAGTGTAGGAATGCTAGGAAGAATTGCTGCAGAACACTGTATACCTCTTCT
GACAAGTTTATTAGAAGAAAGAGTAACAAGACTCCATGGTCAGTTACAACGACATCAGCA
ACAGTTACTTGCTTCACCGGGTTCAAGCACTGT
>HM_4689 from Matreshka MAT_HMR_42959, mORF origin: >ORF 5 (Frame -1, Start 3192) of : NM_022459
ACTGGTCGAAACATTACTATCAAGTCAGCAAGACCCAGTTATTTACCAGAGATTAGCAGA
TGCCTTCAACAAGCTCACTGCAAGCAGCACTCCTCCTACGCTGGATCGGAAGCAGAAGAT
GGCCTTCTTAAAGAGTTTAGAAGAATTTATGGCAAATGTTGGTGGTCTCCTTTGTGTAAA
ATA
>HM_4695 from Matreshka MAT_HMR_42963, mORF origin: >ORF 2 (Frame +1, Start 842) of : NM_018243
ACATGGAGGACTTGCGAGAGCAGACTCACACCCGCCACTATGAATTGTACCGACGCTGTA
AGCTTGAAGAGATGGGGTTCAAGGACACTGACCCTGACAGCAAACCCTTCAGTCTTCAGG
AGACATATGAAGCAAAAAGGAATGAATTCCTGGGAGAACTGCAGAAGAAAGAAGAAGAAA
>HM_4701 from Matreshka MAT_HMR_42966, mORF origin: >ORF 1 (Frame +1, Start 2) of : NM_005146
TGGGGTCGTCCAAGAAGCATCGCGGAGAGAAGGAGGCGGCCGGGACGACGGCGGCGGCCG
GCACCGGGGGTGCCACCGAGCAGCCGCCGCGGCACCGGGAACACAAAAAACACAAGCACC
GGAGTGGCGGCAGTGGCGGTAGCGGTGGCGAACGACGGAAGCGGAGCCGGGAACGTGGGG
GCGAGCGCGGGAGCGGGCGGCGCGGGGCCGAAGCTGAGGCCCGGAGCAGCACGCACGGGC
GGGAGCGCAGCCAGGCAGAGCCCTCCGAGCGGCGCG
>HM_4705 from Matreshka MAT_HMR_42974, mORF origin: >ORF 1 (Frame +1, Start 332) of : NM_019035
TCACTCTACCCACAGAGCATCTGCAGCTTTTCCATATTGAAGTTGAAGTGCTGGATATTA
ATGACAATTCTCCCCAGTTTTCAAGATCTCTCATACCTATTGAGATATCTGAGAGTGCAG
CAGTTGGGACTCGCATTCCCCTGGACAGTGCATTTGATCCAGATGTTGGGGAAAATTCCC
TCCACACATACTCGCTCTCTGCCAATGATTTTTTTAATATCGAGGTTCGGACCAGGACTG
ATGGAGCCAAGTATGCAGAACTCA
>HM_4712 from Matreshka MAT_HMR_42979, mORF origin: >ORF 3 (Frame +1, Start 1376) of : NM_017649
TCACCGGCGAAGCCATCCTGGACTTCAACACCATGTCTGAGATCATGGAGAGCGGCTACA
CCCGCATTCCAGTGTTTGAAGGGGAGCGCTCCAATATCGTGGACCTGCTGTTTGTCAAAG
ACTTGGCCTTCGTGGATCCCGATGACTGTACCCCCC
>HM_4716 from Matreshka MAT_HMR_42980, mORF origin: >ORF 6 (Frame -1, Start 648) of : NM_032432
GAAATACATCACGGGGCGCGTGCTGGAGGCCGGAGAGAAGCACTACCACCCTTCCTGCGC
GCTATGTGTCAGGTGCGGCCAGATGTTTGCAGAAGGCGAAGAGATGTATCTTCAAGGTTC
CTCCATCTGGCATCCGGCGTGTCGACAAGCAGCCAGAAC
>HM_4718 from Matreshka MAT_HMR_42981, mORF origin: >ORF 3 (Frame +1, Start 809) of : NM_199248
CGGCAGATATTTCCCTGGCTAAGCGCTCAGTTCTCAACAACCCCAGCAAACACATCATCA
TTGAGCGCTCCAACACACGCTCCAGCCTGGCTGAGGTGCAGAGTGAAATCGAGCGAATCT
TCGAGCTGGCCCGGACCCTTCAGTTGGTCGCTCTGGATGCTGACACCATCAATCACCCAG
CCCAGCTGTCCAAGACCTCGCTGGCCCCCATCATTGTTTACATCAAGATCACCTCTCCCA
AGGTACTTCAAAGGCTCATCAAGTCCCGAGGAAAGTCTCAGTCCAAACACCTCAATGTCC
AAA
>HM_4723 from Matreshka MAT_HMR_43010, mORF origin: >ORF 1 (Frame +1, Start 2) of : NM_199248
TGGTCCAGAAGACCAGCATGTCCCGGGGCCCTTACCCACCCTCCCAGGAGATCCCCATGG
AGGTCTTCGACCCCAGCCCGCAGGGCAAATACAGCAAGAGGAAAGGGCGATTCAAACGGT
CAGATGGGAGCACGTCCTCGGATACCACATCCAACAGCTTTGTCCGCCAGGGCTCAGCGG
AGTCCTACACCAGCCGTCCATCAGACTCTGATGTATCTCTGGAGGAGGACCGGGAAGCCT
>HM_4726 from Matreshka MAT_HMR_43024, mORF origin: >ORF 2 (Frame +1, Start 272) of : NM_199248
CGCAGCTCGAGAAGGCCAAGACCAAGCCAGTGGCATTTGCTGTGCGGACAAATGTTGGCT
ACAATCCGTCTCCAGGGGATGAGGTGCCTGTGCAGGGAGTGGCCATCACCTTCGAGCCCA
AAGACTTCCTGCACATCAAGGAGAAATACAATAATGACTGGTGGATCGGGCGGCTGG
>HM_4728 from Matreshka MAT_HMR_43030, mORF origin: >ORF 4 (Frame -1, Start 501) of : NM_199330
CAAGCTGAAGATTGCCTTGACGCAGAGCGCAGCCAACGTGAAGAAGTGGGAGATCGAGCT
GCAGACCCTTCGGGAGAGCAATGCACGGCTGACCACAGCACTGCAGGAGTCGGCAGCCAG
TGTGGAGCAGTGGAAGAGGCAGTTCTCCATCTGCCG
>HM_4733 from Matreshka MAT_HMR_43035, mORF origin: >ORF 1 (Frame +1, Start 2) of : NM_199330
TGGGAGAACAGCCCATCTTCACCACCCGAGCGCATGTCTTCCAGATTGACCCCAACACCA
AGAAGAACTGGATGCCTGCGAGCAAGCAGGCGGTCACCGTTTCCTACTTCTATGATGTCA
CAAGGAACAGCTATCGGATCATCAGTGTGGACGGAGCCAAGG
>HM_4735 from Matreshka MAT_HMR_43044, mORF origin: >ORF 3 (Frame +1, Start 1670) of : NM_199413
GTGGTGGGTACCCTGGCTCGGCCCCCCTCCAGCGCAACTTCAGCATTAATTCTGTTGCCA
GCACCTATTCTGAGTTTGCGCGAGAACTTTCAAAGGCTTCCAAATCTGATGCTACTTCTG
GAATCCTCAATTCAACCAACATCCAGTCCT
>HM_4743 from Matreshka MAT_HMR_43053, mORF origin: >ORF 3 (Frame +1, Start 1286) of : NM_000106
AGCCGGAGGCCTTCCTGCCTTTCTCAGCAGGCCGCCGTGCATGCCTCGGGGAGCCCCTGG
CCCGCATGGAGCTCTTCCTCTTCTTCACCTCCCTGCTGCAGCACTTCAGCTTCTCGGTGC
CCACTGGACAGCCCCGGCCCAGCCACCATGGTGTCTTTGCTTTCCTGG
>HM_4746 from Matreshka MAT_HMR_43054, mORF origin: >ORF 2 (Frame +1, Start 548) of : NM_152312
AGCTGGTGCTGCCCAGTGCCTTGCCTGCTGAGCTGGCCCGCGTCATTGTCCTGGACACGG
ATGTCACCTTCGCCTCTGACATCTCGGAGCTCTGGGCCCTCTTTGCTCACTTTTCTGACA
CGCAGGCGATCGGTCTTGTGGAGAACCAGAGTGACTGGTACCTGGGCAACCTCTGGAAGA
ACCACAGGCCCTGGCCTGCCTTGGGCCGGGGATTTAACACAGGTG
>HM_4751 from Matreshka MAT_HMR_43055, mORF origin: >ORF 1 (Frame -1, Start 165) of : NM_007029
GCTGATCTTGAAGCCACCATCTCCTATCTCAGAAGCCCCACGAACTTTAGCTTCTCCAAA
GAAGAAAGACCTGTCCCTGGAGGAGATCCAGAAGAAACTGGAGGCTGCAGAGGAAAGAAG
AAAGTCTCAGGAGGCCCAGGTGCTGAAACAATTGGCAGAGAAGAGGGAACACGAGCGAGA
AGTCCTTCAGAAGGCTTTGGAGGAGAACAACAACTTCAGCAAGATGGCGGAGGAAAAGCT
GATCCTGAAAATGGAACAAAT
>HM_4753 from Matreshka MAT_HMR_43056, mORF origin: >ORF 2 (Frame +1, Start 983) of : NM_003478
CAGCTGCTGAAACTATTACTACTGACTCTGAGAAATACGTTGAGCAGTTACTTACACTAT
TTAATAGATTTAGTAAACTCGTCAAAGAAGCTTTTCAAGATGATCCACGATTTCTTACTG
CAAGAGATAAGGCGTATAAAGCAGTTGTTAATGATGCTACCATATTTAAACTTGAATTAC
CTT
>HM_4763 from Matreshka MAT_HMR_43073, mORF origin: >ORF 4 (Frame +1, Start 1061) of : NM_199320
CAGAGAATGATGAAGTCAAGTTCAAGTCCTATTGCCCAAAGCACAGCTCACATAGGAAAC
CCGAGGAGAGTCTTGGCAAGGGGGCTGCACAGGAGAATGGGGCCCCTGAGTGTTCCCCCC
GGAATCCGCTGGAGCCCTTTGCCAGCCTTGAGCAGAACCGGGAGGAGGCCCACCGGG
>HM_4764 from Matreshka MAT_HMR_43087, mORF origin: >ORF 5 (Frame +1, Start 1529) of : NM_199320
CCCGCAGGGAAAAGATTAAACGGTCTGTGTGCAAAGTCCAGGAACAGATATTCAATCTTT
ACACTAAGCTTTTGGAGCAAGAAAGAGTTTCAGGTGTGCCTTCTTCCTGCTCCTCCTCCT
CACTGGAAAACATGCTTTTGTTTAACAGTCCTTCTGTTGGCCCTGATGCTCCCAAGA
>HM_4766 from Matreshka MAT_HMR_43100, mORF origin: >ORF 1 (Frame +1, Start 5) of : NM_199320
AACGAGGTCGCCTTCCCAGCAGCAGTGAGGATTCTGACGACAATGGCAGCCTGTCAACTA
CTTGGTCCCAGAATTCCCGATCCCAGCATAGGAGAAGCTCCTGCTCCAGACATGAAGATC
GAAAGCCTTCAGAGGTGTTTAGGACAGACC
>HM_4767 from Matreshka MAT_HMR_43139, mORF origin: >ORF 3 (Frame +1, Start 572) of : NM_199320
AGACTGAGGAAGGCCTGGGGATCGAATATGATGAAGATGTTGTCTGTGATGTCTGCCAGT
CTCCTGATGGTGAGGACGGCAATGAGATGGTGTTCTGTGACAAATGCAACATCTGTGTGC
ACCAGGCCTGTTATGGAATCCTCAAGGTACCAGAGGGCAGCTGGCTGTGCCGGACATGTG
CCCTGGGGGTTCAGCCAAAATGTCTGCTGTGTCCGAAGAAGGGTGGAGCTA
>HM_4775 from Matreshka MAT_HMR_43164, mORF origin: >ORF 4 (Frame -1, Start 741) of : NM_199453
CACTCATCGCATGAGGACAGAGACCAAAGCAGCCAAGACCCTGTGCATCATCATGGGTTG
CTTCTGCCTCTGCTGGGCACCATTCTTTGTCACCAATATTGTGGATCCTTTCATAGACTA
CACTGTCCCTGGGCAGGTGTGGACTGCTTTCCTCTGGCTCGGCTATATCAATTCCGGGTT
GAACCCTTTTCTCTACGCCTTCTTGAA
>HM_4777 from Matreshka MAT_HMR_43167, mORF origin: >ORF 1 (Frame +1, Start 221) of : NM_199453
TGCCCTTTGGTGCCATTGAGCTGGTTCAAGACATCTGGATTTATGGGGAGGTGTTTTGTC
TTGTTCGGACATCTCTGGACGTCCTGCTCACAACGGCATCGATTTTTCACCTGTGCTGCA
TTTCTCTGGATAGGTATTACGCCATCTGCTGCCAGCCTTTGGTCTATAGGAACAAGA
>HM_4779 from Matreshka MAT_HMR_43183, mORF origin: >ORF 4 (Frame +1, Start 1952) of : NM_014874
CCTGGACCACCAAGGCCAAGGAGAGGGCCTTCAAGCGCCAGTTTGTGGAGCATGCCAGCG
AGAAGCTGCAGCTTGTCATCAGCTACACTGGCTCCAACTGCAGCCACCAAGTCCAGCAGG
AACTGTCTGGGACCTTTGCTCATCTGTGTCAGCAAGTTGACGTCACCCGGGAGAACCTGG
AGCAGGAAATTGCCGCCA
>HM_4781 from Matreshka MAT_HMR_43186, mORF origin: >ORF 6 (Frame -1, Start 1713) of : NM_014874
CCAGGTCCAGCGTCCCATCCCTCTGACGCCAGCCAACCCCAGCATGCCCCCACTGCCACA
GGGCTCGCTCACCCAGGAGGAGTTCATGGTTTCCATGGTTACCGGCCTGGCCTCCTTGAC
ATCCAGGACCTCCATGGGCATTCTTGTTGTTGGAGGAGTGGTGTGGAAGGCAGTGGGCTG
GCGGCTCATTGCCCTCTCCTTTGGGCTCTATGGCCTCCTCTACGTCTA
>HM_4792 from Matreshka MAT_HMR_43196, mORF origin: >ORF 1 (Frame +1, Start 365) of : NM_013333
ACGTGCGTGAGAAAGCTAAGCAGCTGGTGGCCCTGCTGCGCGACGAGGACCGGCTGCGGG
AAGAGCGGGCGCACGCGCTCAAGACCAAGGAAAAGCTGGCACAGACCGCCACGGCCTCAT
CAGCAGCTGTGGGCTCAGGCCCCCCTCCCGAGGCGGAGCAGGCGTGGCCGCAGAGCAGCG
GGGAGGAGGAGCTGCAGCTCCAGCTGGCCCTGGCCA
>HM_4797 from Matreshka MAT_HMR_43197, mORF origin: >ORF 1 (Frame +1, Start 359) of : NM_152754
CTGGGAAAGATGCCAATACAGAATGTGCAAATTTCATCAGAGTACTTCAGCCCTATAACA
AAACTCACATATATGTGTGTGGAACTGGAGCATTTCATCCAATATGTGGGTATATTGATC
TTGGAGTCTACAAGGAGGATATTATATTCAAAC
>HM_4798 from Matreshka MAT_HMR_43208, mORF origin: >ORF 4 (Frame +1, Start 1541) of : NM_152754
AGCAGCAACAATTGTACATTGGTTCCCGAGATGGATTGGTTCAGCTCTCCTTGCACAGAT
GCGACACTTATGGGAAAGCTTGCGCAGACTGTTGTCTTGCCAGAGACCCCTACTGTGCCT
GGGATGGAAATGCATGCTCTCGATATGCTCCTACTTCTAAAAGGAGAGCTAGACGCCAAG
ATG
>HM_4806 from Matreshka MAT_HMR_43218, mORF origin: >ORF 2 (Frame +1, Start 3608) of : NM_004850
ACAAGTTATTTCATGTCCGACCAGTTACACAGACAGATGTGTATAGAGCAGATGCTAAAG
AAATTCCAAGGATATTCCAGATTCTGTATGCCAATGAAGGAGAAAGTAAGAAGGAACAAG
AATTTCCAGTGGAGCCAGTTGGAGAAAAATCTAATTATATTTGCCACAAGGGACATGAGT
TTATTCCTACTCTTTATCATTTCCCAACCAACTGTGAGGCTTGTA
>HM_4808 from Matreshka MAT_HMR_43219, mORF origin: >ORF 4 (Frame +1, Start 1388) of : NM_201525
CAGGCTCTGAGGCTGGCTGCCGAGCCAGTGCCATCTTCCTGCACTTCTCCCTGCTCACCT
GCCTTTCCTGGATGGGCCTCGAGGGGTACAACCTCTACCGACTCGTGGTGGAGGTCTTTG
GCACCTATGTCCCTGGCTACCTACTCAAGC
>HM_4813 from Matreshka MAT_HMR_43223, mORF origin: >ORF 4 (Frame +1, Start 2330) of : NM_015569
GTGCTCCCCTCGCAAGGCCCACATCCGGCCGAGGACCAGCTCCTGCCATTCCCTCTCCTG
GCCCCCACTCTGGGGCTCCTCCAGTCCCATTCCGTCCAGGCCCATTACCTCCTTTCCCCA
GCAGCAGTGACTCCTTCGGAGCCCCTCCACAAGTTCCATCTAGGCCTACGAGGGCCCCGC
CCAGTGTCCCAAGCCGGAGACCACCCCCATCACCAACTCGTCCCACTA
>HM_4818 from Matreshka MAT_HMR_43248, mORF origin: >ORF 5 (Frame -1, Start 3) of : NM_015569
GGGGAACCGGGAGATGGAGGAGCTGATCCCGCTGGTGAACCGTCTGCAGGACGCGTTTTC
GGCGCTGGGACAGAGCTGCCTGCTGGAGCTGCCGCAGATCGCCGTGGTGGGCGGCCAGAG
CGCCGGCAAGAGCTCGGTGCTCGAGAACTTCGTGGGCAGGGACTTTCTCCCTCGAGGGTC
GGGCATTGTAACAAGACGACCTCTTGTGCTGCAGCTTGTTACTTC
>HM_4822 from Matreshka MAT_HMR_43259, mORF origin: >ORF 5 (Frame -1, Start 522) of : NM_138967
ATTTTACCGGGGAAGTGGGGGGAGTTTCAGCAAAGCTCAGGAGGAGTGGACCACAGGGGC
CTGGAAGAATCCACATGTGCAGCAGGCAGCCCAGAACGCAGCCATGGGGGCAGCCCAGGG
TGCCATGAATCAGCCTCAGACTCAGTATTCCGCCACCCCCAATTACACGTACTCCAA
>HM_4824 from Matreshka MAT_HMR_43266, mORF origin: >ORF 1 (Frame +1, Start 188) of : NM_138967
TCGGAGGCGGGGGAGCCACCAACTTTGGCCTCGCCTTTCTCTGGCTCATCCTCTTCACAC
CCTGCTCCTACGTCTGCTGGTTTCGGCCCATTTACAAGGCCTTCAAGACTGACAGCTCCT
TCAGTTTCATGGCATTCTTCTTTACCTTCATGGCTCAGTTGGTCATCAGCATCATCCAGG
CCGTGGGCATCCCAGGCTGGGGCGTCTGCGGCTGGATTGCTACCATCTCCTTCTTCGGAA
CGAACATTGGCTCGGCGGTGG
>HM_4829 from Matreshka MAT_HMR_43267, mORF origin: >ORF 1 (Frame -1, Start 345) of : NM_000662
TGGCAGGAACTACATTGTCGATGCTGGGTTTGGACGCTCATACCAGATGTGGCAGCCTCT
GGAGTTAATTTCTGGGAAGGATCAGCCTCAGGTGCCTTGTGTCTTCCGTTTGACGGAAGA
GAATGGATTCTGGTATCTAGACCAAATCAGAAGGGAACAGTACATTCCAAA
>HM_4831 from Matreshka MAT_HMR_43268, mORF origin: >ORF 8 (Frame -1, Start 1860) of : NM_024628
CATGGGTGTTGCTGCCATCGTGTATTTCTACATTGGCCGGGCCAGTCCAGGGCTTCACCT
TGGATCAGCCTCCAACTTCAGCTTTTTCCGGTGGATGAGGTCTCTCTTGCTCCCCTCCTG
CAGGAGCTTGCGGTCCCCTCAGGAGCAGATCATCTTGGCGCCGTCCCTGGC
>HM_4836 from Matreshka MAT_HMR_43272, mORF origin: >ORF 3 (Frame +1, Start 845) of : NM_203416
GATTCCAAGGAGAATGGGGGACAATATGTGATGACGGCTGGGACAGTTACGATGCTGCTG
TGGCATGCAAGCAACTGGGATGTCCAACTGCCGTCACAGCCATTGGTCGAGTTAACGCCA
GTAAGGGATTTGGACACATCTGGCTTGACAGCGTTTCTTGCCAGGGACATGAACCTGCTG
TCTGGCAATGTAAACACCATGAATGGGGAAAGCATTATTGCAATCACAATGAAGATGCTG
GCG
>HM_4844 from Matreshka MAT_HMR_43293, mORF origin: >ORF 8 (Frame -1, Start 873) of : NM_015213
ACTGCTCGGGGTGGAGAATGTGTTTCAGCTTTTTACTTGTGCCCTTCTGGAGTTTCAAAT
CCTGCTCTACTCACAGCATTACCAGAGACTGATGACTGTGGCGGAGACGATTACAGCTCT
CATGTTTCCTTTCCAGTGGCAGCATGTCTATGTCCCTATTCTCCCAGCTTCTCTCCTGCA
TTTCTTAGATGCTCCTGTTCCATACCTGATGGGTTTGCATTCCAATGGCCTGGA
>HM_4846 from Matreshka MAT_HMR_43327, mORF origin: >ORF 5 (Frame +1, Start 1976) of : NM_015213
AGATTGGACAAGGGAAATATGAGCCGGGCTTCTTCCCTAAGCTGCAGTCTGATGTACTTT
CCACTGGGCCAGCCAGCAACAAGTGGACGAAAAGGAATGCCCCTGCCCAGTGGAGGCGGA
AAGATCGGCAGAAGCAGCACACAGAACACCTGCGTT
>HM_4847 from Matreshka MAT_HMR_43388, mORF origin: >ORF 6 (Frame +1, Start 2705) of : NM_015213
AGCAGCTCCTCTCAGACCATGAGCTCACCAAAAAGTTATATAAGCGCTATGCCTTCCTGC
GCTGTGATGACGAGAAGGAGCAGTTCCTCTATCACCTCCTGTCTTTCAATGCCGTCGATT
ACTTTTGCTTCACCAATGTCTTCACAACTATCC
>HM_4848 from Matreshka MAT_HMR_43448, mORF origin: >ORF 9 (Frame -1, Start 2775) of : NM_015213
CGAGAAGGAGCAGTTCCTCTATCACCTCCTGTCTTTCAATGCCGTCGATTACTTTTGCTT
CACCAATGTCTTCACAACTATCCTGATCCCGTACCACATTCTGATCGTACCAAGCAAGAA
GCTGGGGGGCTCCATGTTCACTGCCAACCCATGGATCTGTATATCAGGAGAATTGGG
>HM_4849 from Matreshka MAT_HMR_43512, mORF origin: >ORF 3 (Frame +1, Start 1082) of : NM_015213
TGGGTTTGCATTCCAATGGCCTGGATGACCGGTCAAAGCTGGAGCTGCCTCAAGAGGCTA
ACCTCTGCTTTGTGGACATTGACAACCACTTCATTGAGTTGCCAGAGGACTTGCCACAGT
TCCCCAACAAATTGGAGTTTGTCCAGGAAGTCTCTGAGATTCTCATGGCATTTGGAATTC
CCCCTGAAGGGAATCTTCATTGCAGTGAGAGTGCCTCCAAGC
>HM_4851 from Matreshka MAT_HMR_43569, mORF origin: >ORF 1 (Frame +1, Start 5) of : NM_015213
GTGGCGGCGGCGGCGGAGGGGGCTCGGCGCCCAGTCGCTTCGCCGACTACTTTGTCATCT
GCGGACTGGACACGGAGACCGGGCTGGAGCCGGACGAGCTGTCGGCATTATGCCAGTACA
TACAGGCTTCTAAAGCCAGGGATGGTGCCAGCCCTTTCATTTCAAGTACGACTGAAGGAG
AAAATTTTGAGCAGACACCAT
>HM_4859 from Matreshka MAT_HMR_43606, mORF origin: >ORF 2 (Frame +1, Start 809) of : NM_015213
TCTGCCAGAGACCAAGTACCAATGAGCTTCCCCTATTTGACTTTCCTGTCAAAGAGGTTT
TTGAACTGCTCGGGGTGGAGAATGTGTTTCAGCTTTTTACTTGTGCCCTTCTGGAGTTTC
AAATCCTGCTCTACTCACAGCATTACCAGAGAC
>HM_4871 from Matreshka MAT_HMR_43631, mORF origin: >ORF 2 (Frame +1, Start 701) of : NM_203499
ATCTCCGGCATAAGCTCAATCTTCGGGTCTCTGGTGCTGCACCTCCTAGACCAGGAAGTA
GCTTTGCTCATTTTGGGTTTGACGAACAACTTATGCACCAGATTCGGAAATCTGAATACA
CACAGCCCACTCCAATACAGTGCCAGGGTGTGCCTGTGGCAT
>HM_4875 from Matreshka MAT_HMR_43633, mORF origin: >ORF 5 (Frame +1, Start 2333) of : NM_203499
CCTACCCGTCTGCCGGAGCCCAAGGAGTCAACAACACAGCTTCAGGGAATAACAGCCGAG
AAGGGACTGGGGGCAGCAACGGGAAAAGAGAGAGATATACTGAGAACCGGGGCAGCAGCC
GTCACAGTCACGGAGAGACTGGCAATCGGCATAGCGATAGTCCACGTCACGGAGATGGTG
GTCGCCATGGAGATGGATACCGCCATCCAGAAAGCAGCAGCCGTCATACTGATGGCCATC
GGCACGGGGAGAACAGACATGGAGGAAGCGCAGGCCGGCATGGGGAGAACCGGGGTGCAA
ATGATGGTCGGAATGGGGAAAGCAGGAAAGAAGCTTTTAATCGTGAGAGCAAGATGGAGC
CCAAGATGGAACCCAAAGTGGACAGCAGCAAGATGGACAAGGTGGACAGCAAGACAGATA
AGACAGCTGACGGCTTTGCTGTCCCAGAGCCGCCTAAACGCAAGAAAAGTCGATGGGACA
GTT
>HM_4885 from Matreshka MAT_HMR_43647, mORF origin: >ORF 3 (Frame +1, Start 1187) of : NM_005898
ATCCAACACAAAACATGGACATGCCCCAGCTGGTTTGCCCTCCAGTTCATTCTGAATCTA
GACTTGCTCAGCCTAATCAAGTTCCTGTACAACCAGAAGCGACACAGGTTCCTTTGGTAT
CATCCACAAGTGAGGGGTACACAGCATCTCAACCCTTGTACCAGCCTTCTCATGCTACAG
AGCAACGACCACAGAAGGAACCAATTGATCAGATTCAGGCAACAATCTCTT
>HM_4886 from Matreshka MAT_HMR_43656, mORF origin: >ORF 4 (Frame +1, Start 1868) of : NM_005898
ATGGATACCGGGGCCCTGCCAATGGATTCAGAGGAGGATATGATGGTTACCGCCCTTCAT
TCTCTAACACTCCAAACAGTGGTTATACACAGTCTCAGTTCAGTGCTCCCCGGGATTACT
CTGGCTATCAACGGGATGGATATCAGCAGAATTTCAAGCGAGGCTCTGGGCAGAGTGGAC
CACGGGGAGCCCCACGAGGTCGTGGAGGGCCCCCAAGACCCAACAGAGGGATGCCGCAAA
>HM_4891 from Matreshka MAT_HMR_43661, mORF origin: >ORF 1 (Frame +1, Start 83) of : NM_153612
TCGCCAGAGTTGGGAGCTTGGATAGGCTACAACCCATTTGCCCCATTGAAGGTCGACTGG
GTGGAGCCCGCACTCAGGCTGAATTCCCACTTCGCGCCCTGCAGTTTAAGCGTGGCCTGC
TGCACGAGTTCCGGAAGGGCAACGCTTCCAAGGAGCAGGTTCGCCTCCATGACCTGGTCC
AGCAGCTCCCCAAGGCCATTATCATTGGGG
>HM_4901 from Matreshka MAT_HMR_43666, mORF origin: >ORF 1 (Frame +1, Start 2) of : NM_001543
TGCCTGCCCTGGCATGCCTCCGGAGGCTGTGTCGGCACGTGTCCCCGCAGGCTGTCCTTT
TCCTGCTGTTCATCTTCTGCCTGTTCAGCGTTTTCATCTCGGCCTACTACCTATATGGCT
GGAAGCGAGGCCTGGAGCCCTCGGCGGATGCCCCCGAGCCTGACTGCGGGGACCCGCCGC
CTGTGGCCCCCAGTCGCCTGCTGCCACTCAAGCCTGTGCAGGCAGCCACCCCTTCCCGCA
CAGACCCGTTGGTGCTGGTCTTTGTGGAGAGCCTCTACTCGCAACTGGGCCAGGAGGTGG
TGGCCATCCTGGAGTCCAGCCGCTTCAAATACCGCACAGAGATTGCGCCGGGCAAGGGTG
ACATGCCCACGCTCACTGACAAGGGCCGTGGCCGCTTCGCCCTCATCATCTATGAGAACA
TCCTCAAGTATGTCAACCTGGACGCCTGGAACCGGGAGCTGCTGGACAAGTACTGTGTGG
CCTACGGCGTGGGCATCATTGGCTTCTTCAAGGCCAATGAGAACAGCCTGC
>HM_4905 from Matreshka MAT_HMR_43677, mORF origin: >ORF 3 (Frame +1, Start 1394) of : NM_001543
AGCCAGCCCGCTACCGCCGTGGCTTCATCCACAATGGCATCATGGTTCTCCCACGGCAGA
CCTGCGGCCTCTTCACACACACCATCTTCTACAACGAGTACCCTGGCGGCTCCAGTGAGC
TGGACAAGATCATCAACGGGGGCGAGCTCTTCCTCACCGTGCTCCTCAATCCTATCAGCA
TCTTCA
>HM_4912 from Matreshka MAT_HMR_43700, mORF origin: >ORF 4 (Frame -1, Start 1110) of : NM_206883
CGGCAATCAGGAGCTCATTGCCCTGGGACTGTGCAATTCCATTGGCTCACTCTTCCAGAC
CTTTTCAATTTCATGCTCCTTGTCTCGAAGCCTTGTTCAGGAGGGAACCGGTGGGAAGAC
ACAGCTTGCAGGTTGTTTGGCCTCATTAATGATTCTGCTGGTCATATTAGCAACTGGATT
CCTCTT
>HM_4913 from Matreshka MAT_HMR_43714, mORF origin: >ORF 2 (Frame -1, Start 249) of : NM_206883
CTTGGTCTCAGGCATAAGCACAGGGGTGCTTCAGCTTCCTCAAGGCTTAGCCTTTGCAAT
GCTGGCAGCTGTGCCTCCAATATTTGGCCTGTACTCTTCATTTTACCCTGTTATCATGTA
TTGTTTTCTTGGAACCTCCAGACACATATCCATAGGTCCTTTTGCTGTTAT
>HM_4914 from Matreshka MAT_HMR_43729, mORF origin: >ORF 3 (Frame -1, Start 924) of : NM_206883
CTTGAAAGAATCATACAATGTGGATGTCGTTGGAACACTTCCTCTAGGGCTGCTACCTCC
AGCCAATCCGGACACCAGCCTCTTCCACCTTGTGTACGTAGATGCCATTGCCATAGCCAT
CGTTGGATTTTCAGTGACCATCTCCATGGCCAAGACCTTAGCAAA
>HM_4922 from Matreshka MAT_HMR_43769, mORF origin: >ORF 1 (Frame +1, Start 410) of : NM_206887
GAGGCAATGTTGCGGTCTTCAAGTGCATTATCCCCTCCTCGGTGGAGGCGTACATCACTG
TCGTCTCATGGGAGAAAGACACTGTTTCACTTGTCTCAGGATCTAGATTTCTCATCACAT
CCACGGGAGCCTTGTATATTAAAGATGTACAGAATGAAGATGGATTGTATAACTACCGCT
GCATCACGCGGCATCGATACACCGGAGAGACGAGGCAGAGCAACAGCGCCAGACTTTTTG
TATCAGACCCAGCGAACTCAGCCCCATCCATACTGGATGGGTTTGACCATCGCAAAGCCA
TGGCTGGGCAGCGTGTGGAGCTGCCTTGCAAAGCGCTCGGGCACCCTGAGCCAGATTACC
GCTGGC
>HM_4930 from Matreshka MAT_HMR_43870, mORF origin: >ORF 4 (Frame +1, Start 2633) of : NM_206887
TTCAGCTCACAGTGCAAGAGCCCCCAGACCCTCCCGAAATTGAGATCAAAGATGTCAAAG
CACGCACAATTACGCTCAGGTGGACCATGGGGTTTGATGGAAACAGTCCCATCACAGGCT
ACGATATTGAATGCAAAAATAAATCAGACTCCTGGGATTCTGCTCAGAGAACCAAAGATG
TTTCCCCTCAGC
>HM_4934 from Matreshka MAT_HMR_43889, mORF origin: >ORF 5 (Frame +1, Start 2828) of : NM_206887
ACTCGGCCACCATCATTGATATCCACCCTTCCTCCACCTACAGCATCCGCATGTACGCCA
AGAACCGGATTGGCAAGAGCGAGCCCAGCAACGAGCTCACCATCACGGCGGACGAGGCAG
CTCCTGATGGTCCACCTCAGGAAGTTCACCTGGAGCCTATATCATCTCAGAGCATCAGGG
TCACATGGAAGGCTCCCAAGAAACATTTGCAAAATGGGATTATCCGTGGCTACCAAA
>HM_4937 from Matreshka MAT_HMR_43927, mORF origin: >ORF 9 (Frame -1, Start 54) of : NM_206887
AGACCTACACTCCAGCCTCTACTTTGTCAATGCATCTCTGCAAGAGGTAGTGTTTGCCAG
CACCACGGGGACTCTGGTGCCCTGCCCCGCAGCAGGCATCCCTCCTGTGACTCTCAGATG
GTACCTAGCCACGGGCGAGGAGATCTACGATGTCCCCGGGATCCGCCACGTCCACCCCAA
CGGCACTCTCCAAATTTTCCCCTTCCCTCCTTCAAGCTTCAGTACCTTAATCCA
>HM_4939 from Matreshka MAT_HMR_43985, mORF origin: >ORF 10 (Frame -1, Start 336) of : NM_206887
AAGTCAGGATGTCCACATCAAGGCTGTTTTACGGGAGCCCTATACAGTCCGTGTGGAGGA
CCAGAAAACCATGAGAGGCAATGTTGCGGTCTTCAAGTGCATTATCCCCTCCTCGGTGGA
GGCGTACATCACTGTCGTCTCATGGGAGAAAGACACTGTTTCACTTGTCTCAGGATC
>HM_4944 from Matreshka MAT_HMR_43993, mORF origin: >ORF 1 (Frame +1, Start 107) of : NM_199334
AAACCAGCATGTCAGGGTATATCCCTAGTTACCTGGACAAAGACGAGCAGTGTGTCGTGT
GTGGGGACAAGGCAACTGGTTATCACTACCGCTGTATCACTTGTGAGGGCTGCAAGGGCT
TCTTTCGCCGCACAATCCAGAAGAACCTCCATCCCACCTATTCCTGCAAATATGACAGCT
GCTGTGTCATTGACAAGATCACCCGCAATCAGTGCCAGCTGTGCCGCTTCAAGAAGTGCA
TCGCCGTGGGCATGGCCATGGACTTGGTTC
>HM_4953 from Matreshka MAT_HMR_44035, mORF origin: >ORF 10 (Frame -1, Start 3663) of : NM_145686
GGGGGTTTATGTAAACACATATGGAAGGATCACCAAGGATGTAGTTCTACAGTGGGGAGA
GATGCCTACATCAGTAGCATATATTCGATCCAATCAGACAATGGGCTGGGGAGAGAAGGC
CATAGAGATCCGATCTGTGGAAACTGGTCACTTGGATGGTGTGTTCATGCACAAAAGGGC
TCAAAGACTAAAATTCTTGTG
>HM_4954 from Matreshka MAT_HMR_44054, mORF origin: >ORF 4 (Frame +1, Start 2108) of : NM_145686
GAACAACATCTCGCTCCCCTGTTCTGTCCCGTCGAGATTCCCCACTGCAGGGCAGTGGGC
AGCAGAATAGCCAGGCAGGACAGAGAAACTCCACCAGCAGTATTGAGCCCAGGCTTCTGT
GGGAGAGAGTGGAGAAGCTGGTGCCCAGACCTGGCAGTGGCAGCTCCTCAGGGTCCAGCA
ACTCAGGATCCCAGCCCGGGTCTCACCCTGGGTCTCAGAGTGGCTCCGGGGAACGCTTCA
GAG
>HM_4957 from Matreshka MAT_HMR_44060, mORF origin: >ORF 6 (Frame -1, Start 297) of : NM_145686
CCAACTCTGGCTTGTTATGGAGTTCTGTGGGGCTGGGTCCATTACAGACCTTGTGAAGAA
CACCAAAGGGAACACACTCAAAGAAGACTGGATCGCTTACATCTCCAGAGAAATCCTGAG
GGGACTGGCACATCTTCACATTCATCATGTGATTCACCGGGATATCAAGGGCCAGAATGT
GTTGCTGAC
>HM_4960 from Matreshka MAT_HMR_44074, mORF origin: >ORF 1 (Frame -1, Start 54) of : NM_172159
GGACCGACTTCTGAGCAAGCAGAGCTCCACCGCCCCCAATGTGGTGAACGCAGCCCGGGC
CAAATTCCGCACGGTCGCTATCATCGCGCGCAGCCTGGGGACGTTCACGCCTCAGCATCA
CATTTCTCTCAAAGAGTCCACCGCAAAGCAGACTGGCATGAAATA
>HM_4962 from Matreshka MAT_HMR_44075, mORF origin: >ORF 1 (Frame +1, Start 26) of : NM_138622
GTTCTGAGTGTGACCGAGAAGGTAGACAATTGCAGCCTGCGGAGAGGCCTCCCCAGCTCA
GACCTGGGGCCCCTACCTCCCTACAGACAGAGCCACAAGGTAATCCTGAAGGCAATCACG
GAGGTGAAGGGGACAGCTGCCCCCACGGCAGCCCTCAGGGCCCGCTGGCCCCACCTGCCA
GCCCTGGCCCTTTTGCTACCAGATCCCCGCTTTTCATCTTTA
>HM_4967 from Matreshka MAT_HMR_44076, mORF origin: >ORF 1 (Frame +1, Start 83) of : NM_007108
AGCGCATCGTCGAGGGCATCCTCAAGCGGCCTCCTGACGAGCAGCGGCTGTACAAGGATG
ACCAACTCTTGGATGATGGCAAGACACTGGGCGAGTGTGGCTTCACCAGTCAAACAGCAC
GGCCACAGGCCCCAGCCACAGTGGGGCTGGCCTTCCGGGCAGATGACACCTTTGAGGCCC
TGTGCATCGAGCCGTTTTCCAGCCCGCCAGAGCTGCCCGATG
>HM_4972 from Matreshka MAT_HMR_44100, mORF origin: >ORF 4 (Frame +1, Start 1736) of : NM_015069
AACTCACCAAGCACATCAAGGAGAACCACAAGAACATTCCACTGGCCCACAGCAAGAAGT
CCAAGGCCGAGCAGAGCCCAGTCTCGTCCGATGTGGAGGTGTCTTCCCCGAAGCGGCAGC
GGCTCTCAGCAAGCGCCAACTCCATCTCCAATGGGGAGTATCCTTGCAATCAATGCGACC
TCAAGTTCTCCAACTTTGAGAGCTTCCAGACCCACC
>HM_4973 from Matreshka MAT_HMR_44133, mORF origin: >ORF 2 (Frame +1, Start 641) of : NM_015069
AGACCCACAGCTCCAGCAAGCCCTTCAAGTGCACTGTGTGCAAGCGCGGCTTCTCCTCCA
CCAGCTCGCTGCAGAGCCACATGCAGGCCCACAAAAAGAACAAGGAGCATCTGGCCAAGT
CGGAGAAGGAAGCCAAGAAGGACGACTTCATGTGCGACTACTGCGAGGACACCTTCAGCC
AGACGGAGGAGCTGGAGAAGCACGTGCTCACCCGCCACCCGCAGCTGTCCGAGAAGGCGG
ACCTGCAGTGCATTCACTGCCCTGAGGTCTTCGTCGACGAGAACACACTGCTCGCCCATA
TCCACCAAGCCCACGCCAACCAGAAACACAAGTGCCCCATGTGCCCTGAGCAGTTCTCCT
CAGTGGAAGGTGTCTACTGCCACCTGGACAGCCACCGGCAGCCCGACTCCAGCAACCACA
GTGTCAGTCCCGACCCTGTACTGGGCAGCGTGGCCTCCA
>HM_4976 from Matreshka MAT_HMR_44149, mORF origin: >ORF 5 (Frame +1, Start 2060) of : NM_015069
CCACGTCGACCCACTATGTGTGCGAGAGCTGCGACAAGCAATTTTCCTCGGTGGATGACC
TGCAGAAGCACCTGCTGGACATGCACACCTTTGTGTTGTACCACTGCACCCTGTGTCAGG
AGGTCTTCGACTCCAAGGTGTCCATCCAGGTGCACCTGGCGG
>HM_4982 from Matreshka MAT_HMR_44186, mORF origin: >ORF 1 (Frame +1, Start 461) of : NM_015069
AGAGGCACGAGCAGATCCACAGCGACAAGCTGCCGTTCAAGTGCACCTACTGCAGCCGCC
TCTTCAAGCACAAGAGGAGCCGCGACCGGCACATCAAGCTGCATACGGGCGACAAGAAGT
ATCACTGCCACGAGTGCGAGGCAGCCTTCTCCCGCAGCGACCACCTCAAGATCCACC
>HM_4984 from Matreshka MAT_HMR_44232, mORF origin: >ORF 9 (Frame +1, Start 3575) of : NM_015069
TTGAGGAAGGCATCAACCACGAGTGTAAGCTGTGCAACCAGATGTTCGACTCCCCGGCCA
AGCTCCTCTGTCACCTCATTGAGCACAGCTTCGAGGGCATGGGCGGCACCTTCAAATGCC
CCGTGTGTTTCACAGTCTTCGTCCAGGCCAACAAGTTGCAGCAGCACATCTTTGCCGTGC
ACGGGCAGGAGGACAAGATCTACGACTGCTCACAGTGCCCTCAGAAGTTCTTCTTCCAGA
CCGAGCTGCAGAACCACACGA
>HM_4990 from Matreshka MAT_HMR_44267, mORF origin: >ORF 4 (Frame +1, Start 806) of : NM_003178
AGATTGGCCACGCTCACTCAGGCATGGGCAAGGTCAAAGTGGAAAACCACTACGACTTCC
AGGACATTGCCAGCGTGGTGGCTCTCACCCAGACCTATGCCACTGCAGAGCCTTTCATTG
ACTCCAAGTATGACATCCGGGTCCAGAAGATTGGCAACAACTACAAGGCTTACA
>HM_4991 from Matreshka MAT_HMR_44280, mORF origin: >ORF 8 (Frame -1, Start 744) of : NM_003178
ACAGACATACTACCCCAACCACAAAGAGATGCTGACACTGCCCACGTTCCCTGTGGTGGT
GAAGATTGGCCACGCTCACTCAGGCATGGGCAAGGTCAAAGTGGAAAACCACTACGACTT
CCAGGACATTGCCAGCGTGGTGGCTCTCACCCAGACCTATGCCACTGCAGAGCCTTTCAT
>HM_4998 from Matreshka MAT_HMR_44291, mORF origin: >ORF 4 (Frame +1, Start 1691) of : NM_020532
ATGAAGTTACTGGTACAAAGATTGCTTATGAAACAAAAATGGACTTGGTTCAAACATCAG
AAGTTATGCAAGAGTCACTCTATCCTGCAGCACAGCTTTGCCCATCATTTGAAGAGTCAG
AAGCTACTCCTTCACCAGTTTTGCCTGACATTGTTATGGAAGCACCAT
>HM_5002 from Matreshka MAT_HMR_44294, mORF origin: >ORF 5 (Frame -1, Start 513) of : NM_001079
GGAGGCCGAGCGCAAACTTTACTCTGGGGCGCAGACCGACGGCAAGTTCCTGCTGAGGCC
GCGGAAGGAGCAGGGCACATACGCCCTGTCCCTCATCTATGGGAAGACGGTGTACCACTA
CCTCATCAGCCAAGACAAGGCGGGCAAGTACTGCATTCCCGAGGGCACCAAGTT
>HM_5007 from Matreshka MAT_HMR_44303, mORF origin: >ORF 1 (Frame +1, Start 662) of : NM_006715
ACGTGTGTGACCCTGCCCAGCCCGAGACCTTCCCAGTGGCCCAGGCCCTGGCCTCCAGGT
TCTTTGGCCAACATGGGGGTGAAAGCCAACACACCATTCATGCCACAGGGCACTGCCACA
TTGATACAGCCTGGCTTTGGCCCTTCAAAGAGACTG
>HM_5013 from Matreshka MAT_HMR_44310, mORF origin: >ORF 4 (Frame +1, Start 2513) of : NM_015254
TGCGACTCAGTGGTGATGTTGGGGAGAGGATCGCAGGAGGCGATGAGGTGGCAGAGGTCT
CCTTTGAGAAGGAGACCCAGGAGAACAAACTGGTGTGCATGGTTAAAATCCTGCAAGCTA
CTGGGTTGCCACAGCATCTGTCCCACTTTGTGTTCTGCAAATACAGCTTCTGGGATCAAC
AGGAGCCGG
>HM_5016 from Matreshka MAT_HMR_44321, mORF origin: >ORF 1 (Frame +1, Start 122) of : NM_015254
ATACGAATCTTTCCAAAGGAGATGCCCGGGGCCAGCCGAAGGTGTTTGCTTATGATCATT
GTTTCTGGTCTATGGATGAATCTGTCAAAGAAAAGTATGCAGGTCAAGATATTGTTTTCA
AGTGCCTTGGAGAGAATATCCTGCAGAATGCTTTTGATGGCTACAATGCATGTATCTTTG
CCTATGGACAGACTGGCTCTGGAAAATCTTATACCA
>HM_5024 from Matreshka MAT_HMR_44328, mORF origin: >ORF 5 (Frame +1, Start 1343) of : NM_002741
AGTTGGAGGATTTCTTGGACAATGAGAGGCATGAGGTGCAGCTGGACATGGAACCCCAGG
GCTGCCTGGTGGCTGAGGTCACCTTCCGCAACCCTGTCATTGAGAGGATTCCTCGGCTCC
GACGGCAGAAGAAAATTTTCTCCAAGCAGCAAGGGAAGGCGTTCCAGCGTGCTAGGCAGA
>HM_5028 from Matreshka MAT_HMR_44331, mORF origin: >ORF 4 (Frame +1, Start 1085) of : NM_002741
GCCGCCCAGCCCGGGGCCTTTACAGCCGAAGCGGAAGCCTCAGTGGCCGGAGCAGCCTCA
AAGCAGAAGCCGAGAACACCAGTGAAGTCAGCACTGTGCTTAAGCTGGATAACACAGTGG
TGGGGCAGACGTCTTGGAAGCCATGTGGCCCCAATGCCTGGGACCAGAGCTTCACTCTGG
AGCTGGAAAGGGCACGGGAACTGGAGTTGGCTGTGTTCTGGCGGGACCAGCGGGGCCTGT
GTGCCCTCAAATTCC
>HM_5032 from Matreshka MAT_HMR_44334, mORF origin: >ORF 1 (Frame +1, Start 20) of : NM_013325
CCTACGACACTCTCCGGTTTGCTGAGTTTGAAGATTTTCCTGAGACCTCAGAGCCCGTTT
GGATACTGGGTAGAAAATACAGCATTTTCACAGAAAAGGACGAGATCTTGTCTGATGTGG
CATCTAGACTTTGGTTTACATACAGGAAAAACTTTCCAGCCATTGGGGGGACAGGCCCCA
CCTCGGACACAGGCTGGGGCTGCATGCTGCGGTGTGGACAGA
>HM_5037 from Matreshka MAT_HMR_44376, mORF origin: >ORF 10 (Frame -1, Start 1578) of : NM_004320
CTATGTGCGAGTTGGCACCACCCGGGTGCCACTGACGGGGCCGGTGAAGGAAAAGATCAT
GGCGGTGATCAAGGAGTGGGGCACTGGCCGGGACACCCTGCGCTGCTTGGCCCTGGCCAC
CCGGGACACCCCCCCGAAGCGAGAGGAAATGGTCCTGGA
>HM_5042 from Matreshka MAT_HMR_44412, mORF origin: >ORF 3 (Frame +1, Start 1190) of : NM_004320
AGAATGATAAGCCAGTCCGGCCAGGGCAGTATGACGGGCTGGTGGAGCTGGCCACCATCT
GTGCCCTCTGCAATGACTCCTCCTTGGACTTCAACGAGGCCAAAGGTGTCTATGAGAAGG
TCGGCGAGGCCACCGAGACAGCACTCACCACCCTGGTGGAGAAGA
>HM_5045 from Matreshka MAT_HMR_44428, mORF origin: >ORF 1 (Frame +1, Start 359) of : NM_004320
AGGAGTATGAGCCAGAGATGGGGAAGGTCTACCGGGCTGACCGCAAGTCAGTGCAAAGGA
TCAAGGCTCGGGACATCGTCCCTGGGGACATCGTGGAGGTGGCTGTGGGGGACAAAGTCC
CTGCAGACATCCGAATCCTCGCCATCAAATCCACCACGCTGCGGGTTGACCAGTCCATCC
>HM_5052 from Matreshka MAT_HMR_44497, mORF origin: >ORF 3 (Frame +1, Start 908) of : NM_020796
TTCGTATCAACGGGCGTGATGTTGTCCTGGCAACGTTTTCTACACCTTATAACAGCATCC
CTGGGTCTGCAGTCTGTGCCTATGACATGCTTGACATTGCCAGTGTTTTTACTGGGAGAT
TCAAGGAACAGAAGTCTCCTGATTCCACCTGGACACCAGTTCCTGATGAACGAGTTCCTA
AGCCCAGGCCAGGTTGCTGTGCTGGCTCATCCTCCT
>HM_5056 from Matreshka MAT_HMR_44507, mORF origin: >ORF 1 (Frame +1, Start 5) of : NM_020796
GGTCAGAAGCCTTGCTGCTATATTTCACACTGCTACACTTTGCTGGGGCTGGTTTCCCAG
AAGATTCTGAGCCAATCAGTATTTCGCATGGCAACTATACAAAACAGTATCCGGTGTTTG
TGGGCCACAAGCCAGGACGGAACACCACACAGAGGCACAGGCTGGACATCCAGA
>HM_5057 from Matreshka MAT_HMR_44536, mORF origin: >ORF 6 (Frame +1, Start 2099) of : NM_020796
GCAGCGTCACCAAGCTCAGCGGCCTCTTTGGGGACACTCAATCCAAAGACCCAAAGCCGG
AGGCCATCCTCACGCCACTCATGCACAACGGCAAGCTCGCCACTCCCGGCAACACGGCCA
AGATGCTCATTAAAGCAGACCAGCACCACCTGGACC
>HM_5060 from Matreshka MAT_HMR_44565, mORF origin: >ORF 4 (Frame +1, Start 1727) of : NM_020796
ATGGGCATTCCAGTTCCCTCTTGCCCAGCACAACCACATCAGATTCGACGGCTCAAGAGG
GGTATGAGTCTAGGGGAGGAATGCTGGACTGGAAGCATCTGCTTGACTCACCTGACAGCA
CAGACCCTTTGGGGGCAGTGTCTTCCCATAATCACCAAGACAAGAAGGGAG
>HM_5069 from Matreshka MAT_HMR_44607, mORF origin: >ORF 3 (Frame -1, Start 798) of : NM_025208
TGCCAAGCGTTACAGTTGCACTCCCAGGAATTACTCGGTCAATATAAGAGAAGAGCTGAA
GTTGGCCAATGTGGTCTTCTTTCCACGTTGCCTCCTCGTGCAGCGCTGTGGAGGAAATTG
TGGCTGTGGAACTGTCAACTGGAGGTCCTGCACATGCAATTCAGGGAAAACCGTGAAAAA
GTATCA
>HM_5071 from Matreshka MAT_HMR_44612, mORF origin: >ORF 1 (Frame +1, Start 422) of : NM_025208
AATCAAGAACGAACCAAATTAAAATCACATTCAAGTCCGATGACTACTTTGTGGCTAAAC
CTGGATTCAAGATTTATTATTCTTTGCTGGAAGATTTCCAACCCGCAGCAGCTTCAGAGA
CCAACTGGGAATCTGTCACAAGCTCTATTTCAGGGGTATCCTATAACTCTCCATCAG
>HM_5076 from Matreshka MAT_HMR_44619, mORF origin: >ORF 1 (Frame +1, Start 134) of : NM_017457
GCGAGGTGGAGGGGCTGGAGGCCAATGAGGGCAGTAAGACCTTGCAACGGAACCGGAAGA
TGGCAATGGGCAGGAAGAAGTTCAACATGGACCCCAAGAAGGGGATCCAGTTCTTGGTGG
AGAATGAACTGCTGCAGAACACACCCGAGGAGATCGCCCGCTTCCTGTACAAGGGCGAGG
GGC
>HM_5080 from Matreshka MAT_HMR_44623, mORF origin: >ORF 1 (Frame +1, Start 56) of : NM_198403
ACCACCGAGTCCCTGCCCACAAGAGGTACCAGCCCACAGAGTATGAACATGCGGCCAACT
GTGCCACCCATGCTTTCTGGATCATCCCCAGCATCCTGGGCAGCTCCAACCTCTACTTCC
TGTCGGACGATGACTGGGAGACCATCTCTGCCTGGATCTACGGCCTCGGCCTCTGCGGCC
TCTTCGTGGTGTCCACTGTGTTTCACACCATCTCCTGGAAGAAGAGCCACC
>HM_5081 from Matreshka MAT_HMR_44626, mORF origin: >ORF 2 (Frame -1, Start 189) of : NM_198403
CTGGGAGACCATCTCTGCCTGGATCTACGGCCTCGGCCTCTGCGGCCTCTTCGTGGTGTC
CACTGTGTTTCACACCATCTCCTGGAAGAAGAGCCACCTAAGGATGGTGGAACACTGTAT
ACACATGTTCGACCGGATGGTCATCTATTTCTTCATAGCGGCTTCCTACGCACCCTGGCT
GAACCTTCGGGAGCTGGGCCCCTGGGCCTCCCACATGCGCTGGCTGGTCTGGATTATGGC
TTCCGTGGGCACCATCTATGTCTTCTTCTTCCA
>HM_5085 from Matreshka MAT_HMR_44629, mORF origin: >ORF 4 (Frame +1, Start 1241) of : NM_021975
CCCCAGGCCCTCCTCAGGCTGTGGCCCCACCTGCCCCCAAGCCCACCCAGGCTGGGGAAG
GAACGCTGTCAGAGGCCCTGCTGCAGCTGCAGTTTGATGATGAAGACCTGGGGGCCTTGC
TTGGCAACAGCACAGACCCAGCTGTGTTCACAGACCTGGCATCCGTCGACAACTCCGAGT
TTCAGCAGCTGC
>HM_5086 from Matreshka MAT_HMR_44636, mORF origin: >ORF 2 (Frame +1, Start 599) of : NM_021975
ACCGAAACTCTGGCAGCTGCCTCGGTGGGGATGAGATCTTCCTACTGTGTGACAAGGTGC
AGAAAGAGGACATTGAGGTGTATTTCACGGGACCAGGCTGGGAGGCCCGAGGCTCCTTTT
CGCAAGCTGATGTGCACCGACAAGTGGCCATTGTGTTCCGGACCCCTCCCTACGCAGACC
CCAGCCTGCAGGCTCCTGTGCGTGTCTCCATGCAGCTGCGGCGGCCTTCCGACCGGGAGC
TCAGTGAGCCCATGGAATTCCAGTACCTGCCAGATACAGACGATCGTCACCGGATTGAGG
AGAAACGTAAAAGGACATATGAGACCTTCAAGAGCATCA
>HM_5091 from Matreshka MAT_HMR_44637, mORF origin: >ORF 1 (Frame +1, Start 842) of : NM_001001323
ATTCTCAAACTGGAATTATCTTTACCTTACTTGGAGCTGGAGGTGAAGAGGAAGAGAAGA
AAGATGAGAAGAAAAAGGAAAAGAAAAATAAGAAACAAGATGGAGCTATTGAGAATCGCA
ACAAAGCAAAAGCCCAGGATGGTGCAGCCATGGAAATGCAGCCAT
>HM_5093 from Matreshka MAT_HMR_44639, mORF origin: >ORF 1 (Frame +1, Start 482) of : NM_001001420
GCCACAATGAACCACACATGCCACAAAATGCCACGTTTCCAGATTCTTTCCACCAGCCCA
ACAACACTCCTTTTCCCTTATCTCCAAACAGCCCTTATCCCCCTTCTCCTGCTAGCAGCA
CATATCCCAACTCCCCAGCAAGTTCTGGACCAGGAAGTCCATTTCAGCTCCCAGCTGATA
CGCCTCCTCCTGCCTATATGCCACCTGATGATCAGATGGGTCAAGATAATTCCCAGCCTA
TGGATACAAGCAATAATA
>HM_5096 from Matreshka MAT_HMR_44644, mORF origin: >ORF 2 (Frame +1, Start 890) of : NM_001001420
ATGGATTCACAGATCCTTCAAATAACAAAAGTAGATTCTGCTTGGGTTTGTTGTCAAATG
TTAATCGTAATTCGACAATTGAAAACACTAGGCGACATATTGGAAAAGGTGTTCATCTGT
ACTATGTTGGTGGAGAGGTGTATGCGGAATGCCTCAGTGACAGCAGCATATTTGTACAGA
GTAGGAACTGCAACTTTCATCATGGCTTTCATCCCACCACTGTCTGTAAGATTCCCAGCA
GCTGCAGCCTCAAAATTTTTAACAATCAGGAGTTTGCTCAGCTTCTGGCTCAATCTGTCA
ACCATGGGTTTGAGGCAGTATATGAGCTCACCAAAATGTGTACCATTCGGA
>HM_5100 from Matreshka MAT_HMR_44646, mORF origin: >ORF 1 (Frame +1, Start 2) of : NM_006764
TGCCTCGCGCCCGTAAGGGCAACACGCTCCGGAAGGGTGGTCAGCGCCGTGGAGGAGGTG
CCCGGAGCAGTGCCCAAGCTGACTCGGGTTCCAGTGACGATGAGGCAGCCAGTGAGGCCC
GCAGCACCGCCAGTGAATGCCCCAGCCTTCTCAGCACCACTGCAGAGGACAGCCTTGGGG
GGGATGTCGTGGATGAGCAGGGCCAGCAGGAAGACCTTGAGGAAAAGC
>HM_5104 from Matreshka MAT_HMR_44650, mORF origin: >ORF 2 (Frame -1, Start 738) of : NM_001001485
AATGATGCAAGCAGAAGAGGCACCAAAAACCCCTCTGCAGAAGAGCATGGACCTCTTAGG
AAAACAACTTTCCTTTTACTCCTTTGGTATAATAGGAATCATCATGTTGGTTGGCTGGTT
ACTGGGAAAAGATATCCTGGAAATGTTTACTAT
>HM_5105 from Matreshka MAT_HMR_44651, mORF origin: >ORF 1 (Frame +1, Start 395) of : NM_001001485
GTAAACTTGTGCCACCAGAATGCCATTGTGTGCGTGAAGGAAAATTGGAGCATACACTTG
CCCGAGACTTGGTTCCAGGTGATACAGTTTGCCTTTCTGTTGGGGATAGAGTTCCTGCTG
ACTTACGCTTGTTTGAGGCTGTGGATCTTTCCATTGATGAGTCCAGCT
>HM_5110 from Matreshka MAT_HMR_44688, mORF origin: >ORF 1 (Frame +1, Start 101) of : NM_019064
CCCGCTTCCGGCAGCGCAACGACGGGGGCCTGCAGATCAGCGGCCTGGTGCCCGATGATA
CCGGCATGTTCCAGTGCTTCGCCCGCAATGCAGCCGGCGAGGTGCAAACTTCCACCTACC
TGGCTGTCACCAGCATCGCCCCTAACATCACCAGAGGCCCCCTGGACAGCACGG
>HM_5113 from Matreshka MAT_HMR_44720, mORF origin: >ORF 6 (Frame +1, Start 2483) of : NM_019064
GCCACGTGGTGCAGGACCGTGTGGAGCGGGACTACACCATCGAGGACCTGGAGGAGTGGA
CAGAGTACCGCGTCCAGGTCCAGGCCTTCAACGCCATCGGGAGCGGGCCCTGGAGCCAGA
CGGTGGTGGGCAGGACCCGGGAGTCAGTTCCCTCTTCCGGCCCCACCAATGTGTCTGCAC
TGGCCACCACCTCCAGCAGCATGCTGGTGCGCTGGAGCGAGGTCCCCGAGGCTGATCGCA
ACGGGCTCGTGCTGGGCTATAAGG
>HM_5116 from Matreshka MAT_HMR_44776, mORF origin: >ORF 24 (Frame -1, Start 4821) of : NM_019064
GGAGTGGTGGTTCTTGGTGGTCATTGCCCTGGTCGGCCTCATCTTCATCCTGCTTCTGGT
CTTCGTGCTCATCATCCGGGGCCAGAGCAAGAAGTACGCCAAGAAGACAGACTCGGGGAA
CAGTGCCAAGTCTGGAGCCCTAGGCCACAGCGAGATGATGAGCTTGGA
>HM_5117 from Matreshka MAT_HMR_44805, mORF origin: >ORF 12 (Frame +1, Start 5171) of : NM_019064
CGGAGAAGCCCTCAGAAATCTCCGACTCTCAGGGAAGTGACAGCGAGTACGAGGTCGACT
CAAACCACCAGAAGGCCCACTCCTTTGTCAACCACTACATCAGTGACCCCACATACTACA
ACTCGTGGCGGCGACAGCAGAAGGGCATCTCGAGGGCACAGGCCTACAGCTACACGGAGA
GCGACTCGGGTGAGCCAGACCACACCACCGTCACCAACAGCACCAGCACCCAGCAGGGCA
GCCTCTTTCGGCCCAAGGCCAGTCGGACTCCAACGCCCCAGAACCCCCCTAACCCCCCAA
GTCAGCAGAGCACCCTCTACCGTCCCCCCAGCAGCCTGGCCCCAGGCTCCCGGGCTCCCA
>HM_5125 from Matreshka MAT_HMR_44893, mORF origin: >ORF 8 (Frame +1, Start 2996) of : NM_019064
TCTGGCAGCCCCCTGCCGCCCCCAATGGCATCATTCTTGCTTACCAGATCACACACCGGC
TCAACACCACCACGGCCAACACCGCCACTGTGGAGGTGCTGGCACCCAGCGCCCGGCAGT
ACACAGCCACGGGCCTCAAGCCAGAGTCTGTCTACCTGTTCCGCATCACGGCCCAGACCC
GCAAGGGCTGGGGAGAAGCTGCCGAGGCCTTGGTGG
>HM_5128 from Matreshka MAT_HMR_44907, mORF origin: >ORF 1 (Frame +1, Start 101) of : NM_001001520
AGCCCCCACCCAACAAGTACCCCATCTTTTTCTTTGGCACACACGAAACAGCCTTCCTGG
GACCCAAGGACCTGTTCCCCTACGACAAATGTAAAGACAAGTACGGGAAGCCCAACAAGA
GGAAAGGCTTCAATGAAGGGCTGTGGGAGATCCAGAACAACCCCCACGCCAGCTACAGCG
CCCCTCCGCCAG
>HM_5129 from Matreshka MAT_HMR_44908, mORF origin: >ORF 1 (Frame +1, Start 539) of : NM_014840
AGCTGGAAAATATACTGCTCGATGACAACTGCAATATTAAGATTGCTGACTTTGGGCTTT
CCAACCTGTACCAGAAGGATAAGTTCTTACAAACGTTTTGTGGGAGTCCACTCTATGCAT
CTCCTGAGATTGTCAATGGGAGACCTTACCGAGGGCCAGAGGTGGACAGCTGGGCCCTGG
GTGTGTTGCTTTACACTCTTGTTTATGGAACAATGCCCTTCGATGGTTTCGATCACAAAA
ACCTCATTCGGCAAATCAGCAGCGGAGAGTACCGGGAGCCAACACAGCCCTCAGATGCTC
GAGGACTCATACGGTGGATGC
>HM_5132 from Matreshka MAT_HMR_44909, mORF origin: >ORF 1 (Frame +1, Start 5) of : NM_006198
GTGAGCGACAAGGTGCTGGGGCAACCAATGGAAAAGACAAGACATCTGGTGAAAATGATG
GACAGAAGAAAGTTCAAGAAGAATTTGACATTGACATGGATGCACCAGAGACAGAACGTG
CAGCGGTGGCCATTCAGTCTCAGTTCAGAAAATTCCAGAAGAAGAAGGCTGGGTCTCAGT
CCT
>HM_5136 from Matreshka MAT_HMR_44911, mORF origin: >ORF 5 (Frame -1, Start 687) of : NM_014747
CGAGGGACCCCAGGGCAAGGTGCTGCAGGTGATCGTCTGGGGAGACTATGGCCGCATGGA
CCACAAGTGCTTCATGGGCATGGCCCAGATCATGCTGGACGAGCTGGACCTCAGCGCCGC
GGTCACCGGCTGGTACAAACTCTTCCCCACCTCCTCAGTGGCAGACTCCACACTCGGATC
CCTCACCAGGCGCCTGTCCCAGTCTTCCCTGGAGAGTGCCACCAGCCCCTCATGCTCTTA
>HM_5144 from Matreshka MAT_HMR_44916, mORF origin: >ORF 2 (Frame -1, Start 579) of : NM_001001654
TTGGAGACCTTCAGGCAGCAGTGGTCCTGGCCAGGCAGGCCAGCCAGGAGCTGGGACGAT
CCTTGCAGGAACCTCAGGATTACAGCAGGTGCAGATGGCAGGAGCTCCAAGCCAGCAGCA
GCCAATGCTCAGTGGGGTACAAATGGCTCAGGCAGGTCAACCAGGGAAAATGCCAAGTGG
AATAAAAACCAACATCAAGTCGGCTTCCATGCATCCCTACCAGCGGTG
>HM_5151 from Matreshka MAT_HMR_44920, mORF origin: >ORF 1 (Frame +1, Start 509) of : NM_006585
GTAAACAATATGGTAATGAAGTATTTCTGGCCAAGCTTATTGCTCAGGCATGCGTATCTA
TTTTTCCTGATTCCGGCCATTTCAATGTTGATAACATCAGAGTTTGTAAAATTCTGGGCT
CTGGTATCAGTTCCTCTTCAGTATTGCATGGCATGGTTTTTAAGAAGGAAACCGAAGGTG
ATG
>HM_5152 from Matreshka MAT_HMR_44921, mORF origin: >ORF 2 (Frame +1, Start 419) of : NM_022136
CAAGCTGTTCAGATGGTACAAGTAACCGGGACAGCTTTCGACTGGATGACGATGGCCCCT
ATTCAGGACCATTCTGTGGCCGTGCCAGAGTGCATACGGATTTCACGCCAAGTCCCTATG
ACACTGACTCCCTCAAAATCAAGAAAGGAGACATCA
>HM_5163 from Matreshka MAT_HMR_44945, mORF origin: >ORF 3 (Frame +1, Start 1088) of : NM_005407
TGGGTCCCTTGGAGAAGCCTGGTGGAAGGCACAAATGCCGCTTCTGTGCCAAAGTATTTG
GCAGTGACAGTGCCCTGCAGATCCACCTTCGTTCCCACACGGGTGAGAGGCCCTATAAGT
GCAATGTCTGTGGAAACCGTTTTACCACCCGTGGCAACCTCAAAGTGCATTTCCACCGGC
ATCGTGAGAAGTACCCACATGTGCAGA
>HM_5164 from Matreshka MAT_HMR_44955, mORF origin: >ORF 7 (Frame -1, Start 291) of : NM_005407
CAACCCCCCAGATTCTGGGTCCTCCGTGCCCACGGATCCCACCTGGGGCCCAGAGAGGAG
AGGAGAGGAGTCTCCAGGGCATTTCCTGGTCGCTGCCACAGGTACAGCGGCTGGGGGAGG
CGGGGGCCTGATCTTGGCCAGTCCCAAGCTGGGAGCAACCCCATTACCTCCAGAATCGAC
CCCTGCACCCCCTCCTCCTCCACCACCCCCTCCGCCCCCAGGGGTAGGCAGTGGCCACTT
GAATATCCCCCTGATCTTGGAAGAGCTACGGGTGCTGCAGCAGCGGCAGATCCATCAGAT
GCAGATGAC
>HM_5166 from Matreshka MAT_HMR_44961, mORF origin: >ORF 1 (Frame +1, Start 2) of : NM_001678
TGGTCATCCAGAAAGAGAAGAAGAGCTGCGGGCAGGTGGTTGAGGAGTGGAAGGAGTTCG
TGTGGAACCCGAGGACGCACCAGTTTATGGGCCGCACCGGGACCAGCTGGGCCTTTATCC
TCCTCTTCTACCTCGTTTTTTATGGGTTCCTCACCGCCATGTTCACCCTCACCATGTGGG
>HM_5167 from Matreshka MAT_HMR_44962, mORF origin: >ORF 4 (Frame -1, Start 420) of : NM_001678
TGGAGTCCTCAACTACCCCAAACGTGCCTGCCAATTCAACCGGACCCAGCTGGGCAACTG
CTCCGGCATTGGGGACTCCACCCACTATGGTTACAGCACTGGGCAGCCCTGTGTCTTCAT
CAAGATGAACCGGGTCATCAACTTCTATGCAGGAGCAAACCAGAGCATGAATGTTACCTG
TGCTGGGAAGCGAGA
>HM_5175 from Matreshka MAT_HMR_44972, mORF origin: >ORF 2 (Frame +1, Start 560) of : NM_001420
ATGGGCAGAAGCCGCTGGGCGCAGCTGAGCCCATCACAGTCAAGTTCGCGAACAACCCAA
GTCAGAAGACGGGGCAGGCGCTGCTCACCCACCTCTACCAGTCATCCGCCCGGCGCTACG
CAGGCCCCCTACACCATCAGACCCAGCGTTTCCGGCTGGACAATTTGCTCAACATGGCCT
ACGGCGTCAAGAGTCCCCTGTCGCTCATCGCCAGGTTCTCGCCGATCGCCATCGATGGTA
>HM_5176 from Matreshka MAT_HMR_44979, mORF origin: >ORF 1 (Frame +1, Start 257) of : NM_001420
ACTATTCTGACCCCAATGATGCAGACAAAGCCATCAACACCCTCAACGGCCTCAAATTAC
AGACGAAGACCATCAAGGTGTCCTATGCCAGACCCAGTTCAGCATCCATCCGGGATGCTA
ACCTGTACGTCAGCGGGCTCCCCAAGACCA
>HM_5177 from Matreshka MAT_HMR_44986, mORF origin: >ORF 3 (Frame +1, Start 803) of : NM_001420
GCGGCCTGGCGGGCGTGGGCCTGTCGGGGGGCGCGGCGGGCGCCGGCTGGTGCATCTTCG
TGTACAACCTGTCACCGGAGGCAGACGAGAGCGTGCTGTGGCAGCTGTTCGGGCCTTTTG
GGGCAGTCACCAACGTCAAGGTCATCCGTGATTTCACCACCAACAAGTGCAAGGGTTTCG
GCTTCG
>HM_5180 from Matreshka MAT_HMR_44993, mORF origin: >ORF 2 (Frame +1, Start 833) of : NM_033512
ACAGCTTGGAAGTGGAAGAGCTCGGCCTTGCCAGATTGGGCTACAAAATCAAGTTCTACT
TCGATCGCAACCCGTATTTCCAAAATAAGGTGCTCATCAAGGAATATGGGTGTGGTCCTT
CTGGCCAGGTGGTGTCTCGTTCTACTCCAATCCAGTGGCTCCCAGGGCATGATCTCCAGT
CCC
>HM_5183 from Matreshka MAT_HMR_44994, mORF origin: >ORF 3 (Frame -1, Start 471) of : NM_018467
GCTAGACCTCGTCCTGCAGCGACATCAGAACCTCCAGGAAAAGCTGGCGGAAGAGATGCT
AGGACTGGCCCGGAGCCTCAAGACCAATACCCTGGCCGCCCAGAGTGTCATCAAGAAGGA
CAACCAGACCCTGTCACACTCACTGAAAATGGCGGACCAGAACCTGGAGAAACTGAAGAC
GGAGTCAGAGCGTCTGGAGCAGCACACGCAGAAGTCAGTCAACTGGCTGCTCTGGGCCAT
GCTCATTATCGTCTGCTTCATCTTCAT
>HM_5189 from Matreshka MAT_HMR_45007, mORF origin: >ORF 1 (Frame +1, Start 110) of : NM_001001933
GCCCCGAGGGAGCGGGGGACGAGGACTCGTGCTCCTCCTCGGCCCCGCTGTCCCCGTCGT
CCTCGCCCCGGTCCATGGCCTCGGGCTCCGGCTGCCCTCCTGGCAAGTGTGTGTGCAACA
GTTGCGGCCTGGAGATCGTGGACAAATACCTTCTCAAGG
>HM_5191 from Matreshka MAT_HMR_45021, mORF origin: >ORF 3 (Frame +1, Start 605) of : NM_001001933
AAAATGGGAATGGGATTAGTGTGGAAGGTGCCCTCCTCACAGAGCAAGATGTTAACCATC
CAAAACCAGCAAAAAGAGCTCGGACCAGCTTTACAGCAGATCAGCTTCAGGTTATGCAAG
CACAATTTGCTCAGGACAACAACCCAGATGCACAGACACTCCAGAAATTGGCAGAAAGGA
CAGGCT
>HM_5199 from Matreshka MAT_HMR_45031, mORF origin: >ORF 2 (Frame +1, Start 962) of : NM_001001935
AAACACAGGCTGGTGATGTGTCTGCTTACATTCCAACAAATGTCATTTCCATCACTGACG
GACAGATCTTCTTGGAAACAGAATTGTTCTACAAAGGTATCCGCCCTGCAATTAACGTTG
GTCTGTCTGTATCTCGTGTCGGATCCGCTGCCCAAACCAGGGCTA
>HM_5200 from Matreshka MAT_HMR_45038, mORF origin: >ORF 1 (Frame +1, Start 479) of : NM_001001935
TTATTGGTGACCGACAGACTGGGAAAACCTCAATTGCTATTGACACAATCATTAACCAGA
AACGTTTCAATGATGGATCTGATGAAAAGAAGAAGCTGTACTGTATTTATGTTGCTATTG
GTCAAAAGAGATCCACTGTTGCCCAGTTGG
>HM_5204 from Matreshka MAT_HMR_45039, mORF origin: >ORF 2 (Frame -1, Start 3) of : NM_001001973
GTTCTCTCGCGCGGGTGTCGCTGGGCTGTCGGCCTGGACCTTGCAGCCGCAATGGATTCA
AGTTCGAAATATGGCAACTTTGAAAGATATCACCAGGAGACTAAAGTCCATCAAAAACAT
CCAGAAAATTACCAAGTCTATGAAAATGGTAGCGGCAGCAAAATATGCCCGAGC
>HM_5209 from Matreshka MAT_HMR_45043, mORF origin: >ORF 3 (Frame -1, Start 1437) of : NM_013396
TGGTTCCATACCATCACAGACATTACCAAGCACAACAGAACAACAGGGAGCCCTATCTTC
AGAACTGCCAAGCACATCACCTTCATCAGTTGCTGCCATTTCATCGAGATCAGTAATACA
CAAACCATTTACTCAGTCCCGGATACCTCCAGATTTGCCCATGCATCCGGCACCAAGGCA
CATAACGGAGGAAGAACTTTCTGTGCTGGAAAGTTGTTTACATCGCTGGAGGACAGAAAT
AGAAAA
>HM_5212 from Matreshka MAT_HMR_45045, mORF origin: >ORF 4 (Frame +1, Start 1010) of : NM_001454
GCCCCGCCTCACACGTGGACGTGGACCTCACCATCCACGGCCGCCACATCGACTGCCCTG
CCACCTGGGGGCCTTCGGTGGAGCAGGCTGCCGACAGCCTGGACTTCGATGAGACCTTCC
TGGCCACATCCTTCCTGCAGCACCCCTGGGACGAGAGCGGCAGTGGCTGCCTGCCCCCGG
AGCCCCTCTTTGAGGCTGGGGATGCCACCCTGGCCTCCGACCTGCAGGACTGGGCCAGCG
TGGGGGCCTTCTTGT
>HM_5214 from Matreshka MAT_HMR_45056, mORF origin: >ORF 2 (Frame +1, Start 362) of : NM_001454
AGCCTCCCTACTCGTATGCCACGCTCATCTGCATGGCCATGCAGGCCAGCAAGGCCACCA
AGATCACCCTGTCGGCCATCTACAAGTGGATCACGGACAACTTCTGCTACTTCCGCCACG
CAGATCCCACCTGGCAGAATTCAATCCGCCACAACCTGTCTC
>HM_5218 from Matreshka MAT_HMR_45070, mORF origin: >ORF 1 (Frame +1, Start 101) of : NM_001454
CCAGCCTGCAGTGGCTGCAGGAATTCTCCATTCTCAACGCCAAGGCCCCCGCCCTGCCCC
CGGGGGGCACCGACCCCCACGGCTACCACCAGGTGCCAGGTTCAGCGGCGCCCGGGTCCC
CCCTGGCGGCCGACCCCGCCTGCCTGGGGCAGCCACACACGCCGGGCAAGCCCACGTCGT
CGTGCACGTCGCGGAGCGCGCCCCCGGGGCTGCAGGCCCCACCCCCCGACGACGTGGACT
ACGCCACCAATCCGCACG
>HM_5222 from Matreshka MAT_HMR_45074, mORF origin: >ORF 4 (Frame +1, Start 1988) of : NM_001002021
AGACAGACATTCAGAGGGGCCTGGTGCTGCGGAACGAGAAGTGCCATGACTACTACACCA
CGGAGTTCCTGTACAACCTGTACTCATCAGAGGGCAAGGGCGTCTTCGACTGCAGGACCA
ATGTCCTGGGCCACCTGCAGCAGGGTGGCGCTCCAACCCCCTTTGACCGGAACTATGGGA
CCAAGCTGGGGG
>HM_5224 from Matreshka MAT_HMR_45075, mORF origin: >ORF 2 (Frame +1, Start 1205) of : NM_001002021
CCAAGGAAGTGCAGAAAGCCATGGATGACAAGAGGTTTGACGAGGCCACCCAGCTCCGTG
GTGGGAGCTTCGAGAACAACTGGAACATTTACAAGCTCCTCGCCCACCAGAAGCCCCCCA
AGGAGAAGTCTAACTTCTCCCTGGCCATCC
>HM_5227 from Matreshka MAT_HMR_45080, mORF origin: >ORF 2 (Frame +1, Start 296) of : NM_016185
AGGGAGAAGGTGATATTCATGAAAATGTGGACACAGACTTGCCAGGCAGCCTGGGGCAGA
GTGAAGAGAAGCCCGTGCCTGCTGCGCCTGTGCCCAGCCCGGTGGCCCCGGCCCCAGTGC
CATCCAGAAGAAATCCCCCTGGCGGCAAGTCCAGCCTCGTCTTGGGTT
>HM_5231 from Matreshka MAT_HMR_45083, mORF origin: >ORF 1 (Frame -1, Start 3) of : NM_145230
GACGGCGCACTCATTCGCCCTCCCGGTCATCATCTTCACCACGTTCTGGGGCCTCGTCGG
CATCGCCGGGCCCTGGTTCGTGCCGAAGGGACCCAACCGCGGAGTGATCATCACCATGCT
GGTCGCCACCGCCGTCTGCTGTTACCTCTTCTGGCTCATCGCCATCCTGGCGCAGCTGAA
CCCCCTGTTCGGGCCCCAGCTGAAGAA
>HM_5235 from Matreshka MAT_HMR_45086, mORF origin: >ORF 2 (Frame +1, Start 236) of : NM_004028
CTGTGGCCATGGTGTGCACCAGGAAGATCAGCATCGCCAAGTCTGTCTTCTACATCGCAG
CCCAGTGCCTGGGGGCCATCATTGGAGCAGGAATCCTCTATCTGGTCACACCTCCCAGTG
TGGTGGGAGGCCTGGGAGTCACCATGGTTCATGGAAATCTTACCGCTGGTCATGGTCTCC
TGGTTGAGT
>HM_5236 from Matreshka MAT_HMR_45089, mORF origin: >ORF 4 (Frame -1, Start 486) of : NM_004028
TGTCACTGGCTCAATAGCTTTAGCAATTGGATTTTCTGTTGCAATTGGACATTTATTTGC
AATCAATTATACTGGTGCCAGCATGAATCCCGCCCGATCCTTTGGACCTGCAGTTATCAT
GGGAAATTGGGAAAACCATTGGATATATTGGGTTGGGCCCATCATAGGAGCTGTCCTCGC
TGGTGGCCTTTA
>HM_5243 from Matreshka MAT_HMR_45097, mORF origin: >ORF 3 (Frame +1, Start 884) of : NM_001002295
ACGGACAGAACCGGCCCCTCATTAAGCCCAAGCGAAGGCTGTCTGCAGCCAGGAGAGCAG
GGACGTCCTGTGCGAACTGTCAGACCACCACAACCACACTCTGGAGGAGGAATGCCAATG
GGGACCCTGTCTGCAATGCCTGTGGGCTCTACTACAAGCTTCACAATATTAACAGACCCC
>HM_5244 from Matreshka MAT_HMR_45098, mORF origin: >ORF 2 (Frame +1, Start 617) of : NM_001002295
CCGCCCTGGGTGGAGCCTCCTCGTCGACCCACCACCCCATCACCACCTACCCGCCCTACG
TGCCCGAGTACAGCTCCGGACTCTTCCCCCCCAGCAGCCTGCTGGGCGGCTCCCCCACCG
GCTTCGGATGCAAGTCCAGGCCCAAGGCCCGGTCCAGCACAGAAGGCAGGGAGTGTG
>HM_5249 from Matreshka MAT_HMR_45110, mORF origin: >ORF 1 (Frame +1, Start 473) of : NM_017635
CTTCAGGCGAATGGGCACGGCACTATTTTCTCAACAAGAATAAAATGCAGGAGAAATTAT
TCAAAGAACATGTATTTATTTATTTGCGAATGTTTGCAACTGACAGTGGATTTGAAATAT
TGCCATGTAATAGATACTCATCAGAACAAAATGGAGCCAAAA
>HM_5251 from Matreshka MAT_HMR_45114, mORF origin: >ORF 1 (Frame +1, Start 182) of : NM_000290
AGCGGGCCATCCGCACCCTCTGGGCCATCCTGGACGGCACGGACCAGATGTGGCTGCCTG
TGGTGCGCACTTGGCGCCTCAATGAGCGGCATTACGGGGGCCTCACAGGCCTCAACAAGG
CAGAAACGGCCGCCAAGCACGGGGAGGAGCAGG
>HM_5257 from Matreshka MAT_HMR_45115, mORF origin: >ORF 1 (Frame +1, Start 77) of : NM_003282
CGGCCACGGAGCTGGAGAAGGAGGAGAGCCGCCGTGAGGCAGAGAAGCAGAACTACCTGG
CGGAGCACTGCCCGCCGCTGCATATCCCGGGCTCCATGTCTGAAGTGCAGGAGCTCTGCA
AACAGCTGCACGCCAAGATCGATGCGGCTGAAGAGGAGAAGTACGACATGGAGG
>HM_5258 from Matreshka MAT_HMR_45116, mORF origin: >ORF 1 (Frame +1, Start 311) of : NM_013246
CCCAGAACTACGAGGCCTACAGCCACCTTCTGTGTTACTTGCGTGGCCTCAACCGTCAGG
CTGCCACTGCTGAGCTGCGCCGCAGCCTGGCCCACTTCTGCACCAGCCTCCAGGGCCTGC
TGGGCAGCATTGCGGGCGTCATGGCAGCTCTGGGCTACCCACTGCCCCAGCCGCTGCCTG
GGACTGAACCCACTTGGACTCCTGGCCCTGCCCACAGTGACTTCCTCCAGAAGATGGACG
ACTTCTGGCTGC
>HM_5264 from Matreshka MAT_HMR_45119, mORF origin: >ORF 5 (Frame +1, Start 1391) of : NM_006988
TGGACAAGCCTCAGAATCCCATACAGCTCCCAGGCGATCTCCCTGGCACCTCGTACGATG
CCAACCGGCAGTGCCAGTTTACATTTGGGGAGGACTCCAAACACTGCCCCGATGCAGCCA
GCACATGTAGCACCTTGTGGTGTACCGGCACCTCTGGTGGGGTGCTGGTGTGTCAAACCA
AACACTTCCCGTGGGCGGATGGCACCAGCTGTGGAGAAGGGAAATGGTGTATCAACGGCA
AGTGTG
>HM_5274 from Matreshka MAT_HMR_45140, mORF origin: >ORF 9 (Frame +1, Start 4367) of : NM_005435
AGCTACATGGACCTCACAAAAACCTGTTCCGACTCTTTCTGCGGCAGAACACTCAGGGCG
CCCAGGCCGAGTTCCTCTTCCGCACGGAGACTCAAAGTGAAAAGCTTCGGTGGATCTCAG
CCTTGGCCATGCCAAGAGAGGAGTTGGACCTTCTGGAGTGTTACAACTCCCCCCAGGTAC
AGTGCCTTCGAGCCTACAAGCCCCGAGAGAATGATGAATTGGCACTGGAGAAAGCCGACG
TGG
>HM_5277 from Matreshka MAT_HMR_45145, mORF origin: >ORF 2 (Frame +1, Start 695) of : NM_018461
CCGAAGTCATCACTGCAGCCGAGTTCCACCCGCACCAGTGCAACGTGTTCGTCTACAGCA
GTAGCAAAGGGACCATCCGCCTGTGTGACATGCGCTCCTCGGCCCTGTGCGACAGACACT
CCAAGTTTTTTGAAGAGCCTGAAGATCCCAGCAGTAGGTCCTTCTTCTCAGAAA
>HM_5281 from Matreshka MAT_HMR_45149, mORF origin: >ORF 2 (Frame +1, Start 659) of : NM_001002254
TACCTGCCTATGCCTTTGGGGAGACGGACCTCTATGATCAGCACATTTTCACTCCTGGTG
GCTTTGTCAACCGCTTCCAGAAGTGGTTCCAGAGCATGGTACACATCTACCCTTGTGCTT
TCTATGGACGTGGCTTCACCAAGAACTCCTGGGGCCTTCTGCCCTATAGTCGGCCTG
>HM_5282 from Matreshka MAT_HMR_45156, mORF origin: >ORF 3 (Frame +1, Start 839) of : NM_001002254
CCACCATCGTCGGGGAGCCTCTACCAATGCCCAAGATTGAGAATCCAAGCCAGGAGATCG
TGGCTAAATATCACACACTCTATATTGATGCCCTACGTAAACTGTTTGACCAGCATAAGA
CCAAGTTTGGTATCTCAGAGACCCAGGAGCTGGAGA
>HM_5286 from Matreshka MAT_HMR_45166, mORF origin: >ORF 3 (Frame +1, Start 701) of : NM_015554
AGGTATATGAAACAGCAGAAGACAGAGACAAAAACAAGCCTAATGACTGGACTGTGCCAA
AGGGCTGCTTTATGGCGAATGTGGCTGATAAGTCTAGATTCACCAATGTCAAACAGTTTA
TTGCACCAGAAACCAGTGAAGGTGTATCCTTGCAACTGGGAAACACAAAAGATTTTATTA
TTTCATTTGACCTCAAGTTCT
>HM_5287 from Matreshka MAT_HMR_45169, mORF origin: >ORF 4 (Frame +1, Start 1568) of : NM_015554
AAGAAACTGCAGGGGAAAAACTCGGAAAAGAAGCAAGGTCCTTGTATGAGCGTGGCATGG
AATCTCTTAAAGCCATGCTGCCCTTGTATGACACTGGCTCAGGAACCATCTATGACCTCC
GTCACTTCATGCTTGGCATCGCTCCTAACCTGGCTCGCTGGGACTATCATACCACCCACA
TCAATCAGTTGCAGCTACTCAGTACCATTGATGAGTCCCCAGTCTTCAAAGAATTTGTCA
AGAGGTGGAAAAGCTACCTTAAAGGCAGCAGGGCAAAGCACAACT
>HM_5293 from Matreshka MAT_HMR_45173, mORF origin: >ORF 1 (Frame +1, Start 857) of : NM_004259
TTGTTGCAACCATTAGTTTTGGGATGGGAGTGGATAAAGCCAATGTCAGGTTTGTCGCCC
ATTGGAATATTGCCAAGTCTATGGCTGGGTACTACCAGGAGTCTGGCCGGGCTGGCAGGG
ATGGGAAGCCTTCCTGGTGCCGTCTCTATTACTCCAGGAATGACCGGGACCAAGTCAGCT
TCC
>HM_5294 from Matreshka MAT_HMR_45178, mORF origin: >ORF 7 (Frame -1, Start 435) of : NM_004259
CTACTTGCGTCTGGGTGCCCTGCGCTCCCGCCTGGGACATGCCCCTTGTGTGGCTCTGAC
CGCCACAGCCACCCCACAGGTCCAAGAGGACGTGTTTGCTGCCCTGCACCTGAAGAAACC
AGTTGCCATCTTCAAGACTCCCTGCTTCCGGGCCAACCTCTTCTA
>HM_5300 from Matreshka MAT_HMR_45185, mORF origin: >ORF 2 (Frame +1, Start 1139) of : NM_014002
CCCTCTTCAGCACAGCCATCCCTAAGGGGCTGGCCTTCAGGGACCCTGCTCTGGACGTCC
CCAAGTTCGTCCCCAAAGTGGACCTGCAGGCGGATTACAACACTGCCAAGGGCGTGTTGG
GCGCCGGCTACCAGGCCCTGCGGCTGGCACGGGCCCTGCTGGATGGGCAGGAGC
>HM_5307 from Matreshka MAT_HMR_45190, mORF origin: >ORF 3 (Frame +1, Start 1457) of : NM_001003722
AACAAGGCGAGGAGGAAGTGGCCTCTCACCATGAAGCAGCATTCCCCATTGCAGTTGTGG
CATCCGGGATCTGGGAGCTCCACCCCAGAGTGGGGGACCTCATTCTTGCTCATCTACATA
AGAAGTGTCCTTACTCTGTTCCTTTCTATCCCACTTTCAAGGAGGGAATGGCTTTGGAAG
ACTATCAGAGGATGCTTGGTTACCAAG
>HM_5311 from Matreshka MAT_HMR_45196, mORF origin: >ORF 3 (Frame -1, Start 1206) of : NM_014729
CCAAATGCCAGTGACTGTCTCTATAGCAAACATGGCTGTGTCCCCTCCTCCTCCCCTCCA
GATCAGCCCGCCTCTTCACCAGCATCTCAACATGCAGCAGCACCAGCCGCTCACCATGCA
GCAGCCCCTTGGGAACCAGCTCCCCATGCAGGTCCAGTCTGCCTTACACTCACCCACCAT
GCAGCAAGGATTTACTCTTCAACCCGACTATCAGACTATTATCAATCCTACATCTACAGC
TGCACAAGTTGTCACCCAGGCAATGGAGTATGTGCGTTCGGGGTGCAGAAATCCTCCCCC
ACAACCGGTGGACTGGAA
>HM_5315 from Matreshka MAT_HMR_45199, mORF origin: >ORF 1 (Frame +1, Start 581) of : NM_014729
ATATGGGAGGAAGCAATGTTCCCCACAACTCACCATCTCCACCTGGAAGCAAGTCTGCAA
CTCCTTCACCATCCAGTTCAGTGCATGAAGATGAAGGCGATGATACCTCTAAGATCAATG
GTGGAGAGAAGCGGCCTGCCTCTGATATGGGGAAAAAACCAAAAACTCCCAAAAAGAAGA
AGAAGAAGGATCCCAATGAGCCCCAGAAGCCTGTGTCTGCCTATGCGTTATTCTTTCGTG
ATACTCAGGCCGCCATCAAGGGCCAAAATCCAAACGCTACCTTTGGCGAAGTCTCTAAAA
TTGTGGCTTCAATGTGGGACGGTT
>HM_5319 from Matreshka MAT_HMR_45211, mORF origin: >ORF 1 (Frame +1, Start 2) of : NM_001003794
TGCCAGAGGAAAGTTCCCCCAGGCGGACCCCGCAGAGCATTCCCTACCAGGACCTCCCTC
ACCTGGTCAATGCAGACGGACAGTACCTCTTCTGCAGGTACTGGAAACCCACAGGCACAC
CCAAGGCCCTCATCTTTGTGTCCCATGGAGCCGGAGAGCACAGTGGCCGCTATGAAGAGC
TGGCTCGGATGC
>HM_5328 from Matreshka MAT_HMR_45212, mORF origin: >ORF 2 (Frame +1, Start 1244) of : NM_001003760
GCGTGTTCAACGGGCTCGTGTACGCCGCGGGCGGCCGCAACGCAGAAGGAAGCCTGGCCT
CGCTGGAGTGCTACGTGCCCTCCACCAATCAGTGGCAGCCGAAGACGCCCCTGGAGGTGG
CGCGCTGCTGCCACGCTAGCGCGGTCGCCGACGGCCGCGTGCTGG
>HM_5333 from Matreshka MAT_HMR_45260, mORF origin: >ORF 16 (Frame -1, Start 3411) of : NM_002973
CGCTACCCTGCACCCACATACTCCACACCCTCAGCCTTCAGCTACCCCCACTGGACAGCA
GCAAAGCCAACATGGTGGAAGTCATCCTGCACCCAGTCCTGTTCAGCACCATCAGCACCA
GGCCGCCCAGGCTCTCCATCTGGCCAGTCCACAGCAGCAGTCAGCCATTTACCACGCGGG
GCTTGCGCCAACTCCACCCTCCATGACACCTGCCTCCAACACGCAGTCGCCACAGAA
>HM_5337 from Matreshka MAT_HMR_45343, mORF origin: >ORF 9 (Frame +1, Start 3263) of : NM_002973
TATCTTCTTCAGCAACTCAGTACGGGGCTCATGAGCAGACGCATGCGATGTATGCATGTC
CCAAATTACCATACAACAAGGAGACAAGCCCTTCTTTCTACTTTGCCATTTCCACGGGCT
CCCTTGCTCAGCAGTATGCGCACCCTAACGCTACCCTGCACCCACATACTCCACACCCTC
AGCCTTCAGCTACCCCCACTGGACAGCAGCAAAGCCAACATGGTGGAAGTCATCCTGCAC
CCAGTCCTGTTCAGCACCATCAGCACCAGGCCGCCCAGGCTCTCCATCTGGCCAGTCCAC
AGCAGCAGTCAGCCATTTACCACGCGGGGCTTGCGCCAACTCCACCCTCCA
>HM_5342 from Matreshka MAT_HMR_45439, mORF origin: >ORF 17 (Frame -1, Start 3651) of : NM_002973
TTTCCCAGCAGCACAACAGACTGTCTTTACGATCCATCCTTCTCACGTTCAGCCGGCGTA
TACCAACCCACCCCACATGGCCCACGTACCTCAGGCTCATGTACAGTCAGGAATGGTTCC
TTCTCATCCAACTGCCCATGCGCCAATGATGCTAATGACGACACAGCCACCCGGCGGTCC
CCAGGCCGCCCTCGCTCAAAGTGCACTACAGCCCATTCCAGTCTCGACAACAGCGCATTT
CCCCTATATGACGCACCCTTCAGTACAAGCCCACCACCAACAGCAGTTGTA
>HM_5344 from Matreshka MAT_HMR_45521, mORF origin: >ORF 7 (Frame +1, Start 2744) of : NM_002973
ATCCCAATGCAAAGGAGTTCAACCCACGTTCCTTCTCTCAGCCAAAGCCTTCTACTACCC
CAACTTCACCTCGGCCTCAAGCACAACCTAGCCCATCTATGGTGGGTCATCAACAGCCAA
CTCCAGTTTATACTCAGCCTGTTTGTTTTGCACCAAATA
>HM_5345 from Matreshka MAT_HMR_45562, mORF origin: >ORF 4 (Frame +1, Start 1637) of : NM_002973
TTAATGGAGGTGTTCCCTGGCCATCGCCTTGCCCATCTCCTTCCTCTCGCCCACCTTCTC
GCTACCAGTCAGGTCCCAACTCTCTTCCACCTCGGGCAGCCACCCCTACACGGCCGCCCT
CCAGGCCCCCCTCGCGGCCATCCAGACCCCCGTCTCACCCCTCTGCTCATGGTTCTCCAG
CTCCTGTCTCTACTATGCCTAAACGCATGTCTTCAGAAGGGCCTCCAAGGATGTCCCCAA
AGGCCCAGCGACATCCTCGAAATCACAGAGTTTCTGCTGGGAGGGGTTCCATATCCAGTG
GCC
>HM_5348 from Matreshka MAT_HMR_45615, mORF origin: >ORF 13 (Frame -1, Start 1641) of : NM_002973
TGGAGGTGTTCCCTGGCCATCGCCTTGCCCATCTCCTTCCTCTCGCCCACCTTCTCGCTA
CCAGTCAGGTCCCAACTCTCTTCCACCTCGGGCAGCCACCCCTACACGGCCGCCCTCCAG
GCCCCCCTCGCGGCCATCCAGACCCCCGTCTCACCCCTCTGCTCATGGTTCTCCAGCTCC
TGTCTCTACTATGCC
>HM_5349 from Matreshka MAT_HMR_45704, mORF origin: >ORF 10 (Frame +1, Start 3617) of : NM_002973
CACCTGCCTCCAACACGCAGTCGCCACAGAATAGTTTCCCAGCAGCACAACAGACTGTCT
TTACGATCCATCCTTCTCACGTTCAGCCGGCGTATACCAACCCACCCCACATGGCCCACG
TACCTCAGGCTCATGTACAGTCAGGAATGGTTCCTTCTCATCCAACTGCCCATGCGCCAA
>HM_5355 from Matreshka MAT_HMR_45780, mORF origin: >ORF 1 (Frame -1, Start 42) of : NM_024665
ATACTTGCAAGAGTCAGGATTTTCTCATTCAGCATTTACCTTTGGTATAGAAAGCCATAT
CAGTCAGTCCAATATAAATGGTGCCCTCGTCCCACCCGCTGCATTGATTTCTATCATCCA
GAAAGGTCTACAGTATGTAGAAGCAGAAGT
>HM_5361 from Matreshka MAT_HMR_45787, mORF origin: >ORF 3 (Frame +1, Start 1193) of : NM_001003891
GAGCCCGGTTCCCGCCTACCACCGCTGTGTCCGCCATCCCGTCAAGCTCCATCCCTTTGG
GCAGACAGCCCATGGCACAGGTCAGCCAGAGCAGCCTCCCCATGCTGTCCTCGCCGTCAC
CGGGCCAGCAGGTGCAGACCCCGCAGTCGATGCCCCCTCCCCCCCAGCCGTCCCCGCAGC
CCGGCCAGCCCAGCTCACAGCCCAACTCCAACGTCAGCTCTGGCCCTGCCCCATCTCCCA
GTAGCTTCCTGCCCAGCCCCTCACCGCAGCCCTCCCAGAGCCCAG
>HM_5362 from Matreshka MAT_HMR_45798, mORF origin: >ORF 1 (Frame +1, Start 266) of : NM_001003891
CTGGCGGACCTGCTGCGGGAGCCGCTGGAATTGGCATGCCTCCTCGGGGCCCGGGACAGT
CTCTGGGCGGGATGGGTAGCCTTGGTGCCATGGGACAGCCAATGTCTCTCTCAGGGCAGC
CGCCTCCTGGGACCTCGGGGATGGCCCCTCACAGCATGGCTGTCGTGTCTACGGCAACTC
CACAGACCCAGCTGCAGCTCCAGCAGGTGGCGCTGCAGCAGCAGCAGCAACAGCAGCAGT
TCCAGCAGCAGCAGCAGGCGGCGCTACAGCAGCAGCAGCAGCAGCAGCAACAGCAGCAGT
TCCAGGCTCAGCAGAGTGCCATGCAGCAGCAGTTCCAAGCAG
>HM_5367 from Matreshka MAT_HMR_45812, mORF origin: >ORF 4 (Frame +1, Start 1922) of : NM_030955
ATGGCCAGTTTTCTGAGAAAATGCTGGATGCTGTCATTGATGGTACCCCTTGCTTTGAAG
GCGGCAACAGCAGAAATGTCTGTATTAATGGCATATGTAAGATGGTTGGCTGTGACTATG
AGATCGATTCCAATGCCACCGAGGATCGCTGCGGTGTGTGCCTGGGAGATGGCTCTTCCT
GCCAGACTG
>HM_5375 from Matreshka MAT_HMR_45826, mORF origin: >ORF 3 (Frame +1, Start 1511) of : NM_030955
AGGGCTTTTGTCGCTCTAAGCTGGACGCTGCTGCAGATGGAACTCAATGTGGTGAGAAGA
AGTGGTGTATGGCAGGCAAGTGCATCACAGTGGGGAAGAAACCAGAGAGCATTCCTGGAG
GCTGGGGCCGCTGGTCACCCTGGTCCCACTGTTCCAGGACCTGTGGGGCTGGAGTCCAGA
GCGCAGAGAGGCTCTGCAACAACCCCGAGCCAAAGTTTGGAGGGAAATATTGCACTGGAG
AAAGAAAACGCTATCGCTTGTGCAACGTCCACCCCTGTCGCTCAGAGGCACCAACATTTC
GGCAGATGCAGTGCAGTGAATTTGACACTGTTCCCTACAAGAATGAACTCTACCACTGGT
TTCCCATTTTTAACCCAGCACATCCTTGTGAGCTCTACTGCCGACCCA
>HM_5382 from Matreshka MAT_HMR_45844, mORF origin: >ORF 1 (Frame +1, Start 371) of : NM_003500
GAGCCCTCAGGAGCCTGGGCTCAGAGGAGCAGATTGCCAAATGGGACCCACTCTGCAAAA
ACATCCAGATCATCGCAACGTATGCACAGACAGAGTTGGGACATGGGACATATCTTCAGG
GCCTGGAGACTGAAGCCACCTATGACGCAGCCACCCAGGAGTTTG
>HM_5387 from Matreshka MAT_HMR_45850, mORF origin: >ORF 3 (Frame +1, Start 1376) of : NM_001003935
AGAGCCCACCTCCTGGCTTCGACAGTGTCATTGCCCGAGGCCACACCGAGCCTGATCCGA
CCCAGGACACTGAGTTGGAGCTGGATGGCCAGCAAGTGGTGGTGCCCCAGGGCCAGCCTG
TGCCCTGCCCAGAGTTCAGCAGCTCCACATTCTCCCAGAGCGAGTACCTCATCTACCAGG
AGAGCCAGTGTCGCCTGCGCTACCTGCTGGAGGTCCACCTCT
>HM_5392 from Matreshka MAT_HMR_45852, mORF origin: >ORF 10 (Frame +1, Start 3191) of : NM_001004019
CGGCCAACGGGAGGTCCTGCAAGGACGTGGATGAGTGTGCACTGGGTACCCACAACTGTT
CCGAGGCTGAGACCTGCCACAACATCCAGGGTAGCTTCCGCTGCCTGCGCTTCGAGTGTC
CTCCCAACTATGTCCAAGTCTCCAAAACGAAGTGCGAGCGCACCACGTGCCATGACTTCC
TGGAGTGCCAGAACTCGCCAGCGCGCATCACGCACTACCAGCTCAACTTCCAGACGGGCC
TCCTGGTGCCTGCGCATATCTTCCGCATTGGCCCCGCGCCAGCCTTCACGGGGGACACCA
TCGCCC
>HM_5393 from Matreshka MAT_HMR_45865, mORF origin: >ORF 9 (Frame +1, Start 2975) of : NM_001004019
ATGAGTGTGAGGCCCAGCGCTGCAGCCAGGAGTGTGCCAACATCTATGGCTCCTACCAGT
GCTACTGCCGCCAGGGCTACCAGCTGGCTGAGGATGGGCACACCTGCACAGACATCGACG
AGTGTGCTCAAGGCGCCGGCATCCTCTGCACCTTCCGCTGTCTCAACGTGCCAGGGAGCT
ACCAGTGTGCATGCCCTGAGCAGGGCTACACCA
>HM_5396 from Matreshka MAT_HMR_45875, mORF origin: >ORF 16 (Frame -1, Start 3519) of : NM_001004019
GGAGGGCTACTTTGGCACGCGCAGGCTCAATGCCTACACGGGTGTGGTCTACCTGCAGCG
GGCCGTGCTGGAGCCCCGGGACTTTGCCCTGGACGTGGAGATGAAGCTCTGGAGGCAGGG
CTCCGTCACCACCTTCCTGGCCAAGATGCACATCTTCTTCACCACCTTTGCCCTGTG
>HM_5397 from Matreshka MAT_HMR_45878, mORF origin: >ORF 3 (Frame +1, Start 794) of : NM_020870
AATGGGATAAGCCTCCTGTGCCAGGAGTTGATGCTGGAGAATGTTCCTCGGCAGCAGCCC
AGAGCAGCACTGCCCCAAAGCACTCCGACACCAAGAAGAACACCAAAAAGCGGCACTCCT
TCACTTCCCTCACTATGGCCAACAAGTCCTCCCAGGCATCCCAGAACCGCCACTCCATGG
AGATCAGCCCCCCTGTCCTCATCAGCTCCAGCAACCCCACTGCTGCTGCACGGATCAGCG
AGCTGTCTGGGCTCTCCTGCAGTGCCCCTTCTCAGGTTCATA
>HM_5402 from Matreshka MAT_HMR_45900, mORF origin: >ORF 8 (Frame -1, Start 1545) of : NM_020870
AGTCCCTATGTCTACAGCTGGCCAGACAAGTCGGGGAGTGACCATGGTCAGTCCTTCCAC
GGCAGGAGGGCCTGCCCAGAAGCTCCAGGGAAATGGCGTGGCTGGGAGTCCCAGTGTTGT
CCCCGCAGCTGTGGTATCAGCAGCTCACATCCAGACAAGTCCTCAGGC
>HM_5405 from Matreshka MAT_HMR_45919, mORF origin: >ORF 2 (Frame +1, Start 392) of : NM_020870
GGGGTATACCTCAGTTACCATGTGCCAAAGCATTATACAACTATGAAGGAAAAGAGCCTG
GAGACCTTAAATTCAGCAAAGGTGACATCATCATTTTGCGAAGACAAGTGGATGAAAATT
GGTACCATGGGGAAGTCAATGGAATCCATGGCTTTTTCCCCACCAACTTTGTGCAGATTA
TTAAACCGTTACCTCAGCCCCCACCTCAGTGCAAAGCACTTTATGACTTTGAAG
>HM_5414 from Matreshka MAT_HMR_45938, mORF origin: >ORF 16 (Frame -1, Start 2394) of : NM_012211
CCTGCCCACGGCCATGGAGTACTGCCAGAGGGTGCTGAGGAAGCCTGCGCAGGACTGCTC
CGCATACACGCTGTCCTTCGACACCACAGTCTTCATCATAGAGAGCACACGCCAGCGAGT
GGCGGTGGAGGCCACACTGGAGAACAGGGGCGAGAACGCCTACAGCACGGTCCTAAATAT
CTCGCAGTCAGCAAACCTGCAGTTTGCCAGCTTGATCCAGAAGGAGGACTCAGACGG
>HM_5417 from Matreshka MAT_HMR_46013, mORF origin: >ORF 8 (Frame +1, Start 2648) of : NM_012211
ACGAGGAGAGGAGGCTCCAGAAGCAAGTCTGCAACGTCAGCTATCCCTTCTTCCGGGCCA
AGGCCAAGGTGGCTTTCCGTCTTGATTTTGAGTTCAGCAAATCCATCTTCCTACACCACC
TGGAGATCGAGCTCGCTGCAGGCAGTGACAGTAATGAGCGGGACAGCACCAAGGAAGACA
ACGTGGCCCCCTTACGCTTCCACCTCAAATACGAGGCTGACGTCCTCTTCACCAGGAGCA
GCAGCC
>HM_5425 from Matreshka MAT_HMR_46044, mORF origin: >ORF 12 (Frame -1, Start 741) of : NM_012211
ATTTGCACGCTCAGAGGCTTTCCAGAAGGGTGGAAGGAAAGGAGCCAAGAAGGTGATGAT
TGTCATCACAGATGGGGAGTCCCACGACAGCCCAGACCTGGAGAAGGTGATCCAGCAAAG
CGAAAGAGACAACGTAACAAGATATGCGGTGGCCGTCCTGGGCTACTACAACCGCAGGGG
GATCAATCCAGAAACTTTTCTAAA
[truncated: 2,099,226 more chars]
